# Supplementary material for: All-at-once RNA folding with 3D motif prediction framed by evolutionary information
Source: Nat Methods. 2025 Oct 3;22(10):2094–106. doi: 10.1038/s41592-025-02833-w (PMC12510878; doi:10.1038/s41592-025-02833-w)
Supplement: Supplementary file 3 — Source code to run CaCoFold-R3D. Data and results. [file 41592_2025_2833_MOESM3_ESM.gz]

Archive with 135,864 entries (135,849 files):
- supplemental_material
- supplemental_material/Tables
- supplemental_material/00README
- supplemental_material/results
- supplemental_material/Figures
- supplemental_material/data
- supplemental_material/src
- supplemental_material/src/CaCoFold-R3D
- supplemental_material/src/CaCoFold-R3D/._R-scape_userguide.pdf
- supplemental_material/src/CaCoFold-R3D/R-scape_userguide.pdf
- supplemental_material/src/CaCoFold-R3D/00README
- supplemental_material/src/CaCoFold-R3D/rscape_v2.5.7.tar.gz
- supplemental_material/src/CaCoFold-R3D/R-scape_motifs.pl
- supplemental_material/data/Rfam.15.0_single
- supplemental_material/data/00README
- supplemental_material/data/Rfam.15.0
- supplemental_material/data/Rfam.15.0/mir-634
- supplemental_material/data/Rfam.15.0/BSR0441
- supplemental_material/data/Rfam.15.0/STnc430
- supplemental_material/data/Rfam.15.0/MIR774
- supplemental_material/data/Rfam.15.0/mir-1825
- supplemental_material/data/Rfam.15.0/Ref84
- supplemental_material/data/Rfam.15.0/mir-250
- supplemental_material/data/Rfam.15.0/mir-3118
- supplemental_material/data/Rfam.15.0/snoZ101
- supplemental_material/data/Rfam.15.0/pemK
- supplemental_material/data/Rfam.15.0/Ref70
- supplemental_material/data/Rfam.15.0/SNORD46
- supplemental_material/data/Rfam.15.0/mir-3127
- supplemental_material/data/Rfam.15.0/MIR6224
- supplemental_material/data/Rfam.15.0/STnc40
- supplemental_material/data/Rfam.15.0/mir-4766
- supplemental_material/data/Rfam.15.0/DLX6-AS1_2
- supplemental_material/data/Rfam.15.0/sRNA-Xcc1
- supplemental_material/data/Rfam.15.0/CRISPR-DR38
- supplemental_material/data/Rfam.15.0/SNORD79
- supplemental_material/data/Rfam.15.0/DdR18
- supplemental_material/data/Rfam.15.0/HIV-1_SD
- supplemental_material/data/Rfam.15.0/mir-1684
- supplemental_material/data/Rfam.15.0/mir-2001
- supplemental_material/data/Rfam.15.0/MIR2118_2
- supplemental_material/data/Rfam.15.0/MIR2670
- supplemental_material/data/Rfam.15.0/TtnuHACA7
- supplemental_material/data/Rfam.15.0/ASpks
- supplemental_material/data/Rfam.15.0/IMES-1
- supplemental_material/data/Rfam.15.0/SNORD41
- supplemental_material/data/Rfam.15.0/ZMP-ZTP
- supplemental_material/data/Rfam.15.0/RMST_10
- supplemental_material/data/Rfam.15.0/mir-3923
- supplemental_material/data/Rfam.15.0/PhotoRC-I
- supplemental_material/data/Rfam.15.0/mir-1822
- supplemental_material/data/Rfam.15.0/HCV_SL1412
- supplemental_material/data/Rfam.15.0/RNaseP_nuc
- supplemental_material/data/Rfam.15.0/mir-633
- supplemental_material/data/Rfam.15.0/ar14
- supplemental_material/data/Rfam.15.0/U54
- supplemental_material/data/Rfam.15.0/5S_rRNA
- supplemental_material/data/Rfam.15.0/CyVA-1
- supplemental_material/data/Rfam.15.0/mir-2006
- supplemental_material/data/Rfam.15.0/Yfr20
- supplemental_material/data/Rfam.15.0/snoR44_J54
- supplemental_material/data/Rfam.15.0/sau-6072
- supplemental_material/data/Rfam.15.0/snoJ26
- supplemental_material/data/Rfam.15.0/ST7-OT4_1
- supplemental_material/data/Rfam.15.0/Ssr1
- supplemental_material/data/Rfam.15.0/mir-1677
- supplemental_material/data/Rfam.15.0/snoMe28S-Am2634
- supplemental_material/data/Rfam.15.0/Hatchet
- supplemental_material/data/Rfam.15.0/mir-268
- supplemental_material/data/Rfam.15.0/MCS4
- supplemental_material/data/Rfam.15.0/mir-2833
- supplemental_material/data/Rfam.15.0/Ysr186_sR026_CsrC
- supplemental_material/data/Rfam.15.0/U7
- supplemental_material/data/Rfam.15.0/SBRMV1_UPD-PKd
- supplemental_material/data/Rfam.15.0/TtnuHACA9
- supplemental_material/data/Rfam.15.0/SNORD77
- supplemental_material/data/Rfam.15.0/CRISPR-DR36
- supplemental_material/data/Rfam.15.0/sau-31
- supplemental_material/data/Rfam.15.0/DdR16
- supplemental_material/data/Rfam.15.0/rli52
- supplemental_material/data/Rfam.15.0/mir-1814
- supplemental_material/data/Rfam.15.0/SNORD83
- supplemental_material/data/Rfam.15.0/6S
- supplemental_material/data/Rfam.15.0/GNAS-AS1_4
- supplemental_material/data/Rfam.15.0/MIR3932
- supplemental_material/data/Rfam.15.0/mir-605
- supplemental_material/data/Rfam.15.0/SCARNA4
- supplemental_material/data/Rfam.15.0/Rhodo-rpoB
- supplemental_material/data/Rfam.15.0/mir-3129
- supplemental_material/data/Rfam.15.0/mir-9413
- supplemental_material/data/Rfam.15.0/ES056
- supplemental_material/data/Rfam.15.0/SNORD48
- supplemental_material/data/Rfam.15.0/sraA
- supplemental_material/data/Rfam.15.0/Yar_2
- supplemental_material/data/Rfam.15.0/TUG1_4
- supplemental_material/data/Rfam.15.0/ROSE_3
- supplemental_material/data/Rfam.15.0/mir-1473
- supplemental_material/data/Rfam.15.0/HSR-omega_2
- supplemental_material/data/Rfam.15.0/MIR6027
- supplemental_material/data/Rfam.15.0/mir-3116
- supplemental_material/data/Rfam.15.0/mir-1641
- supplemental_material/data/Rfam.15.0/abiF
- supplemental_material/data/Rfam.15.0/COG2908
- supplemental_material/data/Rfam.15.0/DdR4
- supplemental_material/data/Rfam.15.0/mir-3572
- supplemental_material/data/Rfam.15.0/PinT
- supplemental_material/data/Rfam.15.0/mir-1225
- supplemental_material/data/Rfam.15.0/WsnRNA59
- supplemental_material/data/Rfam.15.0/mir-1017
- supplemental_material/data/Rfam.15.0/STnc250
- supplemental_material/data/Rfam.15.0/SCARNA3
- supplemental_material/data/Rfam.15.0/mir-3912
- supplemental_material/data/Rfam.15.0/mir-266
- supplemental_material/data/Rfam.15.0/GNAS-AS1_3
- supplemental_material/data/Rfam.15.0/mir-602
- supplemental_material/data/Rfam.15.0/mir-9242
- supplemental_material/data/Rfam.15.0/miR-430
- supplemental_material/data/Rfam.15.0/SNORD70
- supplemental_material/data/Rfam.15.0/CRISPR-DR31
- supplemental_material/data/Rfam.15.0/DdR11
- supplemental_material/data/Rfam.15.0/K10_TLS
- supplemental_material/data/Rfam.15.0/mir-8364
- supplemental_material/data/Rfam.15.0/MIR5038
- supplemental_material/data/Rfam.15.0/ST7-AS2_2
- supplemental_material/data/Rfam.15.0/MIR2679
- supplemental_material/data/Rfam.15.0/Xist_exon1
- supplemental_material/data/Rfam.15.0/mir-2834
- supplemental_material/data/Rfam.15.0/sRNA_2410
- supplemental_material/data/Rfam.15.0/mir-2008
- supplemental_material/data/Rfam.15.0/mir-1010
- supplemental_material/data/Rfam.15.0/mir-3747
- supplemental_material/data/Rfam.15.0/SurC
- supplemental_material/data/Rfam.15.0/Yfr11
- supplemental_material/data/Rfam.15.0/AgvB
- supplemental_material/data/Rfam.15.0/MIR6020
- supplemental_material/data/Rfam.15.0/mir-259
- supplemental_material/data/Rfam.15.0/SNORD19B
- supplemental_material/data/Rfam.15.0/MIR319
- supplemental_material/data/Rfam.15.0/MIR845_2
- supplemental_material/data/Rfam.15.0/TUG1_3
- supplemental_material/data/Rfam.15.0/SNORD103
- supplemental_material/data/Rfam.15.0/traJ_5
- supplemental_material/data/Rfam.15.0/hsp17
- supplemental_material/data/Rfam.15.0/MIR2646
- supplemental_material/data/Rfam.15.0/naRNA4
- supplemental_material/data/Rfam.15.0/mir-5444
- supplemental_material/data/Rfam.15.0/mir-1276
- supplemental_material/data/Rfam.15.0/mir-9229
- supplemental_material/data/Rfam.15.0/mir-4536
- supplemental_material/data/Rfam.15.0/snoR103
- supplemental_material/data/Rfam.15.0/mir-1420
- supplemental_material/data/Rfam.15.0/U6atac
- supplemental_material/data/Rfam.15.0/mir-3145
- supplemental_material/data/Rfam.15.0/HIV-1_SL3
- supplemental_material/data/Rfam.15.0/mir-2063
- supplemental_material/data/Rfam.15.0/BSnc140
- supplemental_material/data/Rfam.15.0/mir-1282
- supplemental_material/data/Rfam.15.0/Bp1_781
- supplemental_material/data/Rfam.15.0/MIR169_6
- supplemental_material/data/Rfam.15.0/mir-232
- supplemental_material/data/Rfam.15.0/mir-9440
- supplemental_material/data/Rfam.15.0/snoZ163
- supplemental_material/data/Rfam.15.0/TeloSII_ncR49
- supplemental_material/data/Rfam.15.0/GlsR20
- supplemental_material/data/Rfam.15.0/RUF21
- supplemental_material/data/Rfam.15.0/ZNFX1-AS1_2
- supplemental_material/data/Rfam.15.0/MIR4378
- supplemental_material/data/Rfam.15.0/mir-1249
- supplemental_material/data/Rfam.15.0/mir-490
- supplemental_material/data/Rfam.15.0/SNORD24
- supplemental_material/data/Rfam.15.0/CRISPR-DR65
- supplemental_material/data/Rfam.15.0/VA
- supplemental_material/data/Rfam.15.0/P4
- supplemental_material/data/Rfam.15.0/H19_1
- supplemental_material/data/Rfam.15.0/ncS54
- supplemental_material/data/Rfam.15.0/mir-1285
- supplemental_material/data/Rfam.15.0/rpsB
- supplemental_material/data/Rfam.15.0/mir-2064
- supplemental_material/data/Rfam.15.0/snosnR55
- supplemental_material/data/Rfam.15.0/HIV-1_SL4
- supplemental_material/data/Rfam.15.0/snoR104
- supplemental_material/data/Rfam.15.0/sno_ZL8
- supplemental_material/data/Rfam.15.0/GlsR18
- supplemental_material/data/Rfam.15.0/MIR1858
- supplemental_material/data/Rfam.15.0/mir-4703
- supplemental_material/data/Rfam.15.0/6A
- supplemental_material/data/Rfam.15.0/MIR5292
- supplemental_material/data/Rfam.15.0/mir-1271
- supplemental_material/data/Rfam.15.0/SNORD23
- supplemental_material/data/Rfam.15.0/CRISPR-DR62
- supplemental_material/data/Rfam.15.0/mir-497
- supplemental_material/data/Rfam.15.0/mir-651
- supplemental_material/data/Rfam.15.0/mir-463
- supplemental_material/data/Rfam.15.0/GlsR27
- supplemental_material/data/Rfam.15.0/mir-235
- supplemental_material/data/Rfam.15.0/mir-9447
- supplemental_material/data/Rfam.15.0/mir-3180
- supplemental_material/data/Rfam.15.0/Hovlinc
- supplemental_material/data/Rfam.15.0/snoZ199
- supplemental_material/data/Rfam.15.0/mir-5045
- supplemental_material/data/Rfam.15.0/mir-5879
- supplemental_material/data/Rfam.15.0/MIR5062
- supplemental_material/data/Rfam.15.0/mir-6096
- supplemental_material/data/Rfam.15.0/CsrC
- supplemental_material/data/Rfam.15.0/AsdA
- supplemental_material/data/Rfam.15.0/mir-658
- supplemental_material/data/Rfam.15.0/MIR4376
- supplemental_material/data/Rfam.15.0/mir-1247
- supplemental_material/data/Rfam.15.0/CcsR1
- supplemental_material/data/Rfam.15.0/mir-3174
- supplemental_material/data/Rfam.15.0/sau-53
- supplemental_material/data/Rfam.15.0/CRISPR-DR54
- supplemental_material/data/Rfam.15.0/SNORD15
- supplemental_material/data/Rfam.15.0/DLEU1_1
- supplemental_material/data/Rfam.15.0/PyrR205
- supplemental_material/data/Rfam.15.0/ES239
- supplemental_material/data/Rfam.15.0/MIR8742
- supplemental_material/data/Rfam.15.0/MIR169_8
- supplemental_material/data/Rfam.15.0/GA-cis
- supplemental_material/data/Rfam.15.0/rox1
- supplemental_material/data/Rfam.15.0/rpsL_ricks
- supplemental_material/data/Rfam.15.0/proV
- supplemental_material/data/Rfam.15.0/mir-2851
- supplemental_material/data/Rfam.15.0/mir-8791
- supplemental_material/data/Rfam.15.0/TB11Cs4H2
- supplemental_material/data/Rfam.15.0/sno_ZL1
- supplemental_material/data/Rfam.15.0/snoZ152
- supplemental_material/data/Rfam.15.0/Intron_gpII
- supplemental_material/data/Rfam.15.0/mir-203
- supplemental_material/data/Rfam.15.0/MIR7994
- supplemental_material/data/Rfam.15.0/mir-1278
- supplemental_material/data/Rfam.15.0/mir-667
- supplemental_material/data/Rfam.15.0/sR-tMet
- supplemental_material/data/Rfam.15.0/Vax2os1_2
- supplemental_material/data/Rfam.15.0/mir-455
- supplemental_material/data/Rfam.15.0/rli30
- supplemental_material/data/Rfam.15.0/Hammerhead_II
- supplemental_material/data/Rfam.15.0/p27_CRE
- supplemental_material/data/Rfam.15.0/TeloSII_ncR40
- supplemental_material/data/Rfam.15.0/snoR135
- supplemental_material/data/Rfam.15.0/RUF1
- supplemental_material/data/Rfam.15.0/mir-9449
- supplemental_material/data/Rfam.15.0/mir-3173
- supplemental_material/data/Rfam.15.0/snosnR64
- supplemental_material/data/Rfam.15.0/LhrC
- supplemental_material/data/Rfam.15.0/MIR2086
- supplemental_material/data/Rfam.15.0/Bacteroidales-2
- supplemental_material/data/Rfam.15.0/MIR6426
- supplemental_material/data/Rfam.15.0/MIR4371
- supplemental_material/data/Rfam.15.0/SSU_rRNA_archaea
- supplemental_material/data/Rfam.15.0/mir-7385
- supplemental_material/data/Rfam.15.0/mir-7143
- supplemental_material/data/Rfam.15.0/icaR_5p_UTR
- supplemental_material/data/Rfam.15.0/mir-499
- supplemental_material/data/Rfam.15.0/mir-7371
- supplemental_material/data/Rfam.15.0/Transposase-2
- supplemental_material/data/Rfam.15.0/mir-452
- supplemental_material/data/Rfam.15.0/RNaseP-T
- supplemental_material/data/Rfam.15.0/rli37
- supplemental_material/data/Rfam.15.0/NLPC-P60
- supplemental_material/data/Rfam.15.0/mir-660
- supplemental_material/data/Rfam.15.0/adapt33_1
- supplemental_material/data/Rfam.15.0/snoZ155
- supplemental_material/data/Rfam.15.0/Cupriavidus-1
- supplemental_material/data/Rfam.15.0/MIR7993
- supplemental_material/data/Rfam.15.0/mir-204
- supplemental_material/data/Rfam.15.0/AaHKsRNA20
- supplemental_material/data/Rfam.15.0/mir-2856
- supplemental_material/data/Rfam.15.0/snoMe28S-Am982
- supplemental_material/data/Rfam.15.0/UptR
- supplemental_material/data/Rfam.15.0/snoU61
- supplemental_material/data/Rfam.15.0/TMV_UPD-PK3
- supplemental_material/data/Rfam.15.0/STnc490
- supplemental_material/data/Rfam.15.0/CRISPR-DR53
- supplemental_material/data/Rfam.15.0/SNORD12
- supplemental_material/data/Rfam.15.0/mir-7940
- supplemental_material/data/Rfam.15.0/snopsi28S-3378
- supplemental_material/data/Rfam.15.0/mir-8908
- supplemental_material/data/Rfam.15.0/MIR2871
- supplemental_material/data/Rfam.15.0/DdR10
- supplemental_material/data/Rfam.15.0/SNORD71
- supplemental_material/data/Rfam.15.0/CRISPR-DR30
- supplemental_material/data/Rfam.15.0/hveRNA
- supplemental_material/data/Rfam.15.0/RnaG
- supplemental_material/data/Rfam.15.0/mir-2009
- supplemental_material/data/Rfam.15.0/U1
- supplemental_material/data/Rfam.15.0/SCARNA2
- supplemental_material/data/Rfam.15.0/mir-3913
- supplemental_material/data/Rfam.15.0/mir-4904
- supplemental_material/data/Rfam.15.0/mir-9243
- supplemental_material/data/Rfam.15.0/mir-431
- supplemental_material/data/Rfam.15.0/rli54
- supplemental_material/data/Rfam.15.0/GNAS-AS1_2
- supplemental_material/data/Rfam.15.0/L31-Corynebacteriaceae
- supplemental_material/data/Rfam.15.0/XIST_A_REPEAT
- supplemental_material/data/Rfam.15.0/TUG1_2
- supplemental_material/data/Rfam.15.0/RNA-OUT
- supplemental_material/data/Rfam.15.0/SNORD102
- supplemental_material/data/Rfam.15.0/BSnc115
- supplemental_material/data/Rfam.15.0/SraG
[truncated: 9,700 more entries]
