# Supplementary material for: All-at-once RNA folding with 3D motif prediction framed by evolutionary information
Source: Nat Methods. 2025 Oct 3;22(10):2094–106. doi: 10.1038/s41592-025-02833-w (PMC12510878; doi:10.1038/s41592-025-02833-w)
Supplement: Supplementary file 3 — Source code to run CaCoFold-R3D. Data and results. [file 41592_2025_2833_MOESM3_ESM.gz › supplemental_material/src/CaCoFold-R3D/00README]

To Install CaCoFold-R3D
----------------------------
tar xvf rscape_v2.5.1.tar.gz
cd rscape_v2.5.1
./configure
make
make install


to run CaCoFold-R3D
----------------------------
bin/R-scape -s --cacofold --r3d  <msa>
