# Supplementary material for: All-at-once RNA folding with 3D motif prediction framed by evolutionary information
Source: Nat Methods. 2025 Oct 3;22(10):2094–106. doi: 10.1038/s41592-025-02833-w (PMC12510878; doi:10.1038/s41592-025-02833-w)
Supplement: Supplementary file 3 — Source code to run CaCoFold-R3D. Data and results. [file 41592_2025_2833_MOESM3_ESM.gz › supplemental_material/data/Rfam.15.0/BSR0441]

# STOCKHOLM 1.0
#=GF ID BSR0441
#=GF AC RF02655
#=GF DE Brucella BSR0441 sRNA
#=GF AU Argasinska J; 0000-0003-2678-2824
#=GF GA 291.0
#=GF NC 195.9
#=GF TC 291.5
#=GF SE Argasinska J
#=GF SS Predicted; RNAfold;
#=GF TP Gene; sRNA;
#=GF BM cmbuild -F CM SEED
#=GF CB cmcalibrate --mpi CM
#=GF SM cmsearch --cpu 4 --verbose --nohmmonly -T 30.00 -Z 2958934 CM SEQDB
#=GF DR SO; 0000370; small_regulatory_ncRNA;
#=GF RN [1]
#=GF RM 27112796
#=GF RT Large-scale identification of small noncoding RNA with strand-specific
#=GF RT deep sequencing and characterization of a novel virulence-related sRNA in
#=GF RT Brucella melitensis.
#=GF RA Zhong Z, Xu X, Li X, Liu S, Lei S, Yang M, Yu J, Yuan J, Ke Y, Du X, Wang
#=GF RA Z, Ren Z, Peng G, Wang Y, Chen Z
#=GF RL Sci Rep. 2016;6:25123.
#=GF CC Plays important role in Brucella's intracellular survival. 
#=GF WK Brucella_sRNA
#=GF SQ 5

AE008918.1/466022-466261   GAUUUAGACACUCUACGAAAUCGUUGGGCCCUACUGGACAAGCCUUUGGCCAGAAUCCACUUUCAGGGGGUGGAGGGUAGCAUAGGGUAUCACCCAAUUGCCACUCCUUUGAUCCCGCGACACUACUAGAAGCCUAAAGUUCGCGGUUGGCCCUACUAAUCGGCAUCGCACCCCGCCGGACCUCCCCCCAUCAACGGCUG
CP000709.1/834089-833850   GAUUUAGACACUCUACGAAAUCGUUGAGCCCUACUGGACAAGCCUUUGGCCAGAAUCCACUUUCAGGGGGUGGAGGGUAGCAUAGGGUAUCACCCAAUUGCCACUCCUUUGAUCCCGCGACACUACUAGAAGCCUACAGUUCGCGGUUGGCCCUACUAAUCGGCAUCGCACCCCGCCGGACCUCCCCCCAUCAACGGCUG
AE014292.2/832345-832106   GAUUUAGACACUCUACGAAAUCGUUGGGCUCUACUGGACAAGCCUUUGGCCAGAAUCCACUUUCAGGGGGUGGAGGGUAGCAUAGGGUAUCACCCAAUUGCCACUCCUUUGAUCCCGCGACACUACUAGAAGCCUACAGUUCGCGGUUGGCCCUACUAAUCGGCAUCGCACCCCGCCGGACCUCCCCCCAUCAACGGCUG
CP000873.1/831649-831410   GAUUUAGACACUCUACGAAAUCGUUGGGCCCUACUGGACAAGCCUUUGGCCAGAAUCCACUUUCGGGGGGUGGAGGGUAGCAUAGGGUAUCACCCAAUUGCCACUCCUUUGAUCCCGCGACACUACUAGAAGCCUACAGUUCGCGGUUGGCCCUACUAAUCGGCAUCGCACCCCGCCGGACCUCCCCCCAUCAACGGCUG
ACBI01000054.1/20586-20347 GAUUUAGACACUCUACGAAAUCGUUGGGCCCUACUGGACAAGCCUUUGGCCAGAAUCCACUUUCAGGGGGUGGAGGGUAGCAUAGGGUAUCACCCAAUUGCCACUCCUUUGAUCCCGCGACACUACUGGAAGCCUACAGUUCGCGGUUGGCCCUACUAAUCGGCAUCGCACCCCGCCGGACCUCCCCCCAUCAACGGCUG
#=GC SS_cons               <<<<<<<<___>>>>--->>>>((-(((((,,,<<<<-<<<____>>>->>>>,,<<<<<<<<___>>>>>>>><<<<-<<<--<<<<___>>>>--->>>->>>>,,,,,,,,<<<<<<-<<<--<<<____>>>->>>>>>>>>,,)))))-)):::::<<<<<<--<<<<<<<-<<<<-<<<<<<<<-----<<<<<
#=GC RF                    GauuuaGacAcuCuacGAaauCGuUGgGcccUAcuGGAcaaGccUuugGCCagAAuccacccccaGgggguggaGgGuAGcaUAGGGuAUcaCCCAAUugCcaCcCcUUUGAUcccGcGacacuAcuaGAAGcCuacaguuCgCggUUggCcCUaCUAAUcGgcaucGcaccccgccGGacccccccccaUcAAcGgcuG

AE008918.1/466022-466261   UCACAGUCUGGGGCGGGAGUCCGUGGGCGUCUGGAUGUCC
CP000709.1/834089-833850   UCACAGUCUGGGGCGGGAGUCCGUGGGCGUCUGGAUGUCC
AE014292.2/832345-832106   UCACAGUCUGGGGCGGGAGUCCGUGGGCGUCUGGAUGUCC
CP000873.1/831649-831410   UCACAGUCUGGGGCGGGAGUCCGUGGGCGUCUGGAUGUCC
ACBI01000054.1/20586-20347 UCACAGUCUGGGGCGGGAGUCCGUGGGCGUCUGGAUGUCC
#=GC SS_cons               ___>>>>>>>>>>->>>->>>>>>>>>->>--->>>>>>:
#=GC RF                    UcACagcCuggggcgggAguCCgcgggcgucUGgaugcCc
//
