# Supplementary material for: All-at-once RNA folding with 3D motif prediction framed by evolutionary information
Source: Nat Methods. 2025 Oct 3;22(10):2094–106. doi: 10.1038/s41592-025-02833-w (PMC12510878; doi:10.1038/s41592-025-02833-w)
Supplement: Supplementary file 3 — Source code to run CaCoFold-R3D. Data and results. [file 41592_2025_2833_MOESM3_ESM.gz › supplemental_material/data/Rfam.15.0/STnc430]

# STOCKHOLM 1.0
#=GF ID STnc430
#=GF AC RF02053
#=GF DE Enterobacterial sRNA STnc430
#=GF AU Eberhardt R; 0000-0001-6152-1369
#=GF GA 47.0
#=GF NC 45.8
#=GF TC 47.1
#=GF SE Predicted; CMfinder; Eberhardt R
#=GF SS Predicted; CMfinder;
#=GF TP Gene; sRNA;
#=GF BM cmbuild -F CM SEED
#=GF CB cmcalibrate --mpi CM
#=GF SM cmsearch --cpu 4 --verbose --nohmmonly -T 33.55 -Z 2958934 CM SEQDB
#=GF DR SO; 0000370; small_regulatory_ncRNA;
#=GF RN [1]
#=GF RM 18725932
#=GF RT Deep sequencing analysis of small noncoding RNA and mRNA targets of the
#=GF RT global post-transcriptional regulator, Hfq.
#=GF RA Sittka A, Lucchini S, Papenfort K, Sharma CM, Rolle K, Binnewies TT,
#=GF RA Hinton JC, Vogel J
#=GF RL PLoS Genet. 2008;4:e1000163.
#=GF WK Bacterial_small_RNA
#=GF SQ 7

AE006468.1/4442059-4441898 AAAAGACAUCAGCAUCCGUAUAAUCUGAAAAUAACGCAGAGUGAUUUUCUGGUUAUUGC--U-UAUUUUAGGAUUAAGCUCAAUAUAAAACUGUGGGGAUAAAGACGGACAAGC-GGAAUUAUCUUAUAAAAAAAGCCGAUGUGAAUAUCGGCCUUUUUAUUAUCU
CP000880.1/3390394-3390555 AAAAGAAGGCGACAUCCGUAUAAUCUGAAAAUAACGCAGAGUGAUUUUCUGGUUAUUGG--U-UAUUUUAGGAUUAAGCUCAAUAUAAAAUUAUAGGGGAAAAGACGGACAAGC-GGAAUUAUCUUAUAAAAAAAGCCGAUGUGAAUAUCGGCUUUUUUAUUAUCU
CP000822.1/3621029-3621187 ---AACAUUCAUUAUCCGUAUACUCUGAAAAUAACACCGAGUAACUUACGGGUUAUUCA--U-UAUUUUAGGAUUAAGCUCAAUAUAAAUUUUUGCGGAAUAGCACAGACAACC-GGAAUUAUCUUAUAAAAAAAGCCGAUAAUAAUAUCGGCUCUAAUUACAGAU
CP000653.1/275300-275142   AACAACGUUCACACUCCGUAUUUUCCUAAAAAAACCCGCAGUAAUUAACGGGGAAAUCA--G-GCUUUUCGGAUUAAACUCAUAAUAGAAAUUUGCGUCAGGUAACGGACAACC-GGAAUUAUCCGAUAAAAAAUGCCAGCAUUU-CGCCGGCAUGUAUUACGG--
BABF01004542.1/437-592     AACACAAUACCCGGU-----AAAUCUGAAAAUAUCAGAAACAGGAUAAC-GUUGAAUAA--AUUAUUUUAGGAUUAAGCUCAAU-UAAAGGGUGAAGUAAAAACAUAAAUAUCCUGGAGUAAUCUUAUAAA-AAAGCCGAUAUUAAUAUCGGCUUUUUUAUUUCAU
ACDJ01000044.1/32607-32447 AUUAAAAUGCAAUAUCCGGUAAAUCCGAAAACAUCAGAAAUUGAAUAACA--UUAAUAAAAU-UAUUUUAGGAUUAAGCUCAAUUAAGGUAUG-AAGUUAAAACGUAGAUAUCCUGGAGCAUUCUUAUA-AAAAAGCCGAUAUUAAUAUCGGCUUUUUAUUUCAUU
BAAW01001217.1/1598-1438   AUAAAAACACAAUACCCGGUAAAUCUGAAAAUAUCAGAAACAGGAUAAC-GUUGAAUAA--AUUAUUUUAGGAUUAAGCUCAAU-UAAAGGGUGAAGUAAAAACGUAGAUAUCCUGGAGUAAUCUUAUAAA-AAAGCCGAUAUUAAUAUCGGCUUUUUUAUUUCAU
#=GC SS_cons               ::::::::::::::<<<<<----<<<-<<<<<<<-----<<<<<<<____>>>>>>>--..>.>>>>>>->>>------------------------------->>>>>:::::.<<______>>::::::::<<<<<<<<<____>>>>>>>>>:::::::::::
#=GC RF                    AaaAaaauuCAauauCcGuauAaUCcGAAAAuaaCacaaAcucacuaACuggugagUaA..u.uaUUUUAgGAUUAAGCUCAAUAUAaAaauuuaaGuaAaAacaCgGacAacC.gGAaUuAUCuUAUAAAAAaaGCCGauaUuAAuauCGGCuuUUuUauUauaU
//
