# Supplementary material for: All-at-once RNA folding with 3D motif prediction framed by evolutionary information
Source: Nat Methods. 2025 Oct 3;22(10):2094–106. doi: 10.1038/s41592-025-02833-w (PMC12510878; doi:10.1038/s41592-025-02833-w)
Supplement: Supplementary file 3 — Source code to run CaCoFold-R3D. Data and results. [file 41592_2025_2833_MOESM3_ESM.gz › supplemental_material/data/Rfam.15.0/Ref84]

# STOCKHOLM 1.0
#=GF ID Ref84
#=GF AC RF02846
#=GF DE Enterococcus sRNA 84
#=GF AU Repoila F; 0000-0001-5149-9698
#=GF GA 52.0
#=GF NC 51.0
#=GF TC 52.3
#=GF SE Argasinska J
#=GF SS Predicted; RNAfold;
#=GF TP Gene; antisense;
#=GF BM cmbuild -F CM SEED
#=GF CB cmcalibrate --mpi CM
#=GF SM cmsearch --cpu 4 --verbose --nohmmonly -T 30.00 -Z 2958934 CM SEQDB
#=GF DR SO; 0000644; antisense_RNA;
#=GF RN [1]
#=GF RM 25737579
#=GF RT Whole-genome mapping of 5' RNA ends in bacteria by tagged sequencing: a
#=GF RT comprehensive view in Enterococcus faecalis.
#=GF RA Innocenti N, Golumbeanu M, Fouquier d'Herouel A, Lacoux C, Bonnin RA,
#=GF RA Kennedy SP, Wessner F, Serror P, Bouloc P, Repoila F, Aurell E
#=GF RL RNA. 2015;21:1018-1030.
#=GF CC Name ‘Ref’ stands for RNA in E. faecalis. 
#=GF WK Enterococcus_faecalis
#=GF SQ 5

MIJY01000023.1/316870-316956 UACCAACAACAACCUUUUUAUUUUUCAUUUUACUCUU-AUU-GAGUAA-UACUCCUU-UUCCAUCGGU-CAAU-UAGGCCGGUGGUUUUUUUG
KB946329.1/666494-666405     AACCAAAAACAACCUUUUUAUUUUUCAUUUUACUCUU-UUUAGAGUAAUUACUCCUUUUUCCAUCGGCCUAAC-C-AACCGAUGGUUUUUUUA
MIEK01000013.1/53523-53608   UACCAACAACAACUUUUUUAUUUUCAUAUUUACUCUU-AU--GAGUAAAUACUCCUU-UCCCCACUCA-UUCA-U-UUGAGUGGGGUUUUUCU
AP012200.1/940440-940528     UACCAACAACAACCUUUUUAUUUUUCAAUUUACUCUGAAUA-GGGUAAAUACUCCUU-UUCCACCGGU-AAUUGA-UACCGGUGGUUUUUUUG
AE016830.1/1876680-1876594   UACCAACAACAACCUUUUUAUUUUUCAUUUUACUCUU-AUU-GAGUAAAUACUCCUU-UUCCAUCGGC-AAAA-C-UGCCGGUGGUUUUUUUG
#=GC SS_cons                 ::::::::::::::::::::::::::::<<<<<<<__.___.>>>>>>>::::::::.::<<<<<<<<.<___._.>>>>>>>>>::::::::
#=GC RF                      UACCAAcAACAACcUUUUUAUUUUUcAuuUUACuCUU.AUu.GaGUAAaUACUCCUU.UUCCacCggc.cAau.u.ggccGguGGuUUUUUUg
//
