# Supplementary material for: All-at-once RNA folding with 3D motif prediction framed by evolutionary information
Source: Nat Methods. 2025 Oct 3;22(10):2094–106. doi: 10.1038/s41592-025-02833-w (PMC12510878; doi:10.1038/s41592-025-02833-w)
Supplement: Supplementary file 3 — Source code to run CaCoFold-R3D. Data and results. [file 41592_2025_2833_MOESM3_ESM.gz › supplemental_material/data/Rfam.15.0/mir-250]

# STOCKHOLM 1.0
#=GF ID mir-250
#=GF AC RF00836
#=GF DE microRNA mir-250
#=GF AU Griffiths-Jones SR; 0000-0001-6043-807X
#=GF GA 58.0
#=GF NC 57.0
#=GF TC 58.2
#=GF SE Griffiths-Jones SR
#=GF SS Predicted; RNAalifold
#=GF TP Gene; miRNA;
#=GF BM cmbuild -F CM SEED
#=GF CB cmcalibrate --mpi CM
#=GF SM cmsearch --cpu 4 --verbose --nohmmonly -T 30.00 -Z 2958934 CM SEQDB
#=GF DR MIPF; MIPF0000283;
#=GF DR SO; 0001244; pre_miRNA;
#=GF DR GO; 0016442; RISC complex;
#=GF DR GO; 0035195; miRNA-mediated post-transcriptional gene silencing;
#=GF RN [1]
#=GF RM 19755563
#=GF RT Repertoire and evolution of miRNA genes in four divergent nematode
#=GF RT species.
#=GF RA de Wit E, Linsen SE, Cuppen E, Berezikov E
#=GF RL Genome Res. 2009;19:2064-2074.
#=GF RN [2]
#=GF RM 30423142
#=GF RT miRBase: from microRNA sequences to function.
#=GF RA Kozomara A, Birgaoanu M, Griffiths-Jones S
#=GF RL Nucleic Acids Res. 2019;47:D155.
#=GF CC Imported from miRBase.
#=GF WK MicroRNA
#=GF SQ 5

URS0000D53ABC_6238/4-82   UCGGACCACGCCUUCAGUUGCCUCGUGAUCCGCCGAAUCUG-UA-AUGGACGAAUCACAGUCAACUGUUGGCACGGUCCUU
URS000018B67D_31234/19-99 UCGGACCGCCCCUUCAGUUGACUCGUGAUCCGCCGACUUUGAUAUAUGGACGAAUCACAGUCACCUGAUGGUACGGUCUUU
URS00004A6A16_6239/8-88   UCGGACCACGCCUUCAGUUGCCUCGUGAUCCGCCAAACACAAUAAAUGGACGAAUCACAGUCAACUGUUGGCAUGGUGCUC
URS0000D50199_135651/1-61 ----------CCGGCAGUUGCCUGUUGAUCCGCCGCAAUUA-UG-AUGGACGAAUCACAGUCAACUGUUGGCA--------
URS0000A52994_6279/14-92  UAAGCUUGAACUGCCAGUGGUCUUGUGAUCCGUUGAGA--AAUUUUGGAUCGAAUCACAGCCAACUGGUGGCUCAGCUUGC
#=GC SS_cons              ::<<<<<<--<<-<<<<<<<-<<-<<<<<-<<<<<___________>>>->>->>>>>>>->>>>>>>->>-->>>>>>::
#=GC RF                   UcggaccgcaCcucCAGuuGcCUcGUGAUCCGccgAaauUaAUauAuggACGAAUCACAGUCaaCUGgUgGCAcgguccuu
//
