# Supplementary material for: All-at-once RNA folding with 3D motif prediction framed by evolutionary information
Source: Nat Methods. 2025 Oct 3;22(10):2094–106. doi: 10.1038/s41592-025-02833-w (PMC12510878; doi:10.1038/s41592-025-02833-w)
Supplement: Supplementary file 3 — Source code to run CaCoFold-R3D. Data and results. [file 41592_2025_2833_MOESM3_ESM.gz › supplemental_material/data/Rfam.15.0/snoZ101]

# STOCKHOLM 1.0
#=GF ID snoZ101
#=GF AC RF00358
#=GF DE Small nucleolar RNA Z101
#=GF AU Moxon SJ; 0000-0003-4644-1816
#=GF GA 44.0
#=GF NC 43.9
#=GF TC 44.2
#=GF SE Moxon SJ, INFERNAL
#=GF SS Predicted; PFOLD; Moxon SJ, Daub J
#=GF TP Gene; snRNA; snoRNA; CD-box;
#=GF BM cmbuild -F CM SEED
#=GF CB cmcalibrate --mpi CM
#=GF SM cmsearch --cpu 4 --verbose --nohmmonly -T 30.30 -Z 2958934 CM SEQDB
#=GF CL CL00057
#=GF DR SO; 0000593; C_D_box_snoRNA;
#=GF DR GO; 0006396; RNA processing;
#=GF DR GO; 0005730; nucleolus;
#=GF RN [1]
#=GF RM 12736310
#=GF RT The high diversity of snoRNAs in plants: identification and comparative
#=GF RT study of 120 snoRNA genes from Oryza sativa.
#=GF RA Chen CL, Liang D, Zhou H, Zhuo M, Chen YQ, Qu LH
#=GF RL Nucleic Acids Res 2003;31:2601-2613.
#=GF RN [2]
#=GF RM 12007400
#=GF RT Small nucleolar RNAs: an abundant group of noncoding RNAs with diverse
#=GF RT cellular functions.
#=GF RA Kiss T
#=GF RL Cell 2002;109:145-148.
#=GF CC Z101 is a member of the C/D class of snoRNA which contain the C (UGAUGA)
#=GF CC and D (CUGA) box motifs. Most of the members of the box C/D family
#=GF CC function in directing site-specific 2'-O-methylation of substrate RNAs
#=GF CC [1,2].
#=GF WK Small_nucleolar_RNA_Z101
#=GF SQ 13

AJ489945.1/1-100             GUGAUGCAGAUGAGGAGACGCA---AGAUUUAA-UGGGUAAUUUGCGUCUGAG-GCAUCUCUGUGAUGUCACACCCUUUUUCACCUUGAAGAUCUGAUGCAUCUA
AJ307914.1/1-96              --GAUGCAGAUGAGGAGGCACA---AGAUUUAA-UGGGUAAUUUGCGUCUGAG-GCAUCUCUGUGAUGUCACACCCUUUUUCACCUUGGAGAUCUGAUGCAUC--
AAAA02019713.1/24827-24926   GUGAUGCAGAUGAGGAGACGCA---AGAUUUAA-UGGGUAAUUUGCGUCUGAG-GCAUCUCUGUGAUGUCACACCCUUUUUCACCUUGAAGAUCUGAUGCAUCUA
AASG02003152.1/15228-15137   AUUGGGCAGAGGAUGAAUCUCA---UAUUUUAA-UGGGUAAUUUGCGGCUGAA-U-AUUUCAUUGAUG-------CUAUAUCACCUUGGAGACCUGAUGCCCUUG
AC007767.3/46842-46937       GUGGGGCAGAUGAUGAUUAUCA--UAAAACAAA-UGGGUAAUUUGCGACUGAUAAUAUUACAUUGAUGU------GUUUUUCACCUUGGAGAACUGAUGUCCCCA
AP006141.1/89791-89880       AAUGGGCAUAUGAUGAAACUUA---UUAUGUAAAUGGGUAAUUUGCGUCUG----AAUUUCAUUGAUGCUAA--A------CACCUUGGAGAACUGAUGCCCAUA
AC146791.12/24938-24845      AAUGGGUACGUGAUGAAUCUAAGUUUGUGUAAA-UGGGUAAUUUGCAUCUGAA--UAUCAUU--GAUGUUA------UUAUCACCUUGGAGAACUGAUACCCAUA
AARH01009456.1/205048-205138 UUGGGGCGUAUGAUGAAUCUCA---UGUUUUAA-UGGGUAAUUUGCGUCUGAA-U--UUUUGUUGAUG-------CUCUAUCACCUUGGAGACCUGAUGCCCUUU
AARH01008371.1/236837-236748 UUGGGGCAUAUGAUGAAUCUCA---UGUUUUAA-UGGGUAAUUUGCGUCUGAA-U--UUUUCUUGAUG-------CUAUA-CACCUUGGAGACCUGAUGCCUUUC
AC146791.12/24424-24331      AAUGGGCAUAUGAUGAAUCUAAAUUUGUGUAAA-UGGGUAAUUUGCAUCUGAA--UAUUAUU--GAUGUUA------AAAUCACCUUGGAGAACUGAUGCUCAAU
AM480118.2/5735-5827         UUGGGGCAAGUGAUGAAUCUCA---UAAACUUA-UGGGUAAUUUGCGUCUGAA-UUUUUUCAUUGAUG-------CUAUAUCACCUUGGAGACCUGAUGCCGCUU
FN596247.1/5692346-5692438   CAGGGGCAAGUGAUGAAUCUCA---UGAAGUAA-UGGGUAAUUUGCGUCUGAA-UUUUUCCAUUGAUG-------CUAUUUCACCUUGGAGAACUGAUGCCCCCU
AJ309195.1/691-592           AUGAUGCAGAUGAGGAGGCACA---AGAUUUAA-UGGGUAAUUUGCGUCUGAG-GCAUCUCUGUGAUGUCACACCCUUUUUCACCUUGGAGAUCUGAUGCAUCUA
#=GC SS_cons                 ::<<<<<<--------------...--------.-------------------.-<<<<_____>>>>---....---------------------->>>>>>::
#=GC RF                      augggGCAuAUGAuGAauCucA...ugauuuAA.UGGGUAAUUUGCGUCUGAa.ucaUcucuuUgAugUuA....cUuUuUCACCUUGGAGAaCUGAUGCcccua
//
