# Supplementary material for: All-at-once RNA folding with 3D motif prediction framed by evolutionary information
Source: Nat Methods. 2025 Oct 3;22(10):2094–106. doi: 10.1038/s41592-025-02833-w (PMC12510878; doi:10.1038/s41592-025-02833-w)
Supplement: Supplementary file 3 — Source code to run CaCoFold-R3D. Data and results. [file 41592_2025_2833_MOESM3_ESM.gz › supplemental_material/data/Rfam.15.0/Ref70]

# STOCKHOLM 1.0
#=GF ID Ref70
#=GF AC RF02841
#=GF DE Enterococcus sRNA 70
#=GF AU Repoila F; 0000-0001-5149-9698
#=GF GA 115.0
#=GF NC 70.1
#=GF TC 115.6
#=GF SE Argasinska J
#=GF SS Predicted; RNAfold;
#=GF TP Gene; sRNA;
#=GF BM cmbuild -F CM SEED
#=GF CB cmcalibrate --mpi CM
#=GF SM cmsearch --cpu 4 --verbose --nohmmonly -T 30.00 -Z 2958934 CM SEQDB
#=GF DR SO; 0000370; small_regulatory_ncRNA;
#=GF RN [1]
#=GF RM 25737579
#=GF RT Whole-genome mapping of 5' RNA ends in bacteria by tagged sequencing: a
#=GF RT comprehensive view in Enterococcus faecalis.
#=GF RA Innocenti N, Golumbeanu M, Fouquier d'Herouel A, Lacoux C, Bonnin RA,
#=GF RA Kennedy SP, Wessner F, Serror P, Bouloc P, Repoila F, Aurell E
#=GF RL RNA. 2015;21:1018-1030.
#=GF CC Name ‘Ref’ stands for RNA in E. faecalis. 
#=GF WK Enterococcus_faecalis
#=GF SQ 3

KB946316.1/1298052-1298174 GAAGAACUGUAGGGACUACAGGGAUAGCCUAGGGCAUAUAAGAUAGAUAUAGCGUUUAGUCGAUCAUUUGUCUUUUUCUAGGAAAUUUCUAGUUAAAUAGAGAUAGUUCACUAAUUAUUAGUU
MIJY01000010.1/22225-22104 AAAGAACUGUAGGGACUACAGGGUUAGCCUAGGGUAUAUAAGAUAGAUAUAGCGUUGAUUCGAUCAUUUGUCUUUUUCUAGGAAAUU-UCUAUUAAAUAGAAAUAGUUCACUAAUUAUUAGUU
AE016830.1/880359-880468   GAAGAACUGUAGGGACUACAGGGAUCGCCUAGGG--GAUAGAAAAUGUACACCAUGUGUUGAACCAUUUAU----UUCUAGGAA-------GUCACAUUGGGACAGUCCACUAAUUAUUAAUG
#=GC SS_cons               ::::::<<<<<<___>>>>>>:<<<--<<<<<<<---<<<<<------<<<<___>>>>------->>>>>---->>>>>>>-----.--->>>::::<<<<____>>>>:::::::::::::
#=GC RF                    gAAGAACuGuaGGGACuaCaGGgacaGCCuaGgguAuacaaaAuAgaUacacCgUguguUcgAuCAuuuguCUUUuuCuaGGAAAUU.uuagucAaAUuGgaAuAGucCaCUAAUUAUUAgUu
//
