# Supplementary material for: All-at-once RNA folding with 3D motif prediction framed by evolutionary information
Source: Nat Methods. 2025 Oct 3;22(10):2094–106. doi: 10.1038/s41592-025-02833-w (PMC12510878; doi:10.1038/s41592-025-02833-w)
Supplement: Supplementary file 3 — Source code to run CaCoFold-R3D. Data and results. [file 41592_2025_2833_MOESM3_ESM.gz › supplemental_material/data/Rfam.15.0/STnc40]

# STOCKHOLM 1.0
#=GF ID STnc40
#=GF AC RF02057
#=GF DE Salmonella enterica sRNA STnc40
#=GF AU Barquist LE; 0000-0003-4732-2667
#=GF GA 45.0
#=GF NC 44.4
#=GF TC 45.1
#=GF SE Predicted; LocARNA; Infernal
#=GF SS Predicted; RNIE; LocARNA
#=GF TP Gene; sRNA;
#=GF BM cmbuild -F CM SEED
#=GF CB cmcalibrate --mpi CM
#=GF SM cmsearch --cpu 4 --verbose --nohmmonly -T 31.18 -Z 2958934 CM SEQDB
#=GF DR SO; 0000370; small_regulatory_ncRNA;
#=GF RN [1]
#=GF RM 18725932
#=GF RT Deep sequencing analysis of small noncoding RNA and mRNA targets of the
#=GF RT global post-transcriptional regulator, Hfq.
#=GF RA Sittka A, Lucchini S, Papenfort K, Sharma CM, Rolle K, Binnewies TT,
#=GF RA Hinton JC, Vogel J
#=GF RL PLoS Genet. 2008;4:e1000163.
#=GF WK Bacterial_small_RNA
#=GF SQ 17

CP000880.1/2781072-2781004     AUGGCGCUACGCUUAUUCG--GCCUGGGUAUUGAACAC-----GGAUAAAAAGGCGCAGGCGACUGCGCUUUUUUU
AE006468.1/161464-161531       AGGGCGCUACGCUUAUUCG--GCCUGG-CAUUGAACAC-----AGAUAAAAAGGCGCAGGCGACUGCGCCUUUUUU
CP000822.1/3043277-3043209     ACAGUGCCACGGCCGUCUG--AGCUAAGGUCUGAAUAA-----AGACAAUGAGGCGCAGGUGACUGCGCCUUUUUU
CP000647.1/122806-122874       ACAGUGCCACGGCCGUCUG--AGCUAAGGUCUGAUAAA-----ACAAACAAAGGCGCAGAGUUCUGCGCCUUUUUU
CP000964.1/4673201-4673134     ACAGUGCCACGGCCGUCUG--AGCUAAGGCCUGAUAAA------AAAACAAAGGCGCAGAGUUCUGCGCCUUUUUU
CP000653.1/731936-732003       GUCGUGCCACGGCCGUUUA--AGCUAAGCACAGAGUAA------AUCGAAAAGGCGCAGAGAUCUGCGCCUUUUUU
ACDJ01000024.1/222657-222724   ACAGUGCCACGGCCGUCUG--AGCUAAGAAAAUAAC------UUACUGAAAAGGCGCAGAAUUCUGCGCCUUUUUU
CP000783.1/3162702-3162632     GCAGUGCCACGGCCGCUUA--AGCUAACCGGUUGUUAA---CCGACAUAAAAGGCGCAGAUAUCUGCGCCUUUUUU
CU928160.2/111367-111436       GCAGUGCCAUGGUCGCCUG--CAAUAAAAGCUAACAGU----UGAAGUAAAAGGCGCAGGAUUCUGCGCCUUUUUU
CP000243.1/113402-113471       GCAGUGCCAUGGCCGCCUG--CAAUAAAAGCUAACAGU----UGAAGUAAAAGGCGCAGGAUUCUGCGCCUUUUUU
AAKB02000001.1/1223381-1223312 GCAGUGCCAUGGCCGCCUG--CAAUAAAAGCUAACUGU----UAAAGUAAAAGGCGCAGGAUUCUGCGCCUUUUUU
BAAX01000839.1/2541-2472       GCAGUGCCAUGGCCGUCUG--AGCUAAGCUCAGAGCAU----GAAAAAUAAAGGCGCAGAUAUCUGCGCCUUUUUU
ABKX01000006.1/107125-107057   GCAGUGCCAUGGUCGCCUG--CAAUAAAAACUAAUCAA-----UAAAACAAAGGCGCAGGAAUCUGCGCCUUUUUU
CP000036.1/98963-99032         GCAGUGUCAUGGUCGCCUG--CAAUAAAAGCUAACUGU----UGAAGCAAAAGGCGCAGGAUUCUGCGCCUUUUUU
CU928158.2/132925-132998       GCAGUGCCAUGGCCGCCUG--CAGUAAUUAAAUAUUCACACAUAAGGUAAAAGGCGCAGGAUUCUGCGCCUUUUUU
CR628337.1/3065649-3065578     UUGUCUCUAUGGGGACGCAUCAAAUAAUAAAUCAGUUU----UAGAAUAAAAGGCGCAGCGUUCUGCGCCUUUUUU
AL627265.1/162886-162953       AGGGCGCUACGCUUAUUCG--GCCUAG-CAUUGAACAC-----AGAUAAAAAGGCGCAGGCGACUGCGCCUUUUUU
#=GC SS_cons                   :<<<-<<____>>--->>>..:::::::::::::::::....::::::<<<<<<<<<<<____>>>>>>>>>>>::
#=GC RF                        gcagUgCCAcGGcCGucug..aacUAAgaacUgAauaa....UaaAaaAAAAGGCGCAGgauUCUGCGCCUUUUUU
//
