# Supplementary material for: All-at-once RNA folding with 3D motif prediction framed by evolutionary information
Source: Nat Methods. 2025 Oct 3;22(10):2094–106. doi: 10.1038/s41592-025-02833-w (PMC12510878; doi:10.1038/s41592-025-02833-w)
Supplement: Supplementary file 3 — Source code to run CaCoFold-R3D. Data and results. [file 41592_2025_2833_MOESM3_ESM.gz › supplemental_material/data/Rfam.15.0/sRNA-Xcc1]

# STOCKHOLM 1.0
#=GF ID sRNA-Xcc1
#=GF AC RF02221
#=GF DE sRNA-Xcc1
#=GF AU Daub J; 0000-0001-6022-563X
#=GF GA 53.0
#=GF NC 52.8
#=GF TC 53.0
#=GF PI sX1; sX10
#=GF SE Published; PMID:21941121
#=GF SS Predicted; RNAalifold
#=GF TP Gene; sRNA;
#=GF BM cmbuild -F CM SEED
#=GF CB cmcalibrate --mpi CM
#=GF SM cmsearch --cpu 4 --verbose --nohmmonly -T 30.00 -Z 2958934 CM SEQDB
#=GF DR SO; 0000370; small_regulatory_ncRNA;
#=GF RN [1]
#=GF RM 21941121
#=GF RT sRNA-Xcc1, an integron-encoded transposon- and plasmid-transferred
#=GF RT trans-acting sRNA, is under the positive control of the key virulence
#=GF RT regulators HrpG and HrpX of Xanthomonas campestris pathovar campestris.
#=GF RA Chen XL, Tang DJ, Jiang RP, He YQ, Jiang BL, Lu GT, Tang JL
#=GF RL RNA Biol. 2011;8:947-953.
#=GF RN [2]
#=GF RM 22080557
#=GF RT Genome-wide transcriptome analysis of the plant pathogen Xanthomonas
#=GF RT identifies sRNAs with putative virulence functions.
#=GF RA Schmidtke C, Findeiss S, Sharma CM, Kuhfuss J, Hoffmann S, Vogel J,
#=GF RA Stadler PF, Bonas U
#=GF RL Nucleic Acids Res. 2011;0:0-0.
#=GF RN [3]
#=GF RM 8870269
#=GF RT HrpG, a key hrp regulatory protein of Xanthomonas campestris pv.
#=GF RT vesicatoria is homologous to two-component response regulators.
#=GF RA Wengelnik K, Van den Ackerveken G, Bonas U
#=GF RL Mol Plant Microbe Interact. 1996;9:704-712.
#=GF WK Xanthomonas_sRNA
#=GF SQ 74

AM920689.1/396887-396974       GGCCGGGCG-GCGCG-CAGC-UAUACAACACCC-GAAA-GGGGAAAUCUGCG-GGCC-G------UCU-------UCGAGCGGUGUUCAAGCGCCCGGCCGCCUCUCU
AE008922.1/409481-409568       GGCCGGGUG-GCGCG-CAGC-UAUGCAAUACCC-GAAA-GGGGAAAACUGCG-GGCG-GC------CC-------UACGACCGUGUUCAAGCACCCGGCCGCCUCUCU
FM866940.1/153-240             GGCCGGGUA-GCGCG-CAGC-CAUACAACACCC-GAAA-GGGGAAAACUGC--GGNCCGU------CU-------GAUAGCGGUGUUCAAGUACCCGGCCGCCCCUCU
AP008232.1/3378542-3378629     GGUCGGGUA-GCGAG-UAGU-GAUACAACACCC-UUAG-GGGGAAAGCUGCU-GGCC-GA------CU-------UUGCACGGUGUUCAAGUACCCGACCGCCCCACU
AM260479.1/3486192-3486280     GGCCGGGCA-GCGCG-CAUC-GAUACAAGACCC-GAAA-GGGGAAACAUGCG-GGCC-GA-----UCU-------GCGGGCGGUGUUCAAGUGCCCGGCCGCCCUGCU
ABSO01007042.1/74-160          AGCCGGGUA-GCGCG-CAUU-GAUACAAGACCC-GAAA-GGGGAAA-AUGCG-GGCC-GU------CU-------GUGAGCGGUGUUCAAGUACCCGGCCGCCCUCUG
ABXW01000012.1/16194-16280     GGUCGGGUA-GCGUG-CAAUACAUACAAUACC--GAAA--GGGAAAAUUGCA-GGCC-GU------CU-------CGUAGCGGUGUUCAAGUGCCCGACCGCCCUCUG
AAKB02000001.1/3307218-3307130 GGUCGGGUA-GCGCG-UAUACCGAAAAACAGCC-GAAA-GGCUAAGGAUACG-GGCC-GA------CU-------UGCUGCGGUGUUCAAGUACCCGACCGCCCUGCU
AAJW02000017.1/30970-30882     GGUCGGGUA-GCGCG-UAUACCGAAAAACAGCC-GAAA-GGUUAAGGAUACG-GGCC-GA------CU-------UUGCACGGUGUUCAAGUACCUGACCGCCCUGCU
AAAL02000004.1/2712-2797       GUCGGGAGG-GC-GG-CAGC-CAUACAACACCC-GCAA-GGGGAAAGCUGCC-CGCC-GU------CU-------GAGUUCGGUUUCUAA-CCUCCCGACACCCAUAG
AAAM03000063.1/2-88            GUCGGGAGG-GC-GG-CAGC-GAUACAACACCC-GCAA-GGGGAAAACUGCC-CGCC-GU------CC-------GAGUUCGGUUUCUUAGCCUCCCGACACCCACAG
CP001011.1/1323860-1323774     GUCGGGAGG-GC-GG-CAGC-CAUACAACACCC-GCAA-GGGGAAAGCUGCC-CGCC-GU------CU-------ACUUCCGGUUUCUUAGCCUCCCGACACCCACAG
AE009442.1/1215344-1215430     GUCGGGAGG-GC-GG-CAGC-GAUACAAGACCC-GCAA-GGGGAAAGCUGCC-CGCC-GU------CU-------AUGUCCGGUUUCUUACCCUCCCGACACCCACAG
AE016825.1/141711-141801       GGCCGGGUA-GCGCGUCUGU-CGAACAACAGCCCGAAAGGGCUAAGGCAGCG-GGCC-GU------CU-------AGUGUCGGUGUUCAAGUACCUGGCCGCCCCUCC
CP000941.1/1236708-1236623     GUCGGGAGG-GC-GG-CAGC-GAUACAAGACCC-UU-U-GGGGAAAGCUGCC-CGCC-GU------CU-------UUGUCCGGUUUCUUAGCCUCCCGACACCCACAG
AE003849.1/2020989-2021073     GUCGGGAGG-GC-GG-CAGC-GAUACAAGACCC-UU-U-GGGGAAAGCUGCC-CGCC-GU------CU-------GUUUCCGGUUGUUAA-CCUCCCGACACCCACGA
AACY021332711.1/106-21         GGUCGGGUA-GCGCG-UAGC-CAUACAAGACCU-U--C-GGGAAAAGC-GCGUGGCC-GU------CU-------GAUAGCGGUGUUUAACUGCCCGACCGCCCUAAU
BAAU01012267.1/286-204         GGCCGGGAG-UG-GG-C--U-AAUAGAAUACCC-UUCG-GGGGAAUA-UGCC-CGCC-GU------CU-------CGCAACGGU-UUCUAGCUCCCGGCCUUUUCCAU
AM181176.4/5253901-5253985     UGCCGGGAG-UG-GG-C--U-AAUACAAGACCC-GAAA-GGGGAAUAUGUCC-GGCC-CU------CU-------GUGUGGGGUUUCUUAACUCCCGGCACCCAGCCC
CP000614.1/1369093-1369010     GGGCGGGAG-UGCGA-C--G-GAUACAAGACCC-GAAA-GGGAAAGA-AGUC-CGCC-GU------CU-------GUGUGCGGUU-UUGAGCUCCCGCCCGCCCUCUC
AAZG01000021.1/15717-15803     GCCGAGAGG-GCGGA-GA----AUACAACACCC-GAAA-GGGGAAUAAUCCC-GGCC-GUU----CUU-------UGUUUCGGUUUACGAACCUCUUGGCGACCCUAU
CP000438.1/4401602-4401685     GCCGGGAGU----GG-ACG--AAUACAAGACCC-GAAA-GGGAAAUAUGUCC-GGCC-CU------CU-------GCGUGGGGUUUUCUUAACUCCCGGCACCCCAGC
CP001321.1/272620-272704       GCCGAGGGG-GCGAG----G-AAUACAACACCC-GAAA-GGGGAAUAACUCC-AGCC-GU------CU-------UUGUAGGGCUUUCGAACCCCUUGGCACCCUAUU
ABXU01000030.1/22578-22665     UGCCGGGCUGAUAGC-UCCC-AAUACAAGACCC-UUCG-GGGGAAUAAGAGC-AGCG-CA------CC-------GUGUGGCGUAGUUGAG-GCCCGGCAUUUCCUCA
AM421808.1/850144-850228       GACCGCGUG-GGCGA-C--G-AAUACAAGACCC-GAAA-GGGGAAUA-AGUC-CGCC-CU------CC-------UAUGUGGGUUCUUAACCGCGCGUCCGCCCAUUU
AAZI01000014.1/17063-17150     GUCGGGCGG-GCGGA-GA----AUACAACACCC-GAAA-GGGGAAUAAUCCC-AGCC-GUU---UCUU-------UUGGUCGGCUUUCGAACCACCUGGCACCCUUAA
CP000947.1/1032328-1032412     GUCGAGAGG-GCGGA-GA----AUACAAUACCC-GAAA-GGGGAAUAAUCCC-GACC-GU------CU-------GUUUGCGGUUUUCGAACCUCUCGGCACCCUAUU
ABHR01000028.1/1791-1708       GACCGGGCG-UGCGG-C--U-AAUACAACACCA-GCAA-UGGGAAUA-UGCC-CGCC-GA------CU-------ACUUGCGGU-UUUGAGCGCCCGGUCACCCUCUC
CP000746.1/1376775-1376859     GUCGAGAGG-GCGGA-GA----AUACAAUACCC-GAAA-GGGGAAUAAUCCC-AGCC-UA------CU-------UGUUGAGGCUUACGAACCUCUCGACACCCUAUU
AAMJ02000007.1/125127-125210   GGUCGGGCG-UGCGG-C--U-AAUAAAACACCC-GCAA-GGGAAAUA-UGCC-CGCC-GU------CU-------AUCGCCGGU-UUUGAGCGCCCGACCACCCUCUC
AE013598.1/4919226-4919144     GCCGGGAGG-GC-GG-C--G-AAUACAACACCC-GCAA-GGGGAAUA-AGCC-CGCC-GG------CU-------GUGUGCGGU-UUCUAGCCUCCCGGCAUCCCGCU
CP000050.1/2760973-2760891     GUCGGGAGG-GC-GG-C--U-AAUACAACACCC-GCAA-GGGGAAUA-CGCC-CGCC-GG------CU-------GUGUGCGGUU-UCGAACCUCCCGACAUCCCGUC
AE008923.1/5030744-5030826     GCCGGGAGG-GC-GG-C--G-AAUACAACACCC-GCAA-GGGGAAUA-AGCC-CGCC-GU------CU-------GUUUGCGGUUGCUAA-CCUCCCGGCAUCCCGCC
AP008229.1/3694898-3694816     GUCGGGAGG-GC-GG-C--U-AAUACAACACCC-GCAA-GGGGAAUA-CGCC-CGCC-GG------CU-------GUUAGCGGU-UUCGAGCCUCCCGACUUCCCGUC
CP000038.1/2936202-2936119     GACCGGGUG-UGCGG-C--U-AAUACAAUACCA-GCAA-UGGAAAUA-CGCC-CGCC-GA------CU-------UUCGACGGU-UUUGAGCGCCCGGUCACCCUCUC
BX571872.1/151514-151430       GUCGGGAGG-GC-GA-C--U-AAUACAACACCC-GCAA-GGGGAAUA-AGUC-CGCG-GUU----UCU-------UACUGCCGU-UUUGAGCCUCCCGACACCAUAUU
CP000436.1/1601874-1601960     GUCGAGAGG-GCGGA-GA----AUACAAUACCC-GAAA-GGGAAAUAAUCCC-AGCC-GUU----CUA-------UGUUUCGGUUUUCGAACCUCUUGACGCCACUGU
AAZJ01000029.1/3648-3732       GCCGAGUGG-GC-GA-C--U-AAUACAAUACCC-GAAA-GGGGAAUA-UGUCCAGCU-GA------CU-------UACUGCAGCCUUCGAACCACUUGGCGCCCAACU
CP000967.1/148352-148270       GUCGGGAGG-GC-GG-C--U-AAUACAACACCC-UUCG-GGGAAAUA-CGCC-CGCC-GG------CU-------ACGUGCGGUUUCUAA-CCUCCCGACAUCCCGUC
ABEW01000010.1/115609-115692   GUCGGGAGG-GC-GA-C--U-AAUACAAUACCC-GUAA-GGGAAAUA-AGUC-CGCG-GU-----UCU-------UUAGGCCGUUCUGAA-CCUCCUGACACCACUAU
CP000749.1/2805028-2804944     GUCGGGAGG-GCGAG-G----AAUAAAAUACCC-GCAA-GGGAAAUAACUCC-GCCU-GG------AC-------UUGUGCAGGUUUCGAACCUCCCGGCACCCUUCU
AACK01000018.1/13896-13980     GUCGAGAGG-GCGGA-GA----AUGCAAUACCC-UUCG-GGGGAAUAAUCCC-GACC-GA------CU-------UUUGGCGGUUUUCGAACCUCUCGGCACCCUAUG
AM039952.1/155852-155934       GUCGGGAGG-GC-GG-C--U-AAUACAACACCC-UUCG-GGGAAAUA-CGCU-CGCC-GC------CU-------CUCUGCGGUUUCUAA-CCUCCCGACAUCCCGUC
ABKM01000033.1/25380-25464     ACCGAGGGG-GCGAG-G----AAUACAACACCC-GAAA-GGGAAAUAACUCC-AGCC-GU------CU-------UUGUGUGGCUUACGAACCCCUUGGCACCCUAUU
CU928162.2/1163305-1163220     GUCGGGAGG-GC-GA-C--G-AAUACAACACCC-GCAA-GGGGAAUA-AGUC-CGCG-GUA---UCUU-------UUGGGCCGU-UUCGAGCCUCCCGGCACCACAUU
BA000007.2/1308311-1308223     GGUCGGGUG-GAGAG-GCGU-AAUACAACACCC-GCAA-GGGGAAUAUGCCCAGAGC-UU------CU-------UAUUUGGCUCAGUUGACACCCGACCGCCAGCUA
ABVY01000196.1/913-997         GUCGGGAGG-GC-GA-C--U-AAUAGAAUACCC-GCAA-GGGGAAUA-AGUC-CGCG-GUU----UCG-------UUAAGCCGU-UUCGAGCCUCCCGGCACCACACC
ABEJ01000006.1/19217-19133     GUCGGGAGG-GC-GA-C--G-AAUACAACACCC-UUAC-GGGGAAUA-AGUC-CGCG-GUC----UCA-------CUGAGCCGUU-UCGAACCUCCCGGCACCACUCC
CP000569.1/589673-589757       GUCGAGAGG-GCGGA-GA----AUACAAUACCC-UUUG-GGGGAAUAAUCCC-GGUC-UA------CU-------UGUGAAGGCUUCUGAACCUCUCGGCACCCUAUU
CP001164.1/3293012-3293101     GGUCGGGUG-GAGAG-GCGU-AAUACAAUACCC-GCAA-GGGGAAUAUGCCC-GGAG-CAU----CUU-------UGAAGGCUCUAGUUGACACCCGAUCACCAGCCA
AAKV01000001.1/130739-130648   UGCCGGGAG---UGG-AC-U-AAUAAAAAACCC-GAAA-GGGAAAUAUGUCC-GGCC-CU------CUAGCUAGGUAGUAGGGUUUCUUAGCUCCCGGCGCCCAGCUU
AAZD01000009.1/15169-15251     GCCGAGAGG-GCGAG-G----AAUAAAAGACCU-UC---GGGGAAUAACUCC-AGCC-GA------CU-------UUGGACGGUUUACGAACCUCUUGGCACCCUAUU
ABZR01000211.1/2031-1946       GUCGGGAGU----GG-AC-C-AAUACAAGACCC-GCAA-GGGGAAUACGUCC-GGCC-UUU---UCUA-------CAUUGGGGUUUCUUAG-CUCCCGACGCCUAGCU
L42023.1/1509724-1509641       GACCGACGG-UGCGA-G--G-AAUACAAUACC--GAAA--GGGAAUAACUCC-GCCA-GA------UU-------GUGUACUGGUUUUGAGCCGUUGGUCGCCCAAUU
AAUR01000002.1/1715-1803       GUUGGGAGG-GC-GA-C--G-AAUACAAUACCC-UUCG-GGGAAAUA-AGUC-CGCG-GCGUUUAUCC-------UUAGGCCGUU-UCGAACCUCCCAACACCAAUCU
AAKI02000002.1/26074-25986     GUUGGGAGG-GC-GA-C--G-AAUACAAUACCC-UUCG-GGGAAAUA-AGUC-CGCG-GCGAUUUUCC-------UUGAGCCGUU-UCGAACCUCCCAGCGCCAAAUU
AASA01000007.1/1180-1266       GUCGGGAGG-GC-GA-C--U-AAUACAAGACC--GAAA--GGAAAUA-CGUCCAGCC-CUUA--CCUU-------AGAGUGGGUUUUCGAACCUCCCGACGCCACUGU
AJ576011.1/759-671             GGUCGGGUG-GAGAG-GCGU-AAUACAAUACCC-GUAA-GGGGAAUAUGCCCAGAGC-UU------CU-------UGUAAGGCUCAGUUGACACCCGACCAACCAGCU
CP000155.1/2965094-2965182     GGCCGGGAG-UU-CU-GCCG-AAUACAAUACCC-GCAA-GGGGAAUAGGCAA-AGCG-GUC----UCG-------UAGAGCCGUUGUCACCCUCCCGGUCGCCUUCUC
AE017143.1/385715-385797       GACCGACAG-UGUGA-G--G-AAUACAAUACC--GCAA--GGGAAUA-ACUC-CGCU-GU-----UCA-------UACUACAGU-UUUGAGCUGUCGGUCGCCCUAAU
AJ566110.1/3784-3701           GAUCGAGAG-UGCGA-G--G-AAUACAAUACC--GCAA--GGGAAUAACUCC-GCUA-GA------GU-------UUCGACUAGUUUUGAGCUCUCGAUCACCCUAAU
CP000672.1/156419-156335       GGUCGGCGG-UGCGA-G--G-AAUACAACACC--GCAA--GGGAAUA-ACUCCGCUA-GC-----UAA-------UAGAUCUAGUUUUGAGCCGCCGACCACCCGAUU
AAZF01000016.1/25482-25399     GACCGACAG-UGCGA-G--G-AAUAUAAUACC--ACAA--GGGAAUA-ACUCCGCUG-UU------CA-------UCUUUACAGUUUUGAGCUGUCGGUCGCCCUACU
CP000057.2/1447819-1447735     GAUCGACAG-UGCGA-C--U-AAUACAAUACC--GCAA--GGGAAUA-CGUCCG-CU-GGA---UUAU-------CUGACCAG-UUUUGAGCUGUCGAUCGCCCUAAC
AF148496.1/14698-14785         GGCCGGGUA-GCGCG-CAGC-UAUACAAGACCC-UUCG-GGGGAAAUCUGCG-GGCG-GU------CC-------UGACACCGUGUUCAAGUACCCGGCCCGUCCUCU
FM866756.1/158-74              --CCGGUUA-GCGCG-CAGC-UAUACAACACCC-UUUG-GGGGAAAUCUGCG-GGCG-GU------CC-------UGACACCGUGUUCAAGUACCGGGCC-GCCCUCU
AE004091.2/3087685-3087772     GGCCGGGUG-GCGCG-CAGC-CAUACAAGACCC-UUCG-GGGGAAAACUGCG-GGCC-GU------CC-------UAGAGCGGUGUUCAAGCGCCCGGCCGCCUCUCU
AF148496.1/12662-12749         GGCCGGGUA-GCGCG-CAGC-UAUACAAGACCC-UUCG-GGGGAAAUCUGCG-GGCG-GU------CC-------UGACACCGUGUUCAAGUACCCGGCCCGUCCUCU
CP000050.1/410075-410162       GGCCGGGUG-GCGCG-CAGC-UAUGCAAUACCC-GAAA-GGGGAAAACUGCG-GGCG-GC------CC-------UACGACCGUGUUCAAGCACCCGGCCGCCUCUCU
AF148496.1/13680-13767         GGCCGGGUA-GCGCG-CAGC-UAUACAAGACCC-UUCG-GGGGAAAUCUGCG-GGCG-GU------CC-------UGACACCGUGUUCAAGUACCCGGCCCGUCCUCU
AF148496.1/4597-4684           GGCCGGGUA-GCGCG-CAGC-UAUACAAGACCC-UUCG-GGGGAAAUCUGCG-GGCG-GU------CC-------UGACACCGUGUUCAAGUACCCGGCCGCCUCUCU
AF421314.1/431-344             GGCCGGGUG-GCGCG-CAGC-CAUACAAGACCC-GAAA-GGGGAAAACUGCG-GGCC-GU------CC-------UAGAGCGGUGUUCAAGCGCCCGGCCGCCCCUCU
CP003057.1/4197433-4197515     GUCGGGAGG-GC-GG-C--U-AAUACAACACCC-UUCG-GGGAAAUA-CGCC-CGCC-GU------CU-------GUCUGCGGUU-UCGAACCUCCCGACAUCCCGUC
CP000057.2/1590260-1590343     GUUCGACAG-UGCGA-C--U-AAUACAAUACC--GAAA--GGGAAUA-AGUCCGCUG-GA------UU-------CUUGACCAGUUUUGAGCUGUCGAACGCCCGAUU
#=GC SS_cons                   (((((((((.,,,<<.<<.<.<--------<<<.____.>>>--->>->>>>.<<<<.<<......__.......____>>>>>>,,,,,,)))))))))::::::::
#=GC RF                        GgCcGGggG.Gcggg.ca.u.aAUACAAuACCC.GaAA.GGGGAAuaaugcc.ggCc.gu......CU.......uuguacgGuuUUugAgCccCCgGcCaCCCuuuu
//
