# Supplementary material for: All-at-once RNA folding with 3D motif prediction framed by evolutionary information
Source: Nat Methods. 2025 Oct 3;22(10):2094–106. doi: 10.1038/s41592-025-02833-w (PMC12510878; doi:10.1038/s41592-025-02833-w)
Supplement: Supplementary file 3 — Source code to run CaCoFold-R3D. Data and results. [file 41592_2025_2833_MOESM3_ESM.gz › supplemental_material/data/Rfam.15.0/SNORD79]

# STOCKHOLM 1.0
#=GF ID SNORD79
#=GF AC RF00152
#=GF DE Small nucleolar RNA SNORD79
#=GF AU Moxon SJ; 0000-0003-4644-1816
#=GF GA 47.0
#=GF NC 46.9
#=GF TC 47.2
#=GF PI U79
#=GF SE Griffiths-Jones SR
#=GF SS Predicted; PFOLD; Daub J
#=GF TP Gene; snRNA; snoRNA; CD-box;
#=GF BM cmbuild -F CM SEED
#=GF CB cmcalibrate --mpi CM
#=GF SM cmsearch --cpu 4 --verbose --nohmmonly -T 32.72 -Z 2958934 CM SEQDB
#=GF CL CL00069
#=GF DR SO; 0000593; C_D_box_snoRNA;
#=GF DR GO; 0006396; RNA processing;
#=GF DR GO; 0005730; nucleolus;
#=GF RN [1]
#=GF RM 12215523
#=GF RT Purified box C/D snoRNPs are able to reproduce site-specific
#=GF RT 2'-O-methylation of target RNA in vitro.
#=GF RA Galardi S, Fatica A, Bachi A, Scaloni A, Presutti C, Bozzoni I
#=GF RL Mol Cell Biol 2002;22:6663-6668.
#=GF RN [2]
#=GF RM 9819378
#=GF RT Classification of gas5 as a multi-small-nucleolar-RNA (snoRNA) host gene
#=GF RT and a member of the 5'-terminal oligopyrimidine gene family reveals common
#=GF RT features of snoRNA host genes.
#=GF RA Smith CM, Steitz JA
#=GF RL Mol Cell Biol 1998;18:6897-6909.
#=GF CC snoRNA U79 or Z22 is found in intron 7 of the gas5 gene in humans and is
#=GF CC also present in mice. U79 is a member of the C/D class of snoRNA which
#=GF CC contain C (UGAUGA) and D (CUGA) box motifs. Most of the members of the C/D
#=GF CC box family function in directing site-specific 2'-O-methylation of
#=GF CC substrate RNAs. Although the selection of the target nucleotide requires
#=GF CC the antisense element and the conserved box D or D' of the snoRNA, the
#=GF CC methyltransferase activity is supposed to reside in one of the protein
#=GF CC components [1].
#=GF WK Small_nucleolar_RNA_SNORD79
#=GF SQ 28

AF141346.1/2553-2637         UACUGUUAGUGAUGA-UU-UU-AAAAUUAAAGCAGAUGGGAAUCCCUCUGAGAAAGAAAAUGGAGAUUAAU---CUU--AAACUGAAACAGUA
AK025846.1/2178-2094         UACUGUUAGUGAUGA-UU-UU-AAAAUUAAAGCAGAUGGGAAUCUCUCUGAGAAAGAAAAUGGAGAUUAAU---CUU--AAACUGAAACAGUA
X67268.1/1201-1284           UACUGUUAGUGAUGAUCA-AU-AAAGUUAAA-CAGAUGGGAAUCUCUCUGAAUAAGA--UUGAAGAUUGAUU--GUU--AAGCUGAAACAGUA
AL591203.15/10289-10373      UACUGUUAGUGAUGA-UU-UU-AAAAUUAAAGCAGAUGGGAAUCUCUCUGAGAAAGAAAAUGGAGAUUAAU---CUU--AAACUGAAACAGUA
AJ224027.1/1-88              UACUGUUAGUGAUGAUUU-UA-AAAUUAAAAGCAGAUGGGAAUCUCUCUGAGAAAGAAAAUGGGAGAUUAAUC-CUU--AACCUGAAACAGUA
AJ224034.1/1-84              UACUGUUAGUGAUGAUCA-AU-AAAGUUAAA-CAGAUGGGAAUCUCUCUGAAUAAGA--UUGAAGAUUGAUU--GUU--AAGCUGAAACAGUA
AC143509.11/60126-60044      UACUGUUAGUGAUGA-UU-UU-AAAAUUAAAGCAGAUGGGAAUCUCUCUGA--AAGAAAAUGGAGAUUAAU---CUU--AAACUGAAACAGUA
AAQQ01328837.1/1386-1467     UGCUGUUAAUGAUGA--U-UU-AAAGUUGAAACAGAUGGGAAUCUCUCUGAAAGAGA--AUGAAGAUUAAC---UUU--AAACUGAAACAGUA
AAPY01728088.1/8475-8559     UGCUGUUAGUGAUGAUUUGUA-AAAGUUAAAACAGAUGGGAAUCUCUCUGAAAGAGA--AUGAAGAUUAAU---UUU--AAACUGAAACAGUA
ABDC01278790.1/2991-3074     UGCUGUUAGUGAUGAUUU-UC-AAAGUAACAACAGAUGGGAAUCUCUCUGAAAGAGA--AUGAAGGUUAAU---UUG--GAACUGAAACAGUA
AAFC03120161.1/29694-29774   UACUGUUGGUGAUGAUUU-UU-AUAAUAAAA-CAGAUGGGAAUCUCUCUGAAAAAGA--AUGAAGUUUUUA-----A--AAACUGAAACAGUA
AANG01024596.1/846-762       UACUGUUAGUGAUGAUUU-UUGAAAUUAAAAACAGAUGGGAAUCUCUCUGAAAAAGA--GUGAAGAUUUCU---UAA--ACGCUGAAACAGUA
AAFR03026464.1/110086-110006 UACUGUUGGUGAUGAUUU-CU-AUAUUAAAA-CA-AUGGGAAUCUCUCUGAAAGAGA--AUGAGGAUU--UU--CUU--UUUCUGAAACAGUA
AACN010598678.1/574-650      UGCUGUUAGUGAUGAUUU-UU-GAAA------UAGAUGGGAAUCUCUCUGAAAAAGA--GUGAAGAUUUUU----AA--AAACUGAAACAGUA
AAPN01008930.1/65324-65247   UGCUGUUCAUGAUGAUUU-GU-UAAAAUCAA-----UGGGAAUCUCUCUG---AAGAGAAUGAAGCCAGUU---UUU--AUACUGAAACAGUA
AAYZ01154866.1/4201-4119     GGCUGUUGAUGAUGA--C-AU-ACAGUUAAAACAGAUGGGAAUCUCUCUGAAAGAGG--AUGAGGACACCAC--UCU--ACACUGAAACAGUG
AANN01730354.1/1087-1011     UGCUGUUAAUGAUGA--------AUUUUUAAAUAGAUGGGAAUCUCUCUGAAGAAGA--GUGAUGAUUACA----AA--ACUCUGAAACAGUG
AAIY01534871.1/1182-1105     UGCUGUUGAUGAUGA-CU-AU-AAAU--------GAUGGGAAUCUCUCUGA--AAGAAAAUGAAGACUUAAUAUUGG--AAACUGAAACAGUA
CAAE01014995.1/850833-850752 AACUGUUAAUGAUGA--U-CU-UGUUUUAAAAACAAUGGGAAUCUCUCUGAAUUAGA--GUGAAAGAUGAC---UUU--UAACUGACACAGUA
BAAE01161713.1/2896-2976     AACUGUUGAUGAUGAUUC-UU-GUUGUGAAA--CAAUGGGAAUCUCUCUGAGAAA-A--GUGAAGAGGACU---UUU--GUUCUGAUGCAGUG
AANH01003589.1/57785-57715   AACUGUAAAUGAUGA-----------------UACUUGGGAAUCUCUCUGAAAAAAG--UGAAAGACUAACUU-UUU--UUACUGAUACAGAA
AAVX01500816.1/492-570       AGCAGAUAUUAAUGAUGU-GA-AAAGCAU-------UGGGAAUCUCUCUGACAAAAA--GUGAAAGAGACGUG-UUG--UUGCUGAAGCUGCG
AAHX01076292.1/14169-14085   UACUGUUAGUGAUGAUCA-AU-UAAGUUAAAACAGAUGGGAAUCUCUCUGAACAACA--UUGGAGAUUGAUU--GUU--AAGCUGAAACAGUA
CU467861.6/35168-35250       GACUGUUUAUGAUGAUUG-UU-AAAUGAAAC---AAUGGGAAUCUCUCUGAAUUAGA--CUGAAAGAGACAUC-UUU--AUGCUGAAACAGUG
AAGV020273689.1/2404-2485    UGCUGUUGAUGAUGGUUU-UU-UAAAUUAAA--AAAUGGGAAUCUCUCUGAAAGAGA--GUGAAGAUGAAU---AUU--UAACUGAAACAGUA
AAWR02036950.1/20384-20300   UGCUGUUAGUGAUGAUUU-UU-GAAAAUAA--CAGAUGGGAAUCUCUCUGAAAAACA--AUGAAGAUUAAUU--UUUAAAAACUGAAACAGUA
AAWZ02040398.1/4745-4667     UACUGUUAAUGAUGAUAU-UG-UAUGAAACA----AUGGGAAUCUCUCUGAAAGUUA--AUGAUGAAAGAA----UU--AUACUGAAACAGUA
AADN03005691.1/152043-151965 UACUGUUCAUGAUGAUUA-GU-UCUACACAA-----UGGGAAUCUCUCUGAAAGAGA---CUGAGGAGGACU--CUU--GAUCUGAAACAGUA
#=GC SS_cons                 <<<<<<<___________.__._________._________________________..____________...___.._______>>>>>>>
#=GC RF                      uaCUGUuaaUGAUGAUuu.uU.aAAauuAAA.cAgAUGGGAAUCUCUCUGAAAaAgA..aUGAAGauuaau...uUU..aaaCUGAaACAGua
//
