# Supplementary material for: All-at-once RNA folding with 3D motif prediction framed by evolutionary information
Source: Nat Methods. 2025 Oct 3;22(10):2094–106. doi: 10.1038/s41592-025-02833-w (PMC12510878; doi:10.1038/s41592-025-02833-w)
Supplement: Supplementary file 3 — Source code to run CaCoFold-R3D. Data and results. [file 41592_2025_2833_MOESM3_ESM.gz › supplemental_material/data/Rfam.15.0/DdR18]

# STOCKHOLM 1.0
#=GF ID DdR18
#=GF AC RF01568
#=GF DE Dictyostelium snoRNA DdR18
#=GF AU Osuch I
#=GF GA 80.0
#=GF NC 46.5
#=GF TC 123.9
#=GF SE INFERNAL
#=GF SS Published; PMID:15333696
#=GF TP Gene; snRNA; snoRNA; HACA-box;
#=GF BM cmbuild -F CM SEED
#=GF CB cmcalibrate --mpi CM
#=GF SM cmsearch --cpu 4 --verbose --nohmmonly -T 29.82 -Z 2958934 CM SEQDB
#=GF DR SO; 0000594; H_ACA_box_snoRNA;
#=GF DR GO; 0006396; RNA processing;
#=GF DR GO; 0005730; nucleolus;
#=GF RN [1]
#=GF RM 15333696
#=GF RT Novel non-coding RNAs in Dictyostelium discoideum and their expression
#=GF RT during development.
#=GF RA Aspegren A, Hinas A, Larsson P, Larsson A, Soderbom F
#=GF RL Nucleic Acids Res. 2004;32:4646-4656.
#=GF WK Small_nucleolar_RNA
#=GF SQ 3

AAFI02000024.1/236827-236973 ACUCAACAGCCUGCCUCCGUUUUGU-GUUUGGUUCUUUU-AU----ACCAAAUAAACA-AGUUUUAUGGCAAGAAGCUCAUAAUAAACAUACAUGUGCCUUUAAUCAAUCUGUAAUCUGUUCUAUUACACGAUUUUCAUGCAGUCACAACAACU
AJ699379.1/1-147             ACUCAACAGCCUGCCUCCGUUUUGU-GUUUGGUUCUUUU-AU----ACCAAAUAAACA-AGUUUUAUGGCAAGAAGCUCAUAAUAAACAUACAUGUGCCUUUAAUCAAUCUGUAAUCUGUUCUAUUACACGAUUUUCAUGCAGUCACAACAACG
ADID01000307.1/8024-7880     AAUUUUGAGCGUA---CCGUGGGGGGAUUGGGUUCUUUUUAUACCAAUCUAAUAAUAAACCUGUUU---UAAUAUGCUCAAAGAAAAAAU---GGUGCCUUUAAUCAAUCGGUAAUCUGUUCUAUUACUGGAUUUUCAUGCAGUCACUACAUUC
#=GC SS_cons                 :::::::<<<-<<<<-----<<<<<.<<<<<<<______.__....>>>>>>>-->>>.>>------>>>>---->>>:::::::::::::::<<<<-<<-<<---<<<<<<<<<<_______>>>>>>->>>>---->>->>->>>>::::::
#=GC RF                      AcUcaacaGCcugCCUCCGUggugu.auuuGguUCUUUU.AU....acCaaauAAaca.ccUuUUaUGGcaAgAaGCuCAuAauAAAcAUAcAuGuGCCuUuaAUCaauCuGuaauCUGUUCUauuaCacGauuUUCAugCaGUCaCaACAacu
//
