# Supplementary material for: All-at-once RNA folding with 3D motif prediction framed by evolutionary information
Source: Nat Methods. 2025 Oct 3;22(10):2094–106. doi: 10.1038/s41592-025-02833-w (PMC12510878; doi:10.1038/s41592-025-02833-w)
Supplement: Supplementary file 3 — Source code to run CaCoFold-R3D. Data and results. [file 41592_2025_2833_MOESM3_ESM.gz › supplemental_material/data/Rfam.15.0/HIV-1_SD]

# STOCKHOLM 1.0
#=GF ID HIV-1_SD
#=GF AC RF01380
#=GF DE Human immunodeficiency virus type 1 major splice donor
#=GF AU Daub J; 0000-0001-6022-563X
#=GF GA 30.0
#=GF NC 29.8
#=GF TC 30.0
#=GF SE Chen A
#=GF SS Published; PMID:18160437
#=GF TP Cis-reg;
#=GF BM cmbuild -F CM SEED
#=GF CB cmcalibrate --mpi CM
#=GF SM cmsearch --cpu 4 --verbose --nohmmonly -T 24.67 -Z 2958934 CM SEQDB
#=GF DR SO; 0005836; regulatory_region;
#=GF DR GO; 0043484; regulation of RNA splicing;
#=GF RN [1]
#=GF RM 18160437
#=GF RT RNA structure modulates splicing efficiency at the human immunodeficiency
#=GF RT virus type 1 major splice donor.
#=GF RA Abbink TE, Berkhout B
#=GF RL J Virol. 2008;82:3090-3098.
#=GF WK Retroviral_Psi_packaging_element
#=GF SQ 22

EF545108.1/38-56   GGCGACYGGUGAGUACGCC
S69386.1/283-301   GGCGACUGGUGAGUACGCC
K03455.1/736-754   GGCGACUGGUGAGUACGCC
M17449.1/732-750   GGCGACUGGUGAGUACGCC
M38429.1/737-755   GGCGACUGGUGAGUACGCC
U63632.1/59-77     GGCGACUGGUGAGUACGCC
M38431.1/736-754   GGCGACUGGUGAGUACGCC
U26942.1/114-132   GGCGACUGGUGAGUACGCC
M13136.1/734-752   GGCGACUGGUGAGUACGCC
M17451.1/250-268   GGCGAACGGUGAGUACGCC
K03454.1/282-300   AGCGACUGGUGAGUACGCU
M22639.1/736-754   AGCGACCGGUGAGUACGCU
M62320.1/201-219   GGCGACUGGUGAGUACGCC
AY118157.1/282-300 GGCGACUGGUGAGUACGCA
AF286227.1/83-101  GGCGACUGGUGAGUACGCU
AY451080.1/30-48   AGCGACUGGUGAGUACGCC
AF190128.1/57-75   CGCGACUGGUGAGUACGCC
X52154.1/752-770   GGCGACUGGUGAGUACGCA
DQ373063.1/283-301 GGCGACUGGUGAGUACGCC
AY169968.1/277-295 GGCGACUGGUGAGUACGCA
DQ373064.1/281-299 GGCGACUGGUGAGUACGCC
AF465242.1/809-827 AGCGACCGGUGAGUACGCU
#=GC SS_cons       <<<<<<<____>>>->>>>
#=GC RF            GGCGACUGGUGAGUACGCC
//
