# Supplementary material for: All-at-once RNA folding with 3D motif prediction framed by evolutionary information
Source: Nat Methods. 2025 Oct 3;22(10):2094–106. doi: 10.1038/s41592-025-02833-w (PMC12510878; doi:10.1038/s41592-025-02833-w)
Supplement: Supplementary file 3 — Source code to run CaCoFold-R3D. Data and results. [file 41592_2025_2833_MOESM3_ESM.gz › supplemental_material/data/Rfam.15.0/MIR2670]

# STOCKHOLM 1.0
#=GF ID MIR2670
#=GF AC RF04156
#=GF DE MIR2670 microRNA precursor family
#=GF AU Griffiths-Jones SR; 0000-0001-6043-807X
#=GF GA 117.0
#=GF NC 116.9
#=GF TC 117.1
#=GF SE Griffiths-Jones SR
#=GF SS Predicted; RNAalifold
#=GF TP Gene; miRNA;
#=GF BM cmbuild -F CM SEED
#=GF CB cmcalibrate --mpi CM
#=GF SM cmsearch --cpu 4 --verbose --nohmmonly -T 25.00 -Z 2958934 CM SEQDB
#=GF DR MIPF; MIPF0000855;
#=GF DR URL; http://www.mirbase.org;
#=GF DR SO; 0001244; pre_miRNA;
#=GF DR GO; 0016442; RISC complex;
#=GF DR GO; 0035195; miRNA-mediated post-transcriptional gene silencing;
#=GF RN [1]
#=GF RM 30423142
#=GF RT miRBase: from microRNA sequences to function.
#=GF RA Kozomara A, Birgaoanu M, Griffiths-Jones S
#=GF RL Nucleic Acids Res. 2019;47:D155.
#=GF CC This family represents the microRNA (miRNA) precursor MIR2670 imported
#=GF CC from miRBase.
#=GF WK MicroRNA
#=GF SQ 7

URS0000D5644A_3880/16-217 UUGGGGUAAAAUAGUGAGUAGCCGAUUUGGUGAAGUG---AUCAACCAUUCUGAUAAGUUUAAAUCUGUUUUUUUUUACUCCUGAAA-CUUUUUACCAUGGG-UAAAAGGAUUU-UUCUUGGGGUAUAAAAAAAAAACCAGAUUUAAAUUUAGCCCAAGGGUUGAUGAGGU-AUUUUCCUCAAGAAGGUUGCUCACUAUU
URS0000D56754_3880/14-213 UCGGGGUAAAAUAGUGAGUAGCCGACUUAGGGAAGUA---AUCAACCCUUGGGAUAAGUUUAAAUAUCCUUUUUUAAACCCCAGAAA-CUUUUUACCGUUGG-UAAAAAUAAUC-UUCUUCGGGUA--AAAAAAAAACCAGAUUUAAAUUUAGCUCAAUGGUUGAUGAUGU-AUUUUCCCCAAGAAGGUUGCUCACUAUU
URS0000D52B19_3880/14-213 UCGGGAUAAAAUAGUGAGUAGCUGACUUAGGGAAGUG---AUCGACCAUUGGGAUAAGUUUAAAUCUGCUAUUUUUUACUCCAUAAA-CUUUUUACCGUGGG-UAAAAAGAUUC-UUGUUGGGGUAU--AAAAAAAACCAGACUUAAAUUUAGCCCAAGGGUUGGUGAUGU-AUUUUCUCCAAGAAGGUUGCUCACUAUU
URS0000D566B2_3880/14-211 UCGGGGCAAA-UAGUGAGUAGCCGAUUUGGGGAAGUG---AUCAACCCCUAGGAUAAGUUUAAAUUUGUUUUUUUU-ACCCCAGAGA-CUUUUUACCGUGGC-UAAAAAGAUCU-UCUUGGGGGUAU--AAAAAGAACCAUAUUUAAAUUUAGCCCAAGGGUUGAUGAUGU-AUUUUCCUCAAGAAGGUUGCUCACUAUU
URS0000D4FE46_3880/1-203  --UGGGGGAAGUAGUGGUCUGUUAGGUUGGGGAAAAAGACAUCAUCCCGUGAGGUAAAAUUAGGUUUGCUUCCUUUUACUCCCAAAAUCUUUUUACCGUGGGGUAAAAAGAAUCAUCAUGGGGGUAU--AAAAGGAACCAAAUUUAAAUUUAACUCAAGGGGUCUUGAUGUCGUUUUCCCCAACAUGACAGAUCACUAUU
URS0000D4FE2F_3880/1-202  --UGGAGGAAGUAGUGGUCUGUUAGGUUGGGGAAAAAGACAUCAUCCCUUGAGGUAAAAUUAGGUUUGCUUCCAUUUACUUCCAAAAUCUUUUUACCAUGGG-UAAAAAGAAUCAUCAUGGGGGUAU--AAAAGGAACCAAAUUUAAAUUUAACUCAAGGGGUCUUGAUGUCGUUUUUCCCAACAUAACAGAUCACUAUU
URS0000D551F5_3880/1-205  UUUGAGGGAAGUAGUGGUCCGUUAGGUUGGGGAAAAAGACAUCAUCCCUUGAGGUAAAAUUAGGUUUGCUUCCUUUUACUCCCAAAAUCUUUUUACCGUGGG-UAAAAAGAAUCAUCAUGGGGGUAU--AAAAGGAACCAAAUUUAAAUUUAAAUCAAGGGGUCUUGAUGU-AUUUUUCUCAACAGGACGGAUCACUACU
#=GC SS_cons              ::<<<<<<<<<<<<<<<<<<<<<--<<<<<<<<<<--...<<<<<<<-<<<<<-<<<<-<<<<<<<<<-<<<<<<<<<<<<<<<---.<<<<<<<<<___>>.>>>>>>>----.--->>>>>>>>-..->>>>>>>->>>>>>>>>->>>>->>>>>->>>--->>>>--.-->>>>>>>>>>-->>>>>>>>>>>>>>
#=GC RF                   UugGGgcaaaguaGuGagccgccaacuugggGaagua...auCacCCcuugggauaaguuuaagucuGcuuccuuuuaCccCcgAAA.cuuuuuaCCgUgGG.uaaaaagAaUc.UuacgGggGuaU..AaaaggaaCCagacuuaaAcuuaacccaagGGgUgauGauGU.aUcuuCcccaagAaggcggcuCaCuacu

URS0000D5644A_3880/16-217 UUACCCCAA
URS0000D56754_3880/14-213 UUACCCCAC
URS0000D52B19_3880/14-213 UUACCCCAU
URS0000D566B2_3880/14-211 UUACCCCAA
URS0000D4FE46_3880/1-203  UUCCCCA--
URS0000D4FE2F_3880/1-202  UUCCCCA--
URS0000D551F5_3880/1-205  UUACCCAAG
#=GC SS_cons              >>>>>>>::
#=GC RF                   uugcCCcAa
//
