# Supplementary material for: All-at-once RNA folding with 3D motif prediction framed by evolutionary information
Source: Nat Methods. 2025 Oct 3;22(10):2094–106. doi: 10.1038/s41592-025-02833-w (PMC12510878; doi:10.1038/s41592-025-02833-w)
Supplement: Supplementary file 3 — Source code to run CaCoFold-R3D. Data and results. [file 41592_2025_2833_MOESM3_ESM.gz › supplemental_material/data/Rfam.15.0/TtnuHACA7]

# STOCKHOLM 1.0
#=GF ID TtnuHACA7
#=GF AC RF02314
#=GF DE Tetrahymena snoRNA TtnuHACA7
#=GF AU Eberhardt R; 0000-0001-6152-1369
#=GF GA 100.0
#=GF NC 41.6
#=GF TC 133.1
#=GF SE Eberhardt R
#=GF SS Predicted; mfold;
#=GF TP Gene; snRNA; snoRNA; HACA-box;
#=GF BM cmbuild -F CM SEED
#=GF CB cmcalibrate --mpi CM
#=GF SM cmsearch --cpu 4 --verbose --nohmmonly -T 27.62 -Z 2958934 CM SEQDB
#=GF DR SO; 0000594; H_ACA_box_snoRNA;
#=GF DR GO; 0006396; RNA processing;
#=GF DR GO; 0005730; nucleolus;
#=GF RN [1]
#=GF RM 21967850
#=GF RT Experimental identification and analysis of macronuclear non-coding RNAs
#=GF RT from the ciliate Tetrahymena thermophila.
#=GF RA Andersen KL, Nielsen H
#=GF RL Nucleic Acids Res. 2012;40:1267-1281.
#=GF WK Small_nucleolar_RNA
#=GF SQ 2

AAGF03001292.1/36463-36591 CAAAGUAACUUAGGUUGAGGUUGAGCUUGCUCCCUCGCCCAAGAGUUAGCCAAUCUAUAUUCCUGCGCCCUGAACAUAACGGACCUAAUGGACCUGUUGGUCUUGGGCUAAACCAUA-GGAAGGACAUCA
AEDN01000872.1/37808-37931 AAAAGUAU--UGGUUUGAGGUUGAGCUUGCUCC----CUCACUAAUAUACCAUACUAUAUUCCUACGCCUGGAUCAUAUAGGACCUCAUGGACCUGUUGGUUUCAGGCCAAACCAUAGGAAAGGACAAAC
#=GC SS_cons               ::::::::((((((((,,<<<<<<-<<<<__________>>>>-->>>>>>,,,,,,,,,,,,,,,<<<<---<<-<<<<<<-<<____>>-->>>>>>>>--->>>>,,))))-))-))::::::::::
#=GC RF                    aAAAGUAaccuaGguuGAGGuugaGcuuGCUCCcUcGCuCaagAaucaaCCAaaCUAUAUUCCUaCGCCcuGAaCAuaacgGACCUaAUGGACCuguugGuuUugGGCuAaacCAuaGggAAGGACAaaa
//
