# Supplementary material for: All-at-once RNA folding with 3D motif prediction framed by evolutionary information
Source: Nat Methods. 2025 Oct 3;22(10):2094–106. doi: 10.1038/s41592-025-02833-w (PMC12510878; doi:10.1038/s41592-025-02833-w)
Supplement: Supplementary file 3 — Source code to run CaCoFold-R3D. Data and results. [file 41592_2025_2833_MOESM3_ESM.gz › supplemental_material/data/Rfam.15.0/ASpks]

# STOCKHOLM 1.0
#=GF ID ASpks
#=GF AC RF01782
#=GF DE ASpks TB sRNA
#=GF AU Moore B; 0000-0002-4074-1933
#=GF GA 52.0
#=GF NC 51.9
#=GF TC 52.0
#=GF SE Published; PMID:19555452
#=GF SS Published; PMID:19555452
#=GF TP Gene; antisense;
#=GF BM cmbuild -F CM SEED
#=GF CB cmcalibrate --mpi CM
#=GF SM cmsearch --cpu 4 --verbose --nohmmonly -T 29.57 -Z 2958934 CM SEQDB
#=GF DR SO; 0001263; ncRNA_gene;
#=GF RN [1]
#=GF RM 19555452
#=GF RT Identification of small RNAs in Mycobacterium tuberculosis.
#=GF RA Arnvig KB, Young DB
#=GF RL Mol Microbiol. 2009;73:397-408.
#=GF WK Mycobacterium_tuberculosis_sRNA
#=GF SQ 77

ACHO01000102.1/1739-1816   CUUCACCGACCCCAACCACAAAGGUUCUCCC-GGCUCCCCCCGAUCUUGCCCAUAAGUGGCCAACAACGCCUGAGCCUC
CP000325.1/2633019-2633093 CUUGAUCGAACCCACCCACAACGGCCGACCC-GGCUC---ACGAUCUUGCCCAUAAACUGCCAACAACGCCUGAGCCUC
AY373435.1/87516-87590     CUUUACCGACCCCAGCCACAACGGCCGGUC----CACCGGACGAUCCUGCCCAUACGUGGCCAGCAGCGCCUGAGCCUC
CP000854.1/2120934-2120861 UUUGAUCGAGCCCACCCACAGCGGCUGAUCC-GUCGG---GCGUCCCUGCCCAUAGGUGGCCAACAACGCCU-CGGCUU
AL583917.1/183315-183241   CUUAAUUGAGCCCACCCACAACGGCUGGUC----UGCCGGACGUCCCUGCCCAUACGUGGCCAGCAAUGCCUGCGCUUC
DQ116941.2/41188-41114     CUUGAUCGAGCCCAGCCACAGCGGCUGUUCA-GGCUC---CCGGUCCUGCCCGUAAGUGGCGAGCAGUGCCUGGGCCUC
DQ885223.1/16824-16750     CUUCACGGAGCCCAGCCACAGCGGCCGAUC----CGCAUCCCGGUCCUGACCAUAGGUGGCCAACAACGCCUGCGCCUC
ACHP01000061.1/2873-2947   CUUGAUUGAGCCCACCCACAGCGGCUGCUC----CGCUGGACGUCCCUGCCCGUAGGUGGACAGCAAUGCCUGCGCUUC
CP000850.1/1439122-1439048 CUUGAUCGAGCCCAGCCACAGCGGCCGGUCC-GGCUC---GCGGCCCUGACCGUAGGUUGCCAACAGCGCCUGUGCCUC
AB241068.1/31162-31088     CUUGAUCGAGCCCAGCCUCAGCGGCCGAUC----CUCGGGACGAUCCUGACCGUAGGUGGCAAGCAGCGCCUGAGCCUC
DQ983361.1/13526-13452     CUUCAACGACCCCAGCCACAACGGCCGGUC---GC-CCGGACGGUCCUGGCCAUACGUGGCCAGCAACGCCUGCGCCUC
AY947889.1/31966-31892     CUUCAACGACCCCAGCCACAGCGGCUGACC----CUCCGGCCGCUCCUGCCCGUAGGUGGCCAGGAGCGCCUGGGCCUC
ABIN01000326.1/1855-1781   UUUGAUCGACCCCAGCCACAGCGGCCGGUC----CGCGGGCCGGUCCUGCCCGUAGGUGGCCAGAAGCGCUUGCGCCUC
ACEV01000078.1/34422-34496 CUUGAUCGACCCGAGCCACAGCGGCUGGUC----CCCGGAACGGUCCUGACCGUAGGUGGCCAGCAAUGCCUGCGCCUC
ACEX01000725.1/1517-1443   CUUGAUGGAGCCGAGCCACAGCGGCUGAUC----CUCCGGCCGCUCCUGACCGUACGUGGCCAGCAGCGCCUGCGCCUC
DQ249341.1/19326-19252     CUUCAAUGACCCCAGCCACAGCGGCUGAUC----CUCCGGCCGCUCCUGACCGUAGGUGGCCAGGAGUGCCUGGGCCUC
AB193609.1/28918-28992     CUUCACCGCACCCAGCCACAACGGCCGCUC----CGCAGAAUGCGCCUGACCAUAGGUGGCCAGCAGCGCCUGUGCCUC
EF990140.1/20397-20471     CUUCAACGAGCCCAGCCACAACGGCCGCUC----CGCGGGCCGAUCCUGGCCGUAGGUCGCCAGCAACGCCUGCGCCUC
DQ351275.1/34835-34761     CUUCAGGGACCCCAACCACAACGGCCGAUC----CGCAUCCCGGUCCUGACCGUAGGUGGCCAGCAGCGCCUGCGCCUC
AJ575648.1/7360-7286       CUUCAGCGAGCCGAGCCACAGCGGCUGGUC----CGCCGGACGGCCCUGGCCGUAGGUGGCCAGCAGCGCCUGCGCCUC
AB070940.1/62113-62039     CUUCACGGAGCCGAGCCACAGCGGCCGGUCG--GC--CGGACGGUCCUGCCCAUAGGUGGCCAGCAGCGCCUGGGCCUC
EU443633.1/90996-90922     CUUGACCGAGCCCAGCCACAGCGGCUGGCC----CGUGGGCCGGUCCUGCCCGUACGUGGCCAGGAGCGCCUGCGCCUC
AY330485.1/49895-49821     CUUCACCGAACCCAGCCACAGCGGGUGGCC----GGCAGGACGGUUCUGCCCGUAGGUGGCCAGCAACGCGUGCGCCUC
AM420293.1/4575606-4575680 CUUGAUCGAGCCCAGCCACAGCGGUCGGCCG--GC--GGGGCGGUCCUGCCCGUAGGUGGCCAGCAACGCCUGGGCCUC
DQ272520.1/44029-43955     CUUCAACGAGCCGAGCCACAGCGGCCGUUC----CGCGGGCCGCCCCUGCCCGUACGUGGCCAGCAGCGCCUGCGCCUC
AB088224.2/78764-78838     CUUCACCGACCCCAGCCACAACGGCCGACCC-GGAUC---ACGCCCCUGCCCAUACGUCGCCAGCAGCGCCUGCGCCUC
AJ278573.1/57317-57243     CUUCACCGACCCCAGCCACAACGGCCGUUC----CACAGGCCGCUGUUGGCCGUACGUGGCCAGCAGCGCCUGCGCCUC
BA000030.3/3537854-3537780 CUUGACCGAGCCCAGCCACAGCGGCUGCUCG--GCGC--UCCGCUCCCGGCCGUAGGUGGCCAGCAGCGCCUGUGCCUC
AF040570.3/33112-33038     CUUGACCGAGCCCAGCCACAGCGGUUGCUGC-GGGUC---GCGGCCCUGGCCGUAGGUGGCCAGCAGCGCCUGGACCUC
DQ149987.1/24965-24891     CUUCAACGAGCCCAGCCAGAGCGGCCGGUC----CACCGGGCGGCCCUGGCCGUAGGUGGCCAGCAGUGCCUGUGCCUC
FJ872523.1/67713-67787     CUUGAUCGACCCCAGCCACAGCGGUCGGUC----CUCGGGGCGGCCCUGGCCGUAGGUGGCCAGCAGCGCCUGCGCCUC
AM992894.1/57327-57253     CUUGACGGAGCCCAGCCACAGCGGCCGGUC----CGCGGGACGGUCCUGCCCGUACGUGGCGAGCAGCGCCUGCGCCUC
AM778535.1/35090-35016     CUUCAGCGAACCCAGCCAGAGCGGCCGUUGG-GCCGG---ACGGUCCUGUCCAUAGGUGGCCAGCAGGGCCUCCGCCUC
ACEW01000646.1/24872-24798 CUUCAGGGAGCCCAGCCACAGCGGGCGGUC----CGCCGGGCGUUCCUGCCCGUACGUGGCCAGCAGUGCCUGCGCCUC
AJ300302.1/38594-38668     CUUCACCGAACCGAGCCAGAGCGGCCGGCC----CUCCUCACGCUCCUGCCCGUACGUGGCCAGGAGCGCCUGCGCCUC
CP000667.1/3498019-3497946 CUUGACUGAUCCGAGCCAUACCGGUUGCUCC-GGCGC---CCGCCCCUGCCCGUAGGUGGCCAGAAUCGCCU-CGGCUU
DQ176871.1/41145-41071     CUUCAACGAGCCCAGCCACAGCGGCCGUUC----GGCAGGACGCUCCUGCCCGUAGGUGGCCUGGAGCGCCUGCACCUC
FJ872525.1/68398-68472     CUUGAUGGAGCCCAGCCAGAGCGGCCGGUU----CCCGGGGCGGUCCUGCCCGUAGGUGGCGAGCAGCGCCUGGGCCUC
EU301739.1/21169-21243     CUUCACCGAGCCGAGCCACAGCGGCCGGUC----CGCGGGCCGGUCCCGCCCGUAGGUGGCCAGCAGCGCGUGCGCCUC
ABJF01000253.1/13421-13347 UUUGAUCGAGCCGAGCAGCAGCGGCCGGUC----CGCCGACCGGUCCUGGCCGUAGGUGGCCAGCAGCGCCUGCGCCUC
AB435553.1/54914-54840     CUUCAGCGAACCCAGCCACAACGGCCGGUC----CGCCGACCGGGCCUGUCCGUAGGUGGCGAUCAACGCCUGCGCCUC
ACEZ01000034.1/7648-7722   CUUCAACGACCCCAGCCACAACGGCUGUUC----GUCGGUGUGGUCCUGACCGUAAGUGUUCAGCAGCGCCUGCGCCUC
AB363939.1/62008-62082     CUUCACCGAGCCCAGCCACAACGGCUGUUC----CCCGGAACGCUCCUGGCCAUAUGUGUCGAGCAGGGCCUGGGCUUC
ABYA01000007.1/18827-18759 CUUCAGCGAACCCAGCCACAGCGGCCG-------CUC---GCGGUCCUGGCCGUAGGUGGCCAGCAGCGCCUGCGCCUC
FM173265.1/60520-60446     CUUCACCGAGCCCAGCCACAGCGGCCGGCC----GUCCGCCCGUUCCUGCCCGUAGGUGGCCAGGAGUGCCUGCGCUUC
AP011115.1/4466351-4466422 CUUGACGGAGCCGAGCCACAGCGGCCGGCC----CUC---CCGGCCCUGCCCGUACGCGGCCAGCAGCGCCUGCGCCUC
AP009493.1/7331862-7331788 CUUCACCGACCCCAACCACAACGGACGACC----CUCCGGCCGGUCCUGGCCGUACGUCGCCAGCAAUGCCUGAGCCUC
AY442225.1/12405-12331     CUUCACCGACCCCAGCCACAGCGGCCGUCC----CUCCGGCCGCUCCUGGCCGUAGGUGGCCAUCAGGGCCUGGGCCUC
EU827593.1/24706-24638     CUUGAGCGAGCCCAGCCACAGCGGCUG-------CUC---GCGGUCCUGCCCGUAGGUGGCGAGCAGCGCCUGCGCCUC
AB089954.2/42131-42057     CUUCACCGAGCCGAGCCAGAGCGGUCGUCC----CUCCGGUCGCCCCUGCCCGUAGGUGGCCAGCAGCGCCUCGGCCUC
ACES01000072.1/521-453     CUUGAGCGAGCCGAGCCAGAGCGGCCGGUC----C------CGGUCCUGGCCGUAGGUGGCCAGGAGCGCCUGGGCCUC
AY310323.2/100244-100318   CUUGAUGGAGCCGAGCAGCAGCGGCCGGUC----CUCGGGCCGGUCCUGCCCGUACGUCGCCAGCAGCGCCUGGGCCUC
AF440781.1/18383-18309     CUUCACCGACCCGAGCCACAACGGCCGCUC----CGCCGAACGCCCUUGGCCGUACGUGGCGAGCAGGGCCUGCGCCUC
DQ897668.1/47801-47727     CUUGAUCGAGCCGAGCCAGAGCGGCCGCUC----CGCUGUGUGCGCCUUGCCGUAGGUCGCCAGCAGCGCCUGCGCCUC
DQ450945.1/278-204         CUUGACGGAGCCGAGCCAGAGGGGUUCGUC----GCCCGGCCGGUCCUGGCCGUACGUGGCCAGCAGCGCCUGCGCCUC
DQ272522.1/12501-12430     CUUGACCGAGCCGAGCCAGAGGGGUUCGCC----CGC---CCGUUCCUGGCCGUAGGUGGCCAGCAGGGCCUGUGCCUC
CT573213.2/2804363-2804289 CUUCAGCGACCCCAGCCACAGCGGGUCGGC----CGCGUCCCGGUCCUGCCCGUAGGUCGCCAGGAUCGCCUGCGCCUC
ABYC01000016.1/10010-10084 CUUGACCGAGCCGAGCAGCAGCGGCCGGUC----CUCCGGGCGGUCCUGGCCGUAGGUGGCGAGGAGCGCCUGGGCCUC
DQ884175.1/58497-58429     CUUCACCGACCCCAGCCACAACGGCU---C----CUC---GCGAUCCUGGCCAUAGGUGGCGAGCAAGGCCUGUGCCUC
CP000820.1/4103109-4103183 CUUCAGGCUCCCCAGCCACAGCGGCUCGCC----GGCCGGCCGGCCCUGCCCGUAGGUGGCCAGCAGCGCCUGCGCCUC
AF357202.1/6136-6062       CUUCACCGAGCCGAGCAGCAGCGGCUUGUC----CUCGUCGCGCUGCUGACCGUAGGUGGCGAGCAGCGCCUGCGCCUC
AJ871581.1/19441-19515     UUUGAGCGAUCCCAGCCACAGGGGCUGGCCG--GC--GUCGCGGUCCCGGCCGUAGGUGGCCAGCAACGCCUCGGCCUC
DQ174320.1/1017-943        CUUCACCGAGCCGAGCAGCAGCGGCCGCUC----CGGGUCGCGGUCCUGGCCGUACGCGGCCAGCAGCGCCUGCGCCUC
AL939127.1/37816-37890     CUUCAGCGAGCCCAGGUACAGCGGCCGGCC----CUCCGCCCGGUCCUGGCCGUACGUCGCCAGCAGUGCCUGGGCCUC
ABYX01000217.1/5176-5102   CUUCACGGAGCCGAGCCACAGCGGCUGCUC----CGCCGGGCGGUCCGCGCCGUACGUCGCGAGCAGGGCCUGCGCCUC
AY118081.2/48373-48302     CUUCAGCGAACCAAGCCACAAAGGCCGCCC----CGCGUCGCG---CUGCCCAUACGUCGCCAACAACGCCUGCGCUUC
AY509120.1/55569-55498     CUUCAACGAACCAAGCCGCAACGGCCGACC----CGCAUCCCG---CUGCCCAUACGUCGCCAACAACGCCUGCGCCUC
ACEY01000056.1/27545-27471 CUUGAGUGAGCCGAGGUACAGGGGCCGGCC----CUCCGCCCGGUCCUGGCCGUACGUCGCCAGCAGUGCCUGGGCCUC
AY354515.1/26777-26703     CUUCAGCGAGCCCAGCCAGAGCGGCUUGGCGGGA-UC---CCGGUCCCGGCCAUAGGUCGCCAGCAGUGCCUGGGCCUC
AF079138.1/34082-34008     CUUCAGCGUCCCCAGCCGCAGCGGCUGCCC----CGGGGCGCGCCCCUGCCCGUACGUGGCGAGCAGCGCCUGCGCCUC
ABYB01000295.1/8504-8430   CUUGACGGAGCCGAGCCAGAGCGGCUGUCC----GGCGUCGCGUGCCGCCCCGUAGGUGGCGAGGAGGGCCUGUGCCUC
U78289.1/37388-37314       CUUCAGCGAGCCGAGCCACAGCGGGUGGUC---GCCG-GAACGGUUCCGUCCGGAGGCGGCGAGCAGCGCCCCGGCCUC
AF453501.1/66079-66147     CUUGACCGAGCCCAGCAGCACCGGUU---C----GGC---CCGGUCCUGCCCGUAGGUGGCCAGGAUCGCCUGCGCCUC
CP001630.1/3075151-3075083 CUUGAUCGAGCCCAGCCACAGCGGCU----------CGGUGCGGUCCUGACCGUAGGUGGCCAGCAGCGCCUGCGCCUC
CP001778.1/4412204-4412278 CUUCAGCGAGCCCAGCCACACCGGGUCCUG----UUCGUCACGUCCCUGGCCAUAGGUGGCCAGCAGGGCACGGGCUUC
AM238664.2/537680-537754   CUUCAAGGACCCCAGCCACAGGGGUCGUUC----CGCGUCCCGCUCCUGCCCGUAGGUGGCCAACAGCGCCUGCGCCUC
AY899214.1/12042-11968     CUUGAUGGAACCCAGCCACAGCGGACGGCC----CGCGGGCCGGUCCUGCCCGUACGUCGCCAGCAGCGCCUGCGCCUC
#=GC SS_cons               :::::::::::::<<<<_____>>>>::::....<<<----<<---<<<-<<<____>>>->>>--->>--->>>::::
#=GC RF                    CUUcAuCGAgCCcagCCACAgCGGcuGgUC....cgCgGgaCGgUCCUgcCCgUAgGuGGCcAGCAGCGCCUGcgCCUC
//
