# Supplementary material for: All-at-once RNA folding with 3D motif prediction framed by evolutionary information
Source: Nat Methods. 2025 Oct 3;22(10):2094–106. doi: 10.1038/s41592-025-02833-w (PMC12510878; doi:10.1038/s41592-025-02833-w)
Supplement: Supplementary file 3 — Source code to run CaCoFold-R3D. Data and results. [file 41592_2025_2833_MOESM3_ESM.gz › supplemental_material/data/Rfam.15.0/IMES-1]

# STOCKHOLM 1.0
#=GF ID IMES-1
#=GF AC RF02034
#=GF DE IMES-1 RNA motif
#=GF AU Eberhardt R; 0000-0001-6152-1369
#=GF GA 81.0
#=GF NC 78.9
#=GF TC 107.9
#=GF SE Published; PMID:12376536; Weinberg Z
#=GF SS Published; PMID:12376536; Weinberg Z
#=GF TP Gene;
#=GF BM cmbuild -F CM SEED
#=GF CB cmcalibrate --mpi CM
#=GF SM cmsearch --cpu 4 --verbose --nohmmonly -T 30.00 -Z 2958934 CM SEQDB
#=GF DR SO; 0001263; ncRNA_gene;
#=GF RN [1]
#=GF RM 19956260
#=GF RT Exceptional structured noncoding RNAs revealed by bacterial metagenome
#=GF RT analysis.
#=GF RA Weinberg Z, Perreault J, Meyer MM, Breaker RR
#=GF RL Nature. 2009;462:656-659.
#=GF WK IMES-1_RNA_motif
#=GF SQ 172

URS0000D66A72_12908/1-210 AGUG----AACGUAUCAUUGAAGUAUCCUCAAGAAAAAGACUAUUCAUAAUGGCAUAG-----U-ACUCUAUAGUCAUUA-AACAA-ACAUCAAAUCGCAUAGCAAAG---A--------GUC-----AAAAAAAUAGAGAGCUUU-GCGAGACCUACCAAG-GGUG-AAGAGAUACCAUC-CAAGG-AGCUGAAG-AGA
URS0000D66AAB_12908/1-203 UCUCUCGAGACCGACCC--GAAAGUAACUUAAGA-CGCGGAA-------GGGAGAGUCAAAAAG-AGA-----AAGAGAC-C-UAAAGGGUGAAA--GCGAAUCGG-----GGAAGAUAAGCUAGCAGCAAAAAGGAA------CC-GAUUC--CCACCAAGUUCGGAAAGAGAUA-CCGGGCGAGG-CGCUGAAGAAAG
URS0000D6B7B7_12908/1-203 UCUCUUGAGACCGACCC--GAAAGUAACUUAAGA-CGCGGAA-------GGGAGAGUCAAAAAG-AGA-----AAGAGAC-C-UAAAGGGUGAAA--GCGAAUCGG-----GGAAGAUAAGCUAGCAGCAAAAAGGAA------CC-GAUUC--CCACCAAGUUCGGAAAGAGAUA-CCGGGCGAGG-CGCUGAAGAAAG
URS0000D6A95F_12908/1-203 UCUCUUGAGACCGACCC--GAAAGUAACUUAAGA-CGCGGAA-------GGGAGAGUCAAAAAG-AGA-----AAGAGAC-C-UAAAGGGUGAAA--GCGAAUCGG-----GGAAGAUAAGCUAGCAGCAAAAAGGAA------CC-GAUUC--CCACCAAGUUCGGAAAGAGAUA-CCGGGCGAGG-CGCUGAAGAAAG
URS0000D66097_12908/1-203 UCUCUUGAGAUCGACCCAGAAG--UAACUUAAGA-CGCAGAA-------GGGAGAGUCAAAAAG-AGA-----AAGAGAC-C-UAAAGGGUGAAA--GCGAAUCAG-----GGAAGAUAAGCUAGCAGCAAAAGAGAA------CU-GAUUC--CCACCAAGUUCGGAAAGAGAUA-CCGGGCGAGG-CGCUGAAGAAAG
URS0000D6A198_12908/1-203 UCUCUUGAGAUCGACCCGGAAG--UAACUUAAGA-C-GCAG-----AA-GGGAGAGUCAAAAAG-AGA-----AAGAGAC-C-UAAAGGGUGAAA--GCGAAUCAG-----GGAAGAUAAGCUAGCAGCAAAAGAGAA------CU-GAUUC--CCACCAAGUUCGGAAAGAGAUA-CCGGGCGAGG-CGCUGAAGAAAG
URS0000D6D3D3_12908/1-203 UCUCUUGAGACCGACCUGGAAG--UAACUUAAGA-C-GCAG-----AA-GGGAGAGUCAAAAAG-AGA-----AAGAGAC-C-UAAAGGGUGAAA--GCGAAUCAG-----GGAAGAUAAGCUAGCAGCAAAAGAGAA------CU-GAUUC--CCACCAAGUUCGGAAAGAGAUA-CCGGGCGAGG-CGCUGAAGAAAG
URS0000D683C8_12908/1-203 UCUCUUGAGAUCGACCUGGAAG--UAACUUAAGA-C-GCAG-----AA-GGGAGAGUCAAAAAG-AGA-----AAGAGAC-C-UAAAGGGUGAAA--GCGAAUCAG-----GGAAGAUAAGCUAGCAGCAAAAGAGAA------CU-GAUUC--CCACCAAGUUCGGAAAGAGAUA-CCGGGCGAGG-CGCUGAAGAAAG
URS0000D6894A_12908/1-203 UCUCUUGAGAUCGACCUGGAAG--UAACUUAAGA-C-GCAG-----AA-GGGAGAGUCGAAAAG-AGA-----AAGAGAC-C-UAAAGGGUGAAA--GCGAAUCAG-----GGAAGAUAAGCUAGCAGCAAAAGAGAA------CU-GAUUC--CCACCAAGUUCGGAAAGAGAUA-CCGGGCGAGG-CGCUGAAGAAAG
URS0000D6AAE9_12908/1-203 UCUCUUGAGAUCGACCCGGAAG--UAACUUAAGA-C-GCAG-----AA-GGGAGAGUCGAAAAG-AGA-----AAGAGAC-C-UAAAGGGUGAAA--GCGAAUCAG-----GGAAGAUAAGCUAGCAGCAAAAGAGAA------CU-GAUUC--CCACCAAGUUCGGAAAGAGAUA-CCGGGCGAGG-CGCUGAAGAAAG
URS0000D6A0C2_12908/1-200 UCUCAAGAGACCGAUCG--GAAGGUGAGUGCAGAAACCGAA--------AGAAGAGUC-----GAAAA-GAGAAAGAGAC-C-UAAAGGGUGAAA--GCGAA--GACGGCUG------GAGAAGCUAGCAAUAACAAAAGC-CGAC----UC--CCACCAAACUCGAAAAGAGAAA-UCGAGUAAGG-AGCUGAAGAAAA
URS0000D67D2E_12908/1-194 CGGU----AACAGACUA-AGAAGGGAACUGCAGAACCCAAA-----U--UAGAAAGAA-----A-CCA-CAGGCAGAGAACA-GAA-GGGUGAAA--GUUCAAGCAAGCU-A--------GCCGG---CAAAAA-----AG-CAAA-CUUGA--CCACCAAG-GAUAAAAGAGAUCUUAUC-CAAGGAUGCAAAAG--AU
URS0000D6A44A_12908/1-194 GAGAU---AACUAGAUAGGAAAAGGAACUGCAGAACCUAGA-----AC-UAGAAAGUU-----A-CUC--AGGAAGAGACCA-GAA-GGGUGAAA--GUUUAAGGUAGCUCA--------GUCGA---CAAUA-----GAG-UAAA-CUUAA--CCACCGAG-AGUAAAAGAGAUCUUACU-CAAGGAUGCAGAAG--GU
URS0000D6AD66_12908/1-194 GAGAU---AACUAGAUAGGAAAAGGAACUGCAGAACCUAGA-----AC-UAGAAAGUU-----A-CUC--AGGAAGAGACCA-GAA-GGGUGAAA--GUUUAAGGUAGCUCA--------GUCGA---CAAUA-----GAG-UAAA-CUUAA--CCACCGAG-AGUAAAAGAGAUCUUACU-CAAGGAUGCAGAAG--GU
URS0000D6B311_12908/1-194 AGAUA---ACCAGA-UCAGAAAGGGAACUGCAGAACCCAGA-----AU-GAAAAAGUU-A-----CUU-AG-GAAGAGAACA-GAA-AGGUGAAA--GUUCUAGAAAGCUUA--------GCUAG---CAAUA-----AAG-CGAA-CUAGA--CCACCGAG-GAUAAAAGAGAUCUUAUC-CAAGGAUGCAGAAG--GU
URS0000668F07_12908/1-193 GGUA----AACAAGAUCGGAAAAGGAACUGCAGAACCUAGA-----AC-GAGAAAGUU-----A-ACC--AGGGAGAGACCA-GAA-AGGUGAAA--GUUCAAGGUAGGUUA--------GCUAG---CAUUA-----AAC-CAAA-CUUGA--CCACCGAG-GAUAAAAGAGAUCUUAUC-CAAGGAUGCAAGAG--GU
URS0000D68FA5_12908/1-196 AGAU----AACAAGAUCAGGAAAGGAACUGCAGAACCAAGA-----AU-GAGAAAGUU-----A-ACU-UAGGAAGAGACCA-GAA-AGGUGAAA--GUUUAAGGAAGGUCA--------GCAUG---CAAAA-----GAC-CAAA-CUUAA--CCACCGAG-AGUAAAAGAGAUCUUACU-CAAGGAUGCAGAAG--GU
URS0000D665D2_12908/1-195 AGAU----AACCAGAUCGGAAAGGGAACUGCAGAACCCAGA-----AC-GAGAAAGUU-----A--CU-CAGGAAGAGACCA-GAA-AGGUGAAA--GUUCAAGGUAGCUUA--------GCAUG---CAAAA-----AAG-CAAA-CUUGA--CCACCGAG-AGUAAAAGAGAUCUUACU-CAAGGAUGCAGAAG--GU
URS0000D69BD2_12908/1-197 AAGAU---AACAAGAUCAGGAAGGGAACUGCAGAACCAAGA-----AU-GAGAAAGUU----AA-CUU--AGGAAGAGACCA-GAA-AGGUGAAA--GUUCAAG---G---A------AGGUC-AGCAUGCAAAAGAU----CAAA-CUUGA--CCACCGAG-AGUAAAAGAGAUCUUACU-CAAGGAUGCAGAAG--GU
URS0000D6D24B_12908/1-195 GUAAC---GAG-AACUGG-AAAGGAACUGCAGAAC-CAAAG-----AA-AGGAAACG------U-UACACAGGAAGAGACCU-GAA-GGGUGAAA--GUUCAAGAGAGCUUA--------GCAUG---CAAUA-----AAG-CAAA-CUUGA--CCACCGAG-AGUAAAAGAGAUCUUACU-CAAGGAUGCAAGAG--GU
URS0000D67D92_12908/1-195 GUAAC---GAG-AACUGG-AAAGGAACUGCAGAAC-CAAAG-----AA-AGGAAACG------U-UACACAGGAAGAGACCU-GAA-GGGUGAAA--GUUCAAGAGAGCUUA--------GCAUG---CAAAA-----AAG-CAAA-CUUGA--CCACCGAG-AGUAAAAGAGAUCUUACU-CAAGGAUGCAAGAG--GU
URS0000D6B649_12908/1-196 GGUA----ACGAGAACU-GGAAAGGAACUGCAGAACCAUAG-----AA-AGGAAACGU-----U-ACA-CAGGAAGAGACCU-GAA-GGGUGAAA--GUUCAAGAGAGCUUA--------GCAUG---CAAAA-----AAG-CAAA-CUUGA--CCACCGAG-AGUAAAAGAGAUCUUACU-CAAGGAUGCAAGAG--GU
URS0000D6C84F_12908/1-195 GGUA----ACAAGAACU-GGAAAGGAACUGCAGAAC-CAAAG----AA-AGGAAAUGU-----U-ACA-CAGGAAGAGACCU-GAA-GGGUGAAA--GUUCAAGAGAGCUUA--------GCAUG---CAAAA-----AAG-CAAA-CUUGA--CCACCGAG-AGUAAAAGAGAUCUUACU-CAAGGAUGCAAGAG--GU
URS0000D6C6E5_12908/1-196 GGUA-----ACGAGAACUGG-AAAGGAACUGCAGAACCAAAGA---AA-GGAAACGU------U-ACACAAGGAAGAGCACU-GAA-AGGUGAAA--GUUCAAGAAAGCUUA--------GCAUG---CAAUC-----AAG-CAAA-CUUGA--CCACCAAG-AGUAAAAGAGAUCUUACU-CAAGGAUGCAAAAG--AU
URS00006D81E1_12908/1-189 CGGG----GACUGACGCGCAAC--CAACUGCAGA-C-GGGA-----GC-GGGGGGGAA-----A-CCG-GAGGAAGAGUG-C-UCA-GGUAGGAA-AGCGUAGCGAAG---A--------GCCGGCA-CAAAUAGCA-----GUUC-GCUAC--CCACCGAG-GGUGAA-GGGAUACCACC-CGAGG-GGCCAGAC--GG
URS00006C3895_12908/1-188 CGGC----GACCGACGAGUGAC--CAACUGCAGA-C-GGGA-----GC-GAGGGGGAA-----G-CCG-GAGGAAGAGUG-C-UCA-GGUAGAAA-AGCGUGGCGAAG---G--------GCCGGC---ACAAACGCA----GUUC-GCUAC--CCACCGAG-GGUGAG-GGGAUACCACC-CGAGG-GGCCAGAU--GG
URS0000632319_12908/1-188 CGGC----GACCGACGAGUGAC--CAACUGCAGA-C-GGAA-----GC-GAGGGGGAA-----G-CCG-UGGGAAGAGUG-C-UCA-GGUAGAAA-AGCGUAGCGAA----GG-------GCCGGC---ACAAACGCA----GUUC-GCUAC--CCACCGAG-GGUGAG-GGGAUACCACC-CGAGG-GGCCAGAU--GG
URS0000D68DA1_12908/1-186 CGGC----GACUGACGAGCGAC--CAACUGCAGA-C-GGGA-----GC-GAGAGGGAA-----G-CCG-ACAGAAGAGUA-C-UCA-GGUAGAAA--GCGUGACAGAG---G--------GCCGGCA-UAGAA-AGCG----CUUU-GUUGC--CCACCGAG-GACGGA-GGGAUAGCGUC-CGAGG-AGCUGAAG-GAG
URS0000D6778D_12908/1-186 CGGC----GACUGACGAGUGAC--CAACUGCAGA-C-GGAA-----GC-GAGAGGGAA-----G-CCG-ACAGAAGAGUA-C-UCA-GGUAGAAA--GCGUGACAGAG---G--------GCCGGC-AUAGAA-AGCG----CUUU-GUUGC--CCACCGAG-GACGGA-GGGAUAGCGUC-CGAGG-AGCUGAAG-GAA
URS0000D67319_12908/1-186 CGGC----GACUGACGAGUGAC--CAACUGCAGA-C-GGGA-----GC-GAGAGGGAA-----G-CCG-ACAGAAGAGUA-C-UCA-GGUAGAAA--GCGUGACAGAG---G--------GCCGGC-AUAGAA-AGCG----CUUU-GUUGC--CCACCGAG-GACGGA-GGGAUAGCGUC-CGAGG-AGCUGAAG-GAG
URS0000D6C320_12908/1-194 CGAC----GACUGACACAGGAA--CAACUGCAGA-C-GGGA-----AU-GUGAGGGAA-----G-UCG-GAGGGAGAGCC-C-CCA-GGGAGAAA--GCGUUGUAAAG---A--------CCCGGUGAAAAAAGAGAG----CUUU-ACGAC--CCACCAAG-GAUGAA-GAGAUACCAUC-CAAGG-AGCUGAAG--AA
URS0000D6A6A4_12908/1-194 CAAC----GACUGACGCAGGAA--CAACUGCAGA-A-GGGA-----AU-GCGAGGGAA-----G-UUG-GAAGGAGAGUC-C-UCA-GGAAGAAA--GCGUUGUAGAGC--G---------CCGG---CAAAAAGAGA--G-CUUU-ACGAC--CCACCAAG-GGUGAA-GAGAUACCACC-CGAGG-AGCUAAAG-AGA
URS00006EE301_12908/1-189 CGGA----GACCGAUAAGUGAA--CAACUGCAGA-C-GGGA-----AC-UUAAGAGAA-----A-CCG-GAAGGAGAGCC-C-UCA-GGGUGAAA--GCGUUUUAAAG---A--------GUAUACGAUAAAAAAUAG----CUUU-AAAAC--CCACCAAG-GAUGAA-GAGAUAGCAUC-CAAGG-AGCUAAAG--AG
URS00006BDF1B_12908/1-189 CGGA----GACCGAUAAGCGAA--CAACUGCAGA-C-GGGA-----AC-UUAAGAGAA-----A-CCG-AAAGGAGAGCC-C-UCA-GGGUGAAA--GCGUUUUAAAG---A--------GUAUACGAUAAAAAAUAG----CUUU-AAAAC--CCACCAAG-GAUGAA-GAGAUAGCAUC-CAAGG-AGCUAAAG--AG
URS0000D672D7_12908/1-189 CGGA----GACCGAUAAGCGAA--CAACUGCAGA-C-GGGA-----AC-UUAAGAGAA-----A-CCG-AAAGGAGAGCC-C-UCA-GGGUGAAA--GCGUUUUAAAG---A--------GUAUACGAUAAAAAAUAG----CUUU-AAGAC--CCACCAAG-GAUGGA-GAGAUAACAUC-CAAGG-AGCUAAAG--AG
URS000068D28B_12908/1-189 CGGA----GACCGAUAAGAGAC--CAACUGCAGA-C-GGAA-----AC-UUAAGAGAA-----A-CCG-AAGGAAGAGCC-C-UCA-GGGUGAAA--GCGUUUUAAAG---A--------GUAUACGAUAAAAAAUAG----CUUU-AAAAC--CCACCAAG-GAUGAA-GAGAUAGCAUC-CAAGG-AGCUAGAG--AG
URS0000693033_12908/1-189 CGGA----GACCGAUAAGGGAC--CAACUGCAGA-C-GGAA-----AC-UUAAGAGAA-----A-CCG-AAGGAAGAGCC-C-UCA-AGGCGAAA--GCGUUUUAAAG---A--------GUAUACGAUAAAAAAUAG----CUUU-AAAAC--CCACCAAG-GAUGAA-GAGAUAGCAUC-CAAGG-AGCUAAAG--AA
URS000069FEB7_12908/1-189 CGGA----GACCGAUAAGAGAC--CAACUGCAGA-C-GGAA-----AC-UUAAGAGAA-----A-CCG-AAGGAAGAGCC-C-UCA-AGGCGAAA--GCGUUUUAAAG---A--------GUAUACGAUAAAAAAUAG----CUUU-AAAAC--CCACCAAG-GAUGAA-GAGAUAGCAUC-CAAGG-AGCUAAAG--AA
URS0000697E59_12908/1-189 UGAG----GACCGAUAAGAGAC--CAACUGCAGA-C-GGAA-----AC-UUAAGAGAA-----A-UCA-AUGGAAGAGCC-C-UCA-AGGCGAAA--GCGUUUUAAAG---A--------GUAUACGUUAAAAAAUAG----CUUU-AAAAC--CCACCAAG-GAUGAA-GAGAUAGCAUC-CAAGG-AGCUAAAG--AA
URS000072C38A_12908/1-189 CGAG----GACCGAUAAGAGAC--CAACUGCAGA-C-GGAA-----AC-UUAAGAGAA-----A-UCG-AAGGAAGAGCC-C-UCA-AGGCGAAA--GCGUUUUAAAG---A--------GUAUACGAUAAAAAAUAG----CUUU-AAAAC--CCACCAAG-GAUGAA-GAGAUAGCAUC-UAAGG-AGCUAAAG--AA
URS0000D66BFB_12908/1-189 UGAG----GACCGAUAAGAGAC--CAACUGCAGA-C-GGAA-----AC-UUAAGAGAA-----A-UCA-AAGGAAGAGCC-C-UCA-AGGCGAAA--GCGUUUUAAAG---A--------GUAUACGAUAAAAAAUAG----CUUU-AAAAC--CCACCAAG-GAUGAA-GAGAUAGCAUC-CAAGG-AGCUAAAG--AA
URS00006A170B_12908/1-189 UGAG----GACCGAUAAGAGAC--CAACUGCAGA-C-GGAA-----AC-UUAAGAGAA-----A-UCA-AAGGAAGAGCC-C-UCA-AGGCGAAA--GCGUUUUAAAG---A--------GUAUACGAUAAAAAAUAG----CUUU-AGAAC--CCACCAAG-GAUGAA-GAGAUAGCAUC-CAAGG-AGCUAAAG--UA
URS00006AE393_12908/1-189 UGAG----GACCGAUAAGAGAC--CAACUGCAGA-C-GGAA-----AC-UUAAGAGAA-----A-UCA-AAGGAAGAGCC-C-UCA-AGGCGAAA--GCGUUUUAAAG---A--------GUAUACGAUAAAAAAUAG----CUUU-AAAAC--CCACCAAG-GAUGAA-GAGAUAGCAUC-CAAGG-AGCUAAAG--AA
URS00006B05A9_12908/1-189 UGAG----GACCGAUAAGAGAC--CAAAUGCAGA-C-GGAA-----AC-UUAAGAGAA-----A-UCA-AAGGAAGAGCC-C-UCA-AGGCGAAA--GCGUUUUAAAG---A--------GUAUACGAUAAAAAAUAG----CUUU-AAAAC--CCACCAAG-GAUGAA-GAGAUAGCAUC-CAAGG-AGCUAAAG--AA
URS00007068E2_12908/1-189 UGAG----GACCGAUAAGAGAC--CAACUGCAGA-C-GGAA-----AC-UUAAGAGAA-----A-UCA-AAGGAAGAGCC-C-UCA-AGGCGAAA--GCGUUUUAAAG---A--------GUAUACGAUAAAAAAUAG----CUUU-AAAAC--CCACCAAG-GAUGAA-GAGAUAGCAUC-CAAGG-AGCUAAAG--AA
URS0000693F76_12908/1-189 UGAG----GACCGAUAAGAGAC--CAACUGCAGA-C-GGAA-----AC-UUAAGAGAA-----A-UCA-AAGGAAGAGCC-C-UUA-AGGCGAAA--GCGUUUUAAAG---A--------GUAUACGAUAAAAAAUAG----CUUU-AAAAC--CCACCAAG-GAUGAA-GAGAUAGCAUC-CAAGG-AGCUAAAG--AA
URS000069A7ED_12908/1-189 UGAG----GACCGAUAAGAGAC--CAACUGCAGA-C-GGAA-----AC-UUAAGAGAA-----A-UCA-AAGGAAGAGCC-C-UUA-AGGCGAAA--GCGUUUUAAAG---A--------GUAUACGAUAAAAAAUAG----CUUU-AAAAC--CCACCAAG-GAUGAA-GAGAUAGCAUC-CAAGG-AGCUAAAG--UA
URS0000719A20_12908/1-189 UGAG----GACCGAUGAGAGAC--CAACUGCAGA-C-GGAA-----AC-UUAAGAGAA-----A-UCA-AAGGAAGAGCC-C-UUA-AGGCGAAA--GCGUUUUAAAG---A--------GUAUACGAUAAAAAAUAG----CUUU-AAAAC--CCACCAAG-GAUGAA-GAGAUAGCAUC-CAAGG-AGCUAAAG--UA
URS0000D69166_12908/1-189 UGAG----GACCGAUAAGAGAC--CAACUGCAGA-C-GGAA-----AC-UUAAGAGAA-----A-UCA-AAGGAAGAGCC-C-UUA-AGGCGAAA--GCGUUUUAAAG---A--------GUAUACGAUAAAAAAUAG----CUUU-AAAAC--CCACCAAG-GAUGAA-GAGAUAGCAUC-CAAGG-AGCUAAAG--AA
URS0000D66DE9_12908/1-189 UGAG----GACCGAUAAGAGAC--CAACUGCAGA-C-GGAA-----AC-UUAAGAGAA-----A-UCA-AAGGAAGAGCC-C-UUA-AGGCGAAA--GCGUUUUAAAG---A--------GUAUACGAUAAAAAAUAG----CUUU-AAAAC--CCACCAAG-GAUGAA-GAGAUAGCAUC-CAAGG-AGCUAAAG--AA
URS0000D6577A_12908/1-189 UGAG----GACUGAUAAGAGAC--CAACUGCAGA-C-GGAA-----AC-UUAAGGGAA-----A-UCA-UAGGAAGAGCC-C-UCA-AGGCGAAA--GCGUUUUAAAG---A--------GUAUACGAUAAAAAAUAG----CUUU-AAGAC--CCACCAAG-GAUGAA-GAGAUAGCAUC-CAAGG-AGCUAAAG--AA
URS0000D67224_12908/1-189 UGAG----GACUGAUAAGAGAC--CAACUGCAGA-C-GGAA-----AC-UUAAGGGAA-----A-UCA-UAGGAAGAGCC-C-UCA-AGGCGAAA--GCGUUUUAAAG---A--------GUAUACGAUAAAAAAUAG----CUUU-AAAAC--CCACCAAG-GAUGAA-GAGAUAGCAUC-CAAGG-AGCUAAAG--AA
URS0000D65AE9_12908/1-189 CGGA----GACCGAUAAGAGAC--CAACUGCAGA-C-GGAA-----AC-UUAAGAGAA-----A-CCU-AAGGAAGAGCC-C-UCA-GGGUGAAA--GCGUUUUAAAG---A--------GUAUACGAUAAAAAAUAG----CUUU-AAAAC--CCACCAAG-GAUGAA-GAGAUAGCAUC-CAAGG-AGCUAAAG--AG
URS0000D68209_12908/1-189 CGGG----GACUGAUAAGAGAC--CAACUGCAGA-C-GGAA-----AC-UUAAGAGAA-----A-CCG-AAGGAAGAGCC-C-UCA-AGGCGAAA--GCGUUUUAAAG---A--------GUAUACGAUAAAAAAUAG----CUUU-AAAAC--CCACCAAG-GAUGAA-GAGAUAGCAUC-CAAGG-AGCUAAAG--AA
URS00006FAE88_12908/1-189 CGGG----GACUGAUAAGAGAC--CAACUGCAGA-C-GGAA-----AC-UUAAGAGAA-------CCGAAAGGAAGAGCC-C-UCA-GGGUGAAA--GCGUUUUAAAG---A--------GUAUACGAUAAAAAAUAG----CUUU-AAAAC--CCACCAAG-GAUGAA-GAGAUAGCAUC-CAAGG-AGCUAAAG--AG
URS0000D6A4FA_12908/1-189 CGGG----GACUGAUAAGAGAC--CAACUGCAGA-C-GGAA-----AC-UUAAGAGAA-----A-CCG-AAGGAAGAGCC-C-UCA-GGGUGAAA--GCGUUUUAAAG---A--------GUAUACGAUAAAAAAUAG----CUUU-AAAAC--CCACCAAG-GAUGAA-GAGAUAGCAUC-CAAGG-AGCUAAAG--AG
URS0000D66FAF_12908/1-189 CGGG----GACUGAUAAGAGAC--CAACUGCAGA-C-GGAA-----AC-UUAAGAGAA-----A-CCG-AAGGAAGAGCC-C-UCA-GGGUGAAA--GCGUUUUAAAG---A--------GUAUACGAUAAAAAAUAG----CUUU-AAAAC--CCACCAAG-GAUGAA-GAGAUAGCAUC-CAAGG-AGCUAAAG--UA
URS0000D68E3E_12908/1-189 CGGG----GACUGAUAAGAGAC--CAACUGCAGA-C-GGAA-----AC-UUAAGAGAA-----A-CCG-AAGGAAGAGCC-C-UCA-GGGUGAAA--GCGUUUUAAAG---A--------GUAUACGAUAAAAAAUAG----CUUU-AAAAC--CCACCAAG-GAUGAA-GAGAUAGCAUC-CAAGG-AGCUAAAG--AA
URS00006CF4A6_12908/1-189 CGGG----GACUGAUAAGAGAC--CAACUGCAGA-C-GGAA-----AC-UUAAGAGAA-----A-CCG-AAGGAAGAGCC-C-UCA-GGGUGAAA--GCGUUUUAAAG---A--------GUAUACAAUAAAAAAUAG----CUUU-AAAAC--CCACCAAG-GAUGAA-GAGAUAGCAUC-CAAGG-AGCUAGAG--AG
URS000064EC16_12908/1-190 CGCA----GACCGACCAGGGAC--CAACUGCAGA-C-GAGA-----AC-UGGAGAGAA-----A-GUG-AAGGAAGAGCC-C-UCA-GGGUGAAA--GCGUUAUAAAG---A--------GUUAACGAUAAAAAAUAG----CUUU-AUAAC--CCACCAAG-GAUGGA-GAGAUAGCAUC-CAAGG-AGCUAAAG-AGA
URS00006EC5BD_12908/1-191 CGAC----AACCGACCAGGGAC--CAACUGCAGA-CGGAGA-----AC-UGGAGAGAA-----A-GCG-AAGGAAGAGCC-C-UCA-GGGUGAAA--GCGUUAUAAAG---A--------GUUAACGAUAAAAAAUAG----CUUU-AUAAC--CCACCAAG-GAUGGA-GAGAUAGCAUC-CAAGG-AGCUAAAG-AGA
URS000068E4DB_12908/1-191 CUUG----AACUGACCAGCAAC--CAACUGCAGA-C-GGAA-----AC-UGGGGGGAA-----C-AAG-AAGGAAGAAGC-C-GAG-GGGCGAAA--GCGUUACUAAG---A--------GUCGAUGAUAAAAAAUAG----CUUA-GUAAC--CCACCAAGGAAAUAAAGAGAUA-AUUUCCAAGG-AGCUAGAG--AG
URS000069B479_12908/1-191 CUAA----AACCGACUGAUGAC--CAACUGCAGA-CGGAUA-----CU-UAGAGAGAA-----U-UAG-UAGUCAGAGCA-C-GAA-AGGUGAAA--GCGUUACUAAG---A--------GUCGACGAUAAAAAAUAG----CUUA-GUAGC--CCACCAAG-AGGGAAAGAGAUAACCCU-CAAGG-AGCUAAAG--AG
URS000063E130_12908/1-191 CUGA----AACCGACUGAUGAC--CAACUGCAGA-C-GGAU-----AUUUAGAGAGAA-----U-UAG-UAGUCAGAGCA-C-GAA-AGGAGAAA--GCGUUACUAAG---A--------GUCGACGAUAAAAAAUAG----CUUA-GUAGC--CCACCAAG-AGGGAAAGAGAUAACCCU-CAAGG-AGCUAAAG--AG
URS0000626A62_12908/1-189 AUCG----GACUGACUUACAAU--CAACUGCAGA-C-GGGA-----GU-AGGAGAGAA-----A-GAG-GAGGAAGAGAC---GAA-GGGUGAAA--GCGAUACUAAG---A--------GUCGACGAUAAAAAAGAG----CUUA-GUAAC--CCACCAAG-GAGGAAAGAGAAAGCCUC-UGAGG-AGCUAAAG--AG
URS00006F6382_12908/1-189 CUCG----GACUGACCUACAAG--CAACUGCAGA-C-GGGA-----GU-AGGAGAGAA-----A-GAG-AAGGAAGAGAC---GAA-GGGCGAAA--GCGUUACUAAG---A--------GUCGACGAUAAAAAAGAG----CUUA-GUAGC--CCACCAAG-GAGGAGAGAGAAGGCCUC-UAAGG-AGCUAAAG--AG
URS0000650E85_12908/1-190 CUCA----GACCGACUUACAAA--CAACUGCAGA-C-GGGA-----GU-AAGAGAGAA-----A-GAG-AAGGCAGAGAC---GAA-GGGCGAAA--GCGAUGCUAAG---A--------GUUGACGAUAAAAAAGAG----CUUA-GUAUC--CCACCAAG-AAGGCAAGAGAAAACCUU-CAAGG-AGCUAAAG--AG
URS0000700A05_12908/1-191 CUCG----GACCGACUUACAAA--CAACUGCAGA-C-GGGA-----GU-AAGAGAGAA-----A-GAG-AAGGUAGAGAC---GAA-GGGCGAAA--GCGAUGCUAAG---A--------GUUGACGAUAAAAAAGAG----CUUA-GUAAC--CCACCAAG-AAGGCAAGAGAAAACCUU-CAAGG-AGCUAAAG--AG
URS000066AE61_12908/1-191 CUCG----GACCGACUUACAAA--CAACUGCAGA-C-GGGA-----GU-AAGAGAGAA-----A-GAG-AAGGUAGAGAC---GAA-GGGCGAAA--GCGAUACUAAG---A--------GUUGACGAUAAAAAAGAG----CUUA-GUAAC--CCACCAAG-AAGGCAAGAGAAAACCUU-CAAGG-AGCUAAAG--AA
URS00006EFC63_12908/1-191 CUCG----GACCGACUUACAAA--CAACUGCAGA-C-GGGA-----GU-AAGAGAGAA-----A-GAG-AAGGUAGAGAC---GAA-GAGAGAAA--GCGAUACUAAG---A--------GUCGACAAUAAAAAAGAG----CUUA-GUAAC--CCACCAAG-AAGGCAAGAGAAUACCUU-CAAGG-AGCUAAAG--AA
URS000069E647_12908/1-191 CUCG----GACCGACUUACAAA--CAACUGCAGA-C-GGGA-----GU-AAGAGAGAA-----A-GAG-AAGGUAGAGAC---GAA-GAGAGAAA--GCGAUACUAAG---A--------GUCGACAAUAAAAAAGAG----CUUA-GUAAC--CCACCAAG-AAGGCAAGAGAAUACCUU-CAAGG-AGCUAAAG--AA
URS000067008F_12908/1-189 CUCG----GACCGACUUACAAA--CAACUGCAGA-C-GGGA-----GU-AAGAGAGAA-----A--GA-GAAGAAGAGAC---GAA-GGGCGAAA--GCGUAACUAAG---A--------GUCGACGAUAAAAAAGAG----CUUA-GUGAC--CCACCAAG-GAGGCAAGAGAAAACCUC-CAAGG-AGCUAAAG--AG
URS00006B7594_12908/1-185 ACCG---------ACUUACAAA--CAACUGCAGA-C-GGGA-----GU-AAGAGAGAA-----A-GAG-AAGGAAGAGAC---GAA-GGGCGAAA--GCGUAACUAAG---A--------GUCGACGAUAAAAAAGAG----CUUA-GUGAC--CCACCAAG-GAGGCAAGAGAAAACCUC-CAAGG-AGCUAAAG--AG
URS000063ED49_12908/1-190 CUCG----GACCGACUUACAAA--CAACUGCAGA-C-GGGA-----GU-AAGAGAGAA-----A-GAG-AAGGUAGAGAC---GAA-GGGCGAAA--GCGUUACUAAG---A--------GUCGACGAUAAAAAAGAG----CUUA-GUGAC--CCACCAAG-AAGGCAAGAGAAAACCUU-CAAGG-AGCUAAAG--AG
URS0000654596_12908/1-190 CUCG----GACCGACUUACAAU--CAACUGCAGA-C-GGGA-----GU-AAGAGAGAA-----A-GAG-AAGGAAGAGAC---GAA-GGGCGAAA--GCGUUAUUAAG---A--------GUCGACGAUAAAAAAGAG----CUUA-GUAAC--CCACCAAG-GAGGAAAGAGAAAGCCUC-CAAGG-AGCUAAAG--AG
URS000062C915_12908/1-190 CUCG----GACCGACUUACAAU--CAACUGCAGA-C-GGGU-----GU-AAGAGAGAA-----A-GAG-AAGGAAGAGAC---GAA-GGGCGAAA--GCGUUAUUAAG---A--------GUCGACGAUAAAAAAGAG----CUUA-AUAAC--CCACCAAG-AAGGAAAGAGAAAGCCUU-CAAGG-AGCUAAAG--AG
URS000062492A_12908/1-191 CUCG----GACCGACUUACAAA--CAACUGCAGA-C-GGGA-----GU-AAGAGAGAA-----A-GAG-AAGGAAGAGAC---GAA-GGGCGAAA--GCGUUAUUAAG---A--------GUCGACGAUAAAAAAGAG----CUUA-AUAAC--CCACCAAG-AAGGAAAGAGAAAGCCUU-CAAGG-AGCUAAAG--AG
URS000065D8AC_12908/1-190 CUCG----GACCGACUUACAAA--CAACUGCAGA-C-GGGA-----GU-AAGAGAGAA-----A-GAG-AAGGAAGAGAC---GAA-GGGCGAAA--GCGAUACUAAG---A--------GUCGACGAUAAAAAAGAG----CUUA-GUAAC--CCACCAAG-AAGGAAAGAGAAAACCUU-CAAGG-AGCUAAAG--AG
URS00006D8157_12908/1-190 CUCG----GACCGACUUACAAA--CAACUGCAGA-C-GGGA-----GU-AAGAGAGAA-----A-GAG-AAGGAAGAGAC---GAA-GGGUGAAA--GCGAUACUAAG---A--------GUCGACGAUAAAAAAGAG----CUUA-GUAAC--CCACCAAG-AAGGAAAGAGAAAGCCUU-CAAGG-AGCUAAAG--AG
URS00006B4431_12908/1-190 CUCG----GACCGACUUACAAA--CAACUGCAGA-C-GGGA-----GU-AAGAGAGAA-----A-GAG-AAGGAAGAGAC---GAA-GGGCGAAA--GCGAUACUAAG---A--------GUCGACGAUAAAAAAGAG----CUUA-GUAAC--CCACCAAG-AAGGAAAGAGAAAGCCUU-CAAGG-AGCUAAAG--AG
URS00006B759E_12908/1-190 CUCA----GACUGACUUACAAG--CAACUGCAGA-C-GGGA-----GU-AAGAGAGAA-----A-GAG-AAGGAAGAGAC---GAA-GGGCGAAA--GCGUUAUUAAG---A--------GUCGACGAUAAAAAAGAG----CUUA-GUAAC--CCACCAAG-AAGGGAAGAGAAAACCUU-CAAGG-AGCUAAAG--AG
URS0000642CD0_12908/1-190 CUCA----GACUGACUUACAAA--CAACUGCAGA-C-GGGA-----GU-AAGAGAGAA-----A-GAG-AAGGAAGAGAC---GAA-GGGCGAAA--GCGUUAUUAAG---A--------GUCGACGAUAAAAAAGAG----CUUA-GUAAC--CCACCAAG-AAGGGAAGAGAAAACCUU-CGAGG-AGCUAAAG--AG
URS000068CB23_12908/1-189 ACGA----AACCGACCAGCAAG--CAACUGCAGA-C-GGGA-----GC-UGGGGAGAA-----U-CAG-GAGGAAGAGAC-C-GAA-GGGCGAAA--GCAUCACUAAG---A--------GUCGACGAUAAAAAAGAG----CUUA-GUGAA--CCACCAAG-AGGAAAAGAGAGAAUCCU-CAAGG-AGCUAAAG--AG
URS0000D677AA_12908/1-189 CUGA----AACCGACCAGGGAC--CAACUGCAGA-C-GGGA-----GC-UGGAGAGAA-----U-CAG-AAGGAAGAGAC-C-GAA-GGGCGAAA--GCGUUACUAAG---A--------GUCGACGAUAAAAAAUAG----CUUA-GUGAC--CCACCAAG-AGGAAAAGAGAGAAUCCU-CAAGG-AGCUAAAG--AG
URS0000D66D45_12908/1-189 CUGA----AACCGACCAGGGAC--CAACUGCAGA-C-GAGA-----GC-UGGAGAGAA-----U-CAG-GAGGAAGAGAC-C-GAA-GGGCGAAA--GCGUUACUAAG---A--------GUCGACGAUAAAAAAUAG----CUUA-GUGAC--CCACCAAG-AGGAAAAGAGAGAAUCCU-CAAGG-AGCUAAAG--AG
URS0000D683E2_12908/1-195 CCUAACGAAACCGACUAGGGAC--CAACUGCAGA-CGGAGA-----AC-UAGAGAGAAU-CGAA-AGG-----AAGAGUC-C-GAA-GGGCGAAA--GCGUUAUAAAG---A--------GUUAACGAUAAAAAAUAG----CUUU-AUAAC--CCACCAAG-AGGAAAAGAGAGAAUCCU-CAAGG-AGCUUAAG--AG
URS0000D66234_12908/1-195 CCUAACGAAACCGACUAGGGAC--CAACUGCAGA-C-GGAAA----AC-UAGAGAGAAU-CGAA-AGG-----AAGAGUC-C-GAA-GGGCGAAA--GCGUUAUAAAG---A--------GUUAACGAUAAAAAAUAG----CUUU-AUAAC--CCACCAAG-AGGAAAAGAGAGAAUCCU-CAAGG-AGCUUAAG--AG
URS0000D6CAE3_12908/1-195 CCUAAAGAAACCGACUAGGGAC--CAACUGCAGA-C-GGAAA----AC-UAGAGAGAAU-CGAU-AGG-----AAGAGUC-C-GAA-GGGCGAAA--GCGUUAUAAAG---A--------GUUAACGAUAAAAAAUAG----CUUU-AUAAC--CCACCAAG-AGGAAAAGAGAGAAUCCU-CAAGG-AGCUUAAG--AG
URS0000D6B8D6_12908/1-195 CCCAAAGAAACCGACUAGGGAC--CAACUGCAGA-C-GGAAA----AC-UAGAGAGAAU-CAGA-GGG-----AAGAGUC-C-GAA-GGGCGAAA--GCGUUAUAAAG---A--------GUUAACGAUAAAAAAUAG----CUUU-AUAAC--CCACCAAG-AGGAAAAGAGAGAAUCCU-CAAGG-AGCUUAAG--AG
URS0000657B9C_12908/1-190 ACGAA----ACCGACUAGGAAA--CAACUGCAGA-C-GGGA-----CC-UAGAGAGAA-----U-CGA-AAGGAAGAGUC-C-GAA-GGGCGAAA--GCGUUAUAAAG---A--------GUUAACGAUAAAAAAUAG----CUUU-AUAAC--CCACCAAG-AGGAAAAGAGAGAAUCCU-CAAGG-AGCUUAAG--AG
URS0000728241_12908/1-192 ACGA----GACCGACUAGGGAC--CAACUGCAGA-CGGAGA-----AC-UAGAGAGAA-----U-CGA-AAGGAAGAGUC-C-GAA-GGGCGAAA--GCGUUAUAAAG---A--------GUUAACGAUAAAAAAUAG----CUUU-AUGAC--CCACCAAG-AGGAAAAGAGAGAAUCCU-CAAGG-AGCUAAAG--AG
URS00006D6ABB_12908/1-194 UGGC----AACCGACUAGUGAC--CAACUGCAGA-C-GGGAG----ACCUAGAGAGAA-----G-CCA-AACGGAGAGAC-C-GAA-GGGAGAAA--GCAUUUACAAG---A--------GUCGGCGAUAAAAAAGAG----CUUG-UAAAU--CCACCAAG-GGUUCAAGAGAAAGAAUC-CAAGG-AGCUGAAG--AA
URS00007244E5_12908/1-193 UGGC----AACCGACUAGUGAA--CAACUGCAGA-CGGGAU-----AC-UAGAGAGAA-----G-CCA-AACGGAGAGAC-C-GAA-GGGAGAAA--GCAUUUACAAG---A--------GUCGGCGAUAAAAAAGAG----CUUG-UAGAU--CCACCAAG-GGUUCAAGAGAAAGAACC-CAAGG-AGCUGAAG--AA
URS0000702F14_12908/1-191 UGGC----AACCGACUAGAUAA--CAACUGCAGA-CGGGAU-----AC-UAGAGAGAA-----G-CCA-AACGGAGAGAC-C-GAA-GGGAGAAA--GCAUUUACAAG---A--------GUCGGCGAUAAAAAAGAG----CUUG-UAGAU--CCACCAAG-GGUUCAAGAGAAAGAACC-CAAGG-AGCUGAAG--AA
URS000071128F_12908/1-193 CAGC----AACCGACUAAUGAC--CAACUGCAGA-CGGGAGA----CU-UAGAGAGAA-----G-CUG-GAGGAAGAGAC-C-GAA-GGGUGAAA--GCAUUUACAAG---A--------GUCGGCGAUAAAAAAGAG----CUUG-UAAAU--CCACCAAG-AAUUCAAGAGAAAGAAUU-CAAGG-AGCUAAAG--AA
URS00006DE691_12908/1-193 CAGC----AACCGACUAGUGAC--CAACUGCAGA-CGGGAG-----ACCUAGAGAGAA-----G-CUG-AAGGAAGAGAC-C-GAA-GGGUGAAA--GCAUUUACAAG---A--------GUCGGCGAUAAAAAAGAG----CUUG-UAAAU--CCACCAAG-AAUUCAAGAGAAAGAAUU-CAAGG-AGCUAAAG--AA
URS000062A4A5_12908/1-193 CAGC----AACCGACUAGUGAC--CAACUGCAGA-CGGGAG-----ACCUAGAGAGAA-----G-CUG-AAGGAAGAGAC-C-GAA-GGGUGAAA--GCAUUUACAAG---A--------GUCGGCGAUAAAAAAGAG----CUUG-UAAAU--CCACCAAG-AAUUCAAGAGAAAGAAUU-CAAGG-AGCUAAAG--AA
URS00006760AF_12908/1-192 CAGC----AACCGACUAGUGAC--CAACUGCAGA-C-GGGAG----ACCUAGAGAGAA-----G-CUG-AAGGAAGAGAC-C-GAA-GGGUGAAA--GCAUUUACAAG---A--------GUCGGCGAUAAAAAAGAG----CUUG-UAAAU--CCACCAAG-AAUUCAAGAGAAAGAAUU-CAAGG-AGCUAAAG--AA
URS00006D03F1_12908/1-193 CAGC----AACCGACUAGUGAC--CAACUGCAGA-C-GGGAG----ACCUAGAGAGAA-----G-CUG-AAGGAAGAGAC-C-GAA-GGGUGAAA--GCAUUUGCAAG---A--------GUCGGCGAUAAAAAAGAG----CUUG-CAGAU--CCACCAAG-AGUUCAAGAGAAAGGACU-CAAGG-AGCUAAAG--AA
URS00006413C7_12908/1-192 AGAC----GACCGACUAGUGAC--CAACUGCAGA-C-GGAAU----ACCUAGAGAGAA-----G-UUA-GAGGGAGAGGC-C-GAA-GGGUGAAA--GCAUUUGCAAG---A--------GUCGAUGAUAAAAAAUAG----CUUG-CAAAU--CCACCAAG-GAUUCAAGAGAAAGGAUC-CAAGG-AGCUGAAG--AG
URS00006475D1_12908/1-192 AGAC----AACCGACUAGUGAC--CAACUGCAGA-C-GGAAU----ACCUAGAGAGAA-----G-UUA-GAGGGAGAGGC-C-GAA-GGGUGAAA--GCAUUUGCAAG---A--------GUCGAUGAUAAAAAAUAG----CUUG-CAAAU--CCACCAAG-GAUUCAAGAGAAAGAAUC-CAAGG-AGCUGAAG--AG
URS0000681F72_12908/1-192 CAAC----GACCGACUAGUGAC--CAACUGCAGA-C-GGAAU----ACCUAGAGAGAA-----G-UUG-GAGGAAGAGGC-C-GAA-GGGUGAAA--GCAUUUGCAAG---A--------GUCGAUGAUAAAAAAUAG----CUUG-CAAAU--CCACCAAG-GAUUCAAGAGAAAGAAUC-UAAGG-AGCUAGAG--AG
URS00006AA3F9_12908/1-193 AGGC----AACCGACUAGUGAC--CAACUGCAGA-CGGAAGA----UCCUAGAGAGAA-----G-CCA-GAAGAAGAGAC-C-GAA-GGGCGAAA--GCAUUUACAAG---A--------GUCGAUGAGAAAAAAUAG----CUUG-UAAAU--CCACCAAG-AAUUCAAGAGAAAGAAUU-CAAGG-AGCUAAAG--AA
URS00006A036B_12908/1-192 AGGC----AACCGACUAGUGAC--CAACUGCAGA-CGGAAAA----UC-UAGAGAGAA-----G-CCA-GAAGAAGAGAC-C-GAA-GGGCGAAA--GCAUUUACAAG---A--------GUCGAUGAGAAAAAAUAG----CUUG-UAAAU--CCACCAAG-AAUUCAAGAGAAAGAAUU-CAAGG-AGCUAAAG--AA
URS000064FA41_12908/1-193 AGGU----AACCGACUAGUGAC--CAACUGCAGA-CGGAAAA----AUCUAGAGAGAA-----G-CCA-GAAGAAGAGAC-C-GAA-GGGUGAAA--GCAUUUACAAG---A--------GUCGAUGAGAAAAAAUAG----CUUG-UAAAU--CCACCAAG-AAUUCAAGAGAAAGAAUU-CAAGG-AGCUAAAG--AA
URS000069FFF9_12908/1-192 UGGC----AACCGACUAGUGAC--UAACUGCAGA-C-GGGAG----ACCUAGAGAGAA-----G-CCA-GAAGAAGAGAC-C-GAA-GGGUGAAA--GCAUUUACAAG---A--------GUCGAUGAGAAAAAAUAG----CUUG-UAGAU--CCACCAAG-GAUUCAAGAGAAAGGAUC-UAAGG-CGCUAAAG--AA
URS000066154B_12908/1-192 UGGC----AACCGACUAGUGAC--CAACUGCAGA-C-GGGAG----ACCUAGAGAGAA-----G-CCA-GAAGAAGAGAC-C-GAA-GGGUGAAA--GCAUUUACAAG---A--------GUCGAUGAGAAAAAAUAG----CUUG-UAGAU--CCACCAAG-GAUUCAAGAGAAAGAGUC-CAAGG-CGCUAAAG--AA
URS0000710417_12908/1-192 UGGC----AACCGACUAGUGAC--CAACUGCAGA-CGGAAAA----UC-UAGAGAGAA-----G-CCA-GAAGAAGAGAC-C-GAA-GGGUGAAA--GCAUUUGCAGG---A--------GUCGAUGAUAAAAAAUAG----CUUG-CAAAU--CCACCAAG-GGUUCAAGAGAAAGAAUC-CAAGG-AGCUGAAG--AA
URS0000668FFB_12908/1-192 UGGC----GACUGACUAGCUAC--CAACUGCAGA-CGUGAA-----GU-UAGAGGGAA-----AACCA-GACGGAGAGAC-C-GAA-GGGUGAAA--GCAUUUGCAAG---A--------GUCGAUGAUAAAAAAUAG----CUUG-CAGAU--CCACCAAG-GAUUCAGGAGAAAGAAUC-CAAGG-AGCUAAAG--AA
URS00006BBF90_12908/1-192 CAGC----AACCGACUAGUGAC--CAACUGCAGA-C-GGGAG----ACCUAGAGAGAA-----G-CUG-AAGGAAGAGAC-C-GAA-GGGUGAAA--GCAUUUGCAAG---A--------GUCGAUGAUAAAAAAUAG----CUUG-CAGAU--CCACCAAG-GAUUCAAGAGAAAGAAUC-CAAGG-AGCUAAAG--AA
URS00007145EA_12908/1-190 UGGC----AACCGACUAGAGAC--CAACUGCAGA-C-GGAA-----AC-UAGGGAGAA-----G-CCA-GACGAAGAGAC-C-GAA-GGGUGAAA--GCAUUUGCAAG---A--------GUCGAUGAUAAAAAAUAG----CUUG-CAGAU--CCACCAAG-GAUUCAAGAGAAAGAAUC-CAAGG-AGCUAAAG--AA
URS00006280E6_12908/1-192 UGGC----AACCGACUAGUGAC--CACCUGCAGA-CGGGAA-----ACCUAGGGAGAA-----G-CCA-GACGAAGAGAC-C-GAA-GGGUGAAA--GCAUUUGCAAG---A--------GUCGAUGAUAAAAAAUAG----CUUG-CAGAU--CCACCAAG-GAUUCAAGAGAAAGAAUC-CAAGG-AGCUAAAG--AA
URS000069D6A6_12908/1-192 UGGC----AACCGACUAGUGAC--CACCUGCAGA-C-GGGAG----ACCUAGGGAGAA-----G-CCA-GACGAAGAGAC-C-GAA-GGGUGAAA--GCAUUUGCAAG---A--------GUCGAUGAUAAAAAAUAG----CUUG-CAGAU--CCACCAAG-GAUUCAAGAGAAAGAAUC-CAAGG-AGCUAAAG--AA
URS000064AE0D_12908/1-192 UGGC----AACCGACUAGUGAC--CAACUGCAGA-C-GGAAA----ACCUAGAGAGAA-----G-UCA-GACGAAGAGAC-C-GAA-GGGUGAAA--GCAUUUGCAAG---A--------GUCGAUGAGAAAAAAUAG----CUUG-CAAGU--CCACCAAG-GAUUCAAGAGAAAGAAUC-CAAGG-AGCUAAAG--AA
URS000066340A_12908/1-192 UGGC----AACCGACUAGUGAC--CAACUGCAGA-C-GGAAA----ACCUAGAGAGAA-----G-CCA-AACGAAGAGAC-C-GAA-GGGUGAAA--GCAUUUGCAAG---A--------GUCGAUGAGAAAAAAUAG----CUUG-CAAAU--CCACCAAG-GAUUCAAGAGAAAGAAUC-CGAGG-AGCUAAAG--AA
URS00006CCFA5_12908/1-192 UGGC----AACCGACUAGUGAC--CAACUGCAGA-C-GGAAG----ACCUAGAGAGAA-----G-CCA-GCCAGAGAGAC-C-UAA-GGGUGAAA--GCAUUUGCAAG---A--------GUCGAUGAGAAAAAAUAG----CUUG-CAAAU--CCACCAAG-GAUUCAAGAGAAAGAAUC-CGAGG-AGCUAAAG--AA
URS0000655892_12908/1-192 UGGC----AACCGACUAGUGAC--CAACUGCAGA-C-GGAAA----ACCUAGAGAGAA-----G-CCA-GAAGAAGAGAC-C-UAA-GGGUGAAA--GCAUUUGCAAG---A--------GUCGAUGAGAAAAAAUAG----CUUG-CAAAU--CCACCAAG-GAUUCAAGAGAAAGAAUC-CGAGG-AGCUAAAG--AA
URS00006C0538_12908/1-192 UGGC----AACCGACUAGUGAC--CAACUGCAGA-C-GGAAG----ACCUAGAGAGAA-----G-CCA-GACGAAGAGAC-C-UAA-GGGUGAAA--GCAUUUGCAAG---A--------GUCGAUGAGAAAAAAUAG----CUUG-CAGAU--CCACCAAG-GAUUCAAGAGAAAGAAUC-CGAGG-AGCUAAAG--AA
URS00006B29B2_12908/1-192 UGGC----AACCGACUAGUGAC--CAACUGCAGA-C-GGAAG----ACCUAGAGAGAA-----G-CCA-AACGAAGAGAC-C-UAA-GGGUGAAA--GCAUUUGCAAG---A--------GUCGAUGAGAAAAAAUAG----CUUG-CAGAU--CCACCAAG-GAUUCAAGAGAAAGAAUC-CGAGG-AGCUAAAG--AA
URS00006F3DE4_12908/1-192 UGGC----AACCGACUAGUGAC--CAACUGCAGA-C-GGAAA----ACCUAGAGAGAA-----G-CCA-GACGGAGAGAC-C-GAA-GGGUGAAA--GCAUUUGCAAG---A--------GUCGAUGAUAAAAAAUAG----CUUG-CAGAU--CCACCAAG-GAUUCAAGAGAAAGAGUC-CAAGG-AGCUAAAG--AA
URS0000642E04_12908/1-192 UGGC----AACCGACUAGUGAC--CAACUGCAGA-C-GGAAG----ACCUAGAGAGAA-----G-CCA-GACAUAGAGAC-C-GAA-GGGUGAAA--GCAUUUGCAAG---A--------GUCGAUGAUAAAAAAUAG----CUUG-CAGAU--CCACCAAG-GAUUCAGGAGAAAGAAUC-CAAGG-AGCUAAAG--AA
URS00006C11FB_12908/1-192 UGGC----AACCGACUAGUGAC--CAACUGCAGA-C-GGAAG----ACCUAGAGAGAA-----G-CCA-AACGGAGAGAC-C-GAA-GGGUGAAA--GCAUUUGCAAG---A--------GUCGAUGAUAAAAAAUAG----CUUG-CAGAU--CCACCAAG-GAUUCAGGAGAAAGAAUC-CAAGG-AGCUAAAG--AA
URS000065A868_12908/1-192 CAGC----AACCGACUAGUGAC--CAACUGCAGA-C-GGAAG----ACCUAGAGAGAA-----A-CUG-GAGGAAGAGCC-C-GAA-GGGUGAAA--GCAUUUGUAAG---A--------GUCGAUGAUAAAAAAUAG----CUUA-CAAAU--CCACCAAG-GAUUCAAGAGAAAGAAUC-CAAGG-AGCUAAAG--AA
URS0000655572_12908/1-192 CAGU----AUCCGACUAGUGAC--CAACUGCAGA-C-GGAAG----ACCUAGAGAGAA-----G-CUG-AAGGAAGAGAC-C-GAA-GGGUGAAA--GCAUUUGCAAG---A--------GUCGAUGAGAAAAAAUAG----CUUG-CAAGU--CCACCAAG-GAUUCAAGAGAAAGAAUC-CAAGG-AGCUAAAG--AA
URS00006F5392_12908/1-192 CAGC----AACCGACUAGUGAC--CAACUGCAGA-C-GGAAG----ACCUAGAGAGAA-----G-CUG-AAGGAAGAGCC-C-GAA-GGGAGAAA--GCAUUUGCAAG---A--------GUCGAUGAUAAAAAAUAG----CUUG-CAAAU--CCACCAAG-GAUUCAAGAGAAAGAAUC-CAAGG-AGCUAAAG--AA
URS00006C7127_12908/1-192 CAGU----AACCGACUAGUGAC--CAACUGCAGA-C-GGAAA----ACCUAGAGAGAA-----G-CUG-AAGGAAGAGCC-C-GAA-GGGAGAAA--GCAUUUGCAAG---A--------GUCGAUGAUAAAAAAUAG----CUUG-CAAAU--CCACCAAG-GAUUCAAGAGAAAGAAUC-CAAGG-AGCUAAAG--AA
URS000062353E_12908/1-192 CAGU----AACCGACUAGUGAC--CAACUGCAGA-C-GGAAG----AUCUAGAGAGAA-----G-CUG-AAGGAAGAGCC-C-AAA-GGGUGAAA--GCAUUUGCAAG---A--------GUCGAUGAUAAAAAAUAG----CUUG-CAAAU--CCACCAAG-GAUUCAAGAGAAAGAAUC-CAAGG-AGCUAAAG--AG
URS00006CD38F_12908/1-192 UGAC----GACUGACUAGUGAC--CAACUGCAGA-CGGGAA-----AC-UAGGGGGAA----AG-UCA-AACGGAGAGAC-C-UAA-GGGUGAAA--GCAUUUGUAAG---A--------GUCGAUGUUAAAAAAUAG----CUUA-CAAAU--CCACCAAG-GAUUCAAGAGAAAGAAUC-CAAGG-AGCUAAAG--AA
URS000069F6F8_12908/1-192 UGAC----GACUGACUAGUGAC--CAACUGCAGA-CGGGAA-----AC-UAGAGGGAA----AG-UCA-AACGGAGAGAC-C-UAA-GGGUGAAA--GCAUUUGUAAG---A--------GUCGAUGUUAAAAAAUAG----CUUA-CAAAU--CCACCAAG-GAUUCAAGAGAAAGAAUC-CAAGG-AGCUAAAG--AA
URS0000696FF5_12908/1-194 UAAU----UUUCGACUAGUGAC--CAACUGCAGA-CGGAAGA----UCCUAGAGAAAA-----A-UUA-AAGGAAGAGAC-C-AAA-GGGUGAAA--GCAUUUAUAAG---A--------GUCGAUGAUAAAAAACAG----CUUA-UAAAU--CCACCAAG-AAUACAAGAGAAAGUAUU-CAAGG-AGCUAAAG--AA
URS000066D7E7_12908/1-194 UAAU----UUUCGACUAGUGAC--CAACUGCAGA-CGGAAGA----UCCUAGAGAAAA-----A-UUA-AAGGAAGAGAC-C-AAA-GGGUGAAA--GCAUUUAUAAG---A--------GUCGAUGAUAAAAAACAG----CUUA-UAAAU--CCACCAAG-AAUACAAGAGAAAGUAUU-CAAGG-AGCUAAAG--AA
URS0000D67EDB_12908/1-191 UCGC----AUCCGACUAAAGAC--CAACUGCAGA-C-GAGA-----AU-UAGAGAGAG-----A-ACA-UAGAAAGAGAC-C-UGA-GGGUGAAA--GCGUUUUUAAG---A--------GUCGACGAUAAAAAAGAG----CUUAAAAAAC--CCACCAAG-AAUUCCAGAGAAAGAAUU-CAAGG-AGCUAGAG--AG
URS0000D6BBF2_12908/1-190 CUGA----GACCGACUAACAAC--UAAAUGCAGA-C-AGAA-----GU-UAGAGAGAA-----U-CAG-AAGGAAGAGAC-C-AGA-GGGAGAAA-AGCGUUUCUAAG---A--------GUCGACGAUAAAAAAGAG----CUUA-GAGAC--CCACCAAGGAAAUAA-GAGAAAAAUUUCCAAGG-AGCUAAAG--AA
URS0000D6D26F_12908/1-190 CUGA----GACCGACUAACAAC--UAAAUGCAGA-C-GGAA-----GU-UAGAGAGAA-----U-CAG-AAGGAAGAGAC-C-AGA-GGGAGAAA-AGCGUUUCUAAG---A--------GUCGACGAUAAAAAAGAG----CUUA-GAGAC--CCACCAAGGAAAUAA-GAGAAAAAUUUCCAAGG-AGCUAAAG--AA
URS0000689D82_12908/1-192 UUGA----UUCCGACUAACGAU--CAACUGCAGA-CGGGAA-----G--UAGGGAGAA-----UCGAA-GAGGUAGAGCC-C-AUA-GGGUGAAA--GCGUUUAUAAG---A--------GUCGGCGAUAAAAAAGAG----CUUA-UAAAC--CCACCAAG-AUUUCAAGAGAAAGAAAU-CAAGG-AGCUAGAG--AA
URS0000641800_12908/1-192 UUGA----UUCCGACUAAAGAU--CAACUGCAGA-CGGGACG-------UAGAGAGAA-----UCAAA-GAGGUAGAGCC-C-AUA-GGGUGAAA--GCGUUUGUAAG---A--------GUCGACGAUAAAAAAGAG----CUUA-UAAAC--CCACCAAG-AUUUCAAGAGAAAGAAAU-CAAGG-AGCUAAGG--AU
URS000064741D_12908/1-193 CUGGG---UGGGCACUAACAAU--CAACUGCAGA-C-GGGA-----GU-UAGAGAGGU-----C-GAG-AAGGAAGAGCC-C-AUA-GGGUGAAA--GCGUUGCUAAG---A--------GUCGACGAUAAAAAAGAG----CUUA-GUAGC--CCACCAAG-AGUUCAAGAGAAAGAACU-CAAGG-AGCCAGAG--AG
URS000065036B_12908/1-192 CUUGA---UUCCGACUAACAAU--CAACUGCAGA-C-GGGA-----GU-UAGAGAGGU-----C-AAG-AAGGAAGAGCC-C-AUA-GGGUGAAA--GCGUUUGUAAG---A--------GUCGAUGAUAAAAAAUAG----CUUA-CAGAC--CCACCAAG-AGUUCAAGAGAAAGAACU-CAAGG-AGCCAGAG--AA
URS000072A9E9_12908/1-192 CUUGA---UUCCGACUAACAAU--CAACUGCAGA-C-GGGA-----GU-UAGAGAGAG-----C-AAG-AAGGAAGAGCC-C-AUA-GGGUGAAA--GCGUUUGUAAG---A--------GUCGACGAUAAAAAAGAG----CUUA-CAGAC--CCACCAAG-AAUUCAAGAGAAAGAAUU-CAAGG-AGCCAGAG--AG
URS0000631CED_12908/1-193 CUUGA---UUCCGACUAACAAU--CAACUGCAGA-C-GGGA-----GU-UAGAGAGGU-----C-AAG-AAGGAAGAGCC-C-AUA-GGGUGAAA--GCGUUACUAAG---A--------GUCGACGAUAAAAAAGAG----CUUA-GCAAC--CCACCAAG-AGUUUAAGAGAAAAAACU-CAAGG-AGCCAGAG--AA
URS00006EE5D5_12908/1-193 CUUGA---UUCCGACUAACAAU--CAACUGCAGA-C-GGGA-----GU-UAGAGAGAU-----C-AGG-AAGGAAGAGCC-C-AUA-GGGUGAAA--GCGUUACUAAG---A--------GUCGACGAUAAAAAAGAG----CUUA-GCAAC--CCACCAAG-AGUUUAAGAGAAAAAACU-CAAGG-AGCCAGAG--AA
URS0000670BBD_12908/1-193 CUUGA---UUCCGACUAACAAU--CAACUGCAGA-C-GGGA-----GU-UAGAGAGGU-----C-AAG-AAGGAAGAGCC-C-AUA-GGGUGAAA--GCGUUAUUAAG---A--------GUCGACGAUAAAAAAGAG----CUUA-GUAAC--CCACCAAG-AGUUCAAGAGAAAGAACU-CAAGG-AGCCAGAG--AG
URS000072BC04_12908/1-193 CUUGA---UUCCGACUAACAAU--CAACUGCAGA-C-GGGA-----GU-UAGAGAGGU-----C-AAG-AAGGAAGAGCC-C-AUA-GGGUGAAA--GCGUUGCUAAG---A--------GUCGACGAUAAAAAAGAG----CUUA-GUGAC--CCACCAAG-AGUUCAAGAGAAAGAACU-CAAGG-AGCCAGAG--AG
URS00006286C2_12908/1-193 CUUGA---UUCCGACUAACAAU--CAACUGCAGA-C-GGGA-----GU-UAGAGAGGU-----C-AAG-AAGGAAGAGCC-C-AUA-GGGUGAAA--GCGUUGCUAAG---A--------GUCGACGAUAAAAAAGAG----CUUA-GUAAC--CCACCAAG-AAUUCAAGAGAAAGAAUU-CAAGG-AGCCAGAG--AG
URS000066E1DD_12908/1-193 CUUGA---UUCCGACUAACAAU--CAACUGCAGA-C-GGGA-----GU-UAGAGAGGU-----C-AAG-AAGGAAGAGCC-C-AUA-GGGUGAAA--GCGUUACUAAG---A--------GUCGACGAUAAAAAAGAG----CUUA-GCAAC--CCACCAAG-AAUUCAAGAGAAAGAAUU-CAAGG-AGCCAGAG--AG
URS0000627510_12908/1-193 CUUGA---UUCCGACUAACAAU--CAACUGCAGA-C-GGGA-----GU-UAGAGAGGU-----C-AAG-AAGGAAGAGCC-C-AUA-GGGUGAAA--GCGUUGCUAAG---A--------GUCGACGAUAAAAAAGAG----CUUA-GUAGC--CCACCAAG-AAUUCAAGAGAAAGAAUU-CAAGG-AGCCAGAG--AG
URS00006A44A9_12908/1-192 UUGA----UUCCGACUAACAAA--CAACUGCAGA-C-GGGA-----GU-UAGAGAGAA-----U-CAAGAAGGAAGAGCC-C-AUA-GGGUGAAA--GCGUUUGUAAG---A--------GUCGACGAUAAAAAAGAG----CUUA-UAGAC--CCACCAAG-AAUUCAAGAGAAAGAAUU-CAAGG-AGCCAGAG--AG
URS000072EB95_12908/1-193 CUUGA---UUCCGACUAAAGAA--CAACUGCAGA-C-GGGA-----CU-UAGAGAGAA-----UAAAG-AGGGUAGAGCC-C-AUA-GGGUGAAA--GCGUUUGUAAG---A--------GUCGACGAUAAAAAAGAG----CUUA-UAAAC--CCACCAAG-AAUUCAAGAGAAAGAAUU-CGAGG-AGCCAGAG--AG
URS0000D67C01_12908/1-192 UUGA----UUCCGACUAAAGAA--CAACUGCAGA-C-GGGA-----CU-UAGAGAGAA-----UAAAG-GAGGUAGAGCC-C-AUA-GGGUGAAA--GCGUUUGUAAG---A--------GUCGACGAUAAAAAAGAG----CUUA-UAGAC--CCACCAAG-AAUUCAAGAGAAAGAAUU-CGAGG-AGCCAGAG--AG
URS0000689F17_12908/1-193 CUUGA---UUCCGACUAAAGAA--CAACUGCAGA-C-GGGA-----CU-UAGAGAGAA----CC-AGG-AAGGUAGAGCC-C-AUA-GGGAGAAA--GCGUUUAUAAG---A--------GUCGACGAUAAAAAAGAG----CUUA-UAAAC--CCACCAAG-AAUUCAAGAGAAAGAAUU-CAAGG-AGCCGGAG--AA
URS0000653EE8_12908/1-193 CUUGA---UUCCGACUAAAGAA--CAACUGCAGA-C-GGGA-----CU-UAGAGAGAA----GC-AAG-AAGGUAGAGCC-C-AUA-GGGAGAAA--GCGUUUAUAAG---A--------GUCGACGAUAAAAAAGAG----CUUA-UAAAC--CCACCAAG-AAUUCAAGAGAAAGAAUU-CAAGG-AGCCGGAG--AA
URS00006B1A28_12908/1-192 UUGA----UUCCGACUAACAAA--CAACUGCAGA-C-GGGA-----GU-UAGAGAGAA----AC-AAG-AAGGAAGAGCC-C-AUA-GGGUGAAA--GCGUUUGUAAG---A--------GUCGACGAUAAAAAAGAG----CUUA-UAAAC--CCACCAAG-AAUUCAAGAGAAAGAAUU-CAAGG-AGCUAAAG--AA
URS00006466C0_12908/1-191 CUAA----UUCCGACUAAAGAC--CAAUUGCAGA-C-GAGA-----AU-UAGAGAGAA-----AAAAG-CUGGCAGAGCC-C-AUA-GAGAGAAA--GCGUUUAUAAG---A--------GUCGGCGAUAAAAAAGAG----CUUA-UAGAC--CCACCAAG-AAUUCCAGAGAAAGAAUU-CAAGG-AGCUAGAG--AG
URS0000D6787F_12908/1-188 CCGA----AACCGACUUGGAAA--CAACUGCAGA-C-GGGA-----CC-AAGGGAGAA-----U-CGG-AAGGAAGAGAC-C-AAA-GGGAGAAA--GCGUUUCUAAG---A--------GUCGAUGAUAAAAAAUAG----CUUA-GAAAC--CCACCAAG-GAAAUCAGAGAAAAUUUC-CAAGG-CGCUAAAG--AA
URS0000D6945C_12908/1-188 CCGA----AACCGACUUGGAAA--CAACUGCAGA-C-GGGA-----AC-AAGGGAGAA-----U-CGG-AAGGAAGAGAC-C-AAA-GGGAGAAA--GCGUUUCUAAG---A--------GUCGAUGAUAAAAAAUAG----CUUA-GAAAC--CCACCAAG-GAAAUCAGAGAAAAUUUC-CAAGG-CGCUAAAG--AA
URS0000D68FE2_12908/1-188 CCGA----AACCGACUUGGAAA--CAACUGCAGA-C-GGGA-----CC-AAGGGAGAA-----U-CGG-AAGGAAGAGAC-C-AAA-GGGUGAAA--GCGUUUCUAAG---A--------GUCGAUGAUAAAAAAUAG----CUUA-GAGAC--CCACCAAG-GAAAUAAGAGAAAAUUUC-CAAGG-CGCUAAAG--AA
URS0000D6CD5D_12908/1-182 AUCG----GACCGACUUGGAAA--CAACUCGAGA-C-GAAG-----AA-GAGAGAGAA-----A-GAU-AGGUUAGAGAA-C-GAA-AGGUGAAA--GCACUAGAG-----G--------GAAGCUAGCAAAAAGAA-------CU-CUAGA--CCACCAAG-GCAGGAAGAGAAACCGGC-CAAGG-AGCUAAAC--AG
URS0000D6B0FC_12908/1-182 AUCA----GACCGACUUGGAAA--CAACUCGAGA-C-GAAG-----AA-AAGAGAGAA-----U-GAU-AGGUUAGAGAA-C-GAA-AGGUGAAA--GCACUAGAG-----G--------GAAGCUAGCAAAAAGAA-------CU-CUAGA--CCACCAAG-GCAGGAAGAGAAACCGGC-CAAGG-AGCUAAAC--AG
URS0000D69125_12908/1-182 AUCG----GACCGACUUGGAAA--CAACUCGAGA-C-GAAG-----AA-AAGAGAGAA-----A-GAU-AGGUUAGAGAA-C-GAA-AGGUGAAA--GCUCUAGAG-----G--------GAAGCUAGCAAAAAGAA-------CU-CUAGA--CCACCAAG-GCAGAAAGAGAAACCUGC-CAAGG-AGCUAAAC--AG
URS0000D662BB_12908/1-182 AUCG----GACCGACUUGGAAA--CAACUCGAGA-C-GAAG-----AA-AAGAGAGAA-----U-GAU-AGGUUAGAGAA-C-GGA-AGGUGAAA--GCUCUAGAG-----G--------GAAGCUAGCAAAAAGAA-------CU-CUAGA--CCACCAAG-GCAGGAAGAGAAACCGGC-CAAGG-AGCUAAAC--AG
URS0000D68FA7_12908/1-183 AACA----GACCGACCCGGAAA--CAACUCGAGA-C-GAAG-----AA-GGGAGAGAA-----A-GAU-AGGUUAGAGAA-C-GGA-AGGUGAAA--GCUCUAGAG-----G--------GAAGCUAGCAAAAAGAA-------CU-CUAGA--CCACCAAGGCAGGAGAGAGAAA-CCGGCCAAGG-AGCUAAAC--AG
URS0000D664BC_12908/1-185 AUCA----GACCGACUUAGAAC--CAACUCGAGA-CGAAGA-----AA-GAGAGAGAA-----A-GAU-AGGUUAGAGAA-C-GAA-AAGUGAAA--GCUCUAGAAAAC--A--------GCUAG---CAAAAAAA----G-UUUU-UUAGA--CCACCAAG-AUUAAAAGAGAAAUUAAU-CAAGG-AGCUAAAC--AA
URS0000D6D431_12908/1-185 AUCA----GACCGACUUGGAAA--CAACUCGAGA-C-GAAG-----AA-AAGGGGGGA-----A-GAU-AGGUUAGAGAA-C-GGA-AGGUGAAA--GCUCUAGAAAAC--A--------GCUAG---CAAAAAAA----G-UUUU-UUAGA--CCACCAAG-GUUGGAAGAGAAACCAGC-UAAGG-AGCUAAGC--AG
URS0000D6B1AA_12908/1-185 AUCA----GACCGACUUGGAAA--CAACUCGAGA-C-GAAG-----AA-AAGGGGGGA-----A-GAU-AGGUUAGAGAA-C-GGA-AGGUGAAA--GCUCUAAAAAAC--A--------GCUAG---CAAAGAAA----G-UUUU-UUAGA--CCACCAAG-AUUGGAAGAGAAACCAAU-CAAGG-AGCUAAGC--AG
URS0000D6911C_12908/1-185 AUCA----GACCGACUUGGAAA--CAACUCGAGA-C-GAAG-----AA-AAGGGGGGA-----A-GAU-AGGUUAGAGAA-C-GGA-AGGUGAAA--GCUCUAAAAAAC--A--------GCUAG---CAAAAAAA----G-UUUU-UUAGA--CCACCAAG-GUUGGAAGAGAAACCAAC-CAAGG-AGCUAAAC--AG
URS0000D6AA04_12908/1-184 AUCA----GACCGACUUGGAAA--CAACUCGAGA-C-GAAG-----AA-AAGAGAGAA-----A-GAU-AGGUUAGAGAA-C-GAA-AGGUGAAA--GCUCUAAAAAAC--A--------GCUAG---CAAAAAAA----G-UUUU-UUAGA--CCACCAAG-GUUGAAAGAGAAAUCAAC-CAAGG-AGCUAGAC--AA
URS0000D67807_12908/1-188 AAUU----AUCCGAUCUGGAAA--CAACUCGAGA-CGGUAG-----AA-AGAAGAGAU-----A-AAU-AAGUUAGAGAA-C-GAA-AGUAGAAA--GCUCUAAUAAA-------------UAAAGGUACCAAAAAAA----UUUA-UUAGA--CCACCAAG-AUUAAAAGAGAAAUUAAU-CAAGG-CGCUAAAAGAAA
URS0000D66CD1_12908/1-188 AAUU----AUCCGAUCUGAAAA--CAACUCGAGA-CGGUAG-----AA-AGAAGAGAU-----A-AAU-AAGUUAGAGAA-C-GAA-AGAAGAAA--GCUCUAAUAAA-------------UAAAGGUACCAAAAAAA----UUUA-UUAGA--CCACCAAG-AUUAAAAGAGAAAUUAAU-CAAGG-CGCUAAAAAAAG
URS0000D6917C_12908/1-190 CUUAAUU-AUCCGAUCCGGAAA--CAACUCGAGA-C-GGGAG----AA-GGAAGAGAU-A-AAG-AAG----UUAGAGAA-C-GGA-AGGUGAAA--GCUCUAAUAAA---G--------AAAGGUACCAAAAGA-------UUUA-UUAGA--CCACCAAG-AUCAAAAGAGAAAUUGAU-CAAGG-AGCUAGAGAAAA
URS0000D65D25_12908/1-191 CUUAGUU-AUCCGAUCCGGAAA--CAACUCGAGA-C-GGGAG----AA-GGAAGAGAU-A-AAA-AAG----UUAGAGAA-C-GGA-AGGUGAAA--GCUCUAAUAAA---G--------AAAGGUACCAAAAAAA------UUUA-UUAGA--CCACCAAG-AUCAAAAGAGAAAUUGAU-CAAGG-AGCUAGAAGAAA
URS0000D6D0D0_12908/1-183 UCCG----AGCCGA-----AAA--CAACUCGAGA-C-GAAAG----AA-AGCAGAGAG-----A-GGA-UGAUUAGAGUA-C-GAA-GGGUGAAA--GCUCUAGAAAA---A--------AAAGGUACCAAAAAAG------UUUU-CUAGA--CCACCAAGAUCUAAAAAGAAGAGUAGAUCAAGG-AGCCUGAA--AG
URS0000D66AA7_12908/1-183 UCCG----AGCAGA-----AAA--CAACUCGAGA-C-GGAAG----AA-AGCAGAGAG-----A-GGA-UGAAUAGAGUA-CGGAA-GG-UGAAA--GCUCUAGAAAA---A--------AAAGGUACCAAAAAA--G----UUUU-CUAGA--CCACCAAGAUCUAAAAAGAAGAAUAGAUCAAGG-AGCCUGAA--AG
#=GC SS_cons              <<<<....------<<<<<___..__________._.____.....>>.>>>------.....>.>>>.:::::::::::.(.(((.((,,,,,,..,,<<<<<<<<<..._........__________________....>>>>.>>>>>..,,,,,,,<.<<<<___AAAAA__>>>>.>,,,,.,,<<<<<<..__
#=GC RF                   cggc....aACcGAcucgcgAa..cAACUgcAGA.C.GgaA.....gc.gagAGAGAa.....g.ccg.aAgGaAGAGac.c.gca.GGGuGAAA..GCguuggcaaG...A........GucgacgauAAAAAAuAG....Cuug.ccaac..CCACCAAG.ggugaAAGAGAaAgcacc.CAAGG.aGCuaaAg..Aa

URS0000D66A72_12908/1-210 AAUCUCA-CUUUAGAC-GCCUGGGGAACUCGGA-CU-AAAUUAAAAAA
URS0000D66AAB_12908/1-203 AAUCUCG-CUUCAGAC-ACCCCAAGGA-CUCGA-CU-----GAAGAAA
URS0000D6B7B7_12908/1-203 AAUCUCG-CUUCAGAC-ACCCCAAGGA-CUCGA-CU-----AAAGAAA
URS0000D6A95F_12908/1-203 AAUCUCG-CUUCAGAC-ACCCCAAGGA-CUCGA-CU-----AAAAAAA
URS0000D66097_12908/1-203 AAUCUCG-CUUCAGAC-ACCCCAAGGA-CUCGA-CU-----AAAGAAA
URS0000D6A198_12908/1-203 AAUCUCG-CUUCAGAC-ACCCCAAGGA-CUCGA-CU-----AAAGAAA
URS0000D6D3D3_12908/1-203 AAUCUCG-CUUCAGAC-ACCCCAAGGA-CUCGA-CU-----AAAGAAA
URS0000D683C8_12908/1-203 AAUCUCG-CUUCAGAC-ACCCCAAGGA-CUCGA-CU-----AAAGAAA
URS0000D6894A_12908/1-203 AAUCUCG-CUUCAGAC-ACCCCAAGGA-CUCGA-CU-----AAAGAAA
URS0000D6AAE9_12908/1-203 AAUCUCG-CUUCAGAC-ACCCCAAGGA-CUCGA-CU-----AAAGAAA
URS0000D6A0C2_12908/1-200 AAUCUCA-CUUCAGAC-ACCUAAAGGA-CUCGA-CU-------GAGAA
URS0000D67D2E_12908/1-194 AAUCUCA-CUUUUGACACCCA--CUGAUCUCGAACUU---AAAGAAAA
URS0000D6A44A_12908/1-194 AAUCUCA-CUUUUGACACCCA--CUGUUCUCGA-U-----GAGAAAAA
URS0000D6AD66_12908/1-194 AAUCUCA-CUUUUGACACCCA--CUGUUCUCGA-U-----AAGAAAAA
URS0000D6B311_12908/1-194 AAUCUCA-CUUUUGACACCUA--CUGAUCUCGA-UU----GAAAAAAA
URS0000668F07_12908/1-193 AAUCUCA-CUUUUGACACCUA--CUGAUCUCGA-U-----AGAAAAAA
URS0000D68FA5_12908/1-196 AAUCUCA-CUUUUGACACCUA--CUGAUCUCGAAUU----AAAAAAAA
URS0000D665D2_12908/1-195 AAUCUCA-CUCCUGACACCUA--CUGAUCUCGAUUU----GAAAAAAA
URS0000D69BD2_12908/1-197 AAUCUCA-CUUUUGACACCUA--CUGAUCUCGAAUU----AAAAAAAA
URS0000D6D24B_12908/1-195 AAUCUCA-CUUUUGACACCCA--CAGAUCUCGAUUU---AUAAAAAAA
URS0000D67D92_12908/1-195 AAUCUCA-CUUUUGACACCCA--CAGAUCUCGAUUU---AUAAAAAAA
URS0000D6B649_12908/1-196 AAUCUCA-CUUUUGACACCCA--CAGAUCUCGAUUU---AUAAAAAAA
URS0000D6C84F_12908/1-195 AAUCUCA-CUUUUGACACCCA--CAGAUCUCGAUUU----AAAAGAAA
URS0000D6C6E5_12908/1-196 AAUCUCA-CUUUUGACACCUA--CAGUACUCGAUUU----AAAAGAAA
URS00006D81E1_12908/1-189 AAUCCCG-GUCUGGAC-GCCUG-AGAGGCUCGAAAC-----AGAAAGA
URS00006C3895_12908/1-188 AAUCCCG-GUCUGGAC-GCCUG-AGAGGCUCGAAUA-----AAAAAGA
URS0000632319_12908/1-188 AAUCCCG-GUCUGGAC-GCCUG-AGAGGCUCGAAAA-----AAAAAGA
URS0000D68DA1_12908/1-186 AGUCCCA-CUUCAGAC-GCCUG-AGGAACUCGAAU--------AAAAG
URS0000D6778D_12908/1-186 AGUCCCA-CUUCAGAC-GCCUG-AGGAACUCGAAC--------AAAAG
URS0000D67319_12908/1-186 AGUCCCA-CUUCAGAC-GCCUG-AGGAACUCGAAU--------AAAAG
URS0000D6C320_12908/1-194 AAUCUCA-CUUUAGAC-ACCUG-GGGAACUCGGAUAAAUUC-AAAAAG
URS0000D6A6A4_12908/1-194 AAUCUCG-CUUUAGAC-GCCUG-GGGAACUCGGAUUAAAUUUAAAAAA
URS00006EE301_12908/1-189 AAUCUCA-CUUUAGAC-ACCUG-GGGAACUCGAACU------AAGAGA
URS00006BDF1B_12908/1-189 AAUCUCA-CUUUAGAC-ACCUG-GGGAACUCGAACU------AAGAGA
URS0000D672D7_12908/1-189 AAUCUCA-CUUUAGAC-ACCUG-AGGAACUCGAACU------GAAAGA
URS000068D28B_12908/1-189 AAUCUCA-CUCUAGAC-ACAUG-GGGAACUCGAACU------AAGAGA
URS0000693033_12908/1-189 AAUCUCA-CUUUAGAC-ACUUG-AGGAACUCGAACU------AAGAGA
URS000069FEB7_12908/1-189 AAUCUCA-CUUUAGAC-ACUUG-AGGAACUCGAACU------AAGAGA
URS0000697E59_12908/1-189 AAUCUCA-CUUUAGAC-ACUUG-AGGAACUCGAACU------AAGAGA
URS000072C38A_12908/1-189 AAUCUCA-CUUUAGAC-ACUUG-AGGAACUCGAACU------AAGAGA
URS0000D66BFB_12908/1-189 AAUCUCA-CUUUAGAC-ACUUG-AGGAACUCGAAUU------GAAAGA
URS00006A170B_12908/1-189 AAUCUCA-CUUUAGAC-ACUUG-AGGAACUCGAACU------AAGAGA
URS00006AE393_12908/1-189 AAUCUCA-CUUUAGAC-ACUUG-AAGAACUCGAACU------AAGAGA
URS00006B05A9_12908/1-189 AAUCUCA-CUUUAGAC-ACUUG-AGGAACUCGAACU------AAGAGA
URS00007068E2_12908/1-189 AAUCUCA-CUUUAGAC-ACUUG-AGGAACUCGAACU------AAGAGA
URS0000693F76_12908/1-189 AAUCUCA-CUUUAGAC-ACUUA-AGGAACUCGAACU------AAGAGA
URS000069A7ED_12908/1-189 AAUCUCA-CUUUAGAC-ACUUA-AGGAACUCGAACU------AAGAGA
URS0000719A20_12908/1-189 AAUCUCA-CUUUAGAC-ACUUA-AGGAACUCGAACU------AAGAGA
URS0000D69166_12908/1-189 AAUCUCA-CUUUAGAC-ACUUA-AGGAACUCGAACU------GAAAGA
URS0000D66DE9_12908/1-189 AAUCUCA-CUUUAGAC-ACUUA-AGGAACUCGAAUU------GAAAGA
URS0000D6577A_12908/1-189 AAUCUCA-CUUUAGAC-ACUUG-AGGAACUCGAACU------GAAAGA
URS0000D67224_12908/1-189 AAUCUCA-CUUUAGAC-ACUUG-AGGAACUCGAACU------GAAAGA
URS0000D65AE9_12908/1-189 AAUCUCA-CUUUAGAC-ACCUG-GGGAACUCGAACU------GAAAGA
URS0000D68209_12908/1-189 AAUCUCA-CUUUAGAC-ACUUG-AGGAACUCGAAUU------GAAAGA
URS00006FAE88_12908/1-189 AAUCUCG-CUUUAGAC-ACCUG-GGGAACUCGAACU------AAGAGA
URS0000D6A4FA_12908/1-189 AAUCUCG-CUUUAGAC-ACCUG-GGGAACUCGAAUU------GAAAGA
URS0000D66FAF_12908/1-189 AAUCUCA-CUUUAGAC-ACCUG-GGGAACUCGAAUU------GAAAGA
URS0000D68E3E_12908/1-189 AAUCUCA-CUUUAGAC-ACCUG-GGGAACUCGAAUU------GAAAGA
URS00006CF4A6_12908/1-189 AAUCUCA-CUCUAGAC-ACCUG-GGGAACUCGAACU------AAGAGA
URS000064EC16_12908/1-190 AAUCUCA-CUUUAGAC-ACCUG-GGGAACUCGAAUG------AAAAGA
URS00006EC5BD_12908/1-191 AAUCUCA-CUUUAGAC-ACCUG-GGGAACUCGAAUG------AAAAGA
URS000068E4DB_12908/1-191 AAUCUCA-CUUUAGAC-CCCUU-CGAACUUCGAACU------AAAAGA
URS000069B479_12908/1-191 AAUCUCA-CUUUAGAC-CCUUU-CGUUACUCGUUUU------AUAAAA
URS000063E130_12908/1-191 AAUCUCA-CUUUAGAC-CCUUU-CGUAUCUCGAAUU------AUAAAA
URS0000626A62_12908/1-189 AUUCUCA-CUUUAGAC-CCCUU-CUAAUCUCGAUUG------AAAAGA
URS00006F6382_12908/1-189 AUUCUCA-CUUUAGAC-CCCUU-CCAAUCUCGAUUG------AAAAGA
URS0000650E85_12908/1-190 AAUCUCA-CUUUAGAC-CUCUU-CCAAUCUCGAACUU-----AAGAAA
URS0000700A05_12908/1-191 AAUCUCA-CUUUAGAC-CUCUU-CCAAUCUCGAACUUU----AAGAAA
URS000066AE61_12908/1-191 AAUCUCA-CUUUAGAC-CUCUU-CCAAUCUCGAACUU----AAAGAAA
URS00006EFC63_12908/1-191 AAUCUCA-CUUUAGAC-CUCUU-CUAAUCUCGAAUUUU----AAGAAA
URS000069E647_12908/1-191 AAUCUCA-CUUUAGAC-CUCUU-CUAAUCUCGAACUUU----AAGAAA
URS000067008F_12908/1-189 AUUCUCA-CUUUAGAC-CCCUU-CCAAUCUCGAACU-----GAAAAGA
URS00006B7594_12908/1-185 AUUCUCA-CUUUAGAC-CCCUU-CCAAUCUCGAACU-----GAAAAGA
URS000063ED49_12908/1-190 AUUCUCA-CUUUAGAC-CCCUU-CCAAUCUCGAACU-----GAAAAGA
URS0000654596_12908/1-190 AUUCUCA-CUUUAGAC-CCCUU-CCAAUCUCGAACU-----GAAAAGA
URS000062C915_12908/1-190 AUUCUCA-CUUUAGAC-CCCUU-CCAAUCUCGAACU-----GAAAAGA
URS000062492A_12908/1-191 AUUCUCA-CUUUAGACACCCUU-CCAAUCUCGAACU-----GAAAAGA
URS000065D8AC_12908/1-190 AUUCUCA-CUUUAGAC-CCCUU-CCAAUCUCGAACU-----GAAAAGA
URS00006D8157_12908/1-190 AUUCUCA-CUUUAGAC-CCCUU-CCAAUCUCGAACU-----GAAAAGA
URS00006B4431_12908/1-190 AUUCUCA-CUUUAGAC-CCCUU-CCAAUCUCGAACU-----GAAAAGA
URS00006B759E_12908/1-190 AUUCUCA-CUUUAGAC-CCCUU-CCAAUCUCGAACU-----AAAAAGA
URS0000642CD0_12908/1-190 AUUCUCA-CUUUAGAC-CCCUU-CCAAUCUCGAACU-----AAAAAGA
URS000068CB23_12908/1-189 AAUCUCA-CUUUAGAC-CCCUU-CGAAACUCG-UUU------GAGAAA
URS0000D677AA_12908/1-189 AAUCUCA-CUUUAGAC-CCCUU-CGAACCUCGACCU-------AAGAA
URS0000D66D45_12908/1-189 AAUCUCA-CUUUAGAC-CCCUU-CGAACCUCGACUU-------AAGAA
URS0000D683E2_12908/1-195 AAUCUCA-CUUAAGAC-CCCUU-CGAAACUCGGAUU------AGAAGA
URS0000D66234_12908/1-195 AAUCUCA-CUUAAGAC-CCCUU-CGAAACUCGGAUU------AGAAGA
URS0000D6CAE3_12908/1-195 AAUCUCA-CUUAAGAC-CCCUU-CGAAACUCGGAUU------AGAAGA
URS0000D6B8D6_12908/1-195 AAUCUCA-CUUAAGAC-CCCUU-CGAAACUCGGAUU------AGAAGA
URS0000657B9C_12908/1-190 AAUCUCA-CUUAAGAC-CCCUU-CGAAACUCGGAUU------AGAAGA
URS0000728241_12908/1-192 AAUCUCA-CUUUAGAC-CCCUU-CGAAACUCGGAUU-----AAGAAGA
URS00006D6ABB_12908/1-194 AAUCUCA-CUUUAGAC-CCCUG-AGGAACUCGAUUUU----AAAGAAA
URS00007244E5_12908/1-193 AAUCUCA-CUUUAGAC-CCCUG-AGGAACUCGACUUU----AAAGAAA
URS0000702F14_12908/1-191 AAUCUCA-CUUUAGAC-CCCUG-AGGAA-UCGAACU-----AAGAAAA
URS000071128F_12908/1-193 AAUCUCA-CUUUAGAC-CCCUA-AGGAACUCGAACU-----AAGAAAA
URS00006DE691_12908/1-193 AAUCUCA-CUUUAGAC-CCCUA-AGGAACUCGAUCU-----AAGAAAA
URS000062A4A5_12908/1-193 AAUCUCA-CUUUAGAC-CCCUA-AGGAACUCGAACU-----AAGAAAA
URS00006760AF_12908/1-192 AAUCUCA-CUUUAGAC-CCUAA--GGAACUCGAACU-----AAGAAAA
URS00006D03F1_12908/1-193 AAUCUCA-CUUUAGAC-CCCUA-AGGAACUCGAACU-----AAGAAAA
URS00006413C7_12908/1-192 AAUCUCG-CUUUAGAC-CCCUG-AGGAACUCGAUU------AAAGAAA
URS00006475D1_12908/1-192 AAUCUCG-CUUUAGAC-CCCUG-AGGAACUCGAUU------AAAGAAA
URS0000681F72_12908/1-192 AAUCUCG-CUUUAGAC-CCCUG-AGGAACUCGAUU------AAAGAAA
URS00006AA3F9_12908/1-193 AAUCUCA-CUUUAGAC-CCCUG-AGGAA-UCGAAUU-----AAGAAAA
URS00006A036B_12908/1-192 AAUCUCA-CUUUAGAC-CCCUG-AGGAA-UCGAAUU-----AAGAAAA
URS000064FA41_12908/1-193 AAUCUCA-CUUUAGAC-CCCUG-AGGAA-UCGAACU-----AAGAAAA
URS000069FFF9_12908/1-192 AAUCUCA-CUUUAGAC-CCCUG-AGGAAUCGAACU------AAGAAAA
URS000066154B_12908/1-192 AAUCUCA-CUUUAGAC-CCCUG-AGGAA-UCGAACU-----AAGAAAA
URS0000710417_12908/1-192 AAUCUCA-CUUUAGAC-CCCUG-AGGAA-UCGAACU-----AAGAAAA
URS0000668FFB_12908/1-192 AAUCUCA-CUUUAGAC-CCCUG-AGGAA-UCGAUU-----GAAAGAAA
URS00006BBF90_12908/1-192 AAUCUCA-CUUUAGAC-CCCUA-CGGAA-UCGAUUU-----AAAGAAA
URS00007145EA_12908/1-190 AAUCUCA-CUUUAGAC-CCCUG-AGGAACUCGGUU------GAAGAAA
URS00006280E6_12908/1-192 AAUCUCA-CUUUAGAC-CCCUG-AGGAACUCGGUU------GAAGAAA
URS000069D6A6_12908/1-192 AAUCUCA-CUUUAGAC-CCCUG-AGGAACUCGGUU------GAAGAAA
URS000064AE0D_12908/1-192 AAUCUCA-CUUUAGAC-CCCUG-AGGAACUCGGUU------GAAGAAA
URS000066340A_12908/1-192 AAUCUCA-CUUUAGAC-CCCUG-AGGAACUCGGUU------GAAGAAA
URS00006CCFA5_12908/1-192 AAUCUCA-CUUUAGAC-CCCUA-AGGAACUCGGUU------GAAGAAA
URS0000655892_12908/1-192 AAUCUCA-CUUUAGAC-CCCUA-AGGAACUCGGUU------GAAGAAA
URS00006C0538_12908/1-192 AAUCUCA-CUUUAGAC-CCCUA-AGGAACUCGGUU------GAAGAAA
URS00006B29B2_12908/1-192 AAUCUCA-CUUUAGAC-CCCUA-AGGAACUCGGUU------GAAGAAA
URS00006F3DE4_12908/1-192 AAUCUCA-CUUUAGAC-CCCUG-AGGAA-UCGAUUU-----AAAGAAA
URS0000642E04_12908/1-192 AAUCUCA-CUUUAGAC-CCCUG-AGGAA-UCGAUU-----GAAAGAAA
URS00006C11FB_12908/1-192 AAUCUCA-CUUUAGAC-CCCUG-AGGAA-UCGAUU-----GAAAGAAA
URS000065A868_12908/1-192 AAUCUCA-CUUUAGAC-CCCUG-AGGAACUCGAUU------GAAGAAA
URS0000655572_12908/1-192 AAUCUCA-CUUUAGAC-CCCUG-AGGAACUCGAUU------GAAGAAA
URS00006F5392_12908/1-192 AAUCUCA-CUUUAGAC-CCCUG-AGGAACUCGAUU------GAAGAAA
URS00006C7127_12908/1-192 AAUCUCA-CUUUAGAC-CCCUG-AGGAACUCGAUU------GAAGAAA
URS000062353E_12908/1-192 AAUCUCA-CUUUAGAC-CCCUG-AGGAACUCGAUU------GAAGAAA
URS00006CD38F_12908/1-192 AAUCUCA-CUUUAGAC-CCCUA-AGGAA-UCGAUUG-----AAAGAAA
URS000069F6F8_12908/1-192 AAUCUCA-CUUUAGAC-CCCUA-AGGAA-UCGAUUG-----AAAGAAA
URS0000696FF5_12908/1-194 AAUCUCA-CUUUAGAC-CCCUA-AGGACCUCGAAUU-----AAAGAAA
URS000066D7E7_12908/1-194 AAUCUCA-CUUUAGAC-CCCUA-AGGACCUCGAACU-----AAAGAAA
URS0000D67EDB_12908/1-191 AAUCUCA-CUUUAGAC-CCCUA-AGGAACUCGAACU------GAAGAA
URS0000D6BBF2_12908/1-190 AUUCUCA-CUUUAGAC-CCCAA-AGGAACUCGAACU--------AAGA
URS0000D6D26F_12908/1-190 AUUCUCA-CUUUAGAC-CCCAA-AGGAACUCGAACU--------AAGA
URS0000689D82_12908/1-192 AAUCUCA-CUUUAGAC-CCCUA-AGGAACUCGAAUU-----AAAAAGA
URS0000641800_12908/1-192 AAUCUCA-CUUUAGAC-CCCUA-AGGAUCUCGAAUU-----AAAAAGA
URS000064741D_12908/1-193 AAUCUCA-CUCAGGAC-CCCUA-UGGAACUCGAACUU----AAAGAAA
URS000065036B_12908/1-192 AAUCUCA-CUCAGGAC-CCCUA-AGGAACUCGACUU-----AAAGAAA
URS000072A9E9_12908/1-192 AAUCUCA-CUCAGGAC-CCCUA-AGGAUCUCGAACU-----AAAAGAA
URS0000631CED_12908/1-193 AAUCUCA-CUUUGGAC-CCCUA-AGGAUCUCGAACUU----AAAGAAA
URS00006EE5D5_12908/1-193 AAUCUCA-CUUUGGAC-CCCUA-AGGAACUCGAACUU----AAAGAAA
URS0000670BBD_12908/1-193 AAUCUCA-CUCAGGAC-CCCUA-AGGAACUCGAACUU----AAAGAAA
URS000072BC04_12908/1-193 AAUCUCA-CUCAGGAC-CCCUA-AGGAACUCGAAUUU----AAAGAAA
URS00006286C2_12908/1-193 AAUCUCA-CUCAGGAC-CCCUA-AGGAUCUCGAACUU----AAAGAAA
URS000066E1DD_12908/1-193 AAUCUCA-CUCAGGAC-CCCUA-AGGAUCUCGAACUU----AAAGAAA
URS0000627510_12908/1-193 AAUCUCA-CUCAGGAC-CCCUA-AGGAACUCGAACUU----AAAGAAA
URS00006A44A9_12908/1-192 AAUCUCA-CUCAGGAC-CCCUA-AGGAUCUCGAACU-----AAAGAAA
URS000072EB95_12908/1-193 AAUCUCA-CUCAGGAC-CCCUA-AGGAUCUCGAACU-----AAAGAAA
URS0000D67C01_12908/1-192 AAUCUCA-CUCAGGAC-CCCUA-AGGAUCUCGAACU-----AAAGAAA
URS0000689F17_12908/1-193 AAUCUCA-CUCAGGAC-CCCUA-AGGAUCUCGAACU-----AAAGAAA
URS0000653EE8_12908/1-193 AAUCUCA-CUCAGGAC-CCCUA-AGGAUCUCGAACU-----AAAGAAA
URS00006B1A28_12908/1-192 AAUCUCA-CUUUAGAC-CCCUA-AGGAUCUCGAACU-----AAAGAAA
URS00006466C0_12908/1-191 AAUCUCA-CUUUAGAC-CUCUA-AGGAACUCGAAUU------AAGAAA
URS0000D6787F_12908/1-188 AAUCUCA-CUUUAGAC-CCCUG-AGGACCUCGGACU--------AAGA
URS0000D6945C_12908/1-188 AAUCUCA-CUUUAGAC-CCCUG-AGGACCUCGGACU--------AAGA
URS0000D68FE2_12908/1-188 AAUCUCA-CUUUAGAC-CCCUG-AGGACCUCGGACU--------AAGA
URS0000D6CD5D_12908/1-182 AAUCUCG-GUUUAGAC-ACUUU-CGAA-CUCGAACU--------AAGA
URS0000D6B0FC_12908/1-182 AAUCUCG-GUUUAGAC-ACUUU-CGAA-CUCGAACU--------AAGA
URS0000D69125_12908/1-182 AAUCUCG-GUUUAGAC-ACUUU-CGAA-CUCGAACU--------AAGA
URS0000D662BB_12908/1-182 AAUCUCG-GUUUAGAC-ACUUU-CGAA-CUCGAACU--------AAGA
URS0000D68FA7_12908/1-183 AUUCUCA-GUUUAGAC-ACUUU-CGAA-CUCGAACU--------AAGA
URS0000D664BC_12908/1-185 AAUCUCA-GUUUAGAC-GCUUU-CGAA-CUCGAACU--------AAGA
URS0000D6D431_12908/1-185 AAUCUCG-GUUUAGAC-ACUUU-CGAA-CUCGAACU-------AAAGA
URS0000D6B1AA_12908/1-185 AAUCUCG-GUUUAGAC-ACUUU-CGAA-CUCGAACU-------AAAGA
URS0000D6911C_12908/1-185 AAUCUCG-GUUUAGAC-ACUUU-CGAA-CUCGAACU-------AAAGA
URS0000D6AA04_12908/1-184 AAUCUCG-GUUUAGAC-ACUUU-CGAA-CUCGAACU--------AAGA
URS0000D67807_12908/1-188 AAACUCAAUUUUAGAC-ACUUU-CGAA-CUCGAACU---------AAA
URS0000D66CD1_12908/1-188 AAACUCAAUUUUAGAC-UCUUU-CGAA-CUCGAACU---------AAA
URS0000D6917C_12908/1-190 AAACUCAAAUCUAGAC-ACUUU-CGAA-CUCGAACU---------AAA
URS0000D65D25_12908/1-191 AAACUCAACUCUAGAC-ACUUU-CGAA-CUCGAACU---------AAA
URS0000D6D0D0_12908/1-183 UCUUCAA-GUCAGGAC-ACUUU-CGAA-CUCGAAACU--------AAA
URS0000D66AA7_12908/1-183 UCUUCAA-GUCAGGAC-ACUUU-CGAA-CUCGAAACU--------AAA
#=GC SS_cons              _aaaaa_.>>>>>>,,.,)))).)):::::::::::.....:::::::
#=GC RF                   AAUCUCA.cUuuaGAC.cCCug.cggAaCUCGAauU.....aAAaAAA
//
