# Supplementary material for: All-at-once RNA folding with 3D motif prediction framed by evolutionary information
Source: Nat Methods. 2025 Oct 3;22(10):2094–106. doi: 10.1038/s41592-025-02833-w (PMC12510878; doi:10.1038/s41592-025-02833-w)
Supplement: Supplementary file 3 — Source code to run CaCoFold-R3D. Data and results. [file 41592_2025_2833_MOESM3_ESM.gz › supplemental_material/data/Rfam.15.0/SNORD41]

# STOCKHOLM 1.0
#=GF ID SNORD41
#=GF AC RF00588
#=GF DE Small nucleolar RNA SNORD41
#=GF AU Marantidis E
#=GF GA 41.0
#=GF NC 40.9
#=GF TC 41.0
#=GF PI snoU41
#=GF SE Marantidis E.
#=GF SS Predicted; RNAalifold
#=GF TP Gene; snRNA; snoRNA; CD-box;
#=GF BM cmbuild -F CM SEED
#=GF CB cmcalibrate --mpi CM
#=GF SM cmsearch --cpu 4 --verbose --nohmmonly -T 23.00 -Z 2958934 CM SEQDB
#=GF CL CL00058
#=GF DR SO; 0000593; C_D_box_snoRNA;
#=GF DR GO; 0006396; RNA processing;
#=GF DR GO; 0005730; nucleolus;
#=GF DR snoopy; Mus_musculus300808;
#=GF DR snoopy; Cavia_porcellus300883;
#=GF RN [1]
#=GF RM 8674114
#=GF RT Site-specific ribose methylation of preribosomal RNA: a novel function for
#=GF RT small nucleolar RNAs.
#=GF RA Kiss-Laszlo Z, Henry Y, Bachellerie JP, Caizergues-Ferrer M, Kiss T
#=GF RL Cell. 1996;85:1077-1088.
#=GF RN [2]
#=GF RM 16381836
#=GF RT snoRNA-LBME-db, a comprehensive database of human H/ACA and C/D box
#=GF RT snoRNAs.
#=GF RA Lestrade L, Weber MJ
#=GF RL Nucleic Acids Res. 2006;34:D158-D162.
#=GF CC snoRNA U41 belongs to the C/D family of snoRNAs. It is predicted to guide
#=GF CC 2'O-ribose methylation of the large 28S rRNA on residue U4276.
#=GF WK Small_nucleolar_RNA_SNORD41
#=GF SQ 20

AC018761.6/51237-51168     UGGGAAGUGAUGACACC----UGUGACUGUUGA-UGUGGAACUGAUUUAUCGC----GUAUUCGUACUG-GCUGAUCCUG
AL135998.6/148355-148423   AGGGAAGUGAUGACAAC----UGUGACUGUUG--UGUGACACUGAUUUCUCUC----AUAUUUGUACUG-GCUGAUCCUG
AC191994.6/152635-152566   UGGGAAGUGAUGACACC----UGUGACUGUUGA-UGUGUCACUGAUUUCUCUC----GUAUUCGUACUG-GCUGAUCCUG
ABDC01213018.1/842-773     UGGGAAGUGAUGACACC----CGUGACUGCUGA-UGUGGCACUGAUUUCUCUC----GUAUUCGUACUG-GCUGAUCCCG
AAPY01153461.1/868-937     GGGGAAGUGAUGACA-C----UGUGACCGCUGA-CGUGGCACUGAUUUCUCUG----GUAUUCGUACUGGGCUGAUCCCG
AANG01677711.1/3755-3686   UGGGAAGUGAUGAUACU----CCCGACCCUUGA-CGUCACGCUGAUCUCUCGC----GUAUUCGUACUG-GCUGAUCCCG
AAFC03027664.1/79650-79580 CGGGAAGUGAUGAUACU----UAUGACUCCUGA-CAGUGCGCUGAUUUCUCACC---GUAUUCGUACUG-GCUGAUCCCG
AALT01503404.1/94-163      UCUGAAGUGAUGACACUG---UGUGAG-CCUGA-CCUCGCACUGAUUCCUCUU----GUAUUGGUACUG-GCUGAUCGGA
AAYZ01426181.1/2991-2922   CGGGAUGUGAUGAGACC----UGUGACCGCUGA-UGUGACCCUGAUUGCUGUC----GUAUUCGUACUG-GCUGAUCCCG
AC163703.4/111094-111025   UGGGAAAUGAUGAUGCC----UGUGACUGCUGA-CAAGACUCUGAUGUCUGUU----GUAUUCGUACUG-GCUGAUCCUG
AAHX01097686.1/36676-36745 UGGGAAAUGAUGAUGCC----UAUGACUGCUGA-CAAGACUCUGAUCACUGUC----GUAUUCGUACUG-GCUGAUCCUG
AAIY01335060.1/20-88       UGGGAAAUGAUGUUA-C----CUUGACCCUUGA-CAUCACGCUGAUUUUUCUU----GUAUUCGUACUG-ACUGAUCCCG
AANN01218035.1/1458-1385   CGGGAGGUGAUGACACU----CUGAACGCUUGAUCACCGCAAUGAUUUCUCACUGA-GUAUUCGUACUG-GCUGAUCCCG
AAFR03049193.1/60313-60382 UUGGAUGUGAUGGACAA----CUUACUGUUUGA-UGUCAAACUGAUCUUUGUA----GUAUUCAUACUG-UCUGAUCCUG
AAKN02038626.1/66168-66240 UGGGAAGUGAUGACAUACUUAUGUGACUGCUGA-CAU-GCCCUGAUUUCUCU----UGUAUUCGUACUG-GCUGAUCCCA
AAWR02041796.1/7931-8000   CGGGAAGUGAUGAUAUG----CAUGACCCCUGA-CAUCAAGCUGAUUUCUCGC----GUAUUCGUACUG-GCUGAUCCCA
AASC02024474.1/62087-62018 CUGGAAGUGAUGACAGC----UUUGAGCAUUGA-CA-CUUAAUGAUGUUUGCUA---GUAUUCGUACUG-UCUGAUCCGG
AAEX03012407.1/21080-21149 UGGGAAGUGAUGACACU----CAUGACCCUUGA-CAUCCUGCUGAUUUCUGAC----GUAUUCGUACUG-GCUGAUCCCA
AAQR03140515.1/8220-8288   UGGGAAGUGAUGACACC----UGUGACUGCUGA-UG-GGCACUGAUUUCUUGA----GUAUUCGUACUG-GCUGAUCCUG
AAPE02006874.1/14716-14784 AGGGAAGUGAUGACACU----CAUUACCUCUGA-UAU-UCGCUGAUUUCUAAC----GUAUUCGUACUG-GCUGAUCCCG
#=GC SS_cons               :<<<<____________....____________.___________________....____________._____>>>>:
#=GC RF                    ugGGAAGUGAUGAcAcc....ugUGACuguUGA.caUcacaCUGAUUUCUcuc....GUAUUCGUACUG.GCUGAUCCcG
//
