# Supplementary material for: All-at-once RNA folding with 3D motif prediction framed by evolutionary information
Source: Nat Methods. 2025 Oct 3;22(10):2094–106. doi: 10.1038/s41592-025-02833-w (PMC12510878; doi:10.1038/s41592-025-02833-w)
Supplement: Supplementary file 3 — Source code to run CaCoFold-R3D. Data and results. [file 41592_2025_2833_MOESM3_ESM.gz › supplemental_material/data/Rfam.15.0/ZMP-ZTP]

# STOCKHOLM 1.0
#=GF ID ZMP-ZTP
#=GF AC RF01750
#=GF DE ZMP/ZTP riboswitch aptamer (pfl RNA motif)
#=GF AU Ontiveros-Palacios N; 0000-0001-8457-4455
#=GF GA 39.0
#=GF NC 38.9
#=GF TC 39.0
#=GF PI pfl;
#=GF SE Published; PMID:20230605;
#=GF SS Published; PMID:20230605;
#=GF TP Cis-reg; riboswitch;
#=GF BM cmbuild -F CM SEED
#=GF CB cmcalibrate --mpi CM
#=GF SM cmsearch --cpu 4 --verbose --nohmmonly -T 30.00 -Z 2958934 CM SEQDB
#=GF DR SO; 0000035; riboswitch;
#=GF DR GO; 1900371; regulation of purine nucleotide biosynthetic process;
#=GF DR GO; 0006730; one-carbon metabolic process;
#=GF RN [1]
#=GF RM 20230605
#=GF RT Comparative genomics reveals 104 candidate structured RNAs from bacteria,
#=GF RT archaea and their metagenomes.
#=GF RA Weinberg Z, Wang JX, Bogue J, Yang J, Corbino K, Moy RH, Breaker RR
#=GF RL Genome Biol. 2010;11:R31.
#=GF RN [2]
#=GF RM 26280533
#=GF RT Recognition of the bacterial alarmone ZMP through long-distance
#=GF RT association of two RNA subdomains.
#=GF RA Jones CP, Ferre-D'Amare AR
#=GF RL Nat Struct Mol Biol. 2015;22:679-685.
#=GF RN [3]
#=GF RM 25616067
#=GF RT An ancient riboswitch class in bacteria regulates purine biosynthesis and
#=GF RT one-carbon metabolism.
#=GF RA Kim PB, Nelson JW, Breaker RR
#=GF RL Mol Cell. 2015;57:317-328.
#=GF RN [4]
#=GF RM 26144884
#=GF RT Metal Ion-Mediated Nucleobase Recognition by the ZTP Riboswitch.
#=GF RA Trausch JJ, Marcano-Velazquez JG, Matyjasik MM, Batey RT
#=GF RL Chem Biol. 2015;22:829-837.
#=GF RN [5]
#=GF RM 26118534
#=GF RT Global RNA Fold and Molecular Recognition for a pfl Riboswitch Bound to
#=GF RT ZMP, a Master Regulator of One-Carbon Metabolism.
#=GF RA Ren A, Rajashankar KR, Patel DJ
#=GF RL Structure. 2015;23:1375-1381.
#=GF RN [6]
#=GF RM 31282869
#=GF RT Co-crystal structure of the Fusobacterium ulcerans ZTP riboswitch using an
#=GF RT X-ray free-electron laser.
#=GF RA Jones C, Tran B, Conrad C, Stagno J, Trachman R 3rd, Fischer P, Meents A,
#=GF RA Ferre-D'Amare A
#=GF RL Acta Crystallogr F Struct Biol Commun. 2019;75:496-500.
#=GF RN [7]
#=GF RM 32795418
#=GF RT Parallel Discovery Strategies Provide a Basis for Riboswitch Ligand
#=GF RT Design.
#=GF RA Tran B, Pichling P, Tenney L, Connelly CM, Moon MH, Ferre-D'Amare AR,
#=GF RA Schneekloth JS Jr, Jones CP
#=GF RL Cell Chem Biol. 2020;27:1241-1249.
#=GF CC Previously known as pfl RNA. ZMP is also known as AICAR. ZMP/ZTP
#=GF CC riboswitch (pfl riboswitch)was first recognise by a comparative analysis
#=GF CC [1] ZMP/ZTP riboswitch selectively binds ZMP and regulates genes
#=GF CC associated with purine biosynthesis and one-carbon metabolism [3] The
#=GF CC structure of ZMP/ZTP has been reported in [2,3,4,5,6,7]
#=GF WK Pfl_RNA_motif
#=GF SQ 185

BAAV01000055.1/2897-2982                      UGAGUUUUCUGCGACUGACGGAUUA--------------------------U------------------------------------------------------UGCAG-A------------------------------------------------------------------GC----A-CUGCAA-GGGAAC
BAAU01012305.1/993-909                        UGAGUUUUCUGCGACUGACGGAUUA--------------------------U------------------------------------------------------UGCAG-A------------------------------------------------------------------GC----A-CUGCAA-GGGAAC
BABG01015168.1/550-636                        AGCUGACCCUUCUGCUGACGGAUC---------------------------U------------------------------------------------------UGUGG-A------------------------------------------------------------------GC----A-CCACAG-UGCAGA
BAAU01017791.1/392-305                        AACGGGUUUGCCUGCUGACGGAACG--------------------------U------------------------------------------------------UGUGG-A------------------------------------------------------------------GC----A-CCACAG-UGCAGA
BAAY01004625.1/493-580                        AACGGGUUUGCCUGCUGACGGAACG--------------------------U------------------------------------------------------UGUGG-A------------------------------------------------------------------GC----A-CCACAG-UGCAGA
BAAU01002505.1/255-341                        AGACCGUAUCUCUGCUGACGGAACC--------------------------U------------------------------------------------------UGUGG-A------------------------------------------------------------------GC----A-CCACAG-UGCAGG
BAAX01023463.1/777-691                        AGACCGCAUCCCUGCUGACGAAACC--------------------------U------------------------------------------------------UGUGG-A------------------------------------------------------------------GC----A-CCACAG-UGCAGG
BAAU01027299.1/88-174                         AGACCGCAUCCCUGCUGACGGAACC--------------------------U------------------------------------------------------UGUGG-A------------------------------------------------------------------GC----A-CCACAG-UGCAGG
BABF01003966.1/1020-1104                      UCAGCGUGUCGUGACUGGCGAACA----------------------------------------------------------------------------------GGUGG-G------------------------------------------------------------------CC----A-CCACCG-GGGAGC
BAAY01025330.1/152-59                         CGCAAGGCCGCUGACCGACGGGAUA--------------------------U------------------------------------------------------UGUGG-G------------------------------------------------------------------GCU--UA-CCACAG-GGGACG
BABA01016569.1/75-168                         CGCAAGGCCGCUGACCGACGGGAUA--------------------------U------------------------------------------------------UGUGG-G------------------------------------------------------------------GCU--UA-CCACAG-GGGACG
BAAX01001391.1/197-281                        GAAAGCACAGGCAACUGACGGAAC-----------------------------------------------------------------------------------GUGG-A------------------------------------------------------------------GCA--CA-CCAC-AUGGGAGC
BAAX01000081.1/4230-4146                      AGAUCCGUACAGGACUGACGGAAUC-------------------------AA-------------------------------------------------------GUGG-A------------------------------------------------------------------GUC---A-CCAC-G-UGAACU
ABEF01039966.1/1068-1153                      UGACCCCGAUACGACUGGCGGAGAG--------------------------A-------------------------------------------------------GUGG-G------------------------------------------------------------------UA----A-CCAC-GAGGGAGU
BAAV01020765.1/806-725                        AAAAAGAUCCGUGACUGACGGUUUU--------------------------U-------------------------------------------------------GUGG-G------------------------------------------------------------------GC----A-CCACCA-GGGAGC
BAAY01013765.1/896-1010                       CAGAUUCCCUGCAACUGACGGACAC--------------------------A------------------------------------------------------GGUGG-A------------------------------------------------------------------GCGCAAA-CCACCG-GGGAGC
ABEF01017404.1/1032-947                       GAUUCCUGGUGUAACUGGCGGAUU----------------------------------------------------------------------------------UGUGG-A------------------------------------------------------------------AACG-AA-CCACAG-GGGAGC
BABE01005334.1/246-164                        AAGGUCUUCGGUGACUGACGGAAU----------------------------------------------------------------------------------UGUGG-G------------------------------------------------------------------ACU--AA-CCACAA-GGGAGC
BAAY01012400.1/201-108                        UUUAAGCCAUGCGACUGACGGAA------------------------------------------------------------------------------------GUGG-U------------------------------------------------------------------GGA---A-CCAC-G-UGGAGC
BABF01008002.1/701-620                        AACAACAUACAAUGCUGACGGAUU---------------------------A-------------------------------------------------------GUGG-A------------------------------------------------------------------AUU--AA-CCAC-G-UGUAUU
BABA01021702.1/659-750                        AAACGACCAUACGACUGACGGAA------------------------------------------------------------------------------------GUGG-A------------------------------------------------------------------GCA---A-CCAC-A-UGGAGU
BAAY01000038.1/8293-8388                      UAGGCGCCGUGUAACUGACGGAAA----------------------------GCCCAUU--------UGGGC---------------------------------AGGCAG-G------------------------------------------------------------------CUA--AA-CUGCCG-GGGAAC
BAAV01000327.1/435-340                        UAGGCGCCGUGCAACUGACGGAAA----------------------------GCCCAUU--------UGGGC---------------------------------AGGCAG-G------------------------------------------------------------------CUA--AA-CUGCCG-GGGAAC
BABG01000244.1/657-739                        AUGAGGUCAUAUGACUGACGGAGCA--------------------------C-------------------------------------------------------GUGG-A------------------------------------------------------------------AUC--AA-CCAC-AUGGGAGU
BABD01005042.1/856-936                        AGGCAGUUAUACGACUGACGGAA------------------------------------------------------------------------------------GUGG-A------------------------------------------------------------------AAU--GA-CCAC-A-GGGAGU
BAAV01011945.1/1060-974                       CAUUAGUUAUAUGACUGACGGAA------------------------------------------------------------------------------------GUGG-A------------------------------------------------------------------AUU--GA-CCAC-A-GGGAGU
BAAX01007901.1/363-439                        AGACAGUUAUAUGACUGACGGAA------------------------------------------------------------------------------------GUGG-A------------------------------------------------------------------UA----A-CCAC-A-UGGAGU
BABG01000490.1/211-374                        UAUAAGCUGUACAACUGGCGGAAAGCAUAUAUAGAAUAUCAGAUAGAGCAUUCAGCAUGG-------UGUUGAAGUAUGUAUCAUUGCAUUGAAGUAAGUAUAUGUGGUGGGA------------------------------------------------------------------UU----ACCCAC-A-GGGAGU
BAAX01006362.1/459-383                        UAGACGCUGUGCAACUGACGGAA------------------------------------------------------------------------------------GUGG-A------------------------------------------------------------------UG----A-CCAC-A-GGGAGC
BABG01005810.1/129-214                        AAGACACCGCGGAACUGACGGAAUG-------------------------AU-------------------------------------------------------GUGG-A------------------------------------------------------------------AUC--GA-CCAC-G-UGAACC
BAAY01015723.1/323-408                        AAGGAUAGGAAGAACUGACGGAUUC--------------------------U-------------------------------------------------------GUGG-A------------------------------------------------------------------AUU--GA-CCAC-G-UGAACU
BABA01029967.1/180-94                         ACACCUCUUCGCCACUGGCAGAUA---------------------------A-------------------------------------------------------GUGG-A------------------------------------------------------------------CAA--AA-CCACAG-GGCGGC
BAAW01014873.1/349-270                        UAGGCACCAUGUGACUGGCGCUGA---------------------------A------------------------------------------------------GACAG-A------------------------------------------------------------------AU----A-CUGUCG-GGGAGC
BAAW01002219.1/737-658                        UCGUCACCAUGUGACUGGCGUUUU---------------------------A------------------------------------------------------GACAG-G------------------------------------------------------------------UC----A-CUGUCG-GGGAGC
AAQK01001363.1/401-486                        CAUUAGUUAUAUGACUGACGGAA------------------------------------------------------------------------------------GUGG-A------------------------------------------------------------------AUU--GA-CCAC-A-GGGAGU
AACY022905908.1/566-649                       UGACGCCAUCGCAACUGGCGUGUA----------------------------------------------------------------------------------GAUGG-G------------------------------------------------------------------UC----A-CCAUCG-GGGAGC
BA000030.3/4242005-4241916                    CCGACGGGCCGUGACUGGCGCGCUG--------------------------G------------------------------------------------------GAUGG-G------------------------------------------------------------------ACC--GA-CCAUCG-GGGAGC
CP000673.1/3903782-3903862                    AAUGUGUUGUAUGACUGACGGAA------------------------------------------------------------------------------------GUGG-A------------------------------------------------------------------UUC--AA-CCAC-A-GGGAGU
AE001437.1/2562148-2562228                    AGAAAAUCAUGCAACUGGCGGAA------------------------------------------------------------------------------------AUGG-A------------------------------------------------------------------GUU--CA-CCAU-A-GGGAGC
CP000270.1/613445-613553                      UCAUCCCUGCGUGACUGGCGAUA-GA-----------------------ACCGGUUCAAA-------CAACCGGAU--------------------------UCAAGGUGG-A------------------------------------------------------------------GCA--AC-CCACCG-UGAAGC
CP000721.1/4111764-4111685                    UAGAGGUUAUACGACUGACGGAA------------------------------------------------------------------------------------GUGG-A------------------------------------------------------------------AUA--AA-CCAC-A-UGAAGU
AAQL01005444.1/915-834                        CAGAAGCUGCAUGACUGGCGGAAA-----------------------------------------------------------------------------------GUAGGA------------------------------------------------------------------UU----ACCUAC-A-GGGAGU
AAMN01000004.1/194357-194435                  CUCACGGGUGACGACUGGCGCA------------------------------------------------------------------------------------GGUGG-A------------------------------------------------------------------CC----A-CCACCG-GGGAGU
AM711867.1/2838330-2838247                    CGGACCCGUCGCGACUGGCGUUCG----------------------------------------------------------------------------------GAUGG-G------------------------------------------------------------------UC----A-CCAUCG-GGGAGC
ABBI01001009.1/7408-7308                      UAGUCCCUGCGUGACUGGCGAUAC---------------------------GACCUUUC--------UGGGUCA-------------------------------AGGUGG-A------------------------------------------------------------------GCA--UC-CCACCG-UGAAGC
CP000927.1/5164264-5164343                    GCCCGUUCGCGUGACUGGCGCUAG---------------------------U------------------------------------------------------GAUGG-G------------------------------------------------------------------GA----A-CCAUCG-GGGAGC
AAWL01000017.1/16393-16312                    GACAGGAUACAGGACUGGCGGAUU---------------------------A-------------------------------------------------------GUGG-A------------------------------------------------------------------AGC--AA-CCAC-G-UGGACU
AATO01015318.1/246-81                         AGCGGGGCACGCAACUGGCGAUA-GGCG-------------------CGCAAGUCCCAC--------CGGGCUGCGCU-----------------------GCUGACGUGG-AGACCCGCAAAAAC---------------------------------------AAGCCGUUUUUUGCAA----A-CCACUG-GGGAGC
CP000614.1/815126-815226                      UCACCCCUGCGUGACUGGCGAUA-G--------------------------AACCCUUC---------GGGUUC------------------------------AAGGUGG-A------------------------------------------------------------------GCA--UC-CCACCG-UGAAGC
CP000667.1/2367924-2367834                    CCCUCGGGCCGUGACUGGCGCGAUCU------------------------GG------------------------------------------------------GAUGG-A------------------------------------------------------------------GC----A-CCAUCG-GGGAAC
CP001096.1/33229-33147                        CACGCCUCGCGCGACUGGCGACGUU-------------------------AG------------------------------------------------------GAUGG-A------------------------------------------------------------------GC----A-CCAUCG-GGAAGC
CP001348.1/2599825-2599904                    AAACUGUCAUACAACUGGCGGAA------------------------------------------------------------------------------------GUGG-A------------------------------------------------------------------GAU--UA-CCAC-AUGGGAGU
AACY024109839.1/883-800                       UGAUGCCAUCGCAACUGGCGUGAA----------------------------------------------------------------------------------GAUGG-G------------------------------------------------------------------UC----A-CCAUCG-GGGAGC
CP000721.1/1211931-1212029                    UAUUAGUCAUAUGACUGACGGAA------------------------------------------------------------------------------------GUGG-A------------------------------------------------------------------GUU---A-CCAC-A-UGAAGU
CP000726.1/3402727-3402637                    AAUAAAUCAUAUGACUGGCGGAA------------------------------------------------------------------------------------GUGG-A------------------------------------------------------------------AUU--AA-CCAC-A-GGGAGU
AP009385.1/718103-718202                      UCACCCCUGCGUGACUGGCGAUA----------------------------GAACCCUC--------GGGUUCA-------------------------------AGGUGG-A------------------------------------------------------------------GCA--UC-CCACCG-UGAAGC
CU234118.1/352539-352459                      CGGCUCUCGCGCGACUGGCGACUUU--------------------------G------------------------------------------------------GAUGG-A------------------------------------------------------------------GC----A-CCAUCG-GGGAGC
CP000850.1/78653-78732                        CUCGGGCAGCGCGACUGGCGAG------------------------------------------------------------------------------------GGUGG-U------------------------------------------------------------------GA----A-CCACCG-GGGAGC
CP000875.1/3502313-3502228                    GCAUGAAUCGGUGACUGGCGAUACAC-----------------------AAA------------------------------------------------------CGUGG-G------------------------------------------------------------------CA----A-CCACGG-GGGAGC
AACY020353424.1/798-906                       UCAUCCCUGCGUGACUGGCGAUA-GA-----------------------ACCGGUUCAAA-------CAAUCGGAU--------------------------UCAAGGUGG-A------------------------------------------------------------------ACA--AC-CCACCG-UGAAGC
AACY023075686.1/109-271                       ACCGUUCGGCGUGACUGGCGGAGC---------------------------GCAGGCAAUU-----ACCCUGU----------------------------------GUGG-ACUGCAUCCUGGAUCUGUCGUGGUUAGUUUCCCCGGCAAUCCAUUGCCGCAUUAGCGCAAAGCGUUCCCU--AA-CCAC-G-GGUAGC
AACY020521775.1/559-642                       UGACGCCAUCGCAACUGGCGUGUA----------------------------------------------------------------------------------GAUGG-G------------------------------------------------------------------UC----A-CCAUCG-GGGAGC
AACY022405903.1/398-315                       UGACGCCAUCGCAACUGGCGUGUA----------------------------------------------------------------------------------GAUGG-G------------------------------------------------------------------UC----A-CCAUCG-GGGAGC
CP000090.1/861611-861511                      UCCACCUUGCGCGACUGGCGAUGUC--------------------------A-------------------------------------------------------GUGG-G------------------------------------------------------------------UAC--UA-CCAC-GAGGAAGC
CP001408.1/3257848-3257748                    UAGUCCCUGCGUGACUGGCGAUAC---------------------------GACCUUUC--------GGGGUCA-------------------------------AGGUGG-A------------------------------------------------------------------GCA--UC-CCACCG-UGAAGC
CP000727.1/3299834-3299744                    AAUAAAUCAUAUGACUGGCGGAA------------------------------------------------------------------------------------GUGG-A------------------------------------------------------------------AUU--AA-CCAC-A-GGGAGU
AE001437.1/1127408-1127485                    UAAGAAUCGUAUAACCGGCGGAA------------------------------------------------------------------------------------GUGG-A------------------------------------------------------------------AUA---A-CCAC-A-GGGAGU
CP000151.1/810912-811012                      UCACCCCCGCGUGACUGGCGAUA-G--------------------------AACCCUUC---------GGGUUC------------------------------AAGGUGG-A------------------------------------------------------------------GCA--UC-CCACCG-UGAAGC
AACY021675814.1/503-420                       UGACGCCAUCGCAACUGGCGUGUA----------------------------------------------------------------------------------GAUGG-G------------------------------------------------------------------UC----A-CCAUCG-GGGAGC
CP000728.1/3519944-3519854                    AAUAAAUCAUAUGACUGGCGGAA------------------------------------------------------------------------------------GUGG-A------------------------------------------------------------------GUU--AA-CCAC-A-GGGAAU
ABBG01000261.1/19106-19005                    UAUCCCCUGCGUGACUGGCGAUAA---------------------------GACCUUUC--------GGGGUCA------------------------------AAGGUGG-A------------------------------------------------------------------GCG--UC-CCACCG-UGAAGC
CP000086.1/1555456-1555556                    UACCCCCUGCGUGACUGGCGAUAC---------------------------GACCUUUC--------GGGGUCA-------------------------------AGGUGG-A------------------------------------------------------------------GCA--UC-CCACCG-UGAAGC
AP006627.1/3516508-3516431                    GAAUCUGUAUGUGACUGGCGCGAA-----------------------------------------------------------------------------------GUGG-A------------------------------------------------------------------UA----A-CCAC-AAGGGAGC
AACY021007951.1/190-107                       UGACGCCAUCGCAACUGGCGUGUA----------------------------------------------------------------------------------GAUGG-G------------------------------------------------------------------UC----A-CCAUCG-GGGAGC
AAQL01002083.1/670-587                        AAGCAGUUGUACGACUGGCGGAAA---------------------------A-------------------------------------------------------GCAGGG------------------------------------------------------------------UU----ACCUGU-G-GGGAGU
AACY020990021.1/376-489                       AUGCAAGCGCAUGACUGGCGAUGAA--------------------------A------------------------------------------------------GGUGG-A------------------------------------------------------------------AG----A-CCACCG-GGAAGU
AACX01000007.1/312508-312608                  UACCCCCUGCGUGACUGGCGAUAC---------------------------GACCUUUC--------GGGGUCA-------------------------------AGGUGG-A------------------------------------------------------------------GCA--UC-CCACCG-UGAAGC
AAKY01000114.1/32845-32745                    UCACCCCUGCGUGACUGGCGAUA-G--------------------------AACCCUUC---------GGGUUC------------------------------AAGGUGG-A------------------------------------------------------------------GCA--UC-CCACCG-UGAAGC
CP000512.1/3298357-3298515                    CGAGGGGUACGCGACUGGCGAUA-GGCG-------------------CGGUGCAUCCGCGAA--GGCGGA--CGCCGC----------------------CGCUGACGUGG-AAACCGGCAGGC-------------------------------------------ACUUUCACCUGCGA----A-CCACUG-GGAAGC
ABED02000029.1/984986-984900                  AGACCGCAUCCCUGCUGACGGAACC--------------------------U------------------------------------------------------UGUGG-A------------------------------------------------------------------GC----A-CCACAG-UGCAGG
BA000040.2/6500011-6499926                    GUCCUAUCGCGCGACUGGCGAGCUA--------------------------A------------------------------------------------------CGUGG-A------------------------------------------------------------------AUC--GA-CCACGG-UGAAGC
ABCC02000037.1/46406-46317                    GGUAGGGCGUGUGACUGGCGGAUA-----------------------------------------------------------------------------------GUGG-A------------------------------------------------------------------GCA---A-CCAC-A-GGGAGC
AACY023312929.1/255-91                        UACAGGGUACGCAACUGGCGAUA-GGA---------------------GCCUGGCAUUCGCAAACUUCUGCGAGCCAA----------------------CUCUGACGUGG-AAAUGGGUGGGC-------------------------------------------UUGUUCCCUUCCUCA---A-CCACUG-GGGAGC
CP000570.1/3132286-3132186                    UAGUCCCUGCGUGACUGGCGAUAC---------------------------GACCUUUC--------GGGGUCA-------------------------------AGGUGG-A------------------------------------------------------------------GCA--UC-CCACCG-UGAAGC
CP000774.1/674390-674303                      UAUCCUCCGCGCGACUGGCGAAAUC--------------------------A------------------------------------------------------GAUGG-G------------------------------------------------------------------UC----A-CCAUCG-GGGAGC
CP000958.1/862927-863027                      UCACCCCUGCGUGACUGGCGAUA-G--------------------------AACCCUCA---------GGGUUC------------------------------AAGGUGG-A------------------------------------------------------------------GCA--UC-CCACCG-UGAAGC
BA000030.3/688247-688162                      GGUGUGGGCCGUGACUGGCGCUGA----------------------------------------------------------------------------------GGUGG-A------------------------------------------------------------------GC----A-CCACCG-GGGAGC
AACY020525716.1/1032-1115                     UGACGCCAUCGCAACUGGCGUGAA----------------------------------------------------------------------------------GAUGG-G------------------------------------------------------------------UC----A-CCAUCG-GGGAGC
CP000269.1/2768093-2767971                    UUCGUCUCACGUGACUGGCGAAUCCGACU-----------------GGUUUUCCUGCUGUU-----UAUAGGUAAAUUAC-------------------GUCGUAAGGUGGGC------------------------------------------------------------------UU----ACCCACCG-UGAAGC
CP001025.1/786181-786281                      UCACCCCUGCGUGACUGGCGAUA-G--------------------------AACCCUUC---------GGGUUC------------------------------AAGGUGG-A------------------------------------------------------------------GCA--UC-CCACCG-UGAAGC
AAQK01000738.1/824-909                        CAUUAGUUAUAUGACUGACGGAA------------------------------------------------------------------------------------GUGG-A------------------------------------------------------------------AUU--GA-CCAC-A-GGGAGU
AARF01000447.1/2648-2568                      GAGCCCCGGUGUAACUGGCGACAG-----------------------------------------------------------------------------------GUGG-A------------------------------------------------------------------GCG--AA-CCAC-AUGGAAGC
AACY020548403.1/122563-122663                 UCACCCCCGCGUGACUGGCGAUA-G--------------------------AACCCUUC---------GGGUUC------------------------------AAGGUGG-A------------------------------------------------------------------GCA--UC-CCACCG-UGAAGC
CU207211.1/2356811-2356707                    UUCGUCUCACGUAACUGGCGAAUCC-------------------------GAC-CGAUCAC-----ACCGUGUCG----------------------------UAAGGUGG-G------------------------------------------------------------------CCU--AU-CCACCG-UGAAGC
CP001052.1/844994-845102                      UCAUCCCUGCGUGACUGGCGAUA-GA-----------------------ACCGGUUCAAA-------CAACCGGAU--------------------------UCAAGGUGG-A------------------------------------------------------------------GCA--AC-CCACCG-UGAAGC
AACY021101856.1/474-633                       AGCGGGGUACGCAACUGGCGAUA-GGCGUGG-------------UCCAGGAAGGUUGAA--------AAACC-GGGCCA--------------------CCGCUGACGUGG-AAACCAGCAGAU-------------------------------------------GCUUGCCGUCUGUGA---A-CCACUG-GGGAGC
AP009049.1/1156093-1156015                    AAGGAAUCGUAUAACCGGCGGCA------------------------------------------------------------------------------------GUGG-A------------------------------------------------------------------AUU--AA-CCAC-A-AGGAGU
AACY023502772.1/158-61                        AGCGAUCCACACAACUGGCGACAA---------------------------AAGGCUGA---------GCCUUA-------------------------------AGAUGG-A------------------------------------------------------------------UGA--AA-CCAUCG-GGGAGU
AAQK01007158.1/471-387                        AAGUACUUUUGUAACUGACGGAAUAC------------------------AA-------------------------------------------------------GAUG-G------------------------------------------------------------------GG----A-CAUC-G-UGGAGC
CP000612.1/48258-48175                        CUACAGUUGCAUGACUGGCGGAUUU--------------------------U------------------------------------------------------UGUGG-A------------------------------------------------------------------GC----A-CCACAA-AGGAUU
AAQL01000770.1/335-416                        GUUAAGUUAUACGACUGACGGAA------------------------------------------------------------------------------------GUGG-A------------------------------------------------------------------AUA--AA-CCAC-A-GGGAGU
AAQK01002083.1/535-449                        CAGUAGUGCUGUGACUGACGGGUAU--------------------------A------------------------------------------------------CGCGG-G------------------------------------------------------------------CA----A-CCGCGG-GGGAGC
AAXB02000001.1/5878-5961                      AGAAGAUCUGAUGACUGACGGAUA---------------------------A------------------------------------------------------UGUGG-A------------------------------------------------------------------GU----A-CCACAG-GGGAAU
ABAX03000024.1/304792-304708                  CAUAAGUCAUAUGACUGACGGACA---------------------------A-------------------------------------------------------GUGG-A------------------------------------------------------------------GUU--UA-CCAC-A-GGAAGU
AE016822.1/1921306-1921208                    GGCCUUCGUCGCGACUGGCGCUCA----------------------------------------------------------------------------------GAUGG-U------------------------------------------------------------------C-----A-CCAUCG-GGGAGC
CP000539.1/1721986-1721827                    AGCAGGGCACGCAACUGGCGAUA-GGCG-------------------CGGAGGUCUUCC--------GGGACACCGCC-----------------------GCUGACGUGG-ACACCGGCAGGAAA---------------------------------------CAGCGUUUUUCUGCAA----A-CCACUG-GGGAGC
ACOM01000001.1/496623-496702                  UAUAGGUUAUACAACUGACGGAA------------------------------------------------------------------------------------GUGG-A------------------------------------------------------------------AUA--AA-CCAC-A-UGAAGU
CP000267.1/2925225-2925356                    CGGGUGGCACGCGACUGGCGAUA-GGCU--------------------CUCAACCCGGCA-------AGGGCGUGAGA----------------------CGCUGAAGUGG-G------------------------------------------------------------------AAC---A-CCAC-GGGGGAGC
AACY023798967.1/1144-1061                     UGACGCCAUCGCAACUGGCGUGUA----------------------------------------------------------------------------------GAUGG-G------------------------------------------------------------------UC----A-CCAUCG-GGGAGC
AACY022292946.1/74-157                        UGACGCCAUCGCAACUGGCGUGUA----------------------------------------------------------------------------------GAUGG-G------------------------------------------------------------------UC----A-CCAUCG-GGGAGC
AAQK01001691.1/259-341                        AUAGAAUCUGAUUACUGACGGAGAA--------------------------A------------------------------------------------------UGUGG-G------------------------------------------------------------------AU----A-CCACAG-GGGAAU
AACY024046541.1/1198-1115                     UGACGCCAUCGCAACUGGCGUGUA----------------------------------------------------------------------------------GAUGG-G------------------------------------------------------------------UC----A-CCAUCG-GGGAGC
CP001043.1/2749838-2749724                    UCACCCCUGCGUGACUGGCGAUA-GAAC--------------------CCAAUGCUGUC--------AAGCGUGGCGG----------------------GUUCAAGGUGG-A------------------------------------------------------------------GCG--UC-CCACCG-UGAAGC
AACY024110163.1/611-528                       UGACGCCAUCGCAACUGGCGUGUA----------------------------------------------------------------------------------GAUGG-G------------------------------------------------------------------UC----A-CCAUCG-GGGAGC
AACY020310666.1/1673-1756                     UGACGCCAUCGCAACUGGCGUGUA----------------------------------------------------------------------------------GAUGG-G------------------------------------------------------------------UC----A-CCAUCG-GGGAGC
AACY020539641.1/41-124                        UGACGCCAUCGCAACUGGCGUGUA----------------------------------------------------------------------------------GAUGG-G------------------------------------------------------------------UC----A-CCAUCG-GGGAGC
CP001068.1/718457-718329                      UCCACCUUGCGCGACUGGCGAAUCCUG----------------------AAGCCGCUUC--------AGCGGCUUC--------------------------GACAUGUGG-G------------------------------------------------------------------CAGC-GA-CCAC-GAGGAAGC
CP001098.1/2532894-2532806                    AAAGGGUCAUACGACUGGCGGUAUU--------------------------A------------------------------------------------------UAUGG-A------------------------------------------------------------------AUU--AA-CCAUAG-GGGAGU
CP000378.1/359253-359353                      UCACCCCUGCGUGACUGGCGAUA-G--------------------------AACCCUCA---------GGGUUC------------------------------AAGGUGG-A------------------------------------------------------------------GCA--UC-CCACCG-UGAAGC
AL939121.1/191211-191300                      ACCCCGGGCCGUGACUGGCGCGCUG--------------------------G------------------------------------------------------GAUGG-G------------------------------------------------------------------ACG--AA-CCAUCG-GGAAGC
AACY021099823.1/580-497                       UGACGCCAUCGCAACUGGCGUGUA----------------------------------------------------------------------------------GAUGG-G------------------------------------------------------------------UC----A-CCAUCG-GGGAGC
CP000750.2/2906133-2906236                    GACCGUGGCCGCGACUGGCGCAG-----------------------------------------------------------------------------------GGUGG-G------------------------------------------------------------------UC----A-CCACCG-GGGAGC
CP000142.2/3231175-3231262                    AAGGUCUCCCGUAACUGGCGUCUCG--------------------------A------------------------------------------------------GGUGG-A------------------------------------------------------------------UC----A-CCACCG-GGGAGC
CP000458.1/907214-907314                      UCACCCCUGCGUGACUGGCGAUA-G--------------------------AACCCUCA---------GGGUUC------------------------------AAGGUGG-A------------------------------------------------------------------GCA--UC-CCACCG-UGAAGC
CP000352.1/2912877-2912979                    UCCACCUUGCGCGACUGGCGAAGUC--------------------------A-------------------------------------------------------GUGG-G------------------------------------------------------------------UAC--UA-CCAC-GAGGAAGC
AACY023845234.1/1152-1235                     UGACGCCAUCGCAACUGGCGUGUA----------------------------------------------------------------------------------GAUGG-G------------------------------------------------------------------UC----A-CCAUCG-GGGAGC
AACY021685826.1/176-92                        GGUCAAAAGCGCGACUGGCGUUAGG-------------------------UA------------------------------------------------------AGUGG-G------------------------------------------------------------------AA----A-CCACUG-GGAAGC
ABBH01000544.1/39713-39813                    UACCCCCUGCGUGACUGGCGAUAC---------------------------GACCUUUC--------GGGGUCA-------------------------------AGGUGG-A------------------------------------------------------------------GCA--UC-CCACCG-UGAAGC
CU914168.1/2467319-2467448                    UCCACCUUGCGCAACUGGCGAAUCCUG---------------------GGGCUGCCGCC---------GGCAGUACC-------------------------CGGCAGUGG-G------------------------------------------------------------------CAUU-GA-CCAC-GAGGAAGC
AACY021818080.1/421-338                       UGAUGCCAUCGCAACUGGCGUGUA----------------------------------------------------------------------------------GAUGG-G------------------------------------------------------------------UC----A-CCAUCG-GGGAGC
CP001581.1/3668607-3668517                    AAUAAAUCAUAUGACUGGCGGAA------------------------------------------------------------------------------------GUGG-A------------------------------------------------------------------AUU--AA-CCAC-A-GGGAGU
ABGC03000034.1/58026-58108                    AUAAGGUCAUAUAACUGACGGAGCA--------------------------C-------------------------------------------------------GUGG-A------------------------------------------------------------------AUU--AA-CCAC-AUGGAAGU
AACY023809027.1/335-252                       UGACGCCAUCGCAACUGGCGUGAA----------------------------------------------------------------------------------GAUGG-G------------------------------------------------------------------UC----A-CCAUCG-GGGAGC
CP000850.1/2571296-2571207                    UCCUCGGGCCGGGACUGGCGCGGUU-------------------------GG------------------------------------------------------GAUGG-A------------------------------------------------------------------GC----A-CCAUCG-GGGAAC
CP000868.1/2806670-2806571                    UCACCCCUGCGUGACUGGCGAUA----------------------------GAACCCUC--------GGGUUCA-------------------------------AGGUGG-A------------------------------------------------------------------GCA--UC-CCACCG-UGAAGC
ABAW02000024.1/334916-334999                  UAGAUGUUAUAUGACUGACGGAUAA--------------------------A-------------------------------------------------------GUGG-A------------------------------------------------------------------AAU--GA-CCAC-A-GGAAGU
AACY020038179.1/1074-1209                     AGUUUUGCACGCGACUGGCGAUA-GGCUGG---------------CGGCUUUAGAAACAA-------AUUC-AAAGCUUGC-----------------CCGGCUGACGUGG-A------------------------------------------------------------------AU----A-CCACUG-GGAAGC
AACY023807203.1/1083-1000                     UGACGCCAUCGCAACUGGCGUGUA----------------------------------------------------------------------------------GAUGG-G------------------------------------------------------------------UC----A-CCAUCG-GGGAGC
CP001340.1/32806-32887                        CCGCGUUCGCGCGACUGGCGUUCG-----------------------------------------------------------------------------------GAGGGA------------------------------------------------------------------AAU--GACCCUC-G-GGAAGC
CP000927.1/52674-52595                        CGCCGUCCGCGUGACUGGCGAUCA----------------------------------------------------------------------------------CAGGG-A------------------------------------------------------------------GC----A-CCCUGA-GGGAGC
AAFX01055788.1/246-86                         ACCGCGGUACGCAACUGGCGAUA-GG------------------------CGCGGCCCACCG--AGCGGCCGGCGC---------------------------CGACGUGG-ACAUCAGCACAGGGGCUGCC---------------------------UGAAGCGGGCAGCCGAUUGUUCC---A-CCACGG-GGAAGC
AACY020107892.1/280-377                       AGCGUCGCACACAACUGGCGACAA---------------------------GAGGCUUA---------GCCUUA-------------------------------AGAUGG-A------------------------------------------------------------------UGA--AA-CCAUCG-GGGAGU
CP000249.1/708324-708410                      GCCCGGAGUCGUGACUGGCGCAUCG--------------------------A------------------------------------------------------GGUGG-A------------------------------------------------------------------ACU--GA-CCACCG-GGGAGC
AAVO02000004.1/47771-47851                    CAACGACUGCAUGACUGGCGGAA------------------------------------------------------------------------------------GUAG-G------------------------------------------------------------------AUG--AA-CUAC-A-GGGAGU
AACY020992384.1/614-461                       AACGGGGUACGCGACUGGCGAUA-GGCG-------------------CUGCAUUUAGCCA-------AUGGAUGCAGC----------------------CGCUGACGUGG-AAACCAGCAAGA-------------------------------------------ACCUACUUCUUGUGA---A-CCACUG-GGAAGC
CP000774.1/1504618-1504701                    GCUGCCUUGCGUGACUGGCGAGAAG--------------------------G------------------------------------------------------GGUGG-A------------------------------------------------------------------GCC--AA-CCACCG-UGGAGC
CP000316.1/3034848-3034979                    AGGGAGGUGCGCGACUGGCGAUA-GGUA--------------------UCAUGGUCUUGC-------CGGCCAUUGAU-----------------------GCUGACGUGG-G------------------------------------------------------------------GAC---A-CCACUG-GGAAGC
AACY023813097.1/490-407                       UGAUGCCAUCGCAACUGGCGUGAA----------------------------------------------------------------------------------GAUGG-G------------------------------------------------------------------UC----A-CCAUCG-GGGAGC
BA000040.2/625249-625331                      GCUCGCUCGCGCGACUGGCGACCUU--------------------------G------------------------------------------------------GAUGG-A------------------------------------------------------------------GC----A-CCAUCG-GGAAGC
CP000463.1/30517-30436                        CCUCGCUCGCGCGACUGGCGACCUU--------------------------G------------------------------------------------------GAUGG-A------------------------------------------------------------------GC----A-CCAUCG-GGAAGC
AAOX01000008.1/65010-65093                    UAAAGGCGCAGUGACUGACGACGAU--------------------------A-------------------------------------------------------GUGG-A------------------------------------------------------------------AGA--AA-CCAC-AGUGGAGC
AAXG02000001.1/53805-53882                    AGUGCGCUAUAUGACUGACGGAA------------------------------------------------------------------------------------GUGG-G------------------------------------------------------------------UUG---A-CCAC-A-UGGAGU
CP000494.1/329370-329290                      CGGCUCUCGCGCGACUGGCGACUUU--------------------------G------------------------------------------------------GAUGG-A------------------------------------------------------------------GC----A-CCAUCG-GGGAGC
AAQL01010485.1/981-899                        AUGAGGUCAUAUGACUGACGGAGCA--------------------------C-------------------------------------------------------GUGG-A------------------------------------------------------------------AUC--AA-CCAC-AUGGGAGU
CP000820.1/2987702-2987614                    GCGAAGGGUCGUGACUGGCGCGCUC--------------------------G------------------------------------------------------GGUGG-A------------------------------------------------------------------AGC--AA-CCACCG-GGAAGC
AE005673.1/88947-89027                        CCGCGUUCGCGUGACUGGCGCUAG---------------------------U------------------------------------------------------GAUGG-G------------------------------------------------------------------GA----A-CCAUCG-GGGAGC
AAFZ01025325.1/141-230                        UUACCCUGCCGUGACUGGCGAGUUUU------------------------UG------------------------------------------------------CGUGG-A------------------------------------------------------------------ACU--AA-CCACGG-GGAAGC
CP000885.1/835881-835983                      AUUACAAUGUACGACUGGCGGAAAC--------------------------UGUAGGAG--------ACUACA---------------------------------GGUGGGG------------------------------------------------------------------AUA---ACCCAC-A-GGGAGU
AACY020523850.1/190-107                       UGAUGCCAUCGCAACUGGCGUGAA----------------------------------------------------------------------------------GAUGG-G------------------------------------------------------------------UC----A-CCAUCG-GGGAGC
CP000440.1/762627-762727                      UCACCCCUGCGUGACUGGCGAUA-G--------------------------AACCCUUC---------GGGUUC------------------------------AAGGUGG-A------------------------------------------------------------------GCA--UC-CCACCG-UGAAGC
CP000529.1/3062025-3062156                    AGCGCGGUGCGCGACUGGCGAUA-GGCC--------------------UCAUGGUUUCA--------CAACUCUGAAG-----------------------GCCGACGUGG-G------------------------------------------------------------------AC----A-CCACGG-GGAAGC
AACY020296783.1/43-126                        UGAUGCCAUCGCAACUGGCGUGAA----------------------------------------------------------------------------------GAUGG-G------------------------------------------------------------------UC----A-CCAUCG-GGGAGC
AL646052.1/778049-777920                      UCCACCUUGCGCAACUGGCGAAUCCUG---------------------GGGCUGCCGCC---------GGCAGUACC-------------------------CGGCAGUGG-G------------------------------------------------------------------CGUU-GA-CCAC-GAGGAAGC
AACY024109386.1/572-489                       UGACGCCAUCGCAACUGGCGUGUA----------------------------------------------------------------------------------GAUGG-G------------------------------------------------------------------UC----A-CCAUCG-GGGAGC
AAVL02000036.1/176021-175941                  UAUAUUCCAUAUGACUGGCGGAUU---------------------------A-------------------------------------------------------GUGGGA------------------------------------------------------------------UU----ACCCAC-A-GGGAGU
CP000359.1/539910-539993                      GAGCGGGUGG-UGACUGGCGCUGAA--------------------------C-------------------------------------------------------GUGG-G------------------------------------------------------------------CCA---A-CCAC-G-GGGAAG
AAUJ02000001.1/1536455-1536301                GCGGGUGUACGCAACUGGCGAUA-GG------------------------CGCAGAGUU--------UUCUGCCGC---------------------------UGACGUGG-AAACCGGCAGAC--------------------------------------------UGCAAGGUCUGUGA---A-CCACCG-GGGAGC
AARF01000325.1/402-322                        GAGCCCCGGUGUAACUGGCGACAG-----------------------------------------------------------------------------------GUGG-A------------------------------------------------------------------GCG--AA-CCAC-AUGGAAGC
ABCF01000005.1/78206-78117                    GACAAAAGCAGUAACUGGCGAAAA---------------------------C------------------------------------------------------UGUGG-A------------------------------------------------------------------ACC--AA-CCACAA-GGGAGC
AACY021145871.1/594-676                       CUGAUGCUACGCAACUGGCGUAAU----------------------------------------------------------------------------------GAUGG-A------------------------------------------------------------------UA----A-CCAUCG-GGGAGC
CT573213.2/1191460-1191545                    GCUGGGAGUCGCGACUGGCGCACAG--------------------------A------------------------------------------------------GGUGG-A------------------------------------------------------------------ACU--GA-CCACCG-GGGAGC
CP000572.1/3148595-3148495                    UAGUCCCUGCGUGACUGGCGAUAC---------------------------GACCUUUC--------GGGGUCA-------------------------------AGGUGG-A------------------------------------------------------------------GCA--UC-CCACCG-UGAAGC
ABBM01000487.1/14069-13969                    UACCCCCUGCGUGACUGGCGAUAC---------------------------GGCCUUUC--------GGGGUCA-------------------------------AGGUGG-A------------------------------------------------------------------GCA--UC-CCACCG-UGAAGC
AACY020539987.1/444-527                       UGACGCCAUCGCAACUGGCGUGUA----------------------------------------------------------------------------------GAUGG-G------------------------------------------------------------------UC----A-CCAUCG-GGGAGC
AACY021513409.1/321-238                       UGACGCCAUCGCAACUGGCGUGUA----------------------------------------------------------------------------------GAUGG-G------------------------------------------------------------------UC----A-CCAUCG-GGGAGC
AAYI02000004.1/189562-189478                  UAAGCGUGUCGUGACUGGCGAACA----------------------------------------------------------------------------------GGUGG-G------------------------------------------------------------------CC----A-CCACCG-GGGAGC
AAYI02000004.1/2328470-2328386                GGGAGACGCCGCGACUGGCGAG------------------------------------------------------------------------------------GGUGG-A------------------------------------------------------------------UG----A-CCACCG-GGGAGC
ABAX03000018.1/2486-2565                      UGAAAGCUGUGCGACUGGCGGAUA-----------------------------------------------------------------------------------GUGG-A------------------------------------------------------------------GAA---A-CCAC-G-GGGAGC
AAVO02000015.1/35242-35324                    AAAGUCUCUGGUAACUGGCGGAGU---------------------------A-------------------------------------------------------GUGG-A------------------------------------------------------------------AAU--CA-CCAC-AUGGGAAU
AE000513.1/880781-880696                      CUGCGGAAGG-UGACUGGCGCGAAA-------------------------AC-------------------------------------------------------GUGG-G------------------------------------------------------------------AAG---A-CCAC-G-GGGAAG
CP000667.1/2571803-2571720                    UGGAAACGAUGCGACUGGCGGCACCG------------------------AG------------------------------------------------------GAUGG-A------------------------------------------------------------------ACG---A-CCAUCG-GGGAGC
CP001644.1/756294-756165                      UCCACCUUGCGCGACUGGCGAAUCCUG---------------------AAGCUGCUUUG---------AGCGGCUUC-------------------------GACAUGUGG-G------------------------------------------------------------------CAGC-GA-CCAC-GAGGAAGC
URS0000868555_1660/1-64                       -----GGGUCGUGACUGGCGAACA----------------------------------------------------------------------------------GGUGG-G------------------------------------------------------------------AA----A-CCACCG-GGGAGC
#=GR URS0000868555_1660/1-64        4XW7_A_SS .....(((((((..((..........................................................................................(((((............................................................................)))))..))..))
#=GR URS0000868555_1660/1-64        4XWF_A_SS .....(((((((..((..........................................................................................(((((............................................................................)))))..))..))
URS0000868534_32630/1-73                      ---GGGAUACAGGACUGGCGGAUU----------------------------------------------------------------------------------AGUGG-G------------------------------------------------------------------AA----A-CCAC-G-UGGACU
#=GR URS0000868534_32630/1-73       4ZNP_A_SS ....((((((((..(.{{{{{......................................................................................((((............................................................................))))....)..))
#=GR URS0000868534_32630/1-73       4ZNP_B_SS ....((((((((..(.{{{{{......................................................................................((((............................................................................))))....)..))
URS0000868535_32630/1-75                      UAUCAGUUAUAUGACUGACGGAAC-----------------------------------------------------------------------------------GUGG-A------------------------------------------------------------------AUU--AA-CCAC-A-UGAAGU
#=GR URS0000868535_32630/1-75       5BTP_A_SS .....(((((((..(.{{{{{......................................................................................((((............................................................................))))....)..))
#=GR URS0000868535_32630/1-75       5BTP_B_SS .....(((((((..(.{{{{{......................................................................................((((............................................................................))))....)..))
#=GR URS0000868535_32630/1-75       6OD9_A_SS .....(((((((..(.{{{{{......................................................................................((((............................................................................))))....)..))
#=GR URS0000868535_32630/1-75       6OD9_B_SS .....(((((((..(.{{{{{......................................................................................((((............................................................................))))....)..))
#=GR URS0000868535_32630/1-75       6WZR_A_SS .....(((((((..(.{{{{{......................................................................................((((............................................................................))))....)..))
#=GR URS0000868535_32630/1-75       6WZR_B_SS ........((((..(.{{{{{......................................................................................((((............................................................................))))....)..))
#=GR URS0000868535_32630/1-75       6WZS_A_SS .....(((((((..(.{{{{{......................................................................................((((............................................................................))))....)..))
#=GR URS0000868535_32630/1-75       6WZS_B_SS .....(((((((..(.{{{{{......................................................................................((((............................................................................))))....)..))
#=GC SS_cons                                  ::<<<<<<<<<<--<<AAAAA---...........................-......................................................-<<<<._..................................................................___..._.>>>>--.>>-->>
#=GC RF                                       uaccccccgcGcgACuGGCGgaaa...........................a......................................................gGUGG.A..................................................................aca...A.CCACcG.gGgAgC
#=GC RNA_ligand_ZMP                           ===============XX==========================================================================================================================================================================X============
#=GC RNA_structural_elements                  ==[===P1=5p====][PK=]======================================================================================[================================================P2================================]===[====P

BAAV01000055.1/2897-2982                      AGAAAAACUCUUU---------------------------------UUCAGCCGACCGUCUGGGCACACCUG
BAAU01012305.1/993-909                        AGAAAAACUCUU----------------------------------UUCAGCCGACCGUCUGGGCACACCUG
BABG01015168.1/550-636                        AGGGGAGAGAAGC-------------------------------UUUAAUGCCGACCGUCUGGGCAGCCUUG
BAAU01017791.1/392-305                        CAAAACCGGGUUU-------------------------------UGUUACGCCGACCGUCUGGGCAGCCUUG
BAAY01004625.1/493-580                        CAAAACCGGGUUU-------------------------------UGUUACGCCGACCGUCUGGGCAGCCUUG
BAAU01002505.1/255-341                        GAUGGCGGGAGAG--------------------------------UCAAUGCCGACCGUCUGGGCAGCCUUG
BAAX01023463.1/777-691                        GGUGCUGGGGAUG--------------------------------UCAAUGCCGACCGUCUGGGCAGCCUUG
BAAU01027299.1/88-174                         GGUGCUGGGGAUG--------------------------------UCAAUGCCGACCGUCUGGGCAGCCUUG
BABF01003966.1/1020-1104                      GACGCGUCGGCAU--------------------------------CGAUAGCCGCCCGCCUGGGCUAGAGGC
BAAY01025330.1/152-59                         CGGCGUUAUCACUUG---------------------------CCUUUUAAGCCGACCGUCUGGGCUGCAUAC
BABA01016569.1/75-168                         CGGCGUUAUCACUUG---------------------------CCUUUUAAGCCGACCGUCUGGGCUGCAUAC
BAAX01001391.1/197-281                        CU--GCUGUAAUA-------------------------------CGAACUGUCGACCGUCUGGGCAAACCUG
BAAX01000081.1/4230-4146                      GUACGGACCCUU----------------------------------UCAUGCCGACCGUCUGGGCAAGAGUA
ABEF01039966.1/1068-1153                      AUCGGGGCCAGCG--------------------------------AGAUCGCCGACCGCCUGGGCACUGACA
BAAV01020765.1/806-725                        GGAUUCUUAAA------------------------------------AAGGCCGACCGUCUGGGCAGCAUCU
BAAY01013765.1/896-1010                       AGGGAGUUCCGUAAUCAGAUGCACC--------GUGAAGUGUAUCUCAAUGCCGACCGUCUGGGCAGUGUCG
ABEF01017404.1/1032-947                       ACCGGGAAAUGA----------------------------------AAUAGUCGACCGCCUGGGCUGAGCAA
BABE01005334.1/246-164                        CGGAGAUUUGA------------------------------------UGAGUCGACCGUCUGGGCAGUAUUU
BAAY01012400.1/201-108                        AUGGCC-----GGGUGCCUGC----------------GGGCGUCCCUCUUGCCGACCGUCUGGGCGCACUCA
BABF01008002.1/701-620                        GUAUGCGAAGA------------------------------------AACGCCGACCGUCUGGGCAGAAGAU
BABA01021702.1/659-750                        GUGGCC-----GGACGUAAA------------------CCGCGUCCUCUUGCCGACCGUCUGGGCACACUGA
BAAY01000038.1/8293-8388                      GCGGCGUAUAA------------------------------------AAAGCCGACCGUCUGGGCAGCCUCU
BAAV01000327.1/435-340                        GCGGCGUAUAA------------------------------------AAAGCCGACCGUCUGGGCAGCCUCU
BABG01000244.1/657-739                        AUGAUCAUUAA-------------------------------------UCGCCGGCCGUCUGGGCAAUCUUG
BABD01005042.1/856-936                        AUAGCGUGAGAA-----------------------------------GAGGCCGACCGUCUGGGCAGAAGAA
BAAV01011945.1/1060-974                       AUAAUAAAUCAAAA-----------------------------UGAAGAAGCCGACCGUCUGGGCAAAGAAG
BAAX01007901.1/363-439                        AUAACAGUUGA-------------------------------------UUGCCGACCGUCUGGGCGCACAUU
BABG01000490.1/211-374                        ACAGUAAUAAUAUG-----------------------------UUUAUCAGCCGACCGCCUGGGCAACCCUG
BAAX01006362.1/459-383                        ACAGGGAAGAA-------------------------------------GAGCCGACCGUCUGGGCACAGCCU
BABG01005810.1/129-214                        GCGGAUGAUCUG----------------------------------AUUGGCCGACCGUCUGGGCAGGGAAA
BAAY01015723.1/323-408                        UCCUAUUUCGAAA---------------------------------ACAAGCCGACCGUCUGGGCAGGGAAA
BABA01029967.1/180-94                         GCAGGGGAUUGGG--------------------------------UUUACGCCGGCUGCCUGGGCAACAUGG
BAAW01014873.1/349-270                        AUGGUCGACG--------------------------------------UCGCCGCGCGCCUGGGCAUUACCG
BAAW01002219.1/737-658                        AUGGUUGCCG--------------------------------------CCGCCGCGCGCCUGGGCAUCACUU
AAQK01001363.1/401-486                        AUAAUAAAUCAAAU------------------------------GAAGAAGCCGACCGUCUGGGCAAAGAAG
AACY022905908.1/566-649                       GACACAGAAGCAG---------------------------------AUUGGCCGUACGCCUGGGCCACCUGC
BA000030.3/4242005-4241916                    GGCCUGAAUGCGA-------------------------------AUGUGUGCCGUGCGCCUGGGCCGAACGU
CP000673.1/3903782-3903862                    ACAGCGUUUUGG-----------------------------------AAAGCCGACCGUCUGGGCAUGAUGC
AE001437.1/2562148-2562228                    AUGAUUAAUAUA-----------------------------------AGAAUCGACCGCCUGGGUAAAUUAA
CP000270.1/613445-613553                      GCAGGGUGCCGU-----------------------------------UUUGCCGUUCGCCUGGGCAGCCGUG
CP000721.1/4111764-4111685                    AUAACAAGUAA------------------------------------UAAGCCGACCGUCUGGGCAAAAGUC
AAQL01005444.1/915-834                        GCAGUGAAGUGA-----------------------------------GAAGCCGACCGCCUGGGCAGCCUGA
AAMN01000004.1/194357-194435                  CACAUGGGACA------------------------------------CGCAUCGCCCGCCUGGGUGCACCCG
AM711867.1/2838330-2838247                    GACUCACACGGUU---------------------------------GGUGGCCGUACGCCUGGGCCACGACG
ABBI01001009.1/7408-7308                      GCAGGGCGUCGU----------------------------------UUUUGCCGUUCGCCUGGGCAGCCGUU
CP000927.1/5164264-5164343                    GCGAACCACA--------------------------------------UCGCCGCGCGCCUGGGCUCCUCGA
AAWL01000017.1/16393-16312                    GUAUCCGAAGA------------------------------------AAAGCCGACCGCCUGGGCAAAAAUU
AATO01015318.1/246-81                         GUGCCGCG---CGGAACAAGGCAGCG------UUUGCCCCGCCGCGAUCCGUCGUUCGCCUGGGCAGCCCUU
CP000614.1/815126-815226                      GCGGGGCGCCGU----------------------------------UUUUGCCGUUCGCCUGGGCAGCCGUU
CP000667.1/2367924-2367834                    GGCCCAUCACGAGG------------------------------ACGCACGCCGAGCGCCUGGGCCUCCACA
CP001096.1/33229-33147                        GCGGGACGUAU-------------------------------------CUGCCGCGCGCCUGGGCAUAGCUU
CP001348.1/2599825-2599904                    AUGACUUUAAU-------------------------------------AAGCCGGCCGCCUGGGCAUCAUAA
AACY024109839.1/883-800                       GACACAGAAGCAG---------------------------------AUUGGCCGAACGCCUGGGCCACCUGC
CP000721.1/1211931-1212029                    AUGACUA----GGCAUAUUAUCU------------UAUAUGCCACAAAAAGCCGACCGUCUGGGCAAAAAAA
CP000726.1/3402727-3402637                    AUGAUUUAGAAAUUUA-------------------------AGUUAGAAUGUCGACCGCCUGGGCAAUAAAA
AP009385.1/718103-718202                      GCAGGGCGCCGU----------------------------------UUUUGCCGUUCGCCUGGGCAGCCGUU
CU234118.1/352539-352459                      GCGGGAUCGA--------------------------------------CCGCCGUGCGCCUGGGCAACUGAA
CP000850.1/78653-78732                        GCUGAUGGCUGG-----------------------------------AGCAUCGCCCGCCUGGGUGCUUCUC
CP000875.1/3502313-3502228                    CGAUUUGCGCA------------------------------------GAUGCCGCUCGCCUGGGCAAAGGGC
AACY020353424.1/798-906                       GCGGGGUGCCGU-----------------------------------UUUGCCGUUCGCCUGGGCAGCUGUG
AACY023075686.1/109-271                       GUUGAACUGAA-------------------------------------CCGCCGACCGCCUGGGCACGCCCG
AACY020521775.1/559-642                       GACA-CAGACGCA--------------------------------GAUUGGCCGAACGCCUGGGCCACCUGC
AACY022405903.1/398-315                       GACA-CAGACGCA--------------------------------GAUUGGCCGAACGCCUGGGCCACCUGC
CP000090.1/861611-861511                      GCAAGUUCUCUGGCGUGAA-------------------GUUCAGACGCCUGCCGCUCGCCUGGGCAGCGAAU
CP001408.1/3257848-3257748                    GCAGGGCGUCGU----------------------------------UUUUGCCGUUCGCCUGGGCAGCCGUU
CP000727.1/3299834-3299744                    AUGAUUUAGAAAUUUA-------------------------AGUUAGAAUGUCGACCGCCUGGGCAAUAAAA
AE001437.1/1127408-1127485                    ACGAUUUUAAA-------------------------------------AAGCCGACCGCCUGGGCAAAAAGA
CP000151.1/810912-811012                      GCGGGGCGCCGU----------------------------------UUUUGCCGUUCGCCUGGGCAGCCGUU
AACY021675814.1/503-420                       GACACAGAAGCAG---------------------------------AUUGGCCGUACGCCUGGGCCACCUGC
CP000728.1/3519944-3519854                    AUGAUUUAGAAAUUUA-------------------------AGUUAGAAUGUCGACCGCCUGGGCAAUAAAA
ABBG01000261.1/19106-19005                    GCAGGGCGUCGC----------------------------------UUUUGCCGUUCGCCUGGGCAGCCGUU
CP000086.1/1555456-1555556                    GCGGGGCGUCGC----------------------------------UUUUGCCGUUCGCCUGGGCAGCCGUU
AP006627.1/3516508-3516431                    AUACGGAUCA--------------------------------------AAGCCGUGCGCCUGGGCAAAGGAA
AACY021007951.1/190-107                       GACA-CAGACGCA--------------------------------GAUUGGCCGAACGCCUGGGCCACCUGC
AAQL01002083.1/670-587                        ACAAC-GUUAUCC---------------------------------UGAUGCCGACCGCCUGGGCGACCGCU
AACY020990021.1/376-489                       GCGCAG-----GGUUUGAGUGCAUCCAAGGAUGGUGUGAGUCAGCCCAAAGCCGCUCGCCUGGGCACUUUGA
AACX01000007.1/312508-312608                  GCGGGGCGUCGC----------------------------------UUUUGCCGUUCGCCUGGGCAGCCGUU
AAKY01000114.1/32845-32745                    GCAGGGCGCCGU----------------------------------UUUUGCCGUUCGCCUGGGCAGCCGUU
CP000512.1/3298357-3298515                    GUGCCGCA---CGGGCUGCAAG--------------GCCCGUUGUGUUCCGCCGUUCGCCUGGGCAGCCCUU
ABED02000029.1/984986-984900                  GGUGCUGGGGAUG--------------------------------UCAAUGCCGACCGUCUGGGCAGCCUUG
BA000040.2/6500011-6499926                    GCGAAGGGUUCC-----------------------------------GACGCCGAUCGCCUGGGCAACCAAU
ABCC02000037.1/46406-46317                    ACGCAGUACCAUGAAC--------------------------UAUUUUGAGCCGACCGCCUGGGCACGCAUG
AACY023312929.1/255-91                        GUGCAC-----CUUGUACUGGUGU---------UUGGGUUCAAGGUUUCAGCCGUUCGCCUGGGCAGCCCAU
CP000570.1/3132286-3132186                    GCAGGGCGUCGU----------------------------------UUUUGCCGUUCGCCUGGGCAGCCGUU
CP000774.1/674390-674303                      GCGGAGACUGGUC-------------------------------UUUCGAGCCGAUCGCCUGGGCAGCACUU
CP000958.1/862927-863027                      GCGGGGCGCCGU----------------------------------UUUUGCCGUUCGCCUGGGCAGCCGUU
BA000030.3/688247-688162                      GGUCUGACGAGAC-------------------------------GUCGUUGCCGUGCGCCUGGGCGAGUGGU
AACY020525716.1/1032-1115                     GACACAGACGCAG---------------------------------AUUGGCCGAACGCCUGGGCCACCUGC
CP000269.1/2768093-2767971                    GUGAGAUUUCA-------------------------------------UUGCCGUGCGCCUGGGUAGCCCGA
CP001025.1/786181-786281                      GCGGGGCGCCGU----------------------------------UUUUGCCGUUCGCCUGGGCAGCCGUU
AAQK01000738.1/824-909                        AUAAUAAAUCAAAU------------------------------GAAGAAGCCGACCGUCUGGGCAAAGAAG
AARF01000447.1/2648-2568                      ACCGGGGAAUA-------------------------------------CGGCCGGUCGCCUGGGCAAAGAGC
AACY020548403.1/122563-122663                 GCGGGGCGCCGU----------------------------------UUUUGCCGUUCGCCUGGGCAGCCGUU
CU207211.1/2356811-2356707                    GUGAGAUUUUA-------------------------------------UUGCCGUGCGCCUGGGUAGCCCGA
CP001052.1/844994-845102                      GCAGGGUGCCGU-----------------------------------UUUGCCGUUCGCCUGGGCAGCCGUG
AACY021101856.1/474-633                       GUACCGCC---CAGGCUGAG-----------------CCUGAAGCGUUCCGCCGUUCGCCUGGGCAGCCCUU
AP009049.1/1156093-1156015                    ACGAUUUUUAA-------------------------------------AAGCCGACCGCCUGGGCAAUCAAA
AACY023502772.1/158-61                        GUGAAAAGAAC------------------------------------CUAGCCGCUCGCCUGGGCAUAGACA
AAQK01007158.1/471-387                        AAAAGUAUGAAA----------------------------------AUGAGCCGACCGUCUGGGCAGUGUUU
CP000612.1/48258-48175                        GUAACUGUUUUU-----------------------------------UAAGCCGACCGCCUGGGCAAUACAC
AAQL01000770.1/335-416                        AUAAUCGUGUAA----------------------------------AAGAGUCGACCGUCUGGGCUAAGAAU
AAQK01002083.1/535-449                        AGCGCGAACAUAC--------------------------------UCAGUGCCGACCGUCUGGGCAAGCCGU
AAXB02000001.1/5878-5961                      CAGAUACUUGGU----------------------------------AAGAGCCGACCGUCUGGGCAGCAUUU
ABAX03000024.1/304792-304708                  AUGACAACGAAUU---------------------------------UUUAGCCGACCGUCUGGGCACCCUGC
AE016822.1/1921306-1921208                    GACGACGG---UACCUCGAACG--------------AACGGGUGGAUUCGGCCGCGCGCCUGGGUCGAUAGC
CP000539.1/1721986-1721827                    GUGCCGC----GCGGCAGGCACC-----------AGCCCCGCAGCGAUCCGUCGUUCGCCUGGGCAGCCCUU
ACOM01000001.1/496623-496702                  AUAACAAGUAA------------------------------------UAAGCCGACCGUCUGGGCAAAAGUC
CP000267.1/2925225-2925356                    GUGCCGCA---UUGCCAAUGU---------------GGCAACUGUGUUUAGCCGUUCGCCUGGGCAGCCCUG
AACY023798967.1/1144-1061                     GACACAGAAGCAG---------------------------------AUUGGCCGUACGCCUGGGCCACCUGC
AACY022292946.1/74-157                        GACA-CAGACGCA--------------------------------GAUUGGCCGAACGCCUGGGCCACCUGC
AAQK01001691.1/259-341                        CAGAUUUGCAG------------------------------------GAUGCCGACCGUCUGGGCAACAUUU
AACY024046541.1/1198-1115                     GACACAGAAGCAG---------------------------------AUUGGCCGUACGCCUGGGCCACCUGC
CP001043.1/2749838-2749724                    GCAGGGUGCCGU-----------------------------------UUUGCCGUUCGCCUGGGCAGCCAUG
AACY024110163.1/611-528                       GACACAGAAGCAG---------------------------------AUUGGCCGUACGCCUGGGCCACCUGC
AACY020310666.1/1673-1756                     GACACAGAAGCAG---------------------------------AUUGGCCGUACGCCUGGGCCACCUGC
AACY020539641.1/41-124                        GACACAGAAGCAG---------------------------------AUUGGCCGUACGCCUGGGCCACCUGC
CP001068.1/718457-718329                      GCAAGGUUUCUGGCGUCAUG-----------------CACAACGGCGCCUGCCGCUCGCCUGGGCAGCGAAU
CP001098.1/2532894-2532806                    AUGACCGAUACUG--------------------------------GAAUAGCCGACCGCCUGGGCAGAUAGA
CP000378.1/359253-359353                      GCGGGGCGCCGU----------------------------------UUUUGCCGUUCGCCUGGGCAGCCGUU
AL939121.1/191211-191300                      GGCCCCGGAAACA-------------------------------CCGAGAGCCGUGCGCCUGGGCCAUCCGU
AACY021099823.1/580-497                       GACACAGAAGCAG---------------------------------AUUGGCCGUACGCCUGGGCCACCUGC
CP000750.2/2906133-2906236                    GGCCACGG---GCACCCGCAGGGG---------CGUCCGCCGUUCACGGGGUCGUCCGCCUGGGCCUCGCGU
CP000142.2/3231175-3231262                    GGGGCCAAAAGAC-------------------------------CUUACAGCCGUACGCCUGGGCCCCCUUU
CP000458.1/907214-907314                      GCGGGGCGCCGU----------------------------------UUUUGCCGUUCGCCUGGGCAGCCGUU
CP000352.1/2912877-2912979                    GCAAGUUCAUUGGGCGUGAU-----------------AUUCGAUGCGCCUGCCGCUCGCCUGGGCAGCGAAU
AACY023845234.1/1152-1235                     GACA-CAGACGCA--------------------------------GAUUGGCCGAACGCCUGGGCCACCUGC
AACY021685826.1/176-92                        GCUGAAGCAUCA-----------------------------------AAAAUCGCACGCCUGGGUUUUUGUC
ABBH01000544.1/39713-39813                    GCGGGGCGUCGC----------------------------------UUUUGCCGUUCGCCUGGGCAGCCGUU
CU914168.1/2467319-2467448                    GCAAGGUCUCUGGCGUCAUG-----------------CACAACGACGCCUGCCGCUCGCCUGGGCAGCGAAU
AACY021818080.1/421-338                       GACACAGACGCAG---------------------------------AUUGGCCGAACGCCUGGGCCACCUGC
CP001581.1/3668607-3668517                    AUGAUUUAGAAAUUUA-------------------------AGUUAGAAUGUCGACCGCCUGGGCAAUAAAA
ABGC03000034.1/58026-58108                    AUGAUCAUUAA-------------------------------------UCGCCGACCGUCUGGGCAAUCUGU
AACY023809027.1/335-252                       GACACAGACGCAG---------------------------------AUUGGCCGAACGCCUGGGCCACCUGC
CP000850.1/2571296-2571207                    GGCCCGUGACGAGG------------------------------ACGCACGCCGGGCGCCUGGGCCUCCACA
CP000868.1/2806670-2806571                    GCAGGGCGCCGU----------------------------------UUUUGCCGUUCGCCUGGGCAGCCGUU
ABAW02000024.1/334916-334999                  AUAAUGUUGAUA-----------------------------------AAAGCCGACCGUCUGGGCAGAAAAG
AACY020038179.1/1074-1209                     GUGC-------CGCACUGUUU---------------AACUGGUGCGUUCAGCCGUUCGCCUGGGCAGCCCUG
AACY023807203.1/1083-1000                     GACA-CAGACGCA--------------------------------GAUUGGCCGAACGCCUGGGCCACCUGC
CP001340.1/32806-32887                        GUGGACUUUCA-------------------------------------GAGCCGUUCGCCUGGGCGCCUAAC
CP000927.1/52674-52595                        GCGGACGUCAU-------------------------------------GAGCCGUUCGCCUGGGCGCCCCAC
AAFX01055788.1/246-86                         GUGCCGC----CGGGGUCU--------------------UCCGGUGUUCAGCCGUUCGCCUGGGCAGCCCUU
AACY020107892.1/280-377                       GUGAAAAGAAU------------------------------------AUAGCCGCUCGCCUGGGCAUAUACA
CP000249.1/708324-708410                      GA--UCGAGCGGA--------------------------------ACGGUGCCGCGCGCCUGGGCACCCCCG
AAVO02000004.1/47771-47851                    GCAGUAAGUGAA-----------------------------------CGUGCCGACCGCCUGGGCAGCCUGG
AACY020992384.1/614-461                       GUGCCGCA---GGGGCCCUG-----------------CCCCGUGCGUUCAGCCGUUCGCCUGGGCAGCCCUU
CP000774.1/1504618-1504701                    GCGAGGCAAUC-------------------------------------GCGCCGCUCGCCUGGGCACCCUUU
CP000316.1/3034848-3034979                    GCACCGCUCAAAGCCGUUUG-----------------GCCACAGCGUUCAGCCGUUCGCCUGGGCAGCCCUU
AACY023813097.1/490-407                       GACA-CAGACGCA--------------------------------GAUUGGCCGAACGCCUGGGCCACCUGC
BA000040.2/625249-625331                      GCGGGACUUAA------------------------------------GACGCCGCGCGCCUGGGCAUAGACA
CP000463.1/30517-30436                        GCGGGCCAUAU-------------------------------------CUGCCGCGCGCCUGGGCAUCGUAU
AAOX01000008.1/65010-65093                    UGCGUGCAUAU------------------------------------AUAGCCGGUCGUCUGGGCAGCCAGC
AAXG02000001.1/53805-53882                    AUAGCGGACAU-------------------------------------GAGCCGACCGUCUGGGCACGCUGC
CP000494.1/329370-329290                      GCGGGGUGGA--------------------------------------UCGCCGUGCGCCUGGGCAAAUUGA
AAQL01010485.1/981-899                        AUGAUCAUUAA-------------------------------------UCGCCGGCCGUCUGGGCAAUCUUG
CP000820.1/2987702-2987614                    GACGAAGCUGCUG--------------------------------GCGGCGCCGUGCGCCUGGGUGCCUCCG
AE005673.1/88947-89027                        GUGGACAUCAU-------------------------------------AAGCCGCGCGCCUGGGCUCCCUUU
AAFZ01025325.1/141-230                        GGCAGGGGGCUGC---------------------------------ACCUGCCGAUCGCCUGGGCGCUUUUC
CP000885.1/835881-835983                      ACAUUUAAUAACA-------------------------------AUAAGAGCCGACCGCCUGGGCCACCACC
AACY020523850.1/190-107                       GACA-CAGACGCA--------------------------------GAUUGGCCGAACGCCUGGGCCACCUGC
CP000440.1/762627-762727                      GCGGGGCGCCGU----------------------------------UUUUGCCGUUCGCCUGGGCAGCCGUU
CP000529.1/3062025-3062156                    GCACCGUUUGAGGUCAUCUGG---------------CCAAAAAGCGUUCAGCCGUUCGCCUGGGCAGCCCUU
AACY020296783.1/43-126                        GACA-CAGACGCA--------------------------------GAUUGGCCGAACGCCUGGGCCACCUGC
AL646052.1/778049-777920                      GCAAGGUCUCUGGCGUCAUG-----------------CACAACGACGCCUGCCGCUCGCCUGGGCAGCGAAU
AACY024109386.1/572-489                       GACA-CAGACGCA--------------------------------GAUUGGCCGAACGCCUGGGCCACCUGC
AAVL02000036.1/176021-175941                  AUGGAUGCACG-------------------------------------UAGUCGACCGCCUGGGCAACCCUC
CP000359.1/539910-539993                      CCAUCCGCAUUGC---------------------------------UGUGAUCGCGCGCCUGGGUCGGACGC
AAUJ02000001.1/1536455-1536301                GUACCGCC---CAGAGCCGCAGCGACU----GCAGCCUGCAAGCGUUUCAGCCGUUCGCCUGGGCAGCCCUU
AARF01000325.1/402-322                        ACCGGGGAAUA-------------------------------------CGGCCGGUCGCCUGGGCAAAGAGC
ABCF01000005.1/78206-78117                    UGCUUUUCUUACGC------------------------------UUAAUAGCCGUUCGCCUGGGCUGAGGCU
AACY021145871.1/594-676                       GUAAGGAAGCGU----------------------------------GCUGGCCGUACGCCUGGGCUGACACG
CT573213.2/1191460-1191545                    GAUGAGCGGGUC-----------------------------------GGUGCCGUGCGCCUGGGUGCCUCCG
CP000572.1/3148595-3148495                    GCAGGGCGUCGU----------------------------------UUUUGCCGUUCGCCUGGGCAGCCGUU
ABBM01000487.1/14069-13969                    GUAGGGCGUCGC----------------------------------UUUUGCCGUUCGCCUGGGCAGCCGUU
AACY020539987.1/444-527                       GACA-CAGACGCA--------------------------------GAUUGGCCGAACGCCUGGGCCACCUGC
AACY021513409.1/321-238                       GACA-CAGACGCA--------------------------------GAUUGGCCGAACGCCUGGGCCACCUGC
AAYI02000004.1/189562-189478                  GACGCGUCGGCAU--------------------------------CGAUAGCCGCCCGCCUGGGCUAGAGGC
AAYI02000004.1/2328470-2328386                GGCCGCAUUUCCCG------------------------------CGAGGCGUCGCCCGCCUGGGCGCCUGGG
ABAX03000018.1/2486-2565                      ACGGCAGCAGA------------------------------------AAUGCCGGCCGCCUGGGCAACUUUU
AAVO02000015.1/35242-35324                    CAGAGAUUUGC------------------------------------AGAGCCGACCGUCUGGGCAGUAUUU
AE000513.1/880781-880696                      CCUUCUGGCAUAG--------------------------------CAAAGACCGUGCGCCUGGGUCGGACGC
CP000667.1/2571803-2571720                    -UCGUCGCGGA-------------------------------------GGGUCGACCGCCUGGGCCUUUCCG
CP001644.1/756294-756165                      GCAAGGUUUCUGGCGUCAUG-----------------CACAACGGCGCCUGCCGCUCGCCUGGGCAGCGAAU
URS0000868555_1660/1-64                       GACCC-------------------------------------------UUGCCGCCCGCCUGGGCAA-----
#=GR URS0000868555_1660/1-64        4XW7_A_SS )))))...........................................(((((.........))))).....
#=GR URS0000868555_1660/1-64        4XWF_A_SS )))))...........................................(((((.........))))).....
URS0000868534_32630/1-73                      GUAUCCGAAAA------------------------------------AAAGCCGACCGCCUGGGCAUC----
#=GR URS0000868534_32630/1-73       4ZNP_A_SS ))))))............................................(((..}}}}}..))).......
#=GR URS0000868534_32630/1-73       4ZNP_B_SS ))))))............................................(((..}}}}}..))).......
URS0000868535_32630/1-75                      AUAACGAUGAC------------------------------------AAUGCCGACCGUCUGGGCG------
#=GR URS0000868535_32630/1-75       5BTP_A_SS ))))).............................................(((..}}}}}..))).......
#=GR URS0000868535_32630/1-75       5BTP_B_SS ))))).............................................(((..}}}}}..))).......
#=GR URS0000868535_32630/1-75       6OD9_A_SS ))))).............................................(((..}}}}}..))).......
#=GR URS0000868535_32630/1-75       6OD9_B_SS ))))).............................................(((..}}}}}..))).......
#=GR URS0000868535_32630/1-75       6WZR_A_SS ))))).............................................(((..}}}}}..))).......
#=GR URS0000868535_32630/1-75       6WZR_B_SS ))................................................(((..}}}}}..))).......
#=GR URS0000868535_32630/1-75       6WZS_A_SS ))))).............................................(((..}}}}}..))).......
#=GR URS0000868535_32630/1-75       6WZS_B_SS ))))).............................................(((..}}}}}..))).......
#=GC SS_cons                                  >>>>>>>>:::::.................................::<<<<<__aaaaa__>>>>>:::::
#=GC RF                                       gcgggggguaaag.................................uuuuGCCGacCGCCUGGGCaaccuuu
#=GC RNA_ligand_ZMP                           =====================================================XX====XXX==========
#=GC RNA_structural_elements                  1=3p===]========================================[P3=]==[=PK]==[=P3]=====
//
