# Supplementary material for: All-at-once RNA folding with 3D motif prediction framed by evolutionary information
Source: Nat Methods. 2025 Oct 3;22(10):2094–106. doi: 10.1038/s41592-025-02833-w (PMC12510878; doi:10.1038/s41592-025-02833-w)
Supplement: Supplementary file 3 — Source code to run CaCoFold-R3D. Data and results. [file 41592_2025_2833_MOESM3_ESM.gz › supplemental_material/data/Rfam.15.0/RMST_10]

# STOCKHOLM 1.0
#=GF ID RMST_10
#=GF AC RF01971
#=GF DE Rhabdomyosarcoma 2 associated transcript conserved region 10
#=GF AU Eberhardt R; 0000-0001-6152-1369
#=GF GA 55.0
#=GF NC 38.5
#=GF TC 57.6
#=GF PI NCRMS
#=GF SE Predicted; CMfinder; Eberhardt R
#=GF SS Predicted; CMfinder;
#=GF TP Gene; lncRNA;
#=GF BM cmbuild -F CM SEED
#=GF CB cmcalibrate --mpi CM
#=GF SM cmsearch --cpu 4 --verbose --nohmmonly -T 30.13 -Z 2958934 CM SEQDB
#=GF DR SO; 0001463; lincRNA;
#=GF RN [1]
#=GF RM 20062813
#=GF RT Rmst is a novel marker for the mouse ventral mesencephalic floor plate and
#=GF RT the anterior dorsal midline cells.
#=GF RA Uhde CW, Vives J, Jaeger I, Li M
#=GF RL PLoS One. 2010;5:e8641.
#=GF WK RMST_(gene)
#=GF SQ 21

AF429306.1/937-1090          UAGCC--CACCAGUCGGGUAGGCAGCAUUC-AAUCCUUCUAUG-CCUUCUUUCGCCACCUGUUGAGGUCUUUCUUCUGAAACAAA-GAAGAAAUAGACAAAUCAGACUUGCCCUCUUGGAAAUGUGGUCCAGAUUUCUCUACUCCCAAGCUCCAAAAAA
AAPY01087500.1/804-957       UAGCC--CACCAGUCUGGUAGGCAGCAUUC-AACCCUUCUAUG-CCUUCUCUUGCCAACUGUUGAGGUCUUUCUUUUGAAAUAAA-GAAGAAAUAGACAAAUCAGACUUACCCUCUUGGAAAUGUGGUCCAGAUUUCUCUACUCCCAAGUUCCAAAAAA
ABDC01155953.1/418-571       UAGCC--CACCAGUCUGGCAGGCAAUGUUC-AAUCCUUCCAUG-CCUUCUCUCGCCAACUGUUGAGGUCUUUCUUUUGAAACAAA-GAAGAAAUAGACAAAUCAGACUUGCCCUCUUGGAAAUAUGGUCCAGAUUUCUCUACUCCCAAGCUCCAAAAAA
ABRT010183406.1/698-851      UAGCC--CACCUGUCUGUUAGGCAGCUCUC-GAUCCUUCUGUG-CCUUCUCUCACCAACCGUUGAGGUCUUUCUUCUGAAACAAA-GAAGAACUAGACAAAUCAGACUUGCCCUCUUGGAAAUGUGGUCCAGAUUUCUCUACUCCCAAGCUCCAAGCCA
AAKN02013867.1/5688-5535     UAGCC--CAGGAUUUGGGUAGGCAGCAUUC-AAUCCUUCUCUG-CCUUUUUCCGUCAACCGUUGAGGUCUUUCUUCUGAAACAGA-GAAGAAAUACACAAAUCAGACUUGUCCUCUUGGAAAUGUGGUCUAGAUUUCUCUACUCCCAAGCUCCAAAAAC
AAIY01406812.1/611-459       CAGCU--CACCAGUCUGGUAGGAACCAUUC-AGUCCUCCUAUG-CCUUCUUUCUCCAACUG-UGUGGUCUUUCUUCUGAAACAAA-GAAGAAAUAGCCAAAUCAGAAUUGCCCUCUUGGAAUUGUGGUCCAGAUUUCUCUACUCCCAAGCUUCACAAAU
ABRQ01017970.1/1694-1847     CAACC--UACCAGUCUGGUAGGCAGCAUUC-ACUCCUCCUCUG-CCUUCUUUCUCCAACUGGUAUGGUCUUUCUUCUGAAACAAA-GAAGAAAUAGACAAAUCAGAAUUAUCCUCUUGGAAUUGUGGUCCAGAUUGUUUUACUCCCAAGCUCCAAAAAG
AAWR02024755.1/22761-22912   UAGCC--CACCCGUCUGGCAGGCAGCAUUUCAAUCCUCCUAUG-CCUUCUUUCUC---CUCUUGUGGUCUUUCUUCUGAAACAAG-GAAGAAACAGUCAAAUUAGAUUUGCCCUCUUGGAAAUGUGGUCCAGAUUGCUCUACUCCCAAGCUCCAGAAAA
ABRR01116082.1/1475-1625     UAGCC--UGCUGAUCUGGGAGGGAGCAUUU-AGUCCUCCUAUG-CCUCCUUUCUC---CAGCUGUGGUCUUUUUUCUGAAACAAA-GAAGAAAUAGUCAAAUCAGACUUGCCCUCUUGGAAAUGUGGUCCAGAUUGCUCUACUCCCAAGCUCCAGAAAA
AAGV020089264.1/1245-1398    CAGCC--CACCAGUCUGGUAGGUAGCCUUC-AAUCCUCCUAUG-CCUCAUUUCUCUAACUAUUAGAGUCUUUCUUCUGAAACAAA-GAAGAAAUAGACAGAUCAGGAUUGCUCUUUUGGAAUUGGGGUCCAGAUUGCUCUACUCCCAAGCUCCAGAAAA
ABRN01423267.1/1381-1531     UAACC--CGCCAAUCUGGGAGGCAGCAUUU-GGUCCUCCUAUG-CCUCCUUUCUC---GUGAUGUGGUCUUUCUUCUGAAACAAA-GAAGAAAUAGUCAAAUCAGAUUUGCCUUCUUGGAAAUGUGGUCCAGAUUGCUCUACUCCCAAGCUCCAAAAAA
AALT01152167.1/3161-3013     UAGCC--CGCCAGUCUAGUAGGCAGCAUUC-GCGCCUCCUGUG-CCUUCUUUCUC---CU--UGUGGUCUUUCUUCUGAAACAAA-GAAGAAAGAGUCAGAUCAGACCUGCCCUCUUGGAAAUGUGGUCCAGAUUGCUCUACUCCCAAGCUCCAAACAG
ACBE01245156.1/1346-1496     UAGCC--CACCAGUCUGGUAGGCAGCGAUC-AGUCCUCCCAUG-GCUUCUUUCUC---CUGUGGCAGUCUUUAUUCUGACACAAA-GAAGGAAUCGUCAAGUCAGACUUGACCUCUUGGAAAUGUGGUCCAGAUUGCUCUACUCCCAAGCUCCAAAAAG
AACN010889736.1/452-302      UAGCC--UGCCAGCCUGGUAGGUAGUGGUC-GGUCCUCCUAUG-GCUUCUUUCUC---CUGUGGUGUUCUCUAUUCUGAAACAAA-GAAGAAAUAGUCAAAUCAGACGUGCCCUCUUGGAAAUGUGGUCCAGAUUGCUCUACUCCCAAGCUCCAAAAAA
ABRP01000339.1/2438-2591     AAACUAUUAAUAGCCUGGUAGGCAGCAUUC-AGUCCUCCUAUG-UCUUCUUUCUC---CUGUUGUGGUUUUUCUUCUGAAACAAAAGAAGAAAUUGUCAAAUCAGACUUGCCCUCUUGGAAGUGUGGUCCAGAUUGCUCUACUCCCAAGCUCCAGCAAA
AAFC03093132.1/132549-132698 UAGCC--UGCCCAUCCUG-AGGCUGCAUUU-AGUUUUCCUAAG-CCUCCUUCCUC---CUCUUGUGGCCUCUCUUCUGAAACAAA-GAAGAAACAGUCCAAUCAGACUUGCCCUCUUGGAAAUGUGGUCCAGAUUGCUCUACUCCCAAGCUCCUAAAAA
AAPE02006931.1/10934-10784   UAGCC--CACCAGACUGGGAGGCAGCAUUC-AGUUCUCCUAUG-CCUUCUUUCUC---CUGGUGUGGUCUUUCUUCUGAAACAAA-GAAGACAUUGUCAAAUCAGACUUGCCCUCUUGGAAAUGUGGUCCAGAUUGCUCUACUCCCAAGCUCCAAAAAA
AAQR03016744.1/74463-74310   UAGCC--CACCAGUCUGGCAGGCAAUAUUC-AAUUCUUCCAUG-CCUACUCUCACCAACCAUUAAGGUCUUUCUUUUGAAACAAA-GAAGAAAUUGACCAAUCAGACUUGCCCUGUUGGAAAUGUGGUCCAGAUUUCUCUACUCCCAAGCUCCAAAAAA
AAHX01048282.1/89057-89210   UAGCC--CACUCACUUGU-AGGCAGCAUUC-CAACCUUCUGUGACUUUUUCUCGACAACUUUUGAGGUCUUUCUUCUGAAACAAA-GAAGAAAUAGACAAACCAGAUUUGUCCUCUUGGAAAUGUGGUCCAGAUUUCUCUACUCCCAAUCUCCAAAAUA
AAGU03008645.1/65779-65932   CUGUC--CACCAGUCUGGUAGGCAGCAUUC-AGUCCUCCUAUG-CCUUCUUUCUCCAACUGGUGUUGUCUUUCUUGUGAAACAAA-GAAGAAGUAGACAAAUCAGAAUUGCCCUCUUGGAAUUGUGGUCCAGAUUGUUCUACUCCCAAGCUCCAAAAAG
AAGW02034242.1/7763-7614     UAGCC--CACCAGUCUGGUAGGCAGCACUU-AAUCCUUCUAUG-CCUUCUUCCGCCAACUGUUGAGGUCUUUCUUCUGAA----ACGAAGAAAUAGACAA-UCAGACUUGUCCUCUUGGAAAUGUGGUCCAGAUUUCUCUACUCCCAAGCUCCAAAAAA
#=GC SS_cons                 :::::..:::::::::::::::::::::::.::::::::::::.:::::::::::::::::::::::::::::::::::::::::.:::::::::::::::::::::::::::::::::::::::::::::::::::::::::::::::::::::::::
#=GC RF                      uAGCC..caCcaguCuGGuAGGcAGCauUc.aguCCUcCUaUG.cCUucUuUCuCcAaCuguUGuGGUCUUUcUUcUGAAACAAA.GAAGAAauaGuCaAAUCAGAcUUGcCCUCUUGGAAaUGUGGUCCAGAUUgCUCUACUCCCAAGCUCCAaaaaa
//
