# Supplementary material for: All-at-once RNA folding with 3D motif prediction framed by evolutionary information
Source: Nat Methods. 2025 Oct 3;22(10):2094–106. doi: 10.1038/s41592-025-02833-w (PMC12510878; doi:10.1038/s41592-025-02833-w)
Supplement: Supplementary file 3 — Source code to run CaCoFold-R3D. Data and results. [file 41592_2025_2833_MOESM3_ESM.gz › supplemental_material/data/Rfam.15.0/mir-1822]

# STOCKHOLM 1.0
#=GF ID mir-1822
#=GF AC RF03368
#=GF DE mir-1822 microRNA precursor family
#=GF AU Griffiths-Jones SR; 0000-0001-6043-807X
#=GF GA 73.0
#=GF NC 71.1
#=GF TC 75.6
#=GF SE Griffiths-Jones SR
#=GF SS Predicted; RNAalifold
#=GF TP Gene; miRNA;
#=GF BM cmbuild -F CM SEED
#=GF CB cmcalibrate --mpi CM
#=GF SM cmsearch --cpu 4 --verbose --nohmmonly -T 25.00 -Z 2958934 CM SEQDB
#=GF DR MIPF; MIPF0001009;
#=GF DR URL; http://www.mirbase.org;
#=GF DR SO; 0001244; pre_miRNA;
#=GF DR GO; 0016442; RISC complex;
#=GF DR GO; 0035195; miRNA-mediated post-transcriptional gene silencing;
#=GF RN [1]
#=GF RM 30423142
#=GF RT miRBase: from microRNA sequences to function.
#=GF RA Kozomara A, Birgaoanu M, Griffiths-Jones S
#=GF RL Nucleic Acids Res. 2019;47:D155.
#=GF CC This family represents the microRNA (miRNA) precursor mir-1822 imported
#=GF CC from miRBase.
#=GF WK MicroRNA
#=GF SQ 5

URS0000D5515E_135651/1-61 AGUUUAUCCAGGAAAGCUAUCGGACUGACGUUU---GGUACCGAGCUGCCCUGGGAUAGACUCU
URS0000D532DB_135651/1-61 AGUUUAUCCAGGAAAGCUAUCGGACUGACAUUU---AGUACCGAGCUGCCCUGGGAUAGACUCU
URS0000D55F78_6238/18-81  AGCCUAUCCCGGAACGCUAUCGGUUGCACUUUUCAAAAAACCGAGCUGCCCGGGGAUAGACUCU
URS0000D53591_31234/1-61  AGUUUAUCCAGGAAAGCUAUCGGCCGAGUACUU---AGAACCGAGCUGCCCUCGGAUAGACUCU
URS0000234574_6239/19-79  AGUUUCUCUGGGAAAGCUAUCGGCCAAAUUUAA---CUGUCCGAGCUGCCCUCAGAAAAACUCU
#=GC SS_cons              <<<<<<<<<<<<--<<<--<<<<<<________..._>>->>>>>>>-->>>->>>>>>>>>::
#=GC RF                   AGucUaUCCaGGAAAGCUAUCGGccuaAcuUUU...aggACCGAGCUGCCCugGGAuAgaCUCU
//
