# Supplementary material for: All-at-once RNA folding with 3D motif prediction framed by evolutionary information
Source: Nat Methods. 2025 Oct 3;22(10):2094–106. doi: 10.1038/s41592-025-02833-w (PMC12510878; doi:10.1038/s41592-025-02833-w)
Supplement: Supplementary file 3 — Source code to run CaCoFold-R3D. Data and results. [file 41592_2025_2833_MOESM3_ESM.gz › supplemental_material/data/Rfam.15.0/HCV_SL1412]

# STOCKHOLM 1.0
#=GF ID HCV_SL1412
#=GF AC RF04305
#=GF DE Hepatitis C virus stem-loop SL1412 RNA
#=GF AU Marz M; 0000-0003-4783-8823
#=GF GA 38.0
#=GF NC 36.7
#=GF TC 38.0
#=GF SE Kevin Lamkiewicz, Sandra Triebel, Manja Marz
#=GF SS Predicted; BM VeGETA v. 0.4, LocARNA 2.0.0RC8, RNAfold, by hand
#=GF TP Cis-reg;
#=GF BM cmbuild -F CM SEED
#=GF CB cmcalibrate --mpi CM
#=GF SM cmsearch --cpu 4 --verbose --nohmmonly -T 30.00 -Z 2958934 CM SEQDB
#=GF DR SO; 0000655; ncRNA;
#=GF RN [1]
#=GF RM 26924328
#=GF RT The Coding Region of the HCV Genome Contains a Network of Regulatory RNA
#=GF RT Structures
#=GF RA Pirakitikulr N, Kohlway A, Lindenbach BD, Pyle AM
#=GF RL Mol Cell. 2016;62:111-120.
#=GF CC HCV_SL1412 is a stem-loop in the coding region of the C (core) gene.
#=GF CC SL1412 can modulate the infectivity of the virus, potentially by
#=GF CC increasing the rate of viral packaging or promoting efficient viral entry
#=GF CC when unraveled [1]
#=GF WK Hepatitis_C_virus
#=GF SQ 57

NC_038882.1/1410-1457 GCGGGCAUAGCGUAUUUCUCCAUGGUGGGGAACUGGGCGAAGGUCCUG
NC_004102.1/1410-1457 GCGGGCAUAGCGUAUUUCUCCAUGGUGGGGAACUGGGCGAAGGUCCUG
EU234065.2/1305-1352  GCGGGCAUAGCGUAUUUCUCCAUGGUGGGGAACUGGGCGAAGGUCCUG
MN164851.1/1069-1116  GCGGGCCUGGCCUACUAUUCCAUGGCGGGGAACUGGGCCAAGGUUCUG
KJ439777.1/1410-1457  GCGGGCCUGGCAUACUACUCCAUGGUGGGGAACUGGGCGAAGGUGCUU
MN977327.1/1348-1395  GCGGGGUUGGCUUAUUAUUCCAUGGCUGGCAAUUGGGCAAAGGUGGUG
AY587845.1/1337-1384  UUCGGCCUAGCCUACUUCUCUAUGCAGGGGGCGUGGGCCAAGGUCGUC
AJ851228.1/1383-1430  AUGGGCCUUGCCUACUAUUCCAUGGUGGGGAACUGGGCGAAGGUACUA
KY348757.1/1373-1420  GCGGGCCUCGCCUACUACUCCAUGGUGGGCAACUGGGCCAAGGUCUUG
KJ439768.1/1410-1457  GCGGGCUUAGCUUACUAUUCCAUGGUCGGCAAUUGGGCCAAGGUUCUG
MN164872.1/1069-1116  AUGGGCGUCGCCUACUAUUCCAUGGUGGCGAACUGGGCGAAGGUCUUG
MW689980.1/1214-1261  GCGGGCCUAGCUUAUUUUUCCAUGGUGGGGAACUGGGCCAAGGUAUUG
MW689962.1/1214-1261  GCGGGUCUAGCUUAUUACUCCAUGGUUGCCAAUUGGGCGAAGGUCCUG
KX767023.1/1342-1389  GCGGGCCUUGCCUACUAUUCCAUGGUGGGAAAUUGGGCUAAGGUUCUG
EU234061.2/1358-1405  GCGGGCCUCGCCUACUAUUCCAUGGUGGGGAACUGGGCUAAGGUCUUG
AB677533.1/1410-1457  UUUGGCUUGGCCUAUUUCUCCAUGCAAGGAGCGUGGGCCAAAGUCGUU
MW689975.1/1404-1451  GCGGGACUGGCCUACUAUUCUAUGGUAGGCAACUGGGCGAAGGUCAUA
MW689965.1/1417-1464  GCGGGCCUGGCCUACUAUGCCAUGGUGGGGAACUGGGCUAAGGUUAUG
MW689971.1/1373-1420  GCGGGUCUGGCCUACUAUUCCAUGGUGGGAAAUUGGGCCAAGGUCUUG
MW690013.1/1393-1440  GCGGGACUUGCCUACUAUUCUAUGGCGGGGAACUGGGCAAAGGUUGUG
KC248199.1/1410-1457  GCGGGCCUGGCUUACUACUCCAUGGUAGCGAACUGGGCGAAGGUCCUG
MN164860.1/1069-1116  GCGGGGUUGGCUUAUUACUCUAUGGUGGGGAACUGGGCCAAAGUGAUU
NC_009823.1/1409-1456 UUCGGCUUGGCCUACUUCUCUAUGCAGGGAGCGUGGGCGAAAGUCGUU
AF169004.1/1409-1456  UUCGGCUUAGCCUACUUCUCCAUGCAGGGAGCGUGGGCGAAAGUCGUU
JX227965.1/1332-1379  UUUGGCCUGGCCUACUUUUCCAUGCAGGGAGCGUGGGCAAAGGUCAUC
KC197233.1/1382-1429  UUUGGCUUGGCCUACUUCUCCAUGCAAGGAGCGUGGGCAAAGGUCAUU
AB047639.1/1409-1456  UUCGGCUUGGCCUACUUCUCUAUGCAGGGAGCGUGGGCGAAGGUCAUU
MK548369.1/1390-1437  UUUGGCUUGGCCUAUUUCUCCAUGCAGGGAGCRUGGGCCAAAGUCUUU
AY232740.1/1373-1420  UUUGGCUUGGCCUAUUUCUCCAUGCAGGGAGCGUGGGCCAAAGUCAUU
KC197230.1/1382-1429  UUCGGCCUAGCCUACUUCUCCAUGCAAGGAGCGUGGGCAAAGGUCGUC
NC_009824.1/1408-1455 GCGGGCCUGGCCUAUUACUCCAUGCAGGGCAACUGGGCCAAGGUCGCA
KY620603.1/1407-1454  GCGGGUCUAGCCUAUUACUCCAUGCAGGGCAACUGGGCCAAGGUCGCU
KJ470619.1/1409-1456  GCCGGUCUGGCCUACUACUCUAUGCAGACUAACUGGGCUAAAGUCUUC
JF735124.1/1408-1455  GCGGGGCUAGCGUACUUUUCCAUGCAGGGCAACUGGGCUAAAGUAGUG
MN628597.1/1411-1458  GCGGGCCUGGCCUAUUACUCCAUGCAGGGCAACUGGGCUAAGGUCGCU
KY620874.1/1416-1463  GCAGGCCUCGCCUACUUCUCCAUGCAAGGUAACUGGGCCAAGGUCGGC
JF735122.1/1408-1455  GCCGGCGUGGCUUACUAUUCCAUGCAAGGGAAUUGGGCUAAGGUGUUU
NC_009825.1/1348-1395 GUGGGGGUGGCCUAUUUCAGCAUGCAGGCCAAUUGGGCCAAAGUCAUC
KM043284.1/1409-1456  GUGGGAGUGGCCUAUUUUAGCAUGCAAGCUAAUUGGGCCAAAGUCAUC
FJ462437.1/1409-1456  GUUGGCAUAGCGUACUUCAGCAUGCAAGCUAAUUGGGCCACGGUCAUC
NC_009826.1/1348-1395 CUCGCCGCCGCAUACUUUGCGUCAACGGCUAACUGGGCCAAGGUUAUA
MH427311.1/1408-1455  UUCGCCGCCGCAUACUACGCGUCGGCGGCUAACUGGGCCAAGGUUGUG
DQ278891.1/1409-1456  GGUGCCAUAUUGUAUUACAGUAUGGUUGCGAACUGGGCUAAAGUCCUC
LC435023.1/1351-1398  GCUGGAAUAUUAUACUACAGUAUGGUAGGUAACUGGGUCAAGGUCAUC
MK327987.1/1395-1442  GGUGCGCUGCUGUAUUACAGCAUGGUGGCUAACUGGGCCAAGGUCCUU
MG878999.1/1069-1116  GGCGCCGUAUUGUAUUACAGUAUGGUUGCCAACUGGGCCAAGGUGUGC
KC844040.1/1407-1454  GGCGCCGUGCUAUAUUAUAGUAUGGUUGCCAACUGGGCCAAGGUGAUA
MG717928.1/1414-1461  CUAGCCGUUGCCUACUUUGGUAUGGCUGGCAACUGGCUAAAAGUUCUG
KJ678751.1/1368-1415  CUAGCCGUUGCCUACUUUGGCAUGGCUGGCAACUGGCUAAAGGUCCUG
MG717925.1/1354-1401  CUAGCCGUUGCCUACUUUGGCAUGGCUGGCAACUGGCUAAAAGUUCUG
NC_009827.1/1411-1458 AUCGCCAUCGCCUACUUCGGCAUGUCAGGCAAUUGGUUGAAGGUAAUC
AY878652.1/1377-1424  GGUGCUUUGCUGUAUUACAGCAUGGUGGCAAAUUGGGCUAAGGUCUUG
KM504115.1/1408-1455  GCGGGCCUGCUGUACUACAGCAUGGUGGGAAACUGGGUGAAGGUCCUC
EU158186.1/1376-1423  GGUGCCAUCUUAUAUUUCAGUAUGGUGGCCAACUGGGCAAAAGUCGCU
MK139017.1/1407-1454  GGUGCCCUGCUGUAUUACAGUAUGGUAGCCAAUUGGGCAAAAGUUUUG
NC_030791.1/1408-1455 UUUGGCCUCGCUUACUUUGGUAUGGCGGGAAACUGGGCAAAGGUAAUA
MH590700.1/1408-1455  GCAGCGGUCGCUUUUUUCGGCAUGUCAGGCAAUUGGUUGAAGGUCUUG
#=GC SS_cons          :::::<<<-<<<<<---<<<<______>>>>-->>>>>-->>>:::::
#=GC RF               GugGGCcUgGCcUACUUcucCAUGGuGGgaaACUGgGCcAAgGUCaUg
//
