# Supplementary material for: All-at-once RNA folding with 3D motif prediction framed by evolutionary information
Source: Nat Methods. 2025 Oct 3;22(10):2094–106. doi: 10.1038/s41592-025-02833-w (PMC12510878; doi:10.1038/s41592-025-02833-w)
Supplement: Supplementary file 3 — Source code to run CaCoFold-R3D. Data and results. [file 41592_2025_2833_MOESM3_ESM.gz › supplemental_material/data/Rfam.15.0/RNaseP_nuc]

# STOCKHOLM 1.0
#=GF ID RNaseP_nuc
#=GF AC RF00009
#=GF DE Nuclear RNase P
#=GF AU Mifsud W; 0000-0002-9805-6461
#=GF GA 28.0
#=GF NC 27.9
#=GF TC 28.0
#=GF SE Brown JW, The Ribonuclease P Database, PMID:9847214
#=GF SS Published; PMID:9847214
#=GF TP Gene; ribozyme;
#=GF BM cmbuild -F CM SEED
#=GF CB cmcalibrate --mpi CM
#=GF SM cmsearch --cpu 4 --verbose --nohmmonly -T 16.14 -Z 2958934 CM SEQDB
#=GF CL CL00002
#=GF DR URL; http://jwbrown.mbio.ncsu.edu/RNaseP/home.html;
#=GF DR SO; 0000386; RNase_P_RNA;
#=GF DR GO; 0008033; tRNA processing;
#=GF DR GO; 0004526; ribonuclease P activity;
#=GF DR GO; 0030677; ribonuclease P complex;
#=GF RN [1]
#=GF RM 9759486
#=GF RT Ribonuclease P: unity and diversity in a tRNA processing ribozyme.
#=GF RA Frank DN, Pace NR
#=GF RL Annu Rev Biochem 1998;67:153-180.
#=GF RN [2]
#=GF RM 9847214
#=GF RT The Ribonuclease P Database.
#=GF RA Brown JW
#=GF RL Nucleic Acids Res 1999;27:314.
#=GF RN [3]
#=GF RM 11142387
#=GF RT Phylogenetic-comparative analysis of the eukaryal ribonuclease P RNA.
#=GF RA Frank DN, Adamidi C, Ehringer MA, Pitulle C, Pace NR
#=GF RL RNA 2000;6:1895-1904.
#=GF RN [4]
#=GF RM 12045094
#=GF RT Eukaryotic Ribonuclease P: A Plurality of Ribonucleoprotein Enzymes.
#=GF RA Xiao S, Scott F, Fierke CA, Engelke DR
#=GF RL Annu Rev Biochem 2002;71:165-189.
#=GF RN [5]
#=GF RM 15811915
#=GF RT Structural implications of novel diversity in eucaryal RNase P RNA.
#=GF RA Marquez SM, Harris JK, Kelley ST, Brown JW, Dawson SC, Roberts EC, Pace NR
#=GF RL RNA. 2005;11:739-751.
#=GF CC Ribonuclease P (RNase P) is a ubiquitous endoribonuclease, found in
#=GF CC archaea, bacteria and eukarya as well as chloroplasts and mitochondria.
#=GF CC Its best characterised activity is the generation of mature 5'-ends of
#=GF CC tRNAs by cleaving the 5'-leader elements of precursor-tRNAs. Cellular
#=GF CC RNase Ps are ribonucleoproteins. RNA from bacterial RNase Ps retains its
#=GF CC catalytic activity in the absence of the protein subunit, i.e. it is a
#=GF CC ribozyme. Isolated eukaryotic and archaeal RNase P RNA has not been shown
#=GF CC to retain its catalytic function, but is still essential for the catalytic
#=GF CC activity of the holoenzyme. Although the archaeal and eukaryotic
#=GF CC holoenzyme s have a much greater protein content than the bacterial ones,
#=GF CC the RNA cores from all the three lineages are homologous -- helices
#=GF CC corresponding to P1, P2, P3, P4, and P10/11 are common to all cellular
#=GF CC RNase P RNAs. Yet, there is considerable sequence variation, particularly
#=GF CC among the eukaryotic RNAs.
#=GF WK Nuclear_RNase_P
#=GF SQ 116

AF440361.1/5-337             UCAGGG----UGAAGCUUGUGUU--------------AGGUG-CAAACAUACG----------------CCCACCGUCC-------UCUUCAAGAG---CGGC-GG--UGGUACCUCAUUC------------AGUGCACUUGGG-AAGGUCUGAGGA--------------------AGCCGACA--------------
AY627759.1/1-246             AGGAAU---UAGGAGGGGCGCCA--------------CCGAC-----------------------------------------------CGCG--------------------------------------------GUCGGGGG-AAGGUCUGAG-----------------------GUCAU----------------
AF186214.1/1-364             ------------------------------------------------------------------------------------------------------------------------------------------------------------AAACGCA------------GAGGACCAGAACUUUGGGACGGGAG
AF186218.1/1-219             -----------------------------------------------------------------------------------------GAAC---------------------------------------------------------------ACAGC----------------GAGACAACAAUCGCCAGGGGC--
L12750.1/272-598             AACAGU----GGCAUUCCUACUAC-----------AAACCUG-UUUGCACAAG-----------------GAGCGGUCG-------GCGUCAG---------U-CG--CACCCUGCUCAGA------------AAUACAGGUGGG-AAAUUCGGUGAAACGCGG-----------CGGAGCAACUAUUUCCGAGGGCCGU
AF186221.1/4-232             -------------------------------------ACCUG-CCCACAAAAG-----------------GAGC--U------------CCGU------------G--CUCAGAAUUAC-----------------GCAGGUGGG-AAAUUCGGUGGUU-CAC------------GCUGUCCAACAUUAC----------
AF186222.1/1-314             UUCUCA----UCAAAGUCUGUAUU------------UACCUG-CCUACACAAG-----------------GGGCCCUCUUC----CCCCAGAG---------G-GA--CCCAGCAGGAG------------------CAGGUGGG-AAAUUCGGUGGUA-CAC------------GCCGCCCAUUAAUU-----------
AF186220.1/1-189             ------------------------------------------------------------------------------------------------------------------------------------------------------------GUU-CUC------------UCCGUCCACGGAGGCAGGUUUCUGC
AF186219.1/1-333             ---------------UUCCCUCCAAAGUCUGUAUUUUACCUG-CCUACAAAAG-----------------GAGGAGUCCC------CGGCGGA---------CUUC--CUCAGUAUUCG------------------CAGGUGGG-AAAUUCGGUGAAAUCGC------------UCUGCCCACCAGGGAAAAGGUAAAA
L12748.1/280-607             GCAGUA----GCAACUCCUACGAUU---------UUAACCUG-CUUACGAAC------------------UAUUAGU-----------CUGAU---------C-UA--AUAAUACAUG-------------------CAGGUGGG-AAAUUCGGUGAAA-CACAACAAAUGAGGUUUCAGUUAUUUG-------------
U18530.1/28436-28079         ACAGUG----GUAAUUCCUACGAUUA-------AGAAACCUG-UUUACAGAAG-----------------GAUCCCC------------ACCUAUG---GGCG-GGUUAUCAGAUAUUA-----------------UCAGGUGGG-AAAUUCGGUG----------------------GAACACAGUGGAGCCUUGUCCU
AF186227.1/8-344             ACAGCG----ACGACUCCUACGACUU-------AGAGACCUG-UUUACACAAG-----------------GAGGGU--------------------------A-CC--CUCCCUCAACC----------------AACAGGUGGG-AAAUUCGGUGAA--------------------ACACAGUGGAAUCAUUCCUUCC
AF186224.1/13-452            -----------UGAUUCCUACGUUUU-------AAGAACCUG-UUUACAGAAG-----------------GAGGAUA------------ACACUUUAGUGCUU-UU--CUCAUAUAAGU-----------------UCAGGUGGG-AAAUUCGGUGAAA-CACA-----------GCGGAACCAACAACAUCUACCAAGG
L12746.1/287-642             UGGAACAGUGGUGAUUCCUACGAUUA-------AGAAACCUG-UUUGCAAAAG-----------------GGCCUGC------------CCAC--------GC-GG--GUCAUCUUAUUU---------------AUCAGGUGGG-AAAUUCGGUG----------------------GAACACAGUGGAGCCUUGCCUU
AF186229.1/1-295             ---------------UCCUACGAUUU-------AGAAACCUG-UUUGCUAACG-----------------GAGUC--------------UCAG-----------GG--CUCACACUAAU----------------AGCAGGUGGG-AAAUUCGGUGAAU-CACU-----------GCGGAACCCGACAGAGCCUAACAAG
AF186233.1/1-295             ---------------UCCUACGCAAU--------UUUACCUG-CCUUCAUAAG-----------------GAACUC--------------AAA---------G-GG--UUCAGUUAGUACUUAACUUACUAUAUAAGCAGGUGGG-AAAUUCGGUGGAA-CUCU-----------AAGAGACAAUCAGCCGGAUCUUUAG
AF186230.1/1-232             --------------GUUCUCUCCA-----------UCCAGAC--UUAUAGAUU-----------------GAAACUUUC--------CUUGAA---------A-GU--UUC--------------------------GGCUU--------------AUG-------------------AGUUACAAAC------------
X52531.1/47-305              UACGGA----CAAACGCCGCACU--------------UCCUCAAAUUCAGACG-----------------CACUU--------------UUAC-----------AA--GUGUUACGCGCA---------------UUGAGGGGGU-AAGGUCGGAGGAA-CU---------------UCUUCGUUGCA------------
AL590447.1/87172-86932       GGCU------GGAAGCUUUCGAU-------------UAGGGG-----------------------------------------------CCUG--------------------------------------------CCCCUGGG-AAGGUCUGAGAUG-A-----------------GACGUC----------------
AF440363.1/1-244             --------------------------------------------UUACACACG-----------------GAGACAG------------CCUUUG----GUUU-GU--CUCAGCAGAG-------------------CGCUUGGG-AAGGUC-GAGAA--------------------GGCCGAU---------------
AF440364.1/1-258             --------------------------------------------UUACACACG-----------------GAGAUGGUCAGCACGCCUGAAUU---------C-AU-GCUCAGAGAAAG------------------CGCUUGGG-AAGGUCUGAGAA--------------------GGCCGAU---------------
AY726782.1/1-248             --------------------------------------------UUACACACG-----------------GAGACAG------------CCUUUG----GUUU-GU--CUCAGCAGAG-------------------CGCUUGGG-AAGGUCUGAGAA--------------------GGCCGAU---------------
AF440362.1/1-328             ---------------AUCAAAAAAAAAA---AACUUUUGGCG----------------------------GGAAACUGU--------GCAAAA---------A-UU--UCCUCUGCCUG------------------CGCUUGGG-AAGGUCUGAGGU--------------------GUCGACUUUU------------
AC008221.5/55056-54762       UCAGUU----GCAAACUAGCAUC-------------UGGGGC--CCACACAAC-----------------GAGUAU-------------CUGA---------U-UA--CUCCACAAACCA---------------UUGCCCCGGG-AAGGUCUGAGAAU-C-----------------GGCCGAGCCAGCUGUUUGU---
AF044331.1/5-307             GGAG------GGAAGCUCAUCAG--------------UGGGG--UCACAUGCA-----------------GGGUG-C------------UUGU-----------CA--CUCAACCAAUC-----------------ACCUUGGGG-AAGGUCUGAGACAAG-----------------AGCCAAUCAC------------
AF004377.1/5-311             GGAG------GGAAGCUCAUCAG--------------UGGGG--UCACAUGUA-----------------GGGUG-C------------UUGU-----------CA--CUCAACCAAUC-----------------ACCUUGGGG-AAGGUCUGAGACAAG-----------------AGCCAAUCAC------------
U50408.1/4-306               AGCGGA---AGGAAGCUCACUGU--------------AGAGG--UCACCCACU-----------------GAGUG-C------------UCGU-----------CA--CUCGCCAACA-------------------CCUCGGGG-AAGGUCUGAGACAGG-----------------AGCCACUCGC------------
AF004373.1/3-319             GGAA------GGAAGCUCACUGU--------------AGAGG--CUACUUGCU-----------------GGGUGC-------------UGUU---------GUUA--CUCUAUCAACC----------------AGCCUUGGGG-AAGGUCUGAGAUAAG-----------------AGCCACUUGU------------
AF004374.1/2-403             GGAA------GGAAGCUCACUGU--------------AGAGG--UCAUGUACG-----------------GAGUGCG------------UCACAACUGUGAUGUCA--CUCCAUUAAUU------------------CCUCCGGG-AAGGUCUGAGACAGG-----------------AGCCAUUAGC------------
AF004372.1/3-405             GGAA------GGAAGCUCACUGU--------------AGAGG--UUACAUACU-----------------GAGUGCG------------UCAAUUCUGUGAUGUCA--CUUCAUUAUUC------------------CCUCCGGG-AAGGUCUGAGACAAG-----------------AGCCAAUAGC------------
AF004371.1/7-309             GGAG------GGAAGCUCAGUGC--------------UGAGG--CUACAACCU-----------------GAGUGC-------------AUUU---------GUCA--CUCUCAUACAU-----------------UCCUCAGGG-AAGGUCUGAGAUUAG-----------------AGCCAUCUAU------------
AF044330.1/1-316             AGAUGUGGAGGGAAGCUCAGUGC--------------UGAGG--CUACAGACA-----------------GAGUGCU------------GGGG---------GUCA--CUCAGUGAGUG----------------UGACUCAGGG-AAGGUCUGAGAUUAG-----------------AGCCCCUUGC------------
AF044737.1/3-396             GGAA------GGAAGCUCACUGU--------------AGAGG--UCACGUGCU-----------------GAGUGCG------------UCACGCUUGUGAUGUCA-UCUCUAUCCCA-------------------CCUCCGGG-AAGGUCUGAGACAGG-----------------AGCCCCUCGC------------
AF077370.1/3-396             GGAA------GGAAGCUCACUGU--------------AGAGG--UCACGUGCU-----------------GAGUGCGUCAC---UCUUGUGAU---------GUCA-UCUCUAUCCCA-------------------CCUCCGGG-AAGGUCUGAGACAGG-----------------AGCCCCUCGC------------
AF044328.1/3-325             GGAA------GGAAGCUCACUGU--------------AGAGG--UCAUGUGCC-----------------GAGUAC-------------AUUU---------GUUA--CUCUCUCA---------------------CCUUGGGG-AAGGUCUGAGACAAG-----------------AGCCGUUUC-------------
AF004375.1/3-306             GGAA------GGAAGCUCACUGU--------------AGAGG--CUACAUGCA-----------------GAGUGC-------------AUAU---------GUCA--CUCAAGUA---------------------CCUUGGGG-AAGGUCUGAGACAGG-----------------AGCCGGUAAU------------
AF044327.1/3-330             GGAA------GGAAGCUCACUGU--------------AGAGG--UCACGCGCU-----------------GGGUGUA------------UCGA---------U-CA--CCCUCCUUGCU-----------------ACCUUUGGG-AAGGUCUGAGAGAAG-----------------GGCCAAGUGU------------
AF044325.1/3-327             GGAA------GGAAGCUCACUGU--------------AGAGG--UCACUCGCU-----------------GGGUGUC------------UUGA---------U-CA--CCCCCGUUGCU-----------------ACCUUGGGG-AAGGUCUGAGAGAAG-----------------GGCCAAGUGU------------
AF044326.1/3-348             GGAA------GGAAGCUCACUGU--------------AGAGG--CCACUAGCU----------------UGGGUG-U------------CUAU-----------CA--CCCUACUUCCG------------------CCUGUGGG-AAGGUCUGAGGGAAG-----------------GGCCAAAUUG------------
AF004376.1/3-330             GGAA------GGAAGCUCACUGU--------------AGAGG--CCACUAGCU----------------UGGGUG-U------------CUAU-----------CA--CCCUACUUCCG------------------CCUCUGGG-AAGGUCUGAGGGAAG-----------------GGCCAAAUUG------------
AF191547.1/2290-1993         GGCGGA----GGAAGCUCAUCAG--------------CGGGG--CCACGUGCU-----------------GAGUG-C------------UCGU-----------CA--CUCUUCGG---------------------CCCCUGGG-AAGGUCUGAGACUGG-----------------GGCCUCCCGC------------
L08800.1/29-285              --------------------------------------------CCACGCGCU-----------------GAGUG-C------------UCGU-----------CA--CUCUCUCGGCCC---------------CU-----GGG-AAGGUCUGAGACUGG-----------------GGCCUCCCGC------------
L08687.1/15-320              -------------AGCUCAUCAG--------------UGGGG--CCACGAGCU-----------------GAGUGCG------------UCCU---------GUCA--CUCCACUCCCAU---------------GUCCCUUGGG-AAGGUCUGAGACUAG-----------------GGCCAGAGGC------------
L08685.1/15-320              -------------AGCUCAUCAG--------------UGGGG--CCACGAGCU-----------------GAGUGCG------------UCCU---------GUCA--CUCCACUCCCAU---------------GUCCCUUGGG-AAGGUCUGAGACUAG-----------------GGCCAGAAGC------------
X15624.1/4-336               GGCGGA---GGGAAGCUCAUCAG--------------UGGGG--CCACGAGCU-----------------GAGUGCG------------UCCU---------GUCA--CUCCACUCCCAU---------------GUCCCUUGGG-AAGGUCUGAGACUAG-----------------GGCCAGAGGC------------
L08686.1/15-320              -------------AGCUCAUCAG--------------UGGGG--CCACGAGCU-----------------GAGUGCG------------UCCU---------GUCA--CUCCACUCCCAU---------------GUCCCUUGGG-AAGGUCUGAGACUAG-----------------GGCCAAAGGC------------
L08688.1/15-320              -------------AGCUCAUCAG--------------UGGGG--CCACGUGCU-----------------GAGUGCG------------UCCU---------GUCA--CUCCACUCCCAU---------------GUCCCUUGGG-AAGGUCUGAGACUAG-----------------GGCCAGAGGC------------
AF434764.1/4-250             GUUGGC---CGGAAGAAGACGGU-------------UGGGAG--AGACACAA------------------AGGCCUG------------AAAC---------AUGG--CCUACACAA--------------------CUCCCGGG-AAGGUCUGAGAGU-A-----------------GGCCUUUGAU------------
AY627761.1/2-369             GUAUUGG--UUUGAAACCAAUGU-------------AAUAUU--CAACAAAUGGCAAUCAUUAAAAAAAGGAAUCUC------------UCAC---------A-AA--UUUUUAAAAUCAUAAAG-----AGAGAAUAAUAUGGG-AAGGUCUGAGUA--------------------CGCGAAA---------------
AY627758.1/6-264             UCACGA----UGGAGGAUGUGUA--------------ACAGC--CACCAUACU-----------------GAUAGAC------------UUGC---------U-CU--GUCUUACG---------------------GCUGU-GG-AAAGUCUGAG----------------------AGCGCUAAUU------------
AY609138.1/103-415           GGCG------GGAAGCUCAGCGG--------------UGGGG--CCACGCGCG-----------------GAGUG-C------------GCGU-----------CA--CUCUCCCGG--------------------CCCCUGGG-AAGGUCUGAGACUCG-----------------GGCCAGCAGC------------
AANH01002636.1/64511-64819   GUGGGC----GGAAGCUCAUUGU--------------AGAGG--UCACAUGCU-----------------GAGUG-C------------UCGU-----------CA--CUCCACCAAUC-----------------ACCUCGGGG-AAGGUCUGAGACAAG-----------------AGCCAAUAGU------------
X04013.1/204-463             UACGGG----CGAACGCCGCACU--------------UCCUCAAAUUCAAAC------------------GCGUU--------------GAAA-----------AG--CGCACAGCUCG----------------UUGAGGGGGU-AAGGUCGGAGAAA-CA---------------UCUUCGUUGCG------------
AAGH01008041.1/2662-2957     UCAGUU----GCAAACUAGCAUC-------------UGGGGC--CCACACAAC-----------------GAGUAU-------------CUGA---------U-UA--CUCCACAAACCA---------------UUGCCCCGGG-AAGGUCUGAGAAU-C-----------------GGCCGAGCCAGCUGUUUGU---
AAPQ01006786.1/48246-48539   UCAGUU----GCAAACUAGCAUC-------------UGGGGC--UCACACAAC-----------------GAGUAU-------------CUGA---------U-UA--CUCCACGAACCA---------------UUGCCCCGGG-AAGGUCUGAGAAU-U-----------------GGCCGAGCAUGCUGUUUGU---
BX294109.5/48751-48454       GUGGUA----GGAAGUUCACUGU--------------AGAGG--UUACAAACU-----------------GAGUG-U------------UCAU-----------CA--CUAUGCAUUCA------------------CCUCGGGG-AAGGUCUGAGACAUG-----------------AGCCAAUCGC------------
AAHY01756065.1/299-617       GGCGGA----GGAAGCUCAUCAG--------------CGGGG--CCACGUGCU-----------------GAGUG-C------------GUGU-----------CA--CUCUUCGG---------------------CCCCUGGG-AAGGUCUGAGACUUG-----------------GGCCUCCCGC------------
AAPY01506299.1/591-266       GGCGGA---GGGAAGCUCAUCGG--------------UGGGG--CUACGAGCU-----------------GAGUGCG------------UCAC---------GUCA--CUCCACCCCAU----------------GUCCCCUGGG-AAGGUCUGAGACUAG-----------------GGCCAGCAGC------------
AAHX01082883.1/46075-45778   GGCGGG----GGAAGCUCAUCAG--------------CGGGG--CCACGCGCU-----------------GAGUG-C------------UCGU-----------CA--CUCUCUCGG--------------------CCCCUGGG-AAGGUCUGAGACUGG-----------------GGCCUCCCGC------------
AAFS01000235.1/74943-74603   UCAGUU----ACAAACUAGCAUC-------------UGGGGC--ACACACAAC-----------------GAGUAU-------------CUGA---------U-UA--CUCUUACUUU-------------------GCCCCGGG-AAGGUCUGAGAUU-U-----------------GGCCAAGCCUCCUUGUGUUGUU
AAPP01019576.1/193412-193118 UCAGUU----ACAAUCCAGCAUC-------------UGGGGC--ACACACAAC-----------------GAGUAU-------------CUGA---------U-UA--CUCUCUUAUUU-----------------UGCCCCGGG-AAGGUCUGAGAAU-C-----------------GGCCAAGCCAUGUUGUUUCGCU
CAAE01014991.1/324501-324806 GUGAGU----GGAAGCUCAUUGU--------------AGAGA--UCACGUGCU-----------------GAGUG-U------------UCAU-----------CA--CUCCACCAAUC-----------------AUCUCGGGG-AAGGUCUGAGACAAG-----------------AGCCAAUAGU------------
AADA01028820.1/18592-18913   AGAG------UGAAACUCUUUAGAGA-------GUCAUGGGG--CCAUGAGCU-----------------GAGUGCU------------UCAU---------GUCA--CUCCAGCCCCAU---------------GUCCCUUGGG-AAGAUCAGAGACUAGGG-------------UC----AGAAGC------------
AANH01002636.1/66726-67032   GUGGGU----GGAAGCUCAUUGU--------------AGAGG--UCACAAGCU-----------------GAGUG-C------------UCGU-----------CA--CUCCACCAAUC-----------------ACCUCGGGG-AAGGUCUGAGACAAG-----------------AGCCAAUAGU------------
AAFC03039865.1/140694-141025 GUAG------AGAAGCUCAUCAG--------------UGGGG--CUAGGAGCU-----------------GAGUGCA------------CUUA---------GUCA--CUCUGUCCCAU----------------GUCCCUUGGG-AAGGUCUGGGACUAG-----------------GGCCAUAGCG------------
AL954692.9/82863-82562       AGCGAA---AGGAAGCUCACUGU--------------AGAGG--UCACUUACU-----------------GAGUG-C------------UCGU-----------CA--CUCGCCAACA-------------------CCUCGGGG-AAGGUCUGAGACAGG-----------------AGCUCCUCGC------------
AACI02000962.1/1963-2317     GGAACAG-UGGUAACUCCUACGAUUA-------AGAAACCUG-UUUGCAAAAG-----------------GGCCCGC------------AUCUC-------GC-AG--GUCACUAAUUA-----------------UCAGGUGGG-AAAUUCGGUG----------------------GAACAUAAUGGAGCCUUGUCCU
AY609135.1/99-412            GGCG------GGAAGCUCAGCGG--------------UGGGG--CCACGCGCG-----------------GAGUG-C------------GCGU-----------CA--CUCUCCCGG--------------------CCCCUGGG-AAGGUCUGAGACUCG-----------------GGCCAGCAGC------------
AASU01035577.1/1717-1416     GUUG------CAAACUAGCAUCU--------------GGGGC--CCACACAAC-----------------GAGUAU-------------CUGA---------U-UA--CUCCACAAACCA---------------UUGCCCCGGG-AAGGUCUGAGAAU-C-----------------GGCCGAGCCAGCUGUUUGU---
AAGD02004958.1/19351-19594   UUGGCC----GGAAGAAGACGGU-------------UGGGAG--AAACUCAA------------------AGGCCUA------------UUUA---------U-GG--CCUACAAAA--------------------CUCCCGGG-AAGGUCUGAGAGA-A-----------------GGCCCUUUCGU-----------
AAYZ01125348.1/5678-5374     GCGGA-----GGCAGCUCAUCAG--------------UGGGG--CUAUGAGCU-----------------GAGUGUG------------UCAC---------AUCA--CUCCCUUGU--------------------CCCUUGGG-AAGGUCUGAGACU-A----------------GGGCCAGCAGC------------
AAFC03071173.1/67816-67484   GCGGAG----GGAAGCUCAUCAG--------------UGGGG--CUACGAGCU-----------------GAGUGCG------------CUUA---------GUCA--CUCUGUCCAUU----------------GUCCCUUGGG-AAGGUCUGAGACUAG-----------------GGCCAUAGGG------------
AANG01621100.1/3337-3671     GGCGGA---GGGAAGCUCAUCGG--------------UGGGG--CUACGCGCU-----------------GAGUGCC------------UUAA---------GUCA--CUCUACCCCAU----------------GUCCCCUGGG-AAGGUCUGAGACUAG-----------------GGCCAAAAGC------------
ABDC01377112.1/1708-1368     GGAG------GGGAGGUCAUCAG--------------UGUGG--CCACGAGCC-----------------GAGUGCG------------UCAU---------GUCA--CUCCACCCCCCA--------------UGUCCCUUGGG-AAGGUCUGAGACUAG-----------------GGCCAGAAGC------------
AACA01000088.1/21374-21028   AGCG------GUGAUUCCUACGAUUA-------AGAAACCUG-UUUGCAAAAG-----------------GGCCCGC------------UCAC--------GC-GG--GUCAUCCUAUUU---------------AUCAGGUGGG-AAAUUCGGUG----------------------GAACACAGUGGAGCCUUGCCUU
AAYZ01187716.1/7604-7282     GGCGGA----GGAAGCUCAUCAG--------------UGGGG--CUACGAGCU-----------------GAGUGCA------------UCAC---------GUCA--CUCCCUUGU--------------------CCCUUGGG-AAGGUCUGAGACUAG-----------------GGCCAGCAGC------------
AAQQ01078467.1/2582-2247     GGCGGA---GGGAAGCUCAUCAG--------------UGGGG--CUACGAACU-----------------GAGUGCG------------UUGC---------GUCA--CUCUACCCCAU----------------GUCCCUUGGG-AAGGUCUGAGACUAG-----------------GGCCAAAUAG------------
AABY01000076.1/21420-21783   GGAACAG-UGGUAAUUCCUACGAUUA-------AGAAACCUG-UUUGCAAAAG-----------------GAUCCGCCU--------UCCGGG---------G-GG--GUCAUCAAAAUUU-------------UAUCAGGUGGG-AAAUUCGGUG----------------------GAACACAGUGGAGCCUCGUCCU
BAAF04017480.1/6237-5930     GUGAGU----GGAAGCUCAUUGU--------------AGAGG--UCACGUGCU-----------------GAGUG-U------------UCGU-----------CA--CUCCUCCAAUC-----------------ACCUCGGGG-AAGGUCUGAGUCAAG-----------------AGCCAAUCGU------------
X56558.1/7-319               GGAG------GGAAGCUCAGUGC--------------UGAGG--CUACAGACA-----------------GAGUGCU------------GGGG---------GUCA--CUCAGUGAGUG----------------UGACUCAGGG-AAGGUCUGAGAUUUA----------------GAGCCCCUUGC------------
AY609130.1/103-418           GGCG------GGAAGCUCAGCGG--------------UGGGG--CCACGCGCG-----------------GAGUG-C------------GCGU-----------CA--CUCUCCCGG--------------------CCCCUGGG-AAGGUCUGAGACUCG-----------------GGCCAGCAGC------------
AACH01000030.1/12761-12402   GGAACAG-UGGUAAUUCCUACGAUUA-------AGAAACCUG-UUUGCAGAAG-----------------GACUCGC------------ACUAC-------GC-CA--GUCAUUAAAAUUU-------------UAUCAGGUGGG-AAAUUCGGUG----------------------GAACACAGUGGAGCCUCGUCCU
AAPN01395706.1/4386-4039     AGUG------GGAAGCUCAGCGG--------------AGGGG--CCACGGGCG-----------------GAGUGCG-----------CAUGC---------GUCA--CUCUCUGGCCA-----------------GCCCUUGGG-AAGGUCUGAGACGAG-----------------GGCCAGCGGC------------
AALT01519858.1/2181-1847     GGCGGA---GGGAAGCUCAUCAG--------------UGGGG--CCACGCGCG-----------------GAGUGCG------------UCUC---------GUCA--CUCUAUCCAAU----------------GUCCCUUGGG-AAGGUCUGAGACUAG-----------------GGCCAUUAGC------------
AATM01000019.1/108951-109207 UACGGG---CGAACGCUGCACUU--------------CCCCG-AUCUCAUAC------------------GCGCA--------------GAAA-----------UG--UGCUUUUCAUUC---------------CUCGGGGGGGUAAGGUCGGAGGAA-CA---------------UCUUCGUUGCG------------
AAFR03022275.1/195137-194802 GGCGGA---GGGAAGCUCAUCGU--------------UGGGG--CUACAAGCU-----------------GAGUGCG------------UCAC---------GUCA--CUCCCCAGCCC----------------AGCCCUUGGG-AAGGUCUGAGACGAG-----------------GGCCAAUAGC------------
AACN010174136.1/601-933      GUACUC---UGAAAGCUUAUAGU--------------UUUAU----------------------------AAGUUU-------------UUAU---------A-AG--UUUAUAGCACUGAUCA-------AAGUAACUGAAGAU-GAAGUCUGAGACUAG-----------------GGCCAUAAGG------------
AAHY01054080.1/31215-30889   GGCGGA----AGAAGUUUAUCAG--------------UGGGG--CCACGUGCU-----------------GAGUG-A------------UCGU-----------CA--CUCUUCGG---------------------UCCCUGGC-AAGGUCUGAGACUGG-----------------GGCCUCCCGC------------
AAPT01018385.1/57001-57367   UCAGUU----ACAAUCUAGCAUC-------------UGGGGC--ACACACAAC-----------------GAGUAU-------------CUGA---------U-UA--CUCUAUAAAA-------------------GCCCCGGG-AAGGUCUGAGAAU-U-----------------GGUCAAAGCUCCCUUGUUUGUG
AY609136.1/75-392            GGCGGC---GGGAAGCUCAGCGG--------------UGGGG--CCACGCGCG-----------------GAGUG-C------------GCGU-----------CA--CUCUCCCGG--------------------CCCCUGGG-AAGGUCUGAGACUUG-----------------GGCCAGCUGC------------
AANI01014597.1/56085-56433   UCAGUU----ACAAUCUAGCAUC-------------UGGGGC--ACACACAAC-----------------GAGUAU-------------CUGA---------U-UA--CUCUUUUUACA----------------ACGCCCCGGG-AAGGUCUGAGAUA-U-----------------GGUCAAAGCUCCCUUGUUGCUG
AANG01442536.1/145-454       ACAG---------------------------------AGGGG--CUAUGAGCU-----------------GAGUGCU------------UUGU---------GUCA--CUCUACCCCGU----------------GUCCCCUGGG-AAGGUCUGAGACUAG-----------------GGCCAAAAGU------------
CR392032.9/77428-77725       GUGGUA----GGAAGUUCACUGU--------------AGAGG--UUACAAACU-----------------GAGUG-U------------UCAU-----------CA--CUAUUCAUUCA------------------CCUCGGGG-AAGGUCUGAGACGUG-----------------AGCCAAUCGC------------
AAQB01008954.1/214928-214576 UCAGUU----GCAAUCUAGCAUC-------------UGGGGC--ACACAUAAC-----------------GAGUAU-------------CUGA---------U-UA--CUCUCUUU---------------------GCCCCGGG-AAGGUCUGAGAAU-U-----------------GGUCGAAGCUUGUGUGUUUUGU
AAPU01011135.1/119858-120199 UCAGUU----ACAAUCUAGCAUC-------------UGGGGC--ACACACAAC-----------------GAGUAU-------------CUGA---------U-UA--CUCUUAUGAUU------------------GCCCCGGG-AAGGUCUGAGAUU-U-----------------GGUCAAAGCUCCCUUGUUGCCG
AC154132.2/16832-17109       UAUGGC----AUAAUCUCGCAUU-------------UGGGGC--UCACAUACA-----------------GUGUA-U------------UAGU-----------UA--CACAACUAACA------------------GCCUCGGG-AAGGUCUGAGAAA-------------------ACCCGAUAA-------------
AAIY01285770.1/2149-2419     GGAG------GGAAGCUCAUCGG--------------UGGAG--CUCUGAGCU-----------------GAGUGC--------------UGU---------GUCA--UGCUGUACCCU----------------GUCCCUUGGG-AAGGUCUGAGACUAG-----------------GGC-AGCAGC------------
AC154132.2/16458-16734       UCUGUG----ACAAUCUUGCAUU-------------UGGGGC--UUACUUACU-----------------GUGUA-C------------UUGU-----------UA--CACUUGUAAA-------------------GCCCCGGG-AAGGUCUGAGAU--G-----------------UGUCUUUAA-------------
AAHX01100535.1/4678-4411     AAAAAU----GUAAACUUGGGG---------------CGGGG--CCACGCGCU-----------------GAGUG-C------------UCGU-----------CA--CUCCAUCGG--------------------CCUCUGAG-AAGGUCUGAGACU-G----------------GGGCCUCCCGA------------
AAGV020371666.1/2304-1973    GGCCGA---GGGAGGCUUAUCGG--------------CGGGG--CCACAAGCU-----------------GAGUGCG------------CCAU---------GUCA--CUCUAUGCCUU----------------GUCCCUUGGG-AAGGUCUGAGACUGG-----------------GGUCAAAAGC------------
AAWR02001627.1/344857-344522 GGCGGA---GGGAAGCUCAUCGG--------------UGGGG--CCACGAGCU-----------------GAGUGCG-----------UUUAC---------GUCA--CUCUACCCCCCU---------------GUCCCUUGGG-AAGGUCUGAGACUAG-----------------GGCCAUAAAG------------
CAAC02000476.1/587558-587800 UUGGCC----GGAAGAAGACGGU-------------UGGGAG--AGACACAA------------------AGGCCUU------------AAAC--------UAUGG--CCUAAACA---------------------CUCCCGGG-AAGGUCUGAGAGA-A-----------------GGCUUGAAAUA-----------
AAHX01078853.1/4403-4730     UGGGCGG--GGGAAGCUCAUCAG--------------CGGGG--CCACGCGCU-----------------GAGUG-C------------UCGU-----------CA--CUCCAUCGG--------------------CCCCUGGG-AAGGUCUGAGACU-G----------------GGGCCUCCCGC------------
AAKN02000179.1/26921-27216   GGCGGA---GGGAAGCUCAUCGG-------------U--GGG--CUACGAGCU-----------------GAGUGCG------------UGAU---------GUCA--CUCUGCAGCAC----------------GUCCCUUGGG-AAGGUCUGAGACCAG-----------------GGCCAGCGGC------------
AAHX01021842.1/3344-3037     GGUGGG---AGGAUGCUCAUCAG--------------CAGGG--CCACGAGCU-----------------GAGAG-U------------UCAU-----------CU--CUCCAUGGA--------------------CCGUG-GG-AAGGUCUGAGACUGG-----------------AGCCUUCCCC------------
AAKN02019215.1/6561-6232     GGCGGA---GGGAAGCUCAUCGG--------------UGGGG--CUACGAGCU-----------------GAGUGCG------------UGAU---------GUCA--CUCUGUAGCAC----------------GUCCCUUGGG-AAGGUCUGAGACUGG-----------------GGCCAGUGGC------------
AAHX01110597.1/24771-24443   GGCGGG----GGAAGCUCAUCAGC------------U--GGG--CCACGCGCU-----------------GAGUG-C------------UCUU-----------CA--CUCCAUCAGCA------------------CCU--GGG-AAGGUCUGAGACUGGG--------------GCCUCCUGCGGCCCU---------
CAAB02015991.1/11289-11596   GUGAGU----GGAAGCUCAUUGU--------------AGAGA--UCACGUGCU-----------------GAGUG-U------------UCAU-----------CA--CUCUACCAAUC-----------------AUCUCGGGG-AAGGUCUGAGACAAG-----------------AGCCAAUAGU------------
AAPE02015123.1/7133-7464     GGCGGA---GGGAAGCUCAUUGG--------------UGGGG--CUACGCGCU-----------------GAGUGCA------------CCUC---------GUCA--CUCUACCCCAU----------------GUCCCCUGGG-AAGGUCUGAGACUGG-----------------GGCCAAGAGC------------
AAGW02024246.1/74397-74722   GGCGGA----GGAAGCUCAUCAG--------------UGGGG--CCACGAGCU-----------------GAGUGCG------------UCAC---------GUCA--CUCUACCCCAU----------------GUCCCUUGGG-AAGGUCUGAGACUAG-----------------GGCCAGUAGC------------
AAWZ02020194.1/10090-9770    -CUGGG---AGGAAGCUCUCCGA--------------AGAGG--CCACGUGCU-----------------GAGUG-U------------CCGU-----------CA--CUCUCGUUGCU------------------CCUCUGGG-AAGGUCUGAGAGAAG-----------------GGCCGCUAUUU-----------
AADN03005512.1/31262-31583   UCCGGA----GGAAGCUCACCGU--------------CGAGG--CCACGCACU-----------------GGGUG-U------------CCGU-----------CA--CCCGCGCUUCUC---------------CGCCUCGGGG-AAGGUCUGAGGGAAG-----------------GGCCAUGAGG------------
AAHX01000007.1/30875-31302   GGCGGG----GGAAGCUCAUCAG--------------CGGGG--CCACGCGCU-----------------GAGUG-C------------UUGU-----------CA--CUCCAUCGG--------------------CCCCUGGG-AAGGUCUGAGACUGG-----------------GGCCUCCCGC------------
AAPE02023527.1/19019-19348   GUGGAG----GGAAGCUCAUUGG--------------UGGGG--CUAUGCACU-----------------GAGUGCA------------CCUU---------GUCA--CUGUACCCCAU----------------GUCCCCUGGG-AAGGUCUGAGACUAG-----------------GGCCAAGAGC------------
ABEG02000622.1/50836-51080   GUUGGC---CGGAAGAAGACGGU-------------UGGGAG--AGACACAA------------------AGGCUU-------------CUAA---------U-AG--CCUCAUCAUAA------------------CUCCCGGG-AAGGUCUGAGAGA-A-----------------GGUCCCUGUG------------
AAPE02010827.1/4555-4226     GCGGAG----GGAAGCUCAUUGG--------------UGGGG--CUACGCACU-----------------GAGUGCA------------CCUC---------GUCA--CUCUACCCCAU----------------GUCCCCUGGG-AAGGUUUGAGACUAG-----------------GGCCAAGAGC------------
#=GC SS_cons                 {{{{--....{{{,,AAAAAAA,..............<<<<<..---------.................<<<<<<_............____.........>.>>..>>>--------.................->>>>>,,,.,,,,,[[[[[,,,,,.................((((,,,,,,............
#=GC RF                      Ggagga....GgAAGCUCaucgu..............aggGG..ccACaaACu.................GAGugcu............ucau.........g.ca..CUCuaccaacu.................UCCccuGGG.AAGGUCUGAGAcuaG.................GGCCAauagc............

AF440361.1/5-337             -------------------------------------------------------------------------------------AU-CUCUAAGCGGGAG-----------------------U-CCCUCUCAA----GAGGG-A---------------------------------GCUCGGGG-ACCAGAAAC---
AY627759.1/1-246             -------------------------------------------------------------------------------------UU-UCCGUGA-GGGAG-----------------------G-CGCGCCAAC----GCGUG-C---------------------------------AGCAGUCGCACCAGAAAC---
AF186214.1/1-364             GCGGGGGUUUUGUUCGCAGGCUCCUUCUUCCCGCUCCUGGUUCUACGCGGCGUGCGCUGUACCACCAUCGGUGGUUAUGGCGCUUAC-CCCGUGA-GGGGG-----------------------G-CUUGGGGAA----CCGAG-UCU------------------------------AGCGUUGUU-AUAAGAAAU---
AF186218.1/1-219             --------------------------------------------------------------------------UUCGGCCCUGAUU-CUCGUGA-GAGAA-----------------------G-CCGCUGGAA----AGCGG-UUGU----------------------------GGGCGCUGUC-AUCAGAAAU---
L12750.1/272-598             -------------------------------------------------------------------------UCUCGGUCCUGAUU-UCCGUGA-GGAAA-----------------------G-CGUUUGGAAU-UUAAACG-CUU-----------------------------GGACGUUGUC-AUCAGAAAU---
AF186221.1/4-232             ----------------------------------------------------------------------------------CCUUU-CUCUUGA-GAGAUC---------------------CU-GGCGAGGAA----UCGCU-GG--------------------------------GUGCGGCC-AUAAGAAAU---
AF186222.1/1-314             ------------------------------------------------------------------------------------UCU-CUCUUGA-GAGAGU---------------------CCAGGCGAGGAA----UCGCUAGG--------------------------------GUGUUGCC-AUAAGAAAU---
AF186220.1/1-189             -------------------------------------------------------------------------CUUCGCACAAAAUG-CUCCUGA-GAGCGU--------------------CCU-GGCGCGAAA----GCGCC-GG--------------------------------GCAGGGCC-AUCAGAAAU---
AF186219.1/1-333             CUCUCCCUGGU--------------------------------------------------CCUUGGAAGGACUUGUCCUUCUGAGU-CUCGUGA-GAGAUG---------------------CCAAGCGUGGAG----ACGCUAGG-------------------------------GUGGUCGCC-AUAAGAAAC---
L12748.1/280-607             -------------------------------------------------------------------------------------GG-CUCGUGA-GAGCA-----------------------G-CCUGGGGAA----CCUGG-UUAUA--------------------------AUAGCGGCGCU-AUCAGAAAU---
U18530.1/28436-28079         CCGGGUUAA------------------------------------------------------UGUCGCUUUUGGCAUUGGCCCCUG-CUCCUGA-GAGAAGAA-----------------AUAU-ACUGGGGAA----CCAGU-CUUUA-------------------------CCGACCGUUGUU-AUCAGAAAU---
AF186227.1/8-344             AGCCUGGGCUCGC----------------------------------------------UUCCUUCGGGAAGCUAGGCUCAGGUCUU-UCCGUGA-GGACAGC-------------------CUA-GCCGGGGA-----CCGGU-CUGCC--------------------------UGGACGUUGUU-AUCAGAAAU---
AF186224.1/13-452            UGUCGUUGCCCUCCCCAAGCCUAGA-----------------------CGGUGUCUUCUUCUAGGAGGAGCUUAAGUCCAGGUCCUU-CCCGUGA-GGGCAGUUUUCUUUGCAAUUUUAAAUUUU-ACUGGGGAA----CCGGU-CUGCCUAAAAAUUGCCAUUGAAGAAUUUAUUGGGACGUCGUU-AGCAGAAAU---
L12746.1/287-642             CCGGGCCA---------------------------------------------------------UUGUCUCUGGCAGUGGCCCCUG-CUCGUGA-GAGAAGAA-----------------ACUU-GCUGGGGAA----CCAGU-CUUUA-------------------------CCGACCGUUGCU-AUCAGAAAUU--
AF186229.1/1-295             CUUUGUC----------------------------------------------------------GACCGGUUGCCUUGGCGACUUU-UCCGUGA-GGAGG-----------------------G-CCUGGGGAA----CCAGG-CUCAU-------------------------AUGGUCAUUGUC-ACAAGAAAU---
AF186233.1/1-295             CUU------------------------------------------------------------------AAUUGUUAAAGAACUGUU-UCCGUGA-GGAAA-----------------------G-UCUGGGGAA----CUGGA-CUUG---------------------------CAGCUGCUGUC-ACAAGAAAU---
AF186230.1/1-232             -------------------------------------------------------------------------------------UG-CUCUUGA-GAGCGUC-------------------CUU-AGCGUGCAA----ACGCU-GG--------------------------------GCGGUGCU-AUCAGAAAU---
X52531.1/47-305              -------------------------------------------------------------------------------------UG-CUCGUGAGGAGCG-----------------------G-AGGACGAAA----GUCCU-G----------------------------------CCGGGUGUACCAGAAAU---
AL590447.1/87172-86932       -------------------------------------------------------------------------------------UA-GCCGAAA-GGGCA-----------------------C-UUGGUUAAU----GCCAA-GG--------------------------------GUCGUCCACAACAGAAACA--
AF440363.1/1-244             -------------------------------------------------------------------------------------UU-CCCUCGGUGGGAA-----------------------U-GUCACGAAA----GUAAU-G----------------------------------CUUGGGG-ACCAGCAAU---
AF440364.1/1-258             -------------------------------------------------------------------------------------UU-CCCUUGGUGGGAA-----------------------U-GUCACGAAA----GUACU-A----------------------------------CUUGGGG-ACCAGCAAUG--
AY726782.1/1-248             -------------------------------------------------------------------------------------UU-CCCUCGGUGGGAA-----------------------U-GCCACGAAA----GUUAC-U---------------------------------GCUUGAGG-ACCAGCAAU---
AF440362.1/1-328             -------------------------------------------------------------------------------------AU-CUCUUGGCGGGAAU---------------------CC-UCUCUCACG----AGGGA-G----------------------------------CUCAGGG-ACCAGAAAU---
AC008221.5/55056-54762       ---------------------------------------------------------------------------UGCGGCUUCAUU-UCCCAGCAGGAAA-----------------------C-CUGUGUGAU----UGCAG-G----------------------------------GCGAAAGUACCAGAAAU---
AF044331.1/5-307             -------------------------------------------------------------------------------------UU-CCCUAGCAGGGUA-----------------------U-CACCUG-------AUGUG-A----------------------------------GUGAGUG-CACAGAGAAU--
AF004377.1/5-311             -------------------------------------------------------------------------------------UU-CCCUAGCAGGGUA-----------------------U-CACCUGAUC---UGGGUG-A----------------------------------GUGAGUG-CACAGAGAAU--
U50408.1/4-306               -------------------------------------------------------------------------------------UG-UCCUAGCAGGACA-----------------------U-CAUCUGAAU-----GAUG-A----------------------------------GCGAGUG-CACAGAAAAU--
AF004373.1/3-319             -------------------------------------------------------------------------------------UG-CCUUCACAAGGCA-----------------------U-UGCUUGGUG---UAAGCA-A----------------------------------GUGAGUU-CCCAUCAAAG--
AF004374.1/2-403             -------------------------------------------------------------------------------------UG-CCCUCACAGGGCG-----------------------U-CACCUGAGU----GGGUG-A----------------------------------GUGAGUC-CCCAGCAACC--
AF004372.1/3-405             -------------------------------------------------------------------------------------CG-CCCUUACAGGGCG-----------------------U-CACUUGAGC----GGGUG-A----------------------------------GUGAGUC-CCCAGCAACC--
AF004371.1/7-309             -------------------------------------------------------------------------------------UG-UCUUAACAAGGCA-----------------------U-UGCUUGGUU---UGAGCA-A----------------------------------AUGAGUU-ACCAUCAAAC--
AF044330.1/1-316             -------------------------------------------------------------------------------------UG-CUCUCACAGGGCA-----------------------U-CACUUGGAU---GAAGUG-A----------------------------------GUGGGUA-CUCAGAAAGC--
AF044737.1/3-396             -------------------------------------------------------------------------------------CG-CCCUCACAGGGCG-----------------------U-CACCUGAUAU-UCGGGUG-A----------------------------------GUGAGCC-CCCAGCAACC--
AF077370.1/3-396             -------------------------------------------------------------------------------------CG-CCCUCACAGGGCG-----------------------U-CACCUGAUGU--CGGGUG-A----------------------------------GUGAGCC-CCCAGCAACC--
AF044328.1/3-325             -------------------------------------------------------------------------------------UG-UCCUUGCAGGACA-----------------------U-CUUCCGAGC---CGGGAG-A----------------------------------GCGAGCU-CCCAGACACU--
AF004375.1/3-306             -------------------------------------------------------------------------------------UG-CCCCAGCAGGGCA-----------------------U-CCCCUGAAA----AGGGG-A----------------------------------GCGAGCU-CCCAGAGACC--
AF044327.1/3-330             -------------------------------------------------------------------------------------CG-CCUUAGCAGGGCG-----------------------C-CAUCUUAGG---AAGGUG-G----------------------------------GUGAGUU-CCCAGCAAUA--
AF044325.1/3-327             -------------------------------------------------------------------------------------CG-UCCUAGCAGGGCG-----------------------C-CAUCUUAGG---AAGGUG-G----------------------------------GUGAGUU-CCCAGCAAUA--
AF044326.1/3-348             ------------------------------------------------------------------------------------CCG-CCCUAGCAGGGUG-----------------------C-CACCUUCUG---AAGGUG-G---------------------------------AGUGAGUU-CCCACCAAUG--
AF004376.1/3-330             ------------------------------------------------------------------------------------CCG-CCCUAGCAGGGUG-----------------------C-CACCUUCUG---AAGGUG-G---------------------------------GGUGAGUU-CCCACCAAUG--
AF191547.1/2290-1993         -------------------------------------------------------------------------------------GG-CCCUAACCGGGCU-----------------------C-UCCCCGAGC----GGGGA-G----------------------------------GUGAGUU-CCCAGAGAGC--
L08800.1/29-285              -------------------------------------------------------------------------------------CG-CCCUAACCGGGCU-----------------------C-UCCCCGAGU----GGGGA-G----------------------------------GUGAGUU-CCCAGAGAGC--
L08687.1/15-320              -------------------------------------------------------------------------------------GG-CCCUAACAGGGCU-----------------------C-UCCCUGAUCU-UCGGGGA-G----------------------------------GUGAGUU-CCCAGAGAAU--
L08685.1/15-320              -------------------------------------------------------------------------------------GG-CCCUAACAGGGCU-----------------------C-UCCCUGAGCU-UCGGGGA-G----------------------------------GUGAGUU-CCCAGAGAAC--
X15624.1/4-336               -------------------------------------------------------------------------------------GG-CCCUAACAGGGCU-----------------------C-UCCCUGAGCU-UCAGGGA-G----------------------------------GUGAGUU-CCCAGAGAAC--
L08686.1/15-320              -------------------------------------------------------------------------------------GG-CCCUAACAGGGCU-----------------------C-UCCCUGAGCU-UCGGGGA-G----------------------------------GUGAGUU-CCCAGAGAAC--
L08688.1/15-320              -------------------------------------------------------------------------------------GG-CCCUAACAGGGCU-----------------------C-UCCCUGAGCU-UCGGGGA-G----------------------------------GUGAGUU-CCCAGAGAAC--
AF434764.1/4-250             ------------------------------------------------------------------------------------GAG-AUCUAGGAGAUCU-----------------------U-CCAUUAUCCUUAUAGAGG-A----------------------------------GAGGCUGUAGAAGAAGAC--
AY627761.1/2-369             -------------------------------------------------------------------------------------AU-CUCUAGGGGGGAA-----------------------A-UUACAAACA---AUGUAA-U---------------------------------GGUCAGGU-AACAGAAAU---
AY627758.1/6-264             -------------------------------------------------------------------------------------GUUUUCUUGGCGGAAC-----------------------A-UGCGGUGAA-----CGCA-U---------------------------------UGCUUGGA-ACCAGUAAC---
AY609138.1/103-415           -------------------------------------------------------------------------------------GG-CCCUAGCAGGGCC-----------------------C-UCCCCGCGCG--CGGGGG-G----------------------------------GUGAGUU-CCCAGAGAG---
AANH01002636.1/64511-64819   -------------------------------------------------------------------------------------UA-CCCUUGCAGGGUG-----------------------U-CACCUGAUU---CGGGUG-A----------------------------------GCGAGUG-AACAGAAAAC--
X04013.1/204-463             -------------------------------------------------------------------------------------UG-CUCGUGAGGAGCG-----------------------A-AGAACGAAC----GUUCU-G---------------------------------CCGAAUGU-ACCAGAAAU---
AAGH01008041.1/2662-2957     ---------------------------------------------------------------------------UGCGGCUUCAUU-UCCCAGCAGGAAA-----------------------C-CUGUGUGAU----UGCAG-G----------------------------------GCGAAAGUACCAGAAAU---
AAPQ01006786.1/48246-48539   ---------------------------------------------------------------------------UGCGGCUCCAUU-UCCCAGCAGGAAA-----------------------C-CUGUGUGAU----UGCAG-G----------------------------------GCGAAAGUACCAGAAAU---
BX294109.5/48751-48454       -------------------------------------------------------------------------------------UG-CUCUAGCAGGGCA-----------------------U-CAUCUGAAU-----GAUG-A----------------------------------GCGAGUG-CACAGACACG--
AAHY01756065.1/299-617       -------------------------------------------------------------------------------------GG-CCCUAACCGGGCU-----------------------C-UCCCCGAGC----GGGGA-G----------------------------------GUGAGUU-CCCAGAGAGC--
AAPY01506299.1/591-266       -------------------------------------------------------------------------------------GG-CCCUAACAGGGCU-----------------------C-UCCCUGAGUG--CGGGGA-G----------------------------------GUGAGUU-CCCAGAGAAU--
AAHX01082883.1/46075-45778   -------------------------------------------------------------------------------------GG-CCCUAACCGGGCU-----------------------C-UCCCCGAGU----GGGGA-G----------------------------------GUGAGUU-CCCAGAGAGC--
AAFS01000235.1/74943-74603   ACAACAUGCAGUGCAU----------------------------------------CGAGAGGUGCCUGUGUGUCGGAGGCUUAAUU-UCCUAGCAGGAAA-----------------------C-CUGUGUGAU----UGCAG-G----------------------------------ACGAAAGUACCAGAAAU---
AAPP01019576.1/193412-193118 U----------------------------------------------------------------------CGUGCGAGGCUCUAUU-UUCUAGCAGGAAA-----------------------C-CUGUAUGAU----UACAG-G----------------------------------GCGAGAGUACCAGAAAU---
CAAE01014991.1/324501-324806 -------------------------------------------------------------------------------------UG-UCCUUGCAGGACA-----------------------U-CACCUGACU---CGGGUG-A----------------------------------GCGAGUG-AACAGAGAA---
AADA01028820.1/18592-18913   -------------------------------------------------------------------------------------AG-CCUUAACAAGGCU-----------------------C-UCUUUGAGUU-GCAAGGA-G----------------------------------GUGAAUU-CCCAGAAAAC--
AANH01002636.1/66726-67032   -------------------------------------------------------------------------------------UA-CCCUUGCAGGGUG-----------------------U-CACCUGAUA---CAGGUG-A----------------------------------GCAAGUG-AACAGAAAAU--
AAFC03039865.1/140694-141025 ------------------------------------------------------------------------------------CGG-CCCUAAAAGGGCC-----------------------U-UCCCUGAGCU-UUGGGGA-G----------------------------------GUGAGUU-CCCAGAGAAC--
AL954692.9/82863-82562       -------------------------------------------------------------------------------------UG-ACCUAGCAGGACA-----------------------U-CAUCUGAAU-----GAUG-A----------------------------------GCGAGUG-CACAGAAAAU--
AACI02000962.1/1963-2317     CCGGGUCA---------------------------------------------------------GCGUCUUUGACAAUGGCCCCUG-CUCCUGA-GAGAAGAA-----------------UCUU-ACUGGGGAA----CCAGU-CUUUA-------------------------UCGACCGUUGUU-AUCAGAAAUU--
AY609135.1/99-412            -------------------------------------------------------------------------------------GG-CCCUAGCAGGGCC-----------------------C-UCCCCGCGCG--CGGGGG-G----------------------------------GUGAGUU-CCCAGAGAG---
AASU01035577.1/1717-1416     ---------------------------------------------------------------------------UGCGGCUUCAUU-UCCCAGCAGGAAA-----------------------C-CUGUGUGAU----UGCAG-G----------------------------------GCGAAAGUACCAGAAAU---
AAGD02004958.1/19351-19594   ------------------------------------------------------------------------------------GAG-AUCUAGGAGAUCU-----------------------U-CUAGUGUCCUUAUAGAAG-A----------------------------------GAGGCUGUAGAAGAAGGU--
AAYZ01125348.1/5678-5374     -------------------------------------------------------------------------------------GG-CCCUAACAGGGCU-----------------------C-UCCCUGAGUC-UCGGGGA-G----------------------------------GUGAGUU-CCAAGAGAAC--
AAFC03071173.1/67816-67484   ------------------------------------------------------------------------------------CGG-CCCUAACAGGGCC-----------------------C-UCCCUGAGCU-UCGGGGA-G----------------------------------GUGAGUU-CCCAGAGAAC--
AANG01621100.1/3337-3671     -------------------------------------------------------------------------------------GG-CCCUAACAGGGUC-----------------------C-UCCCUGAGUU-GCGGGGA-G----------------------------------GUGAGUU-CCCAGAGAAC--
ABDC01377112.1/1708-1368     -------------------------------------------------------------------------------------AC-CCCUAAACAGGGC----------------------UC-UCCCUGAGUU-UCGGGGA-G----------------------------------UUGAGUU-GGCAGAGACC--
AACA01000088.1/21374-21028   CCGGGUCA---------------------------------------------------------UUGUCUCUGGCAGUGGCCCCUG-CUCGUGA-GAGAAGAA-----------------ACUU-GCUGGGGAA----CCAGU-CUUUA-------------------------CCGACCGUUGCU-AUCAGAAAUU--
AAYZ01187716.1/7604-7282     -------------------------------------------------------------------------------------GG-CCCUAACAGGGCU-----------------------C-UCCCUGAGUC-UCGGGGA-G----------------------------------GUGAGUU-CCCAGAGAAC--
AAQQ01078467.1/2582-2247     ------------------------------------------------------------------------------------CGG-CCCUAACAGGGCC-----------------------C-UCCCUGAACC-GCGGGGA-G----------------------------------GUGAGUU-CCCAGAGAAC--
AABY01000076.1/21420-21783   CCGGGCCAA------------------------------------------------------UGUCAUUUUAGGCAUUGUCCCCUG-CUCCUGA-GAGAAGAAC---------------UAUC---CUGGGGAA----CCAG---UCUUU-----------------------ACCGACCGUUGUU-AUCAGAAAU---
BAAF04017480.1/6237-5930     -------------------------------------------------------------------------------------UA-CCCUUGCAGGGUA-----------------------U-CACCUGAUU---CGGGUG-A----------------------------------GCGAGUG-AACAGAAAAA--
X56558.1/7-319               -------------------------------------------------------------------------------------UG-CUCUCACAGGGCA-----------------------U-CACUUGGAN---NAAGUG-A----------------------------------GUG-GUA-CUCAGGAAAG--
AY609130.1/103-418           -------------------------------------------------------------------------------------GG-CCCUAGCAGGGCC-----------------------C-UCCCCGCGCG--CGGGGG-G----------------------------------GUGAGUU-CCCAGAGAG---
AACH01000030.1/12761-12402   CCGGGUCA---------------------------------------------------------AUGUCUUAGACAAUGGCCCCUA-CUCCUGA-GAGAAGAA-----------------AUAU-ACUGGGGAA----CCAGU-CUUUA-------------------------CCGACCGUUGUU-AUCAGAAAUA--
AAPN01395706.1/4386-4039     -------------------------------------------------------------------------------------GG-CCCUAGCAGGGCC-----------------------C-CCCCCGAGCC-GCGGGGG-G----------------------------------GUGAGUU-CCCAGAGAAG--
AALT01519858.1/2181-1847     -------------------------------------------------------------------------------------GG-CCCUAACAGGGCC-----------------------C-UCCCCGACCU--CGGGGA-G----------------------------------GUGAGUU-CCCAGAGAAU--
AATM01000019.1/108951-109207 -------------------------------------------------------------------------------------UG-CUCGUGAGGAGCG-----------------------G-UGAAUGAUU---AAUUCA-G---------------------------------CCAGAUGU-ACCAGAAAU---
AAFR03022275.1/195137-194802 -------------------------------------------------------------------------------------GG-CCCUAGCAGGGCU-----------------------C-CUCCCGCGAUUGUGGGGG-G----------------------------------GUGAGUU-CCCAGAAAAU--
AACN010174136.1/601-933      ------------------------------------------------------------------------------------UGG-CCCUAACAGAAUC-----------------------C-UCCCUGAGUU-UUGGAGA-G----------------------------------GUGAAUU-UCCAGAAAAU--
AAHY01054080.1/31215-30889   -------------------------------------------------------------------------------------AG-CCCUAACCGGGCU-----------------------C-UCCCCGAGC----GAGGA-G----------------------------------AUGAGUU-CCCAGAGAGC--
AAPT01018385.1/57001-57367   UGCACAACAAGCGAUUUGC----------------------------------UGUUAAAGGUGAUCGUUUGUCGCGGAGUUUCAUU-UCCCAGCAGGAAA-----------------------C-CUGUGUGAU----CGCAG-G----------------------------------GCGAAAGUACCAGAAAUC--
AY609136.1/75-392            -------------------------------------------------------------------------------------GG-CCCUAGCAGGGCC-----------------------C-UCCCCGCGCG--CGGGGG-G----------------------------------GUGAGUU-CCCAGAGAG---
AANI01014597.1/56085-56433   UAACAACAUACAAAAGC--------------------------------------CGAGAGGUGAUUGUGUGUCGCGGAGCUUCAUU-UUCUAGCCGGAAA-----------------------C-UUGUGUAAU----CACAA-G----------------------------------GCGAAAGUACCAGAAAU---
AANG01442536.1/145-454       -------------------------------------------------------------------------------------GG-CCCCAACAGGGUC-----------------------C-UCCCUGAGUU-UCAGGGA-G----------------------------------GUGAGUU-CCCAGAGAUU--
CR392032.9/77428-77725       -------------------------------------------------------------------------------------UG-CUCUAGCAGGGCA-----------------------U-CAUCUGAAU-----GAUG-A----------------------------------GCGAGUG-CACAGACACG--
AAQB01008954.1/214928-214576 ACAACAUGCCAAUUCA-----------------------------------------UCCGAAAGGGGUUUGGCGUGUAGCUUCAUU-UCCUAGCAGGAAA-----------------------C-CUGUGUGAU----UACAG-G----------------------------------GCGAAGGUACCAGAAAU---
AAPU01011135.1/119858-120199 UAACAACGCUCAAAAGC--------------------------------------UGAAAGGUGAUUGUGUGUCGUGGAGCUUCAUU-UCCUAGCAGGAAA-----------------------C-UUGUGUAAU----CACAA-G----------------------------------GCGAAAGUACCAGAAAU---
AC154132.2/16832-17109       -------------------------------------------------------------------------------------CG-UUCUAGCAGGAUG-----------------------C-UUGUAUUUG-----GCAA-G----------------------------------GCGAGAACACCAGAAAU---
AAIY01285770.1/2149-2419     -------------------------------------------------------------------------------------AG-CCCUUACAGGUCC-----------------------U-CCCUGAGCU----CGGGC-G----------------------------------CUGAG-C-GCCUGAGAA---
AC154132.2/16458-16734       -------------------------------------------------------------------------------------UG-CUCCAGAAGGGCG-----------------------C-UUGCAUUUU-----GCAA-G----------------------------------GCGAGAACACCAGAAAU---
AAHX01100535.1/4678-4411     -------------------------------------------------------------------------------------GG-CCCUAACCGGGCU-----------------------C-UCCCCGAGA----GGGGA-G----------------------------------GUGAGUU-CCCAGAGAGC--
AAGV020371666.1/2304-1973    -------------------------------------------------------------------------------------GG-CCCUGACAGGGCU-----------------------U-UCCCAGUUC----UGGGG-A---------------------------------GGUGAGUA-CCCUGAAAC---
AAWR02001627.1/344857-344522 ------------------------------------------------------------------------------------CGG-CCCUAACAGGGCC-----------------------C-UCCCUGACCU-UCAGGGA-G----------------------------------GUGGGUU-CCCAGAGAAC--
CAAC02000476.1/587558-587800 -----------------------------------------------------------------------------------AGAG-AUCUAGGAGAUCUUU------------------CAGU-UUCCUUAUA----GAGAA-G----------------------------------AGGCUGU-AGAAGAAGA---
AAHX01078853.1/4403-4730     -------------------------------------------------------------------------------------GG-CCCUAACCGGGCC-----------------------C-UCCCCGAGU----GGGGA-G----------------------------------GUGAGUU-CCCAGAGAGC--
AAKN02000179.1/26921-27216   -------------------------------------------------------------------------------------GG-CCCUAAC-AGGCC-----------------------C-UCCCUGAACC-UCAGGGA-A----------------------------------GUGAGUU-CCCAGAGAGC--
AAHX01021842.1/3344-3037     -------------------------------------------------------------------------------------UG-CCCUAACCAGGCU-----------------------C-UCCUCGAGC----AGGGA-G----------------------------------GUGAGUU-CCCAGAGAGCAG
AAKN02019215.1/6561-6232     -------------------------------------------------------------------------------------GG-UCCUAACAGGGCC-----------------------C-UCCCUGAACC-GCGGGGA-G----------------------------------GUGAGUU-CCCAGAGAGC--
AAHX01110597.1/24771-24443   ----------------------------------------------------------------------------------AACCG-UUCUCUCUGGUCU-----------------------C-UCCCAGAGU----GGGGA-G----------------------------------GUGAGUU-CCCAGAGAGC--
CAAB02015991.1/11289-11596   -------------------------------------------------------------------------------------UG-UCCUUGCAGGACA-----------------------U-CACCUGAUU---CGGGUG-A----------------------------------GCGAGUG-AACAGAAAAU--
AAPE02015123.1/7133-7464     -------------------------------------------------------------------------------------GG-CCCUAACAGGGCC-----------------------C-UCCCUGAGCA-GCGGGGA-G----------------------------------GUGAGUU-CCCAGAGAAC--
AAGW02024246.1/74397-74722   -------------------------------------------------------------------------------------GG-CCCUAACAGGGCU-----------------------C-UCCCUGAGUC-UCGGGGA-G----------------------------------GUGAGUU-CCCAGAGAAC--
AAWZ02020194.1/10090-9770    ------------------------------------------------------------------------------------CCG-CCUUAGCAGGGCG-----------------------C-CACCUUCGG---AAGGUG-G----------------------------------GUGAGUU-CCCAGCGAUA--
AADN03005512.1/31262-31583   ------------------------------------------------------------------------------------CGG-CUCCAGCAGAGCC-----------------------C-CGCCCGCGU----GGGUG-G----------------------------------GUGAGCC-ACCAGCAAGG--
AAHX01000007.1/30875-31302   -------------------------------------------------------------------------------------GG-CCCUAACCGGGCU-----------------------C-UCCCCGAGU----GGGGA-G----------------------------------GUGAGUU-CCCAGAGAGC--
AAPE02023527.1/19019-19348   -------------------------------------------------------------------------------------GG-CCCUAACAGGGCC-----------------------C-UCCCUGAGCA-GCGGGGA-G----------------------------------GUGAGUU-CCCAGAGAAC--
ABEG02000622.1/50836-51080   -------------------------------------------------------------------------------------AG-AUCUAGGAGAUCU-----------------------U-CCACUAUCCUUAUAGAGG-A----------------------------------GAGGCUGUAGAAGAAGA---
AAPE02010827.1/4555-4226     -------------------------------------------------------------------------------------GG-CCCUAACAGGGCC-----------------------C-UCCCUGAGCU-GCAGGGA-G----------------------------------GUGAGUU-CCCAGAGAAU--
#=GC SS_cons                 .....................................................................................<<.<<<_____>>>>>.......................<.<<<<<____....>>>>>.>..................................<<<<<<<.----------..
#=GC RF                      .....................................................................................ug.CCCUAGcAGGGca.......................c.cccccGaau....ggggg.g..................................guGaGuu.ACCAGAAAuc..

AF440361.1/5-337             ----GACA-CUCGCGCG----CUUUAGGGACCGGAGAGCUGGCACACGACCGCAGGGCGACCUGCGCGAUGCCCACACCACACACUC-------------------------------------------------------CGCCCCGCGCC-UGGUGAACC---GACCCGGG----UGGCU---AGCAACUAU-----
AY627759.1/1-246             ----CAAGAGCCUCUGU----GCUUAUGCCAGGAGGAGGGCCUUGCCCGACUGAGAGUG---------------------------------------------------------------------------------------------CUCGCUGAAAG----AGGCUGC-----GAC-G-CGGGUUAUUC-----
AF186214.1/1-364             ---CAAU--CUUUUGGA----UCCAGCCAGGGUCCUCUAGCAGAAAAGGGGGAUGGGGCUCUCUUGGGCUCUCCCCUCCACGCCUG----------------------------------------------------------CGGGAUUCU--GAUGGGAA---UGACAACGG--UCGGUCC-AUUUGACUUUAUCAU
AF186218.1/1-219             ---ACACAUGUUGGCCG----GCGCUAUCGCCGCACCAAU-----------------------------------------------------------------------------------------------------------------GUGAUGGGAA---AGGCAGCGG--AUGUCUC-GUUUGACUUUGCCUU
L12750.1/272-598             ---ACACCAGUCUCUUG----GC----------------------------------------------------------------------------------------------------------------------------------UGGAUGGGAA----GGCAGCGG---AUGCUC-CGUUUGACUGUGUUU
AF186221.1/4-232             ----CAGCCCCCUAAAA----AG----------------------------------------------------------------------------------------------------------------------------------GGCAUGGGA-----GGCUGCA----CGGAC---AGUUGGUCCUUGGA
AF186222.1/1-314             ---UCAGUCCGCCUAGC----G-----------------------------------------------------------------------------------------------------------------------------------GGCAUGGGA-----GGCUUCA----CGGGC---GGUUGGUCCCUAGU
AF186220.1/1-189             ----CAGUCGAGUUUAC----UU----------------------------------------------------------------------------------------------------------------------------------GGCAUGGGA-----GGCUCUG----CGGACG-GUUGGUCAUGUGUAU
AF186219.1/1-333             ---UUCAACAGGUCACA----CU----------------------------------------------------------------------------------------------------------------------------------GUUAUGGGA-----GGCGCCA----CGGGC---AGUUGGUCCCUUUG
L12748.1/280-607             ----UCAACGCUAUCAA----AUUUUGAUG---------------------------------------------------------------------------------------------------------------------------GUGAUGGGAA---CGGCGCUAG---CAACA---AACAUAUUUUAUGU
U18530.1/28436-28079         ---UCACGGAGUUCGGC----CUAGGUCGGACU------------------------------------------------------------------------------------------------------------------------CCGAUGGGAA---CGGCAACGG--UUGUUCC-GUUUGACUUGUCGCC
AF186227.1/8-344             ---UCACACGGGUAACC----------------------------------------------------------------------------------------------------------------------------------------GUGAUGGGAA----AGCAACG----AGUGU---UUUAUUUGACGGGC
AF186224.1/13-452            ---UCACAGAGACCUCU----UUCAAAGAAAUUGGUCC-------------------------------------------------------------------------------------------------------------------CUGAUGGGAA---CAGCGACGG--UAGUUCC-AUUUGACUUGUGGUG
L12746.1/287-642             ---GAACGGGGCCCGGU----CCCGCCGGGCC-------------------------------------------------------------------------------------------------------------------------UCGAUGGGAA---CGGCAACGG--UUGUUCC-GUUUGACUUGUCGCC
AF186229.1/1-295             ----CAACUCGGUAGUC----CUGUACUAUCG-------------------------------------------------------------------------------------------------------------------------AGGAUGGGAA----GGCAAUGG--ACGUUCC-GUUUAACUUGAUCUC
AF186233.1/1-295             ----CAACGCCCUUUGU----UGG---------------------------------------------------------------------------------------------------------------------------------UGGAUGGGAA----GGCAGUAG--AGGUCUC-UUUUGGCUUGGAUGC
AF186230.1/1-232             ---UUACCAGUCCUUAC----UUCGUAUUGGGAC-----------------------------------------------------------------------------------------------------------------------UGGAUGGGAA---UGGCACUGCGGAUGGUU---GGCCCUCUGAAUGA
X52531.1/47-305              ----UCGAUCUCUUGGU----UCGUCCUUUGAG------------------------------------------------------------------------------------------------------------------------AUCUUGAAAC---GCACCCGA-----GAAG---AUGUCUUUU-----
AL590447.1/87172-86932       ---CUCACUUCCCCCAU----GACCGGAACGGGAUGACUGGGGGG------------------------------------------------------------------------------------------------------------AGUUUGGAAA---UUGGACGA-----UGUC---UUAGACUCGA----
AF440363.1/1-244             ---GAGCCUGUUGAAGG----UCAGCACAAGAUCCCUUGAGCCAGGUGGUGAAGGGUGAUGCAGUAACCCCUCAGCU----------------------------------------------------------------------------AGGUUGGAAA----CCUCAAG----AGGCC---CAAAUCAUCG----
AF440364.1/1-258             ---AUACCUGCUGAGGG----UAAGCACAAGAUCUCAGUGCCGGGUGGUGCUGGGUGAUGCGUUAUCAGCCCUUAGC---------------------------------------------------------------------------UUGGUUGGAAC---AACCCGAG----AGGCC---CAAAUCAUCA----
AY726782.1/1-248             ---GUGCCUCUUGAGGG----CAAGCAGAAGAUCUCAGGACCAGGUGGUACUGGGUGAUGCGUUACAGCCCUCAGGU----------------------------------------------------------------------------UGGUUGGAAC---AACUCAAG----AGGCC---CAAAUCAUCG----
AF440362.1/1-328             ----GACC-CUUUCUCC----UUGGGUUGUCGCAGGCAAUGACUUGUGACCUGCCUAGGAUCGCUCUCUCUCUCUCUCUCUCCCUGGGGGAGGGAGGAGAGAG-----------------------AGGAGGAGGCAGGUUCCGAGGAGACAC-GGCUGGAACCAUACCUUGGG-----UGACA-CGAUGAACCAAUG--
AC008221.5/55056-54762       ----CCUGCUACCAGGU----GUUGCCGUUGCCCCCGGUGACCGCCGCCUGGUUG--------------------------------------------------------------------------------------------------GCAUUGAAAC----CUUUCGU-----GGCC---AGCGUUUUU-----
AF044331.1/5-307             --AUGAGCCAUUGUGAG----CUGUCUUUACAGGAGAAACCAGCCAGUGCAGCUCUCCAGCACUACUGGUGGAUGUGACCU--------------------------------------------------------------------CACUGGCUUGGAAA----CACUCAU-----GGCU---GGCAUAUG------
AF004377.1/5-311             --AUGAGCCAUUGUGAG----UUGUCUUUACGGAAGAAACCAGCCAGUACAGCUCUCCAGCACUACUGGUGGAUGUGACCU--------------------------------------------------------------------CACUGGCUUGGAAA----CACUCAU-----GGCU---GGCAUAUG------
U50408.1/4-306               ---CGGGUCACGCGCGC----GAUUCUCGCAGCAGACGUUGAUGCUCGCACACAUUCAGCGGAUCAACUGAUGCGACGCG---------------------------------------------------------------------CGCAGACUUGGAAA----CACUCGC-----GGCU---GGCGAAUG------
AF004373.1/3-319             ---AUGGCUCAGUUGCA----AGCUUAAUGCAAGAGACAUAGCAAAGAAGCCCAAUAUACUUCUGAUAUGGAUGCAAUGCC--------------------------------------------------------------------CAACAGACUGGAAA---UGACUCAC-----GGCU---GGCAUGUUC-----
AF004374.1/2-403             ---CCACGCUGGAGUGG----ACCGGCUCGACACGUGGAGUGGGCUCUGCAGGAGAGGCGGGGUGGACUGCAGUGAGAGGGUGGAGUUACAGAUUGACACUCCCACCCAACUCA--GUGAGGCUCCGCCCAGCUGAUGCCGCCCCCUCCCCGGGCCUUGGAAG---UGGCUCAC-----GGCU---GGCUGUGUU-----
AF004372.1/3-405             --CCACGGUGGAGUGGA----CCGGCCCGCUGUGUGGAGGAGGCUCUGCAGGAGAGGCGGGGUGGGCUUGUGGUGAGAGGGAGUGGUCGCAGAUUGAGGCUGCUCCCACCUUAC--ACACGGCUCCACCCGGCUGAUGCUGCCUCCUCCCCGGGCCUUGGAAG---UGGCUCUC-----GGCU---GGCUGUAUG-----
AF004371.1/7-309             ---CUUGUUCUGUUGUC----GCUAGACUGCACAAGUAAUAGAAGUGGUUUUCCUCUAUGGAUGCUGAGGCAAC------------------------------------------------------------------------------UGAUUUGGAAA--GUGACUCAU-----GACU---AGCAAAUUC-----
AF044330.1/1-316             ---UUGGCUCUGAUUGG----CCAGUGAGUGCAAAAGAUGCAGUGAGUGCUCCUGGGUUGAGCUCCUGUAGAUGCAAAGGC--------------------------------------------------------------------AUCAGGCUUGGCAC----UGCCCAC-----AGCU---GGCACAUUC-----
AF044737.1/3-396             ---CACGUUGGAGUGGA----CCGGUCCGUUAUGUGGGAGAGGCUAUGCAAAAGACGCCGAGCAGGGAUGUGGUGAGAUGGGCGGGUCACUGAUUUGAGGCCCGCCUACUCUUCAUCUGCGCCUCUGCCUGGUGGAUGCCGCCUCCUCCCCGGACCUUGGAAG---UGACUCAC-----GGCU---GGCUUACUG-----
AF077370.1/3-396             --CCACGUUGGAGUGGA----CCGGUCCGUUAUGUGGGAGUGGCUAUGCAAAAGACACCGGGUAGGGGUGUGGUGAGAUGGGCGGGUCACUGAUUUGAGGUCCGCCCACUCUUCAUCUGCACCUCUGCCUAGUGGAUGCCGCCACCUCCCCGGACCUUGGAAG---CGACUCAC-----GGCU---GGCUUGCUG-----
AF044328.1/3-325             ---CGGUGCAUGGAGGG----GUUUGCACAAGAUGCUAGUUAGUAGUUGGUGGCUUGAUACUGCCUUCCCUGGACUAGUUGAUGCCU--------------------------------------------------------AUUCAUCUGGGCAUUGGAAG---UGGCUUGU-----GGCUAGCAUGGCACUG-----
AF004375.1/3-306             ---CGGGGCCCAAAGGG----GGUGGCAUGAGACGCGUGACCGUGUAUCUGGUACUCGCUGAUGCUUACUCCUUCCG---------------------------------------------------------------------------GGCAUUGGAAG---UGGCUCGC-----GGCU---GGCACUCCCC----
AF044327.1/3-330             ---GGGGUCUCCUGUAA----UGCCCCAGUUUGAGGCAGGAGAAGCGGGGCUGGAGGGGCUACUCCCUCCUUCCUGCGGAUGCCUCCG-----------------------------------------------------UGGCUUACGCGGGGCUUGGGAA---UGACUCAC-----GGCC---GGCAACGUU-----
AF044325.1/3-327             ---UGGAUCUCCAGUAA----AGCCCUACUUUGAGGCAGGAGAAGCAGGGCUGGGGGGGUUCCCUCCUCCCUGCGGAUGCCUCCGUG--------------------------------------------------------GCUUACUCGGGGUUUGGGAA---UGACUCAC-----GGCC---GGCAACGUU-----
AF044326.1/3-348             ---UGGGUCUCCGAUGA----AGCCCUAGAAUUGAGGCAGGAGAAGCGGAGAGGGGUCGUGGGUCGUGGGUCGUAGGCAUCCUCCCCGCGGAUGC----------------------------------------CUCUGUGGCUCCGUUCGGGAUUUGAGAA---UGACUUAC-----GGCU---GACAGCUUU-----
AF004376.1/3-330             ---UGGGUCUCCGAUGA----AGCCCUAGAAUUGAGGCAGGAGAAGUGGAGAGGGGUCGUAGGCUCCUCCCCGCGGAUGCCUCUGUG-------------------------------------------------------GCUCCGUUCGGGAUUUGGGAA---UGACUCAC-----GGCU---GGCAGCUUU-----
AF191547.1/2290-1993         ---AGGGCUCUACGCUU----GGGCAGACUGGGCAGGAGAAGCCCCGAGUCGGGGCGGAUGCCUCCCUCGCCGG-------------------------------------------------------------------------------AGCUUGGAAC---AGACUCAC-----GGCC---AGCAGUGCG-----
L08800.1/29-285              ---AGGGCUCCACGCGU----GGGCAGACUGGGCAGGAGAAGCCCCCGGGUGGGCGGAUGCCUCCCUCGCCGG--------------------------------------------------------------------------------GGCUUGGAAC---AGACUCAC-----GGCC---AGCAAUUCG-----
L08687.1/15-320              ---GGGGCUCCGCGCGA----GGUCAGACUGGGCAGGAGAUGCCGUGGACCCCGCCCUUCGGGGAGGGGCCCGNCGGAUGCCUCC------------------------------------------------------------UUUGCCGGAGCUUGGAAC---AGACUCAC-----GGCC---AGCGAAGUG-----
L08685.1/15-320              ---GGGGCUCCGCGCGA----GGUCAGACUGGGCAGGAGAUGCCGUGGACCCCGCCCUUCGGGGAGGGGCCCGGCGGAUGCCUCC------------------------------------------------------------UUUGCCGGAGCUUGGAAC---AGACUCAC-----GGCC---AGCGAAGUG-----
X15624.1/4-336               ---GGGGCUCCGCGCGA----GGUCAGACUGGGCAGGAGAUGCCGUGGACCCCGCCCUUCGGGGAGGGGCCCGGCGGAUGCCUCC------------------------------------------------------------UUUGCCGGAGCUUGGAAC---AGACUCAC-----GGCC---AGCGAAGUG-----
L08686.1/15-320              ---GGGGCUCCACGCGA----GGUCAGACUGGGCAGGAGAUGCCGUGGACCCCGCCCUUCGGGGAGGGGCCCGGCGGAUGCCUCC------------------------------------------------------------UUUGCCGGAGCUUGGAAC---AGACUCAC-----GGCC---AGCGAAGUG-----
L08688.1/15-320              ---GGGGCUCCGCGCGA----GGUCAGACUGGGCAGGAGAUGCCGUGGACCCCGCCCUUCGGGGAGGGGCCCGGCGGAUGCCUCC------------------------------------------------------------UUUGCCGGAGCUUGGAAC---AGACUCAC-----GGCC---AGCGAAGUG-----
AF434764.1/4-250             ---GUUUCCCCUGCGAG----------------------------------------------------------------------------------------------------------------------------------------GGUUUGGAAA----CGGCCUC-----GGCC---AGCAAUUCUCGUGU
AY627761.1/2-369             ----AGUCUAAGCUCAU----ACUAAAAAACGACAAAGAAACCAAUUCAUCAACUUGCCGAAAGGUCGGAAAAUGUAAAGGUCGAGU-------------------------------------------------------CAGUAUGACAAAGGUUGGGAA---AACUUGGC-----UGCG---UAUAAAAUCAA---
AY627758.1/6-264             ---GAGCCCAUAUAAUG----GCAAGCCCUGCGAAGACCCAUUU-------------------------------------------------------------------------------------------------------------GGGAUGGAAC---GGCUAAGC----ACGCU---GCGUUUGUG-----
AY609138.1/103-415           ---CGGGCCCCGGCGAG----GGCCUUCGGGCAGGAGAGGCCGCGUGCGCGGCGGAUGCCCCCUCCCCGG-----------------------------------------------------------------------------------GGCUUGGAAU---AGACUCAC-----GGCC---GGCACGGUG-----
AANH01002636.1/64511-64819   ---AUGG--GUCUGUGA----GAGCAGCUGUCGCAGGAGAAGCUGUGUGGCGCAGUUUGUCAGCGCCAUUCAGUGGAUGUGGCG-------------------------------------------------------------CUCUCCGG--CUUGGAAU----CGCUUGC-----GGCU---GGCGUAUG------
X04013.1/204-463             ---UCAAUCAGUAUGGC----CUCGUUUGUCGUACCU--------------------------------------------------------------------------------------------------------------------GAUUUUGAAA---CGCAUUCG----AGAAG---AUUUAUUUU-----
AAGH01008041.1/2662-2957     ----CCUGCUACCAGGC----GUUGCCGUUGCCCACCAGUGACCGCCGCCUGGUUG-------------------------------------------------------------------------------------------------GCAUUGAAAC----CUUUCGU-----GGCC---AGCGUUUUU-----
AAPQ01006786.1/48246-48539   ---CCUGCUACCAGGCG----UUGCCGUUCCCUCGGGGACCGCCGCCUGGUU-----------------------------------------------------------------------------------------------------GGCAUUGAAA---CCUUUCGU-----GGCC---AGCGUUUUU-----
BX294109.5/48751-48454       ---UGGGUCACACUGUG----GUGUUUCGCACGAGACGUUGAUUUGCAAAAUAGCUAAUCAAUCGAUGCGAUCCCAGU--------------------------------------------------------------------------UGAUUUGGAAA----CACUCGC-----GGCU---GGCGGAUUG-----
AAHY01756065.1/299-617       ---AGGGCUCUACGCUU----GGGCAGACUGGGCAGGAGAAGCCCCGAGUCGGGGCGGAUGCCUCCCUCGCCGGAGCGGAUGCCUC----------------------------------------------------------CCUCGCCGGAGCUUGGAAC---AGACUCAC-----GGCC---AGCAGUGCG-----
AAPY01506299.1/591-266       ---GGGGCUCCGCGCGA----GGGCAGACUGGGCAGGAGAUGCCGUGGACCCGCUCCCGGACGGGCCCGGCGGAUGCCUCCUU----------------------------------------------------------------AAGCGGAGCUUGGAAC---AGACUCAC-----GGCC---GGCGCAGUG-----
AAHX01082883.1/46075-45778   ---AGGGCUCCACGCGU----GGGCAGACUGGGCAGGAGAAGCCCCCGGGUGGGCGGAUGCCUCCCUCGCCGG--------------------------------------------------------------------------------GGCUUGGAAC---AGACUCAC-----GGCC---AGCAAUUCG-----
AAFS01000235.1/74943-74603   ---ACUGCGGCUUGGCG----UUGCCAUCGGCGCUCGCGUCUGACUGCCGCCUUGU-------------------------------------------------------------------------------------------------UGCAUUGAAA---ACUUUCGU-----GGCC---GGCUGUUUU-----
AAPP01019576.1/193412-193118 ------CCUGCCCAGGU----GUUGCCGUUGCCCAGCAACCGCCGCCUGAU------------------------------------------------------------------------------------------------------GGCAUUGAAA---ACUCUCGU-----GGCC---AGCCUUUUU-----
CAAE01014991.1/324501-324806 ---UGGGUCAAGCGGUG----CAGUUCUAGCAGGAGAAGCUAGCAGGCGCAGUUUCCCGGCUCUGCUGGCGGAUGUGACGC-------------------------------------------------------------------ACGCUGACUUGGAAU----CGCUCGC-----GGCU---GGCGCAUG------
AADA01028820.1/18592-18913   ---AGAGCUGCUUGAGG----UCAGACAGGGCAGGAGAUGCUGUAGACCCCACCCCUAGGGAGGAAUUCAGGGGAAGUCUCCU---------------------------------------------------------------AAGUGAGAGCUUGGAAC---GGAUUC--------------AGUGAAAUG-----
AANH01002636.1/66726-67032   ---AUGGCCCUGUGAGA----GCAGCUGUCACAGGAGAAGCUGCAUGGUGCUGUUGGUCAGCGCCAUUCAGUGGAUGUGGC-------------------------------------------------------------------UCUCUGGCUUGGAAC----CGCUUGC-----GGCU---GGCGUAUG------
AAFC03039865.1/140694-141025 ---GGGGCUCCACGCACACAAGGGCAGACUGGGCAGGAGGUGCUAUGGACCCCGCCUUUGCAGAGGGUCCUGGCGGAUGCCUCC--------------------------------------------------------------UUAGCAGAGUUUGGAAC---AGACUCAC-----UGCC---AGCGAAGUG-----
AL954692.9/82863-82562       ---CGGGUCACGCGCGC----GACUCUCGCAGCAGACGUUGAUGCUCGCACACAUUCAGCGGAUCAACUGAAUGACGCGC----------------------------------------------------------------------GCAGACUUGGAAA----CACUCGC-----GGCU---GGCGAAUG------
AACI02000962.1/1963-2317     ---AAACGGAGUCUGGC----CUAGUCGGGCU-------------------------------------------------------------------------------------------------------------------------CCGAUGGGAA---CGGCAACGG--UUGUUCC-GUUUGACUUGUCGCC
AY609135.1/99-412            ---CGGG--CCCCGGCG----AGGGCCUUCGGGCAGGAGAGGCCGCGCGCGCGGCGGAUGCCCCCUCCCCGGAG---------------------------------------------------------------------------------CUUGGAAU---AGACUCAC-----GGCC---GGCACGGUG-----
AASU01035577.1/1717-1416     ----CCUGCUACCAGGC----GUUGCCGUUGCCCACCAGUGACCGCCGCCUGGUUG-------------------------------------------------------------------------------------------------GCAUUGAAAC----CUUUCGU-----GGCC---AGCGUUUUU-----
AAGD02004958.1/19351-19594   ---GUUUCCCCCGAGUG----------------------------------------------------------------------------------------------------------------------------------------GGUUUGGAAA----CGGCCUC-----GGCC---AGCAAUCACCUAUA
AAYZ01125348.1/5678-5374     ---GGGGCUCCGUGCGA----GGGCAGACUGGGCAGGAGAUGCCGCGGCCCCUCUCCCCGGAGGGACCCGGCGGAUGCCUCCU---------------------------------------------------------------UAGCCGGAGCUUGGAAC---AGACUCAC-----GGCC---AGCGAAGUGA----
AAFC03071173.1/67816-67484   ---GGGGCUCCGCGCGA----GGGCAGACUGGGCAGGAGAUGCUAUGGACCCCGCCCUCGCGGAGGGGCCUGGCGGAUGCCUCC-------------------------------------------------------------UUAGCCGGAGCUUGGAAU---AGACUCAC-----GGCC---GGCGAAGUG-----
AANG01621100.1/3337-3671     ---GGGGCUCCGCGCGA----GGGCAGACUGGGCAGGAGAUGCCAUGGACCCCGCCCUCGAGGAGGGGCCUGGCGGAUGCCUCC-------------------------------------------------------------UUAGCCGGAGCUUGGAAA---AGACUCAC-----GGCC---AGCGAAGUG-----
ABDC01377112.1/1708-1368     ---CGGGCUCCGCGCGA----GGUCAGACUGGGCAGGAGAUGCCGUGGACCCCGCCCCCCAGGACGGGCGCGGCGGACGCC-------------------------------------------------------------------UCCUCAGCCUG--------AAC--AA-----GGUG---CUUUUUUUGCGAAA
AACA01000088.1/21374-21028   ---GAACGGGGUCCGGU----CCCGCCGGGCC-------------------------------------------------------------------------------------------------------------------------CCGAUGGGAA---CGGCAACGG--UUGUUCC-GUUUGACUUGUCGCC
AAYZ01187716.1/7604-7282     ---GGGGCUCCGUGCGA----GGGCAGACUGGGCAGGAGAUGCCGCGGCCCCUCUCCCGGAGGGACCCGGCGGAUGCCUCCUU----------------------------------------------------------------AGCCGGAGCUUGGAAC---AGACUCAC-----GGCC---AGCGAAGUG-----
AAQQ01078467.1/2582-2247     ---GGGGCUCCGCGCGA----GGGCAGACUGGGCAGGAGAUGCCGAGGACCUCACCCUCGGGGUGGGGCCCGGCGGAUGCCUCC-------------------------------------------------------------UUAGCCGGAGCUUGGAAC---AGACUCAC-----GGCC---AGCCAAGUG-----
AABY01000076.1/21420-21783   ---UUACGGAGUCUGGC----UUAGGUCGGACC------------------------------------------------------------------------------------------------------------------------CCGAUGGGAA---CGGCAACGG--UUGUUCC-GUUUGACUUGUCGCC
BAAF04017480.1/6237-5930     --UUGGGCCACCGCACG----CAGUUUCAGCAGGAGAAGCUAGGUGGUGCUGGUUCACGCGCCUCCCAGUGGAUGUGCUGC-------------------------------------------------------------------GUGCUGGCUUGGAAU----CACUCGC-----GGCU---GGCGAAUG------
X56558.1/7-319               --CUUGGCUCUGAUUGG----CCAGUGAGUGCAAAAGAUGCAGUGAGUGCUCCUGGGUUGAGCUCCUGUAGGAUGCAAAGG-------------------------------------------------------------------CAUCAGGCUUGGCAC----UGCCCAC-----AGCU---GGCACAUUC-----
AY609130.1/103-418           ---CGGGCCCCGGCGAG----GGCCUUCGGGCAGGAGAGGCCGCGCGCGCGCGGCGGAUGCCCCCUCCCCGG---------------------------------------------------------------------------------GGCUUGGAAU---AGACUCAC-----GGCC---GGCACGGUG-----
AACH01000030.1/12761-12402   ---GUACGGAGCCUGGC----CUAGGUCAGACU------------------------------------------------------------------------------------------------------------------------UCGAUGGGAA---CGGCAACGG--UUGUUCC-GUUUGACUUGUCGCC
AAPN01395706.1/4386-4039     ---GGGGCCUCGCGCGG----GGGCCGACCGGGCAGGAGAAGCCGCGCCGCGCUGGCGCCCCCUAGCGUCCGCCCGGCCCGCGGCGGAUG--------------------------------------------------CCCCUCCCGCCGGGGCUUGGAAA---CGACUCAC-----GGCC---GGCGGGCUG-----
AALT01519858.1/2181-1847     ---GGGUCUCCGGCGAG----GGCAGACUGGGCAGGAGAUGCUACGGGUCCCCUCUCCCUCGCGGAAGGGGUCCUAGCGGAUGCCU---------------------------------------------------------CCUUAGCCGGAGCUUGGAAC---AGACUCAC-----GGCC---AGCGAAGUG-----
AATM01000019.1/108951-109207 ----UCGACAAAAGCAC----ACAAGUGUGGAU------------------------------------------------------------------------------------------------------------------------GUCUUGGAAC----GCAUCUG----AGAAG---AUUUCUUUU-----
AAFR03022275.1/195137-194802 ---GGGGCCCGGUUUGG----GGGUAAGACUGGGCAGGAGAAGCCCAUGCGUACCACACCCCCGGGUGUGGCCUGGGCGGAUGCCU---------------------------------------------------------CCCUCGACCGGGCUUGGAAA---CGACUCAC-----GGCC---AGCGAAGUG-----
AACN010174136.1/601-933      ---GGGGCUUCACAGAA----AGGCAGACUGGGCAGAUAUCAUGGACACCACCCUUGCAGAGUGGCCUGGUGGAUGCCUCCUU----------------------------------------------------------------AGCCAGAGCUUGGAAC---AGGCUCAU-----GGCC---AGUGAGUGA-----
AAHY01054080.1/31215-30889   ---AGGGCUCUACGAGU----GGGCAGACUGGGCAGGAGAAGCCCUGAGUCUGGGCAGAUGCCUCCCUCGCCAG-------------------------------------------------------------------------------AGCUUGGAAC---AGACUCAC-----AGCC---AGCAGAGCG-----
AAPT01018385.1/57001-57367   ---CUGCCUCGCUGCUG----UUAUUGUUAUUGUUGUUGUUGCCAACGACGAUGACGACGACGCGCGU-------------------------------------------------------------------------------------UGCAUUGAAA---UCUUUCGU-----GACC---AGCAAUUUU-----
AY609136.1/75-392            ---CGGGCCCCGGCGAG------GGCCUUCGGGCAGGAGAGGCCGCGGGCGCGGCGGAUGCCCCCUCCCCGG---------------------------------------------------------------------------------GGCUUGGAAU---AGACUCAC-----GGCC---GGCACGGUG-----
AANI01014597.1/56085-56433   ---GCUGCAGUAUGGCU----GUUGCCGCACCGCUUGCCGUUUGCCGCCGGCCAUGU------------------------------------------------------------------------------------------------UGCAUUGAAA---ACUUUCGU-----GACC---AGCAAUUUA-----
AANG01442536.1/145-454       ---GGGUCUUUGCUUGA----GGUCAGACUGGGCAGGAGAUGCUCUGGACCCCACCCUUGGGGAGGAGGCAGAUGCCUCCUU-----------------------------------------------------------------AGCUGGAGGUUGGAAC---AGAUUUGC-----GGCC---AGCAAGUG------
CR392032.9/77428-77725       ---UGGGUCACUCUGUG----GUGUUUCGCACGAGACGUUGAUUUGCAAAAUAGCUAAUCAAUCGAUGCGAUCCCAGU--------------------------------------------------------------------------UGACUUGGAAA----CACUCGC-----GGCU---GGCGGAUUG-----
AAQB01008954.1/214928-214576 ---ACUGUACUGUUUGG----CU----------------------UGUUGCGGUCCCCUCGACCGCCGCCUUACGGA----------------------------------------------------------------------------UGCAUUGAAA---UCUUUCGU-----GACC---AGCCGUUUU-----
AAPU01011135.1/119858-120199 ---GCUGCAGCAUGGCU----GU---------------------------------------------UGCCGCAUAACCUGCCGC----------------------------------------------------------CGGCCAUGUUGCAUUGAAA---GCUUUCGU-----GGCC---AGCAAUUUU-----
AC154132.2/16832-17109       ---ACGC-----GAAAA----AGUUUUUUAGCCAAGGAUUGACUUUGCGCAUAGGCGAUGGAACUUUUCC-------------------------------------------------------------------------------------GUUGGAAU----UUUUUGU-----GGGU---AGCGAUUUU-----
AAIY01285770.1/2149-2419     -----GGCUCCGCCGGG------GCAGACUGGGCAGGAGAAGCAGUGG---------------------------------------------------------------------------------------------------------AGCUUGGAAC---AGACUCCC-----AGCC---GGCAAAUG------
AC154132.2/16458-16734       ---CUGC-----GAUGA----GGUUUCAAAGCCAAGGAUUCGCUCUGGCGAUAGGUGGUGGAGCUUUAUC-------------------------------------------------------------------------------------GUUGGAAU----UUCUCGU-----GACC---GGCUGUUUU-----
AAHX01100535.1/4678-4411     ---AGGGCUCCACGCGU----GGGCAAAAAAAGAGAAAAAAAUGUAAACCUGAAGAG-----------------------------------------------------------------------------------------------GAGCUUCAUA-----GCUUCAU-----AGCUU-CAGCUAUGAC-----
AAGV020371666.1/2304-1973    ---AGGGCCCCGUGUGA----GGAUAGACUGGGCAGGAAGUGCUGUGGAUCCCGUACCUGUGGUGGGACCUGGUGGAUGUCUCC-------------------------------------------------------------UUAGGAGGAACUUGAAAG---AGACUCAU-----GGCC---AGCCAUCCAG----
AAWR02001627.1/344857-344522 ---GGGGCUCCGCGCGA----GGGCAGACUGGGCAGGAGAUGCUGUGGACCCCGCCCUUGGGGAGGGGCCCGGCGGAUGCCUCC-------------------------------------------------------------UUAGCCGGAGCUUGGAAC---AGACUCAC-----GGCC---AGCGAAGUG-----
CAAC02000476.1/587558-587800 ---GUUUCCCCUGUUCG----------------------------------------------------------------------------------------------------------------------------------------GGUUUGGAA-----ACGGCCU----CAGCC---AGCAAUCCAAUAAG
AAHX01078853.1/4403-4730     ---AGGGCUCCACGCGU----GGGCAGACUGGGCAGAAAAUACCCUGAGUGAGGUAAGCCAGACACAAAAGAACACAC-------------------------------------------------------------------------AUGGUUUG--------UACUCACUGAUAAGUC---GAUAUUAGCCCGAA
AAKN02000179.1/26921-27216   ---AGGGCUGUGCGCGA----GGGCAGACCGGGCAGGAGAUGCCAGCCCACCCUCUGGAGGGGCUCGGCAGAUGCCUCCUUA------------------------------------------------------------------GCCGGAGCUUGGAAA--AAUGCUUUUU--AAGGCA---ACUAAAUU------
AAHX01021842.1/3344-3037     GGAGGGGCUCCACGCAU----GGGCAGACUGGACAGGAGAAGCGAGGUAUCCGAGUGGGUGGAUACCUCCCUUACCA---------------------------------------------------------------------------GAGCUUGGAAC---AGACUCAC-----UGCC---UGCAGUGCG-----
AAKN02019215.1/6561-6232     ---GGGGCUCCGCGCAA----GGGCAGACUGGGCAGGAGAUGCCGAGUAUCUCGCCCUCGGGAGGGGCUCGGCGGAUGCCUCCU--------------------------------------------------------------UAGCCGGAGCUUGGAAC---AGACUCAC-----GGCC---AGCAAAGUG-----
AAHX01110597.1/24771-24443   ---AGGGCUCCACGCAU----GGGCAGACUGGGCAGGAGAAGCCCCUCCCCCCAAAAAG----------------------------------------------------------------------------------------------AGU-----------GGCUUCU-----GGAG---UGAACGAACAAUAA
CAAB02015991.1/11289-11596   --AUGGGUCAACUCGUG----CAGUUCUAACAGGAGAAGUCGGUGGGGGCAGUUUCUCAGCCCCGCCGGCGGAUGUGACGC-------------------------------------------------------------------ACGCUGACUUGGAAU----CGCUCGC-----GGCU---GGCAAAUG------
AAPE02015123.1/7133-7464     ---GGGUCUCCGCGCGA----GGGCAGACUGGGCAGGAGAUGCCACGGACCCCGCCCUCGGGAGGGGCCUGGCGGAUGCCUCCU--------------------------------------------------------------CAAGCGGAGCUUGGAAC---AGACUCAC-----GGCC---AGCAAAGUG-----
AAGW02024246.1/74397-74722   ---GGGGCUCCGCGCGA----GGGCAGACUGGGCAGGAGAUGCCGCGGGCCCGCCCCGGGUCCCGGCGGAUGCCUCCUUAG--------------------------------------------------------------------CCGGAGCUUGGAAC---AGACUCAC-----GGCC---AGCGAAGUG-----
AAWZ02020194.1/10090-9770    ---CGGGCCUCCGGCAA----CGCCCCAGAUUGAGGCAGGAGAAGCGGGCACGGGAUUCACUCCUUCCCGCGGAUGCCUCCGCGG-----------------------------------------------------------CCUGCUUGGGGUUUGGGAA---CGACUCAC-----GGCC---GGCAAAUAU-----
AADN03005512.1/31262-31583   ---GGGGGCGCCGCGCG----GGCCGGCCUGGGCAGGAGAAGCCCGAACGGCUGCGGAGCUGAUCUGAGCCGGGGCGGAUGCUCGUG--------------------------------------------------------GCCCCGCGGUGCUUUGAGAC---AGACUCAC-----GGCC---GGCGUGCUG-----
AAHX01000007.1/30875-31302   ---AGGGCUCCACGCGU----GGGCAGACUGGGCAGGAGAAGCCCCCGGGUGGGCGGAUGCCUCCCUCGCCGG--------------------------------------------------------------------------------GGCUUGGAAC---AGACUCAC-----GGCC---AGCAGUUCGAGAAC
AAPE02023527.1/19019-19348   ---GGGUCUCCCCGUGA----GGGCAGACUAGGCAGGAGAUGCCACGGACCCCGCCCUUGGGAGGGGCCUGGCGGAUGCCUCCU--------------------------------------------------------------CAAGCGGAGCUUGGAAC---AGACUCAC-----GGCC---AGCAAAGUG-----
ABEG02000622.1/50836-51080   ---GUUUCCCCCGCGCG----------------------------------------------------------------------------------------------------------------------------------------GGUUUGGAAA----CGGCCUC-----GACC---AGCAACUCCAUCGA
AAPE02010827.1/4555-4226     ---GGGUCUCCGCGCGA----GGGCAGACUGGGCAGGAGAUGCCACGGUCCCCGCCCUUGGGAGGGGCCUGGCAGAUGCCUCCU--------------------------------------------------------------CAAGCAGAGCUUGGAAU---AGACUCAC-----AGCC---AGCAAAGUG-----
#=GC SS_cons                 ...---<<<________...._____________________________________________________.............................................................................._>>>-------...->>>>>>>.....))))...,,,,,,,,,.....
#=GC RF                      ...ggggccccgcggga....gggcagacugggcAGgAgaugccgugggccccgccgauggggugcugcccggu..............................................................................gggcUUGGAAa...agaCuCac.....GGCC...aGCaaaUUg.....

AF440361.1/5-337             -----------------------------------------------------------------------------------------------------------------------------------CAGUUCAAUACA-CAAAGCCGU---------------------------------------CAUC-G--
AY627759.1/1-246             ------------------------------------------------------------------------------------------------------------------------------------AGUUCGAUGCG-CCCAGGCUG-AC------------------------------------GGUA-GGA
AF186214.1/1-364             UACGAUGGUUCUAGUC----------------------------------------------------------------------------------------------GUGUUAUGGUAAAGGUCUGUUGAGUGCAAUUGU-AGAGCAAAU-UG------------------------------------AUU---CA
AF186218.1/1-219             AGGGUA-------------------------------------------------------------------------------------------------------------------AAGGUCUGUUGAGUGCAAUGGU-AGGAGGCCG-CU------------------------------------UUAU--GG
L12750.1/272-598             AGCUUCGGC------------------------------------------------------------------------------------------------------------GACACAGGUCUGUUGAGUGCAAUCGU-AGGACACUU-C-------------------------------------UUAU---G
AF186221.1/4-232             AAGA-----------------------------------------------------------------------------------------------------------------------GGGCUAUUGAGUGCAAUAUA-CAGACUGGG-GG-----------------------------------CUUUG-GCC
AF186222.1/1-314             GCAAAACUUUC--------------------------------------------------------------------------------------------------------GCGCUAGGAGGCUUUUGAGUGCAAUAUA-CAGACCGCC-UAGUGGUUC----------------------CUUGGGAUCAU-CUG
AF186220.1/1-189             GAAC----------------------------------------------------------------------------------------------------------------------AUGGCUAUUGAGUGCAAUAUG-CGAACCUU----------------------------------------GAAA----
AF186219.1/1-333             CAUCCAGAAGG--------------------------------------------------------------------------------------------------------AAGCUUUGGGGCUGUUGAGUGCAAUAUA-CAGAGCGCU-AGAAGGA--------------------------GUCCUUCCU-UCU
L12748.1/280-607             ACCUCACGUGUUUGACUUA----------------------------------------------------------------------------------------AUCAUUUACUGGUUAAAGUCUGUUCAGUGCAAUCGU-AGGACUUCU-AA------------------------------------GCAA--UU
U18530.1/28436-28079         CGCUACGGCGUG-------------------------------------------------------------------------------------------------------AGCGUCAAGGUCUGUUGAGUGCAAUCGU-AGGACGUCA---------------------------------------UUAG----
AF186227.1/8-344             UUCUGUUUACAC-------------------------------------------------------------------------------------------------------AGUGGUCCAGUCUGUUGAGUGCAAUCGU-AGGACAUGC-C-------------------------------------CUAG---G
AF186224.1/13-452            UGAAAUAAUAUC-------------------------------------------------------------------------------------------------------GACCAUAAGGUCUGUUGAGUGCAAUCGU-AGGACAGAU-UUG----------------------------------AUUUG-AAA
L12746.1/287-642             CGCCACGGCGC---------------------------------------------------------------------------------------------------------GCUGCAAGGUCUGUUGAGUGCAAUCGU-AGGACGCCA---------------------------------------UUCG----
AF186229.1/1-295             AUCA----------------------------------------------------------------------------------------------------------------------AGGUUUGUUGAGUGCAAUCGU-AGGAC-GGU---------------------------------------CUUA-G--
AF186233.1/1-295             AAAUUUGGAC-----------------------------------------------------------------------------------------------------------GUCCAAGGCUUGCUGAGUGCAAUCGU-GGGA--------------------------------------------CAAA-G--
AF186230.1/1-232             GAGAG---------------------------------------------------------------------------------------------------------------------AGGGCUUUUGAGUGCAAUAUG-CGAACUUGG---------------------------------------AUAU-U--
X52531.1/47-305              ------------------------------------------------------------------------------------------------------------------------------------AGUGCAAUGUG-CGGCACCUG-UG------------------------------------AAAA--GU
AL590447.1/87172-86932       ----------------------------------------------------------------------------------------------------------------------------------AUAGUCCAACUCG-AAAGGCAGCCGU------------------------------------GUUC-CAU
AF440363.1/1-244             -----------------------------------------------------------------------------------------------------------------------------------AAGUUCAAUACA-CAAGGUGGC---------------------------------------AACA----
AF440364.1/1-258             -----------------------------------------------------------------------------------------------------------------------------------AAGUUCAAUACA-CAAGGUGGC---------------------------------------UUCA-A--
AY726782.1/1-248             -----------------------------------------------------------------------------------------------------------------------------------AAGUUCAAUACA-CAAGGUGGC---------------------------------------UACC-A--
AF440362.1/1-328             ---------------------------------------------------------------------------------------------------------------------------------UUAAGUUCAAUACA-CAAGGCCAC-AC------------------------------------AUGA--CU
AC008221.5/55056-54762       ------------------------------------------------------------------------------------------------------------------------------------AGUGCGAUGUG-CUUGCUGCC---------------------------------------UCUA-A--
AF044331.1/5-307             ------------------------------------------------------------------------------------------------------------------------------------AGUGCAAUGUG-UGAGUUGGA-G-------------------------------------UACA-C-C
AF004377.1/5-311             ------------------------------------------------------------------------------------------------------------------------------------AGUUUAAUGUG-UGAGUUGGA-G-------------------------------------UACA-C-C
U50408.1/4-306               ------------------------------------------------------------------------------------------------------------------------------------AGUGCGAUGUG-UGAGCUAGC-AU------------------------------------AAC---AU
AF004373.1/3-319             -----------------------------------------------------------------------------------------------------------------------------------AAGCUCAAUGAC-UGAGGGGAA-GCA---------------------------------AGUGAU-GGC
AF004374.1/2-403             ------------------------------------------------------------------------------------------------------------------------------------AGUCCAAUGGC-UGAGGUGGA-GCAGCUGCAC--------------------GGGAUGUGUGCG-CGC
AF004372.1/3-405             ------------------------------------------------------------------------------------------------------------------------------------AGUCCAAUGGC-UGAGGUGGG-GCAGCUGCAC--------------------GGGAUGUGUGCG-CGC
AF004371.1/7-309             -----------------------------------------------------------------------------------------------------------------------------------AAGUUCAAUUGC-UGAGAGGAA-GU------------------------------------CAUU--AC
AF044330.1/1-316             -----------------------------------------------------------------------------------------------------------------------------------AAGCUCAAUGGC-UGAGAGGG----------------------------------------AACU-G--
AF044737.1/3-396             ------------------------------------------------------------------------------------------------------------------------------------AGUCCAAUGGC-UGAGGCGAG-GCA---------------------------------GCUGUG-CGC
AF077370.1/3-396             ------------------------------------------------------------------------------------------------------------------------------------AGUCCAAUGGC-UGAGGCGAG-GCA---------------------------------GCUGUG-CGC
AF044328.1/3-325             ------------------------------------------------------------------------------------------------------------------------------------AGUCCAAUGGA-UGAGGUGAG-GC-----------------------------------AACUG-UGC
AF004375.1/3-306             ----------------------------------------------------------------------------------------------------------------------------------UGAGUGCAAUGGC-UGAGGUGAG-GU------------------------------------AAUGGCGC
AF044327.1/3-330             -----------------------------------------------------------------------------------------------------------------------------------GAGUACAAUGGGCAGAGGUGAA-GC------------------------------------GGCC--GC
AF044325.1/3-327             -----------------------------------------------------------------------------------------------------------------------------------GAGUACAAUGGGCAGAGGUGGA-GC------------------------------------ACCC--GC
AF044326.1/3-348             -----------------------------------------------------------------------------------------------------------------------------------GAGUACAAUGGGAAGAGGUGAA-GCA----------------------------------CCGCC-AGC
AF004376.1/3-330             -----------------------------------------------------------------------------------------------------------------------------------GAGUACAAUGGGAAGAGGUGAA-GC-----------------------------------CCGCC-AGC
AF191547.1/2290-1993         ------------------------------------------------------------------------------------------------------------------------------------AGUUCAAUGGC-UGAGGUGAG-GCAC--------------------------------CUCCCG-GGC
L08800.1/29-285              ------------------------------------------------------------------------------------------------------------------------------------AGUUCAAUGGC-UGAGGUGAG-GCAC--------------------------------CUCGCG-GGC
L08687.1/15-320              ------------------------------------------------------------------------------------------------------------------------------------AGUUCAAUGGC-UGAGGUGAG-GUACC-----------------------------CCGGAGGG-GAC
L08685.1/15-320              ------------------------------------------------------------------------------------------------------------------------------------AGUUCAAUGGC-UGAGGUGAG-GUACC-----------------------------CCGUAGGG-GAC
X15624.1/4-336               ------------------------------------------------------------------------------------------------------------------------------------AGUUCAAUGGC-UGAGGUGAG-GUACC-----------------------------CCGCAGGG-GAC
L08686.1/15-320              ------------------------------------------------------------------------------------------------------------------------------------AGUUCAAUGGC-UGAGGUGAG-GUACC-----------------------------CCGCAGGG-GAC
L08688.1/15-320              ------------------------------------------------------------------------------------------------------------------------------------AGUUCAAUGGC-UGAGGUGAG-GUACC-----------------------------CCGCAGGG-GAC
AF434764.1/4-250             A----------------------------------------------------------------------------------------------------------------------------AAUGCUGAGUGCGAUCGU-CAUA----------------------------------------------CC----
AY627761.1/2-369             ---------------------------------------------------------------------------------------------------------------------------------UGAAGUUAGAUACA-UCGGAUAGU-UGAAAUU--------------------------UAAAAAAAA-UCA
AY627758.1/6-264             ------------------------------------------------------------------------------------------------------------------------------------AGUGAGAUACA-UGUCGCCGG-A-------------------------------------UUCG---U
AY609138.1/103-415           ------------------------------------------------------------------------------------------------------------------------------------AGUUCAAUGGC-UGGGCCGGG-GCACCCGAGCUGG-------------CCGCACCCGGCCGCGG-GGC
AANH01002636.1/64511-64819   ------------------------------------------------------------------------------------------------------------------------------------AGUGCGAUGUA-UGAGGUGGG-GC------------------------------------ACA---GC
X04013.1/204-463             ------------------------------------------------------------------------------------------------------------------------------------AGUGCAAUGUG-UGGCACCUG---------------------------------------UUUG-U--
AAGH01008041.1/2662-2957     ------------------------------------------------------------------------------------------------------------------------------------AGUGCGAUGUG-CUUGCUGCC---------------------------------------UCCC-A--
AAPQ01006786.1/48246-48539   ------------------------------------------------------------------------------------------------------------------------------------AGUGCGAUGUG-CUUGCUGCC---------------------------------------UUCC-A--
BX294109.5/48751-48454       ------------------------------------------------------------------------------------------------------------------------------------AGUUCGAUGUG-UGAACCAGC-GC------------------------------------UAC---GG
AAHY01756065.1/299-617       ------------------------------------------------------------------------------------------------------------------------------------AGUUCAAUGGC-UGAGGUGAG-GCAC--------------------------------CUCCCG-GGC
AAPY01506299.1/591-266       ------------------------------------------------------------------------------------------------------------------------------------AGUUCAAUGGC-UGAGGUGAG-GCAC-------------------------------CCCGCGG-GGC
AAHX01082883.1/46075-45778   ------------------------------------------------------------------------------------------------------------------------------------AGUUCAAUGGC-UGAGGUGAG-GCAC--------------------------------CUCGCG-GGC
AAFS01000235.1/74943-74603   ------------------------------------------------------------------------------------------------------------------------------------AGUGCAAUGUG-CUUGCUGCA-GAAC-------------------------------CUCCGGG-CAA
AAPP01019576.1/193412-193118 ------------------------------------------------------------------------------------------------------------------------------------AGUGCGAUGUG-CUUGCUGCC---------------------------------------UUCG----
CAAE01014991.1/324501-324806 ------------------------------------------------------------------------------------------------------------------------------------AGUGCGAUGUA-UGAGGUGGA-GC------------------------------------ACC---GC
AADA01028820.1/18592-18913   ------------------------------------------------------------------------------------------------------------------------------------AGCUCAACAGC-UAAGGUUAG-GUACCC----------------------------CACAUGGG-GUC
AANH01002636.1/66726-67032   ------------------------------------------------------------------------------------------------------------------------------------AGUGCGAUGUA-UGAGGUGGG-GC------------------------------------AUU---GC
AAFC03039865.1/140694-141025 ------------------------------------------------------------------------------------------------------------------------------------AGUUCAAUGGC-UGAGGUGAG-GUAUCC----------------------------UGCGUGGG-GGC
AL954692.9/82863-82562       ------------------------------------------------------------------------------------------------------------------------------------AGUGCGAUGUG-UGAGCUAGC-AU------------------------------------AAC---AU
AACI02000962.1/1963-2317     CGCUACGGCGUG-------------------------------------------------------------------------------------------------------UGUGUCAAGGUCUGUUGAGUGCAAUCGU-AGGACGCCA---------------------------------------UUCG----
AY609135.1/99-412            ------------------------------------------------------------------------------------------------------------------------------------AGUUCAAUGGC-UGGGCCGGG-GCACCCGAGCUGGC------------CGGCACCGGGCCGCGG-GGC
AASU01035577.1/1717-1416     ------------------------------------------------------------------------------------------------------------------------------------AGUGCGAUGUG-CUUGCUACU-AAGAAAAG------------------------GUUGGUUAUA-GAU
AAGD02004958.1/19351-19594   C-----------------------------------------------------------------------------------------------------------------------------AAGCUAAGUGCGAUCGU-CAUA----------------------------------------------CC----
AAYZ01125348.1/5678-5374     -----------------------------------------------------------------------------------------------------------------------------------GAUUACCAUGCC-ACCUAUUU----------------------------------------UGCU-U--
AAFC03071173.1/67816-67484   ------------------------------------------------------------------------------------------------------------------------------------AGUUCAAUGGC-UGAGGUGAG-GUACCC----------------------------CGCCUGGG-GGC
AANG01621100.1/3337-3671     ------------------------------------------------------------------------------------------------------------------------------------AGUUCAAUGGC-UGAGGUGAG-GUACCCC-------------------------CCAACGGGGG-GGC
ABDC01377112.1/1708-1368     CACCG--------------------------------------------------------------------------------------------------------------------CCAGCGAAGUGAGUUCAAUGGC-UGAGGUGAG-GUACCC----------------------------CGCAUGGG-GGC
AACA01000088.1/21374-21028   UGCCACGGCGC---------------------------------------------------------------------------------------------------------GCUACAAGGUCUGUUGAGUGCAAUCGU-AGGACGCCA---------------------------------------UUCG----
AAYZ01187716.1/7604-7282     ------------------------------------------------------------------------------------------------------------------------------------AGUUCAAUGGC-UGAGGUGAG-GCACC-----------------------------UGCCUGGG-GGC
AAQQ01078467.1/2582-2247     ------------------------------------------------------------------------------------------------------------------------------------AGUUCAAUGGC-UGAGGUGAG-GUACCCC-------------------------CGCAAACGGG-GAC
AABY01000076.1/21420-21783   CGCCACGGCGUG-------------------------------------------------------------------------------------------------------CGUGUCAAGGUCUGUUGAGUGCAAUCGU-AGGACGUCA---------------------------------------UUCG----
BAAF04017480.1/6237-5930     ------------------------------------------------------------------------------------------------------------------------------------AGUCCGAUGUA-UGAGGUGGA-GC------------------------------------AAU---GC
X56558.1/7-319               -----------------------------------------------------------------------------------------------------------------------------------AAGCUCAAUGGC-UGAGAGGG----------------------------------------AACU-G--
AY609130.1/103-418           ------------------------------------------------------------------------------------------------------------------------------------AGUUCAAUGGC-UGGGCCGGG-GCACCCGAGCUGGC------------CGGCAUCGGGCCGCGG-GGC
AACH01000030.1/12761-12402   UGCUACGGCGUG-------------------------------------------------------------------------------------------------------CGUGUCAAGGUCUGUUGAGUGCAAUCGU-AGGACGCCA---------------------------------------UACC----
AAPN01395706.1/4386-4039     ------------------------------------------------------------------------------------------------------------------------------------AGUGCAAUGGC-UGAGGGGGG-GCACGGUU-----------------------GCUUUGCCGCC-GGC
AALT01519858.1/2181-1847     ------------------------------------------------------------------------------------------------------------------------------------AGUUCAAUGGC-UGAGGUGAG-GCACC-----------------------------CCGGAGGG-GGC
AATM01000019.1/108951-109207 ------------------------------------------------------------------------------------------------------------------------------------AGUGCAAUGUG-CGGCACCUG---------------------------------------CUUU-G--
AAFR03022275.1/195137-194802 ------------------------------------------------------------------------------------------------------------------------------------AGUGCAAUGGC-UGAGGUGGG-UUACC-----------------------------UCCUCGAG-GAU
AACN010174136.1/601-933      ------------------------------------------------------------------------------------------------------------------------------------AGUG-AAUUUA-AAGGCUGAG-GCGAAGUA-----------------------CCCUGCGCGGG-AGC
AAHY01054080.1/31215-30889   ------------------------------------------------------------------------------------------------------------------------------------AGUUUUAACCA-UUUAUAUUU-UUUAACAUGAACCACAGAACAAUAAUCAUUCAAACAACAAAA-CAA
AAPT01018385.1/57001-57367   ------------------------------------------------------------------------------------------------------------------------------------AGUGCGAUGUG-CUUGCUGCA-AAUCCCUC------------------------CUCGGAGGUG-GUG
AY609136.1/75-392            ------------------------------------------------------------------------------------------------------------------------------------AGUUCAAUGGC-UGGGCCGGG-GCACCCGUGCUGGC-----------CGGGCAUCGGGCCGCGG-GGC
AANI01014597.1/56085-56433   ------------------------------------------------------------------------------------------------------------------------------------AGUGCGAUGUG-CUUGCUGCA-AACCU-----------------------------UGCCUGAG-GUG
AANG01442536.1/145-454       ------------------------------------------------------------------------------------------------------------------------------------AGUUUAGUGGC-UGAGCUGAG-GUACCC----------------------------UGCCCAGG-GAC
CR392032.9/77428-77725       ------------------------------------------------------------------------------------------------------------------------------------AGUUUGAUGUG-UGAACCAGC-GC------------------------------------UAC---GG
AAQB01008954.1/214928-214576 ------------------------------------------------------------------------------------------------------------------------------------AGUGCGAUGUG-CUUGCUGCU-AUAAGCUACCCU---------------CCUUUGGAGGCAGUG-GAA
AAPU01011135.1/119858-120199 ------------------------------------------------------------------------------------------------------------------------------------AGUGCGAUGUG-CUUGCUGCA-AACCUC---------------------------AACUCUGAG-GUG
AC154132.2/16832-17109       ------------------------------------------------------------------------------------------------------------------------------------AGUUUAAUUUG-CGAGCUAGA---------------------------------------GCGU-U--
AAIY01285770.1/2149-2419     ------------------------------------------------------------------------------------------------------------------------------------AGUUCAAUGAC-UGAGAUGGG-GCAUC------------------------------UUUUUGG-GGC
AC154132.2/16458-16734       ------------------------------------------------------------------------------------------------------------------------------------AGUUCAAUUUG-CGGGCUAGU---------------------------------------GUUU-U--
AAHX01100535.1/4678-4411     ------------------------------------------------------------------------------------------------------------------------------------AGCGUGUUUCA-UUUCUUCCC-AGC----------------------------------GUGCU-CCU
AAGV020371666.1/2304-1973    ----------------------------------------------------------------------------------------------------------------------------------AGAGUUCAAUGGC-UGAGGUGAG-GAGCC-----------------------------CUGCAUGG-GGC
AAWR02001627.1/344857-344522 ------------------------------------------------------------------------------------------------------------------------------------AGUUCAAUGGC-UGAGGUGAG-GUACCC---------------------------GCCUACUGG-GGC
CAAC02000476.1/587558-587800 -------------------------------------------------------------------------------------------------------------------------------UACUGAGUGCGAUCGU-CAUA----------------------------------------------CC----
AAHX01078853.1/4403-4730     AGCUCAAAAUGCCCACU---------------------------------------------------------------------------------------------UUACAACUUACAGACUAUAUGAAGCUUAA--GA-AGAAGGAAG-AU------------------------------------UGUG-GAU
AAKN02000179.1/26921-27216   ---------------------------------------------------------------------------------------------------------------------------------------------GU-CACACAAGG-CU------------------------------------AAG---AA
AAHX01021842.1/3344-3037     ------------------------------------------------------------------------------------------------------------------------------------AGUUCAAUGGC-AGAGGUGAG-GCAC--------------------------------CUCUCG-GGU
AAKN02019215.1/6561-6232     ------------------------------------------------------------------------------------------------------------------------------------AGUUCAAUGGC-UGAGGUGAG-GCACC-----------------------------CGGCCCGG-GGC
AAHX01110597.1/24771-24443   UUGUUCA----------------------------------------------------------------------------------------------------------------CUAUAGUUGUCAGAGUCAGAAAAA-UGAGGCUAG-GAAAGAAAUGGAAAUGAGU-GAAAACAAACAGGAAAUUUUUC-UUU
CAAB02015991.1/11289-11596   ------------------------------------------------------------------------------------------------------------------------------------AGUGCGAUGUG-UGAGGUGGA-GC------------------------------------ACU---GC
AAPE02015123.1/7133-7464     ------------------------------------------------------------------------------------------------------------------------------------AGUUCAAUGGC-UGAGGUGAG-GCACUC----------------------------CGCAAGGG-GGC
AAGW02024246.1/74397-74722   ------------------------------------------------------------------------------------------------------------------------------------AGUUCAAUGGC-UGAGGUGAG-GUACCCC--------------------------GCUGGUGGG-AGC
AAWZ02020194.1/10090-9770    -----------------------------------------------------------------------------------------------------------------------------------GAGUACAAUGGGCAGAGGUGAA-GC------------------------------------CAUG--GC
AADN03005512.1/31262-31583   ------------------------------------------------------------------------------------------------------------------------------------AGUCCAAUGGG-UGAGGUGGG-GC------------------------------------AGC---GC
AAHX01000007.1/30875-31302   UUAGGCAUCCAAAAGUGUAGCUCCUAGUUUCAGGUGUAGCUGUACCCAGGACUCAAAACCAUCCAGGGACACGGCUGGACCUGUUCUUUCCUUACUCACCCGGGCAUCUGAAUUCCUGUGUCGUUUUCGGUGAGCACAAGGUU-UCCCUGGUU-AU------------------------------------CAAG--CU
AAPE02023527.1/19019-19348   ------------------------------------------------------------------------------------------------------------------------------------AGUUCAAUGGC-UGAGGUGAG-GCACUC----------------------------CGCAAGGG-GGC
ABEG02000622.1/50836-51080   A----------------------------------------------------------------------------------------------------------------------------UUAGCUGAGUGCGAUCGU-CACA----------------------------------------------CC----
AAPE02010827.1/4555-4226     ------------------------------------------------------------------------------------------------------------------------------------AGUUUAAUGGC-UGAGGUGAG-GCACUC----------------------------CGCAAAGG-GGC
#=GC SS_cons                 ....................................................................................................................................,,,,,,,,aaa.aaaa<<<<<.<<....................................____._>>
#=GC RF                      ....................................................................................................................................AGUgCAAUGgc.uGaGguggg.gc....................................uucg.ggc

AF440361.1/5-337             A-CAGGC--AACUCAAUUCAGACUAC-----UCUCA-CC--CUGA
AY627759.1/1-246             C-G-CCU--AACCCGAUUCAGACUAC-----UCCUUGGU--UCCU
AF186214.1/1-364             A-U-UUG--AA----------------------------------
AF186218.1/1-219             U-G-GCC--AA----------------------------------
L12750.1/272-598             A-G-GUG--AACCCGAUACCGAUUAU-----U-GCC-GG--UGUU
AF186221.1/4-232             C-C-UGG--AA----------------------------------
AF186222.1/1-314             G-G-CGG--AACGCGAUACCGAUUAU-----UUUGG-UG--AGAA
AF186220.1/1-189             --A-AGG--CA----------------------------------
AF186219.1/1-333             ACG-CGU--AA----------------------------------
L12748.1/280-607             A-G-UUG--CACCCGAUACCGAUCAA-------UGG-UA--CUGU
U18530.1/28436-28079         U-G-GCG--AACCCGAUACCGAUUAC-------UGC-UG--CUGU
AF186227.1/8-344             G-C-UUG--AACCCGAUACCGAUUAC-------CGU-CC--UUGU
AF186224.1/13-452            A-U-CUG--AACCCGAUCCCGACCAC-------UG----------
L12746.1/287-642             U-G-GCG--AACCCGAUACCGAUUAC----UGCUGCUGC--UCCA
AF186229.1/1-295             A-C-CUG--AA----------------------------------
AF186233.1/1-295             ---------AA----------------------------------
AF186230.1/1-232             C-C-AAG--AA----------------------------------
X52531.1/47-305              C-A-GGC--AACUCGAUUCCGACUAA-----UCUUG-UC--UGUA
AL590447.1/87172-86932       G-C-UGU--AACCAGAUUCAGACUAC-----UCUCCAGC--AGCC
AF440363.1/1-244             G-C-CAU--A-----------------------------------
AF440364.1/1-258             G-C-CAU--A-----------------------------------
AY726782.1/1-248             G-C-CAU--A-----------------------------------
AF440362.1/1-328             G-U-GGU--A-----------------------------------
AC008221.5/55056-54762       G-G-CAG--AACUCAAUUCAGACUAA-----UCUGU-GA--CUGA
AF044331.1/5-307             U-C-CAG--AACCCAAUUCAGACCAC-----UCUCCGGA-AUUCC
AF004377.1/5-311             U-C-CAG--AACCCAAUUCAGACCAC-----UCUCCGGA-AUUCC
U50408.1/4-306               G-C-UAG--AACCCAAUUCAGACUAC-----UCUCCCUC--CGCU
AF004373.1/3-319             U-U-CCU--AACCCAAUUCAGACCAC-----UCUCCGGA-AUUCC
AF004374.1/2-403             C-C-CAU--AACCCAAUUCAGACCAC-----UCUCCGGA-AUUCC
AF004372.1/3-405             C-C-CAU--AACCCAAUUCAGACCAC-----UGUCCGGA-AUUCC
AF004371.1/7-309             U-U-CCU--AACCCAAUUCAGACCAC-----UCUCCGGA-AUUCC
AF044330.1/1-316             --C-CNC--AACCCAAUUCAGACUACUU-UUUUUCC-AC--AUUU
AF044737.1/3-396             C-U-CGU--AACCCAAUUCAGACCAC-----UCUCCGGA-AUUCC
AF077370.1/3-396             C-U-CGU--AACCCAAUUCAGACCAC-----UCUCCGGA-AUUCC
AF044328.1/3-325             C-U-CAU--AACCCAAUUCAGACCAC-----UCUCCGGA-AUUCC
AF004375.1/3-306             C-U-CAU--AACCCAAUUCAGACCAC-----UCUCCGGA-AUUCC
AF044327.1/3-330             U-U-CAU--AACCCAAUUCAGACCAC-----UCUCCGGA-AUUCC
AF044325.1/3-327             U-U-CAU--AACCCAAUUCAGACCAC-----UCUCCGGA-AUUCC
AF044326.1/3-348             U-U-CAUAUAACCCAAUUCAGACCAC-----UCUCCGGA-AUUCC
AF004376.1/3-330             U-U-CAU--AACCCAAUUCAGACCAC-----UCUCCGGA-AUUCC
AF191547.1/2290-1993         C-U-CAU--AACCCAAUUCAGACUAC-----UCUCC-CC--CGCC
L08800.1/29-285              C-U-CAU--AACCCAAUUCA-------------------------
L08687.1/15-320              C-U-CAU--AACCCAAUUCA-------------------------
L08685.1/15-320              C-U-CAU--AACCCAAUUCA-------------------------
X15624.1/4-336               C-U-CAU--AACCCAAUUCAGACCAC-----UCUCC-UC--CGCC
L08686.1/15-320              C-U-CAU--AACCCAAUUCA-------------------------
L08688.1/15-320              C-U-CAU--AACCCAAUUCA-------------------------
AF434764.1/4-250             ---------AACACAAUUCAGACUAG-----UCUUCGGC--CAAC
AY627761.1/2-369             A-C-UAC--AACUCAAUUCAGAUUAAU---CUCUAACUG--AUAC
AY627758.1/6-264             C-C-GGA--AACUCGAUUCAGAUUAC-----UCCUGUUC--GUGA
AY609138.1/103-415           U-C-CGG--AACCCAAUUCAGACUAC-----UCUCC-CC--CGCC
AANH01002636.1/64511-64819   U-C-CAG--AACCCAAUUCAGACUAC-----UCUCC-UC--CCAC
X04013.1/204-463             C-A-GGU--AACUCGAUUCCGACUAA-----UCUUG-UC--UGUA
AAGH01008041.1/2662-2957     G-G-CAG--AACUCAAUUCAGACUAA-----UCUGU-GA--CUGA
AAPQ01006786.1/48246-48539   G-G-CAG--AACUCAAUUCAGACUAA-----UCUGU-GA--CUGA
BX294109.5/48751-48454       G-C-UGG--AACCCAAUUCAGACUAC-----UCUCC-UA--CCAC
AAHY01756065.1/299-617       C-U-CAU--AACCCAAUUCAGACUAC-----UCUCC-CC--CGCC
AAPY01506299.1/591-266       C-U-CAU--AACCCAAUUCAGACUAC-----UCUCCCCG--CGCC
AAHX01082883.1/46075-45778   C-U-CAU--AACCCAAUUCAGACUAC-----UCUCC-CC--CGCC
AAFS01000235.1/74943-74603   C-G-CAG--AACUCAAUUCAGACUAA-----UCUGU-GA--CUGA
AAPP01019576.1/193412-193118 G-G-UAG--AACUCAAUUCAGACUAA-----UCUGU-GA--CUGA
CAAE01014991.1/324501-324806 U-C-CAG--AACCCAAUUCAGACUAC-----UCUCC-AC--UCAC
AADA01028820.1/18592-18913   C-U-CAU--AAC----UGCUG---------UCCUCCAUC--CUCU
AANH01002636.1/66726-67032   U-C-CAG--AACCCAAUUCAGACUAC-----UCUCC-UC--CCAC
AAFC03039865.1/140694-141025 C-U-CAU--AACCCAAUUCAGACUAC-----UC-CC-GC--CCAU
AL954692.9/82863-82562       G-C-UAG--AACCCAAUUCAGACUAC-----UCUCCCUC--CGCU
AACI02000962.1/1963-2317     U-G-GCG--AACCCGAUACCGAUUAC----UGCUGC-UG--UUCC
AY609135.1/99-412            U-C-UGG--AACCCAAUUCAGACUAC-----UCUCC-CC--CGCC
AASU01035577.1/1717-1416     A-U-UAG--AA----A-----ACUAA-----AUUUA-AAAACAAU
AAGD02004958.1/19351-19594   ---------AACACAAUUCAGACUAG-----UCUUC-GG--CCAA
AAYZ01125348.1/5678-5374     --A-UUU--A------UUUA-UCUAU-----ACCUA-UU--UUGC
AAFC03071173.1/67816-67484   C-U-CAU--AACCCAAUUCAGACUAC-----UCUCCCGC--CCGU
AANG01621100.1/3337-3671     C-U-CAU--AACCCAAUUCAGACUAC-----UCUCC-CC--CGUC
ABDC01377112.1/1708-1368     U-U-CAU--AACCCAAUUCAGACUAC-----UCUCCCCC--GUCC
AACA01000088.1/21374-21028   U-G-GCG--AACCCGAUACCGAUUAC-------UGCUGC--UGCU
AAYZ01187716.1/7604-7282     C-U-CAU--AACCCAAUUCAGACUAC-----UCUCC-CC--CGCC
AAQQ01078467.1/2582-2247     C-U-CAU--AACCUAAUUCAGACUAC-----UCUCC-CC--CGUC
AABY01000076.1/21420-21783   U-G-GCG--AACCCGAUACCGAUUAC----UGCUGC-UG--UUCC
BAAF04017480.1/6237-5930     U-C-CAG--AACCCAAUUCAGACUAC-----UCUCC-AC--UCAC
X56558.1/7-319               --C-CNC--AACCCAAUUCAGACUACUU-UUUUUCC-AC-AUUUC
AY609130.1/103-418           U-C-CGG--AACCCAAUUCAGACUAC-----UCUCC-CC--CGCC
AACH01000030.1/12761-12402   G-G-GCG--AACCCGAUACCGAUUAC----UGCUGC-UG--UUCC
AAPN01395706.1/4386-4039     U-C-CCU--AACCCAAUUCAGACUAC----UCUUCCCUG-CCACU
AALT01519858.1/2181-1847     C-U-CAU--AACCCAAUUCAGACUAC-----UCUCCCGC--CGUC
AATM01000019.1/108951-109207 C-G-GGA--AACUCAAUUCCGACUAA-----UCUUG-CA--CGUA
AAFR03022275.1/195137-194802 C-C-CAU--AACCCAAUUCAGACUAC-----UCUCC-CC--CGCC
AACN010174136.1/601-933      C-U-CAC--AACUCAAUUCAGACUAC-----UCUCCCUU--GUCC
AAHY01054080.1/31215-30889   A-A-ACA--AACACGA-----AUUAAC---AGAUUU-AU--GGAC
AAPT01018385.1/57001-57367   C-G-CAG--AACUCAAUUCAGACUAA-----UCUGU-GA--CUGA
AY609136.1/75-392            U-C-CGG--AACCCAAUUCAGACUAC-----UCUCC-CC--CGCC
AANI01014597.1/56085-56433   C-G-CAG--AACUCAAUUCAGACUAA-----UCUGU-GA--CUGA
AANG01442536.1/145-454       C-U-CAU--AACCCAAUUCACACUAC-----UC---UCC-CCUGU
CR392032.9/77428-77725       G-C-UGG--AACCCAAUUCAGACUAC-----UCUCC-UA--CCAC
AAQB01008954.1/214928-214576 A-G-CAG--AACUCAAUUCAGACUAA-----UCUGC-AA--CUGA
AAPU01011135.1/119858-120199 C-G-UAG--AACUCAAUUCAGACUAA-----UCUGU-GA--CUGA
AC154132.2/16832-17109       A-C-UAG--AACUCAAUUCAGACUAA-----UCUGU-GC--CAUA
AAIY01285770.1/2149-2419     U-U-CAU--AACCCAAUUCAGCUUGU-----UCUCC-CC-GGUCC
AC154132.2/16458-16734       A-C-UAG--AACUCAAUUCAGACUAA-----UCUGU-UA--CAGA
AAHX01100535.1/4678-4411     G-G-GUU--A------UACAG------------UACUUC--UUGU
AAGV020371666.1/2304-1973    C-U-CAG--AACCCAACUCAGACUGC-----UCUUCCAA--GACC
AAWR02001627.1/344857-344522 C-U-CAU--AACCUAAUUCAGACUAC-----UCUCC-CC--CGUC
CAAC02000476.1/587558-587800 ---------AACACAAUUCAGACUAG-----UCUUC-GG--CCAA
AAHX01078853.1/4403-4730     G-U-UUC--AA----------------------UCC-UA--CUUA
AAKN02000179.1/26921-27216   C-U-UUU-----CCAAUU---------------UUC-AU--CGUC
AAHX01021842.1/3344-3037     C-C-CAU--AACCCAAUUCAGACUAC-----UCUCC-CC--CGCC
AAKN02019215.1/6561-6232     C-U-CAU--AACCCAAUUCAGACUAC-----UCUCC-CC--CGUC
AAHX01110597.1/24771-24443   C-U-UGU---------UUCA-ACU---------UUC-CC--UUCC
CAAB02015991.1/11289-11596   U-C-UAG--AACCCAAUUCAGACUAC-----UCUCC-AC--UCAC
AAPE02015123.1/7133-7464     C-U-CAU--AACCCAAUUCAGACUAC-----UCUCCCGC--CGUC
AAGW02024246.1/74397-74722   C-U-CAU--AACCUAAUUCAGACUAC-----UCUCC-CC--CGCC
AAWZ02020194.1/10090-9770    U-U-CAU--AACCCAAUUCAGACUAG-----UCUCCACC--CAG-
AADN03005512.1/31262-31583   C-C-CAC--AACCUAAUUCAGACUAC-----UCUCC-GC--CGGA
AAHX01000007.1/30875-31302   A-U-CCC--AAC---AUUCAG-----UGCUUUCUUUUCC--UGCU
AAPE02023527.1/19019-19348   C-U-CAU--AACUCAAUUCAGACUAC-----UCUCC-CC--CCCC
ABEG02000622.1/50836-51080   ---------AACACAAUUCAGACUAG-----UCUUCGGC--CAAC
AAPE02010827.1/4555-4226     C-U-CAU--AACCUAAUUCAGACUAC-----UUUCC-CC--CCGC
#=GC SS_cons                 >.>.>>>..,,,,,,,]]]]],,,,,.....,,}}}.--..}}}}
#=GC RF                      c.c.cau..AACCCAAUUCAGACUAC.....UCUcC.gc..cucC
//
