# Supplementary material for: All-at-once RNA folding with 3D motif prediction framed by evolutionary information
Source: Nat Methods. 2025 Oct 3;22(10):2094–106. doi: 10.1038/s41592-025-02833-w (PMC12510878; doi:10.1038/s41592-025-02833-w)
Supplement: Supplementary file 3 — Source code to run CaCoFold-R3D. Data and results. [file 41592_2025_2833_MOESM3_ESM.gz › supplemental_material/data/Rfam.15.0/mir-633]

# STOCKHOLM 1.0
#=GF ID mir-633
#=GF AC RF01028
#=GF DE microRNA mir-633
#=GF AU Griffiths-Jones SR; 0000-0001-6043-807X
#=GF GA 90.0
#=GF NC 84.5
#=GF TC 90.1
#=GF SE Griffiths-Jones SR
#=GF SS Predicted; RNAalifold
#=GF TP Gene; miRNA;
#=GF BM cmbuild -F CM SEED
#=GF CB cmcalibrate --mpi CM
#=GF SM cmsearch --cpu 4 --verbose --nohmmonly -T 25.00 -Z 2958934 CM SEQDB
#=GF DR MIPF; MIPF0000546;
#=GF DR SO; 0001244; pre_miRNA;
#=GF DR GO; 0016442; RISC complex;
#=GF DR GO; 0035195; miRNA-mediated post-transcriptional gene silencing;
#=GF RN [1]
#=GF RM 16505370
#=GF RT The colorectal microRNAome.
#=GF RA Cummins JM, He Y, Leary RJ, Pagliarini R, Diaz LA Jr, Sjoblom T, Barad O,
#=GF RA Bentwich Z, Szafranska AE, Labourier E, Raymond CK, Roberts BS, Juhl H,
#=GF RA Kinzler KW, Vogelstein B, Velculescu VE
#=GF RL Proc Natl Acad Sci U S A. 2006;103:3687-3692.
#=GF RN [2]
#=GF RM 20214803
#=GF RT Genome-wide comparative analysis of microRNAs in three non-human primates.
#=GF RA Brameier M
#=GF RL BMC Res Notes. 2010;3:64.
#=GF RN [3]
#=GF RM 30423142
#=GF RT miRBase: from microRNA sequences to function.
#=GF RA Kozomara A, Birgaoanu M, Griffiths-Jones S
#=GF RL Nucleic Acids Res. 2019;47:D155.
#=GF WK Mir-633_microRNA_precursor_family
#=GF SQ 4

URS0000678203_9606/12-96 GCCUCUGUUUCUUUAUUGCGGUAGAUACUAUUAACCUAAAAUGAGAAGGCUAAUAGUAUCUACCACAAUAAAAUUGUUGUGAGGA
URS000071374C_9600/12-96 GCCUCUGUUUCUUGAUUGCGGUAGAUACUAUUAGCCUAAAAUGAGACGGCUAAUAGUAUCUACCACAAUAACAUUGUUGUGAGGA
URS00006CE8F8_9544/12-96 GCCUCUGUUUCUUUACUGUGGUAGAUACUAUUAGCCUAAAAUAAGAAGGCUAAUAGUAUCUACCACAAUAAAAUUGUUGUGAUGA
URS0000759C6A_9598/11-95 GCCUCUGUUUCUUUAUUGUGGUAGAUACUAUUAGCCUAAAAUGAGAAGGCUAAUAGUAUCUACCACAAUAAAAUUGUUGUGAGGA
#=GC SS_cons             :<<<<------<<<<<<<<<<<<<<<<<<<<<<<<<<_________>>>>>>>>>>>>>>>>>>>>>>>>>>-------->>>>:
#=GC RF                  GCcuCUGUUUCuuuauuGuGGuaGauaCuauuaGCCuAAAAUgAGAaGGCuaauaGuauCuaCCaCaauaaaAUUGUUGUGagGA
//
