# Supplementary material for: All-at-once RNA folding with 3D motif prediction framed by evolutionary information
Source: Nat Methods. 2025 Oct 3;22(10):2094–106. doi: 10.1038/s41592-025-02833-w (PMC12510878; doi:10.1038/s41592-025-02833-w)
Supplement: Supplementary file 3 — Source code to run CaCoFold-R3D. Data and results. [file 41592_2025_2833_MOESM3_ESM.gz › supplemental_material/data/Rfam.15.0/ar14]

# STOCKHOLM 1.0
#=GF ID ar14
#=GF AC RF02344
#=GF DE Alphaproteobacterial ar14
#=GF AU Eberhardt R; 0000-0001-6152-1369
#=GF GA 58.8
#=GF NC 58.7
#=GF TC 58.8
#=GF SE Published; PMID:22418845
#=GF SS Predicted; PMID:22418845
#=GF TP Gene; sRNA;
#=GF BM cmbuild -F CM SEED
#=GF CB cmcalibrate --mpi CM
#=GF SM cmsearch --cpu 4 --verbose --nohmmonly -T 30.00 -Z 2958934 CM SEQDB
#=GF DR GO; 0044403; biological process involved in symbiotic interaction;
#=GF DR SO; 0000370; small_regulatory_ncRNA;
#=GF RN [1]
#=GF RM 22418845
#=GF RT A survey of sRNA families in alpha-proteobacteria.
#=GF RA del Val C, Romero-Zaliz R, Torres-Quesada O, Peregrina A, Toro N,
#=GF RA Jimenez-Zurdo JI
#=GF RL RNA Biol. 2012;9:119-129.
#=GF RN [2]
#=GF RM 28401641
#=GF RT A conserved alpha-proteobacterial small RNA contributes to osmoadaptation
#=GF RT and symbiotic efficiency of rhizobia on legume roots.
#=GF RA Robledo M, Peregrina A, Millan V, Garcia-Tomsig NI, Torres-Quesada O,
#=GF RA Mateos PF, Becker A, Jimenez-Zurdo JI
#=GF RL Environ Microbiol. 2017;19:2661-2680.
#=GF CC Smr14C2 was renamed NfeR1 (Nodule Formation Efficiency RNA) highly
#=GF CC expressed in salt stress and during the symbiotic interaction on legume
#=GF CC roots.[2]
#=GF WK %CE%91r14_RNA
#=GF SQ 118

CP002781.1/3627045-3626927     CCUUGUCGAAGCGCUG-----UACCUCCUCCC--A----CGGC-GCC-CGGCAUUCGGUC-GGU-UC---AC--UCCUCCUCCCA--GA--ACCGAUCAAGU----UU-----AA--GACCCCGA-GCC-A------CCU---CCUCCC-GGCUCGGGGUCUUUCU
CP000634.1/598556-598433       GUCUCUCGG-ACGACCC--A-CUCCUCCUCCC--U-AG-GGGC-GU-CCGAU---GGAAC-GGUGGC---AC--UCCUCCUCCCA--GCC-GCUGUUCACUC----UUU--UAAA--AAGCCUGC-CGC-A------CCU---CCUCCC-GCGGCAGGCUUUUUUG
CP001622.1/107063-107184       AUCUUCGUAAGCAGCGC--A-CUCCUCCUCCC--A--G-UGCU--CUUACAU--CGGACU-GACAAC---AC--UCCUCCUCCCA--GUU-GUCAGUCAGGA----UC-----AA--GAGCCCGG-CGC-A------CCU---CCUCCC-GCGUCGGGCUUUUUUC
AE017223.1/359925-360032       AUACAUCGAGU----U-----CGCCUCCUCCC--A--G-A-----ACUCGAU-AAGGA-A-UACGGC---AC--UCCUCCUCCCA-AGCC-GUAU-UCAAGA----UC---------AGGCCGCG-CAU-C-------CU---CCUCCC---GUGCGGCCUUUUUC
CP000137.1/443129-443009       GAUAUGCA-GGCG-CUC--C-AUCCUCCUCCC--A--G-GGAC-GUC-UG-C--GGGAAC-GACCGC---AC--UCCUCCUCCCA--GCU-GUCGUUCGGUU----UUC---CGA--AAGCCUGC-CGC-A------CCU---CCUCCC-GCGGCAGGCUUUUUUC
CP000738.1/3590417-3590299     CCUUGUCGAAGCGCUG-----UACCUCCUCCC--A----CGGC-GCC-CGGCAUUCGAUC-GGU-UC---AC--UCCUCCUCCCA--GA--ACCGAUCAGGU----UU-----AA--GACCCCGA-GCC-A------CCU---CCUCCC-GGCUCGGGGUCUUUCU
CP001074.1/513993-514114       AUCUCCGUAAGCAGCGC--A-CUCCUCCUCCC--A--G-CGCU--CUUACAU--CGGACU-GACAAC---AC--UCCUCCUCCCA--GUU-GUCAGUCAGGA----UC-----AA--GAGCCUGG-CGC-A------CCU---CCUCCC-GCGCCAGGCUCUUUUC
CP001192.1/607636-607759       CGUGUUAG--GCGACCC--G-CUCCUCCUCCC--A-AG-GGCC-GC--CUUA--CAGAAC-AGCGGC---AC--UCCUCCUCCCA--GCC-GUUGUUCAAUUC--U--UU-CGAA--AAGCCUGC-CGC-A------CCU---CCUCCC-GCGGCAGGCUUUUUCG
CP000911.1/888831-888713       GUUCGUCGCAAAGCUCU--C-CACCUCCUCCC--A--G-G--C-UUUGCGAU--AACAAG-ACCGGU---UC--UCCUCC-CAAU--GCC-GGUCUUCCCCU----AA-----UG--GCAUCCGU-CGC-C-------CU---CCUCCC-GCGACGGAUGCCAUUU
AE008917.1/1116661-1116779     GUUCGUCGCAAAGCUCU--C-CACCUCCUCCC--A----GA-C-UUUGCGAU--AACAAG-ACCGGU---UC--UCCUCC-CAAU--GCC-GGUCUUCCCCU----AA-----UG--GCAUCCGU-CGC-C-------CU---CCUCCC-GCGACGGAUGCCAUUU
CP001193.1/50814-50936         GAUAUGCA-GGCGCCCC----AUCCUCCUCCC--A--G-GGUC-GUC-UG-C--GGGAAC-GGCAGC---AC--UCCUCCUCCCA--GCU-GUCGUUCGGUU----UUUU-UCGA--AAGCCUGC-CGC-A------CCU---CCUCCC-GCGGCAGGCUUUUUCG
U80928.5/77668-77794           AAGUUUAG--ACGGCCC--A-CUCCUCCUCCC--AAAG-GGAC-GU--CUGU--GGGAAC-AGCGGC---AC--UCCUCCUCCCA-GGUC-GCCGUUCGGUUCUUU--U--AGGA--AAGCCUGC-CGC-A------CCU---CCUCCC-GCGGCAGGCUUUUCUA
CP003128.1/868918-868800       GUUCGUCGCAAAGCUCU--C-CACCUCCUCCC--A--G-G--C-UUUGCGAU--AACAAG-ACCGGU---UC--UCCUCC-CAAU--GCC-GGUCUUCCCCU----AA-----UG--GCAUCCGU-CGC-C-------CU---CCUCCC-GCGACGGAUGCCAUUU
CP000633.1/115126-115249       AAUCAUCGAAGCGACGC--A-CUCCUCCUCCC--A--G-UGUC-GCUUUGAA--GGGAUC-GGCGAU---AC--UCCUCCUCCCA--AUU-GCCGAUCAAGU----UC-----AA--GAGCCCGA-CGC-A-----UCCU---CCUCCC-GCGUCGGGCUCUUUUG
AM040264.1/356293-356400       AUACAUCGAGU----U-----CGCCUCCUCCC--A--G-A-----ACUCGAU-AAGGA-A-UACGGC---AC--UCCUCCUCCCA-AGCC-GUAU-UCAAGA----UC---------AGGCCGCG-CAU-C-------CU---CCUCCC---GUGCGGCCUUUUUC
CP000633.1/2793936-2793811     CGAAUUCAGACG-GCCU--A-CUCCUCCUCCC--A--G-GGCA-CGUCUG-U--CGGAAC-UGCGGC---AC--UCCUCCUCCCA--GCC-GUUGUUCGGUUC-UU--UU-CGGA--AAGCCUGC-CGC-A------CCU---CCUCCC-GCGGCAGGCUUUUUCG
CP002997.1/338018-338125       AUACAUCGAGU----U-----CGCCUCCUCCC--A--G-A-----ACUCGAU-AAGGA-A-UACGGC---AC--UCCUCCUCCCA-AGCC-GUAU-UCAAGA----UC---------AGGCCGCG-C---A-----UCCU---CCUCCC---GCUCGGCCUUUUUC
CP001074.1/1173512-1173639     GAGAUUCAG-AUGGCCC--A-CUCCUCCUCCCGAA--G-GGAC-GU-CUG-U--UGGAAC-AGCGGC---AC--UCCUCCUCCCA-AGUC-GCUGUUCGGUUCUUU--U--AGGA--AAGCCUGC-CGC-A------CCU---CCUCCC-GCGGCAGGCUUUUCUA
CP000738.1/1258431-1258311     GGAAUUCGAAGCAGCGC--A-CUCCUCCUCCC--A--G-CGCC-GCUUUGAU--AGGAUU-GGCAGC---AC--UCCUCCUCCCG--GUU-GCCAAUCGCCU----UU-----GU-GACGCCCGC-CGG----------U---CCUCCC-CCGGCGGGCGUUCUCU
CP000740.1/338866-338990       GUGAUUCAG-GCGGCCC--A-CUCCUCCUCCC--A--G-GGAC-GU-CUGAA---GGACC-AGCGGC---AC--UCCUCCUCCCU--GUC-GCUGAUCGGUUCUUU--U--AGGA--AAGCCUGC-CGC-A------CCU---CCUCCC-GCGGCAGGCUUUUUCG
AM939559.1/1-123               AUCGAUCGG-GCAGCGC--A-CUCCUCCUCCC--A--G-CGC--GC-CCGAU-ACGGAUU-GGCGAC---AC--UCCUCCUCCCG--GUU-GCCAAUCAGAU----CAA---GCA--ACGCCCGC-UGG-A------CCU---CCUCCC-CCAGCGGGCGUUGUUU
CP001622.1/1697156-1697038     GAGAUUCGCAGCUGCGC--A-CUCCUCCUCCC--A--G-CGC--GCUGCGAU--A-GACU-GACAAC---AC--UCCUCCUCCCA--GUU-GUCAGUCACCA----UA-----AC--ACGCCCGC-CGG-A--------U---CCUCCC-CCGGCGGGCGUUUUUG
CP000629.1/957686-957810       GAAUUUCAG-ACGGCCC--A-CUCCUCCUCCC--A--G-GGAC-GU-CUG-U--AGGAAC-AGCGAC---AC--UCCUCCUCCCA--GUC-GCUGUUCGGUUC-UU--UU-CGAA--AAACCUGC-CGC-A------CCU---CCUCCC-GCGGCAGGUUUUUUCG
AE006469.1/1220690-1220808     CCUUGUCGAAGCGCUG-----UACCUCCUCCC--A----CGGC-GCA-AGAC--GCCGAU-CGGUUC---AC--UCCUCCUCCCA--GGA-CCGAUCUAGUU----CA-----GA--GACCCCGA-UGC-A------CCU---CCUCCC-GCAUCGGGGUCUUUCU
CP002782.1/574162-574045       AACUGUCG--AUGGAAC--A-CUCCUCCUCCC--A--G-UUCC-AU--CG-C--GGGAUC-GGCAAC---CC--UCCUCCUCCCA--GUU-GCCGGUCAGGA----UC-----GA--AAGCCCGG-CGC-A------CCU---CCUCCC-GCGCCGGGUUUUCUCU
CP001622.1/4296749-4296632     ACUCAUCGA-ACGGCU---U-CUCCUCCUCCC--A--U-AGCC-GU-UCGAU--AGGGUC-GACAAC---AC--UCCUCCUCCCA--GUU-GUCGAUCGAGU----UU-----AU--AAGCCCGA-CGG-A--------U---CCUCCC-CCGUCGGGCUUUCUCG
CP001578.1/339699-339806       AUACAUCGAGU----U-----CGCCUCCUCCC--A--G-A-----ACUCGAU-AAGGA-A-UACGGC---AC--UCCUCCUCCCA-AGCC-GUAU-UCAAGA----UC---------AGGCC--G-CGC-A-----UCCU---CCUCCC-GCGC--GGCCUUUUUC
CP000911.1/355557-355664       AUACAUCGAGU----U-----CGCCUCCUCCC--A--G-A-----ACUCGAU-AAGGA-A-UACGGC---AC--UCCUCCUCCCA-AGCC-GUAU-UCAAGA----UC---------AGGCC--G-CGC-A-----UCCU---CCUCCC-GCGC--GGCCUUUUUC
CP000133.1/462566-462687       AUCUUCGUAAGCAGCGC--A-CUCCUCCUCCC--A--G-CGCU--CUUACAU--CGGAUU-GACAAC---AC--UCCUCCUCCCA--GUU-GUCAGUCAGGA----UC-----AA--GAGCCUGG-CGC-A------CCU---CCUCCC-GCGCCAGGCUCUUUUC
CP000758.1/448505-448614       CUUCAUCGA----GUUC--A-CUCCUCCUCCC--A--G-AAC-----UCGAU-AAGGAAU--GCGGC---AC--UCCUCCUCCCA-AGCC-GU-AUUCAAGA----UC---------AGGCC--G-CGC-A-----UCCU---CCUCCC-GCGC--GGCCUUUUUC
CP002997.1/868951-868833       GUUCGUCGCAAAGCUCU--C-CACCUCCUCCC--A--G-G--C-UUUGCGAU--AACAAG-ACCGGU---UC--UCCUCC-CAAU--GCC-GGUCUUCCCCU----AA-----UG--GCAUCCGU-CGC-C-------CU---CCUCCC-GCGACGGAUGCCAUUU
CP002447.1/5265891-5266009     GGUUGUCGGC----CAU----CUACUCCUCCC--A-GA-UGCG-AUGCCGAC-GCUGAAU-GGGGUG----C--ACCUCCUCCCG--CGC-CACAUUCGAAA----AU-----CG--AGCCCGCU-GCC-A------CCU---CCUCCC-GGCAGCGGGCUUUUUU
AE008917.1/1644273-1644167     AUACAUCGAGU----U-----CGCCUCCUCCC--A--G-A-----ACUCGAU-AAGGAA--UACGGC---AC--UCCUCCUCCCA-AGCC-GUA-UUCAAGA----UC-----A---GGUC---G-CGC-A-----UCCU---CCUCCC-GCGC---GGCCUUUUU
CP002448.1/241531-241412       GAUUGUCGGC----CAU----CUACUCCUCCC--A-GA-UGCG-AUGCCGGC-GCUGAAU-GAGGCG----C--ACCUCCUCCCG--CGC-CACAUUCGAAA----AU------C--GAGCCCGC-UGCCA------CCU---CCUCCCGGCAGCGGGCUUUUUUU
CP001389.1/1434293-1434171     AUCGGUCGGC--AGCGC--A-CUCCUCCUCCC--A--G-CGCU---CCCGAU-ACGGAUU-GGCGAC--AAC--UCCUCCUCCCG--GUU-GCCAAUCAGAA----CAG---GCA--ACGCCCGC-UGG-A------CCU---CCUCCC-CCAGUGGGCGUUGUUU
AE007870.2/1230297-1230418     AAUCAUCGAAGCGACGC--A-CUCCUCCUCCC--A--G-UGUC-GC-UCGAU-GUGGAUC-GGUGGU---AC--UCCUCCUCCCA--AUC-GCCGAUCAAGU----UU-----G---AAGCCUGC-CGC-A------CCU---CCUCCC-GCGGCAGGCUUUUUCC
AM236086.1/407202-407316       ACGGACCGAAGCG------C-UUUCCCCUCCU--A-G----CC-GCUUCGGU--CCGACG-GACAGC---AC--UUCUCCUCCCA--GCU-GUCGGUCACUU----UC-----G---AAGCCCGG-CGC-A-------UC---UCUCCC-GCGCCGGGCUUUUGUC
CP001626.1/119313-119435       CGCUUUCAGC-CGACCC--A-CUUCUCCUCCC--A-UG-GGAC-G-UCUGUA---AAAAC-AGCGGC---AC--UCCUCCUCCCA--GUC-GCUGUUCGAUC----UUC---AGA--AAGCCUGC-CGC-A------CCU---CCUCCC-GCGGCAGGCUUUUUUG
BA000012.4/890941-891061       AGAUUUCGUCAAAGCCG--A---CCUCCUCCC-----C-GGCG-AUGACGAA-UACGGUC-GAUCUU----C--ACCUCCUCCCG--AGG-AUCGACCCCCA----AA-----AC-GACACCCGC-CGG-A------CCU---CCUCCC-CCGGCGGGUGUUGUUG
CP000636.1/7318-7437           UUGUUACAAGGCCGCCC--A---CCUCCUCCC-----G-GGCC-GCUUUG-U--CCGACU-GGCAGC---AC--UCCUCCUCCCA-AGUU-GUCAGUCAUAA----UC-----GA--AAGCCCGG-UGC-A------CCU---CCUCCC-GCACCGGGUUUUUUCG
CP000874.1/2205311-2205428     AUUUAUCGAC--GAAGC--A-CUCCUCCUCCC--A--G-CUUC---AUCGAG---GGAUC-GGCGAC---CC--UCCUCCUCCCA--GUU-GCCGAUCAGGA----UC-----GA--AGGCCCGG-CGC-A------CCU---CCUCCC-GCGCCGGGCCUUCUCU
BA000012.4/5350767-5350882     AAUACCCGGCGAGUGGA--A---CCUCCUCCC-----U-CUGC-UCCCCGGG--GUGACC-AGCCAG----C--UCCUCCUCCCG--CUG-GC---UCGUAA----CA-----GG--AAAAGGCC-GGC-A------CCU---CCUCCC-GCCGGCCUUUUUCUUU
CP000739.1/679160-679043       GAUUGUCG--AUGGAAC--A-CUCCUCCUCCC--A--G-UUCC-AU--CG-C--GGGAUC-GGCAAC---CC--UCCUCCUCCCC--GUU-GCCGGUCAGGA----UC-----GG--AAGCCCGG-CGC-A------CCU---CCUCCC-GCGCCGGGCUUUCUCU
CP000887.1/358310-358417       AUACAUCGAGU----U-----CGCCUCCUCCC--A--G-A-----ACUCGAU-AAGGA-A-UACGGC---AC--UCCUCCUCCCA-AGCC-GUAU-UCAAGA----UC---------AGGCCGCG-CAU-C-------CU---CCUCCC---GUGCGGCCUUUUUC
CP000887.1/888995-888877       GUUCGUCGCAAAGCUCU--C-CACCUCCUCCC--A----GA-C-UUUGCGAU--AACAAG-ACCGGU---UC--UCCUCC-CAAU--GCC-GGUCUUCCCCU----AA-----UG--GCAUCCGU-CGC-C-------CU---CCUCCC-GCGACGGAUGCCAUUU
CP000759.1/1275649-1275772     GAAUAUCACCGGGGUGCUUU-CUCCUCCUCCC--A--U-UUCC-UCGGUGAU--U-CAAG-ACCGGA---UG--UCCUCCUCCCAAGUCC-GGUCUUCCCCA----UA-----AA--ACACCCGU-CGC---------CU---CCUCCC-GCGACGGGUGUUUUCG
AE007870.2/1831482-1831606     UAAUGCGGGUG-AUCCU--A-CUCCUCCUCCC--A-AA-GGAU--UGCCC-C--GGGGAC-AGCGGU---UU--UCCUCCUCCCA-UAUC-GCUGUUCAUCU----UUU--CAGA--AAGCCUGC-CGC-A------CCU---CCUCCC-GCGGCAGGCUUUUUUG
CP000628.1/1693409-1693286     GGAAUUCGGGGCCGCAC--A-CUCCUCCUCCC--A--G-UGC--ACUCCGAU--A-GAUU-GACGAC---AC--UCCUCCUCCCA--GUC-GUCAAUCACCA----CA-----AAUGACGCCCGC-CGC-A-----UCCU---CCUCCC-GCGGUGGGCGUUAUUU
CP000708.1/895867-895749       GUUCGUCGCAAAGCUCU--C-CACCUCCUCCC--A--G-G--C-UUUGCGAU--AACAAG-ACCGGU---UC--UCCUCC-CAAU--GCC-GGUCUUCCCCU----AA-----UG--GCAUCCGU-CGC-C-------CU---CCUCCC-GCGACGGAUGCCAUUU
CP002248.1/109372-109493       AAUCAUCGAAGCGACGC--A-CUCCUCCUCCC--A--G-CGUC-GCC-CGAU--UGGACU-GACAAU---AC--UCCUCCUCCCA--AUU-GUCAGUCAGUU----UC-----AA--GAACCCGG-CGC-A------CCU---CCUCCC-GCGCCGGGUUUUUGCU
CP000390.1/3977208-3977086     AAGUUCUCGACGGGGCU--C-CUCCUCCCAAA--A--A-UCCC-UGUCGGGU--CGCGGU-UAGCCU----U--UCCUCCUCCCU--AGG-CUGACCGACUU----CA----AAA--GCACCCGC-UGG-A------CCU---CCUCCC-CCAGCGGGUGCUUUUU
CP000628.1/3945639-3945517     GAGCAUCGGAACGGCGA--U-CUCCUCCUCCC--A--A-UGCC--UUCCGAU-AACGAUC-GGCAAC---UC--UCCUCCUCCCU--GUU-GCUGGUCAGGU----UU-----GA--AAGCCCGA-CGG-A------UCU---CCUCCC-CCGUCGGGCUUUUCAU
CP000634.1/901035-901159       AUACACCGGGCCAGCUU----CUCCUCCUCCC--A--G-AGC--GGCCCG-U--CGGAAU-GACGGA---AC--UCCUCCUCCCA--GCC-GUCGUUCGGUUC-UU--UU-CGAA--AAGCCUGC-CGC-A------CCU---CCUCCC-GCGGCAGGCUUUUCGU
CP001191.1/4019446-4019326     ACCUAUCGAAACGGCUU--U-CUCCUCCUCCC--A-UA-AGCC-GU-UCGAC--AGGGUC-GACAAC---AC--UCCUCCUCCCA--GUU-GUCGAUCGAGU----UU-----AU--AAGCCCGA-CGG-A--------U---CCUCCC-CCGUCGGGCUUUCUCG
CP002783.1/252065-252190       CGAUAUGCGAGCGACCU----UUCCUCCUCCC--G--A-GUUC-GCUUGC----GGGAUC-AGCGCU---AC--UCCUCCUCCCG-GAAU-GCUGAUCGGUUC-UU--UU-GGAA--AAGCCUGC-CGC-A------CCU---CCUCCC-GCGGCAGGCUUUUUCG
AE017223.1/890694-890576       GUUCGUCGCAAAGCUCU--C-CACCUCCUCCC--A----GA-C-UUUGCGAU--AACAAG-ACCGGU---UC--UCCUCC-CAAU--GCC-GGUCUUCCCCU----AA-----UG--GCAUCCGU-CGC-C-------CU---CCUCCC-GCGACGGAUGCCAUUU
CP000872.1/338021-338128       AUACAUCGAGU----U-----CGCCUCCUCCC--A--G-A-----ACUCGAU-AAGGAAU-AUGGC----AC--UCCUCCUCCCA--AGC-CGUAUUCAAGA----UC---------AGGCC--G-CGC-A-----UCCU---CCUCCC-GCGC--GGCCUUUUUC
CP000738.1/1258160-1258038     AUCGAUCGG-GCAGCGC--A-CUCCUCCUCCC--A--G-CGC--AC-CCGAU-ACGGAUU-GGCAGC---AC--UCCUCCUCCCA--GUU-GCCAAUCAGAA----CA-----AGCGACGCCUGC-UGG-A------CCU---CCUCCC-CCAGCGGGCGUUGUUU
CP001830.1/2001057-2001179     AGAAUUCGAAGCAGCGC--A-CUCCUCCUCCC--A--U-CGCC-GCUUCGAU---GGAUU-GGCAAC---AC--UCCUCCUCCCG--GUU-GCCAAUCGCCU----UU-----AU-GACGCCCGC-CGG-U------CCU---CCUCCC-CCGACGGGCGUCAUUU
CP002447.1/3675142-3675022     AGUUUUCGUCAAAGCCG--A---CCUCCUCCC-----C-GGCG-AUGACGAA--UCGGCCCGAC-CU---UC--ACCUCCUCCCG--AGG-GUUGGCCACAA----AA-----AC-GGCGCCCGC-CGC-A------CCU---CCUCCC-GCGGCGGGCGCUGUUU
CP001851.1/359224-359330       AUACAUCGAGU----U-----CGCCUCCUCCC--A--G-A-----ACUCGAU-AAGGAA--UACGGC---AC--UCCUCCUCCCA-AGCC-GUA-UUCAAGA----UC-----A---GGUC---G-CGC-A-----UCCU---CCUCCC-GCGC---GGCCUUUUU
CP000390.1/1916694-1916817     AAGAGUUUC-GUCGAGA--U-AUCCUCCUCCC--G--U-CUCG-ACGGAUAA--ACGGCC-GGC-UU---UC--UCCUCCUCCCG--AAACGCCGGUCGAUC----AA-----AACGACACCCGC-CGG-A------CCU---CCUCCC-CCGGCGGGUGUUGUUU
CP002447.1/2545673-2545788     AAUACCCGGUGAGUGGA--A---CCUCCUCCC-----U-CUGC-UCCCCGGG--GUGACC-AGCCAG----C--ACCUCCUCCCG--CUG-GC---UCGUAA----CA-----GG--AAAAGGCC-GGC-A------CCU---CCUCCC-GCCGGCCUUUUUCUUU
CP001624.1/28646-28767         GAUAUACAG-GCGCCCC--A--UCCUCCUCCC--A--G-GGUC-GU-CUG----UGGAAU-GACAGC---AC--UCCUCCUCCCA--GCU-GUCGUUCGGUU----UUUU-ACGA--AAGCCUGC-CGC-A------CCU---CCUCCC-GCGGCAGGCUUUUUCG
CP000138.1/22818-22935         GUGACGAGCCGAAGCGC--U-GUAUUCUUCUU--A--GCCGCU-UCCGCC-----UGAUG-GACAGC---AC--UCCUCCUCCCA-UGCU-GUCGGUCACUA----UC-----G---AAGCCCGG-CGC-A-------CU----CUCCC-GCGCCGGGCUU-CUGC
AM040264.1/886972-886854       GUUCGUCGCAAAGCUCU--C-CACCUCCUCCC--A----GA-C-UUUGCGAU--AACAAG-ACCGGU---UC--UCCUCC-CAAU--GCC-GGUCUUCCCCU----AA-----UG--GCAUCCGU-CGC-C-------CU---CCUCCC-GCGACGGAUGCCAUUU
CP000629.1/1921242-1921118     -AUGAUGCAGGCGCUCU--U-AUCCUCCUCCC--A--A-GGUC-GCCUGC----GGGAAC-AGCAGC---AC--UCCUCCUCCCA--GCU-GCUGUUCGGUUC-UU--UU-CGAA--AAGCCUGC-CGC-A------CCU---CCUCCC-GCGGCAGGCUUUUUCG
CP000708.1/359682-359789       AUACAUCGAGU----U-----CGCCUCCUCCC--A--G-A-----ACUCGAU-AAGGAA--UACGGC---AC--UUCUCCUCCCA-AGCC-GUA-UUCAAGA----UC---------AGGCC--G-CGC-A-----UCCU---CCUCCC-GCGC--GGCCUUUUUC
CP000740.1/316304-316428       AUAUGUGGGCG----AC--C-UUCCUCCUCCC--G-GG-UUCU-UCGCUCAC--GAGAUC-AGCGCC---AC--UCCUCCUCCCG--GGCUGCUGAUCGGUU---C-UUU-CGGA--AAGCCUGC-CGC-A------CCU---CCUCCC-GCGGCGGGCUUUUUCG
CP001074.1/4445016-4444894     ACUCAUCGAAACGGCUU--U-CUCCUCCUCCC--A-UA-AGCC-GU-UCGAC--AGGAUC-GACAAC---AC--UCCUCCUCCCA--GUU-GUCGAUCGAGU----UU-----AU--AAGCCCGA-CGG-A------UCU---CCUCCC-CCGUCGGGCUUUCUCA
CP001488.1/890461-890343       GUUCGUCGCAAAGCUCU--C-CACCUCCUCCC--A----GA-C-UUUGCGAU--AACAAG-ACCGGU---UC--UCCUCC-CAAU--GCC-GGUCUUCCCCU----AA-----UG--GCAUCCGU-CGC-C-------CU---CCUCCC-GCGACGGAUGCCAUUU
CP002447.1/3674963-3674843     GAAUUUCGUCAAAGCCG--A---CCUCCUCCC-----C-GGCG-AUGACGAA-UAUGGCC-GGCCUU----C--ACCUCCUCCCG--AAG-GUCGACCCCAA----AA-----AC-GACACCCGC-CGG-A------CCU---CCUCCC-CCGGCGGGUGUUGUUG
CP001623.1/112604-112720       AUGGACUGAAGCG---C--U-UAACCCCUCCG--A--G---CC-GCUUCGGU--CCGACG-GACAGC---AC--UCCUCCUCCCA-GGCU-GUCGGUCACUA----UC-----G---AAGCCCGG-CGC-A-------CC---UCUCCC-GCGCCGGGCUUUUGUC
CP000628.1/597900-598022       CCCCUCGAAGGCAGCGC--AUCUCCUCCUCCC--A--G-CGCU--CCUUCAU--C-GAUU-GGCAAC---UC--UCCUCCUCCCU--GUU-GCCAAUCCGGA----UC-----AA--GAGCCCGA-UGC-A-----UCCU---CCUCCC-GCAUCGGGCUCUUCUU
AM236080.1/4988158-4988038     ACUCAUCGACACGGCU---U-CUCCUCCUCCC--A--U-AGCC-GU-UCGAU--AGGGUC-GACAAC---AC--UCCUCCUCCCA--GUU-GUCGAUCGAGU----UU-----AU--AAGCCCGA-CGG-A------UCU---CCUCCC-CCGUCGGGCUUUCUCG
CP001074.1/1912597-1912478     GAGAUUCGCAGCCGCGC--A-CUCCUCCUCCC--A-AG-CGC--GCUGCGAU---GGACU-GGCAAC---AC--UCCUCCUCCCA--GUU-GCCAGUCACUA----UA-----AU--GCGCCCGC-CGG-A--------U---CCUCCC-CCGGCGGGCGUUUUAU
CP001191.1/1534621-1534501     GAGAUUCGCAGCCGCGC--A-CUCCUCCUCCC--A-AG-CGC--GCUGCGAU--AAGACU-GGCAAC---AC--UCCUCCUCCCA--GUU-GCCAGUCAUCA----UA-----AU--GCGCCCGC-CGG-A--------U---CCUCCC-CCGGCGGGCGUUUUAU
CP002447.1/3675318-3675197     GGAAUUUCGCCAGGGUC--G--ACCUCCUCCC--C--G-ACCU-UGACGAAU--ACGGUC-ACCCCU----U--ACCUCCUCCCA--AGG-GUUGACCACCA----AA-----AC-GGCGCCCGC-CGC-A------CCU---CCUCCC-GCGGCGGGCGUUGUUU
CP001623.1/265945-266069       UGGUUUCAG-GCGACCC--A-CUCCUCCUCCC--A-AG-GGGA-GC-CUGAC---GGAAC-AGCGGC---AC--UCCUCCUCCCA--GCC-GUUGUCCAAUC----UUUU-GGAA--AAGCCUGC-CGC-A------CCU---CCUCCC-GCGGCGGGCUUUUUCA
AE007869.2/109473-109594       AAUCAUCGAAGCGACGC--A-CUCCUCCUCCC--A--G-CGUC-GCC-CGAU--UGGACU-GACAAU---AC--UCCUCCUCCCA--AUU-GUCAGUCAGUU----UC-----AA--GAACCCGG-CGC-A------CCU---CCUCCC-GCGCCGGGUUUUUGCG
BA000012.4/6092540-6092423     GGUUGUCGGC----CAU----CUACUCCUCCC--A-GA-UGCG-AUGCCGAC-GCUGAAU-GGGGUG----C--ACCUCCUCCCG--CGC-CACAUUCGAAA----UC-----G---AGCCCGCU-GCC-A------CCU---CCUCCC-GGCAGCGGGCUUUUUU
BA000012.4/890760-890880       AGAUUUCGUCAAAGCCG--A---CCUCCUCCC-----C-GGCA-AUGACGAA--UAGGCC-CAACCU---UC--ACCUCCUCCCG--AGG-GUUGGCCAACC----AA-----AC-GGCGCCCGC-CGC-A------CCU---CCUCCC-GCGGCGGGCGUUGUUU
CP001389.1/3720579-3720700     CCUCAUCGAAGCGCUGC--A---CCUCCUCCC-----G-CGGC-GCC-CGAU-GCGGGUC-GGUUUC---AC--UCCUCCUCCCA--GGA-ACCGGCCAAGU----UU----GAA--GACCCCGACGCC-A------CCU---CCUCCC-GGCUCGGGGUCUUUUU
CP000133.1/4314505-4314384     AUCCAUCGAAACGGCUU--U-CUCCUCCUCCC--A--U-AGCC-GU-UCGAC--AGGAUC-GGCAAC---AC--UCCUCCUCCCA--GUU-GUCGGUCGAGU----UU-----AU--AAGCCCGA-CGG-A------UCU---CCUCCC-CCGUCGGGCUUUCUCG
CP000633.1/2043913-2044036     CAGUUUCGGCGCCGCAU--A-CUCCUCCUCCC--A--A-UGC--GCGCCGAA--CGGGCU-GACAAC---CC--UCCUCCUCCCA--GUU-GUCGCCCAUUU----CA-----AAUGACGCCCGC-CGG-A------UCU---CCUCCC-CCGGUGGGCGUUAUUG
CP001578.1/873167-873049       GUUCGUCGCAAAGCUCU--C-CACCUCCUCCC--A--G-G--C-UUUGCGAU--AACAAG-ACCGGU---UC--UCCUCC-CAAU--GCC-GGUCUUCCCCU----AA-----UG--GCAUCCGU-CGC-C-------CU---CCUCCC-GCGACGGAUGCCAUUU
CP001389.1/1434586-1434463     GGAAUUCGAAACAGCGC--A-CUCCUCCUCCC--A--G-CGCU-GUUUCGAU--AGGAUU-GGCAAC---AC--UCCUCCUCCCG--GUU-GCCAAUCAUUC----UU-----AU-GACGCCCGC-CGG-A------UCU---CCUCCC-UCGGCGGGCGUCGUUC
BA000012.4/890582-890702       GAAUUUCGCUGGGGUC-----GACCUCCUCCC--C----GACCUCCAGCGAA--C-GGUC-AGCCCU---UA--UCCUCCUCCCG--AGG-GUUGGCCAACC----AA-----AC-GGCGCCCGC-CGC-A------CCU---CCUCCC-GCGGCGGGCGUUGUUU
AM236080.1/512658-512779       AUCUUCGUAAGCAGCGC--A-CUCCUCCUCCC--A--G-CGCU--CUUACAU--CGGACU-GACAAC---AC--UCCUCCUCCCA--GUU-GUCAGUCAGGA----UC-----AA--GAGCCCGG-CGC-A------CCU---CCUCCC-GCGUCGGGCUUUUUUC
AM236085.1/574592-574471       -GAUAUACAGGCGCCCC--A--UCCUCCUCCC--A--G-GGUC-GUCUGU-----GGAAU-GACAGC---AC--UCCUCCUCCCA--GCU-GUCGUUCGGUU----UUUU-ACGA--AAGCCUGC-CGC-A------CCU---CCUCCC-GCGGCAGGCUUUUUCG
CP001075.1/346021-345900       GAUAUGCA-GGCG-CCC----AUCCUCCUCCC--A--G-GGUC-GCC-UG-C--GGGAAC-AACAGC---AC--UCCUCCUCCCA--GCU-GUCGUUCGGUUCUUUU-----CGA--AAGCCUGC-CGC-A------CCU---CCUCCC-GCGGCAGGCUUUUUCG
CP001192.1/306454-306339       GUGGACCGACGCG---C--U-CACCCCCUCCG--A--G---CC-GCUUCGGU--UCGACG-GACAGC---AU--CCCUCCUCCCA-GGCU-GUCGGUCACUA----UC-----G---AAGCCCGG-CGC-C-------CU----CUCCC-GCGCCGGGCUUUCGUU
CP000631.1/138626-138502       GAAUUUCAG-ACGGCCC--A-CUCCUCCUCCC--A--G-GGAC-GU-CUG-U--AGGAAC-AGCGAC---AC--UCCUCCUCCCA--GUC-GCUGUUCGGUUC-UU--UU-CGAA--AAGCCUGC-CGC-A------CCU---CCUCCC-GCGGCAGGCUUUUUCG
AM236080.1/2175074-2174956     GAGAUUCGUAGCCGCGC--A-CUCCUCCUCCC--A--G-CGC--GCUGCGAU--A-GACU-GGCAAC---AC--UCCUCCUCCCA--GUU-GUCAGUCACCA----UA-----AC--GCGCCCGC-CGG-A--------U---CCUCCC-CCGGCGGGCGUUUUUG
CP000133.1/1926358-1926239     GAGAUUCGCAGCCGCGC--A-CUCCUCCUCCC--A-AG-CGC--GCUGCGAU---GGACU-GGCAAC---AC--UCCUCCUCCCA--GUU-GCCAGUCGCUA----UA-----AU--GCGCCCGC-CGG-A--------U---CCUCCC-CCGGCGGGCGUUUUAU
CP001191.1/98050-98171         AUCUCCGUAAGCAGCGC--A-CUCCUCCUCCC--A--G-CGCU--CUUACAU--CGGACU-GACAAC---AC--UCCUCCUCCCA--GUU-GUCAGUCAGGA----UC-----AA--GAGCCUGG-CGC-A------CCU---CCUCCC-GCGCCAGGCUCUUUUC
CP001076.1/112292-112418       AAGUUUAG--ACGGCCC--A-CUCCUCCUCCC--AAAG-GGAC-GU--CUGU--GGGAAC-AGCGGC---AC--UCCUCCUCCCA-GGUC-GCCGUUCGGUUCUUU--U--AGGA--AAGCCUGC-CGC-A------CCU---CCUCCC-GCGGCAGGCUUUUCUA
ABRC01002556.1/2222-2346       GUGUUUCAG-GCGACCC--A-UUCCUCCUCCC--A-AA-GGGC-GC-CUGAC---GGAAC-AGCGGC---AC--UCCUCCUCCCA--GCC-GUUGUUCAAUU----CUUU-CGAA--AAGCCUGC-CGC-A------CCU---CCUCCC-GCGGCAGGCUUUUUCG
AFSD01000003.1/1193499-1193621 CGAAUUGAGGCGACCCU--A--UCCUCCUCCC--A--A-GGGU-UGUCUUGU----GAAC-AAUGGC---AC--UCCUCCUCCCA--GCC-GUUGUUCGAGU----UUU--UGAA--AAGCCUGC-CGC-A------CCU---CCUCCC-GCGGCGGGCUUUUUCG
ABQZ01000022.1/48-170          GAUAUGCAG-GCG-CCC----AUCCUCCUCCC--A--G-GGUC-GC-CUGCG--UGGAAC-GACAGC---AC--UCCUCCUCCCA--GCU-GUCGUUCGGUU---C-UUU-UCGA--AAGCCUGC-CGC-A------CCU---CCUCCC-GCGGCAGGCUUUUUCG
AGVZ01000006.1/161917-162039   CGGAUUGAGAUGACCCU--A--UCCUCCUCCC--A--A-GGGU-UGUCUUGU----GAAC-AAUGGC---AC--UCCUCCUCCCA--GCC-GUUGUUCGAAA----UUU--CGGA--AAGCCUGC-CGC-A------CCU---CCUCCC-GCGGCGGGCUUUUUCG
ABQY01001266.1/48-171          CGAUAUGCAGGCGCCC-----GUCCUCCUCCC--A--G-GGUC-GCCUGC----GGGAAC-GACAGC---AC--UCCUCCUCCCA--GCU-GUCGUUCGGUU----CUUUUCGAA--AAGCCUGC-CGC-A------CCU---CCUCCC-GCGGCAGGCUUUUUCG
AB032242.1/1025-1145           AUCAUCCGAAGCGACGC--A-CUCCUCCUCCC--A--G-UGUC-GC-UCGAU-GUGGAUC-GGUGGU---AC--UCCUCCUCCCA--AUC-ACCGAUCAAUU----UU-----G---AAGCCUGC-CGC-A------CCU---CCUCCC-GCGG-AGGUUUUUCCU
ABRB01000056.1/343-470         GAAAUUCAG-ACGGCCA--A-CUCCUCCUCCC--GAAG-GGAC-GU-CUG-U--CGGAAC-AGCGGC---AC--UCCUCCUCCCA-GGUC-GCUGUUCGGUU----CUUUUAGAA--AAGCCUGC-CGC-A------CCU---CCACCC-GCGGCAGGCUUUUCUA
ABIA02000005.1/16560-16686     AGAAUUCGGAGCGGCCU--C-CUCCUCCUCCC--A-AU-AGCC-GCUUCGAU--GUGACU-GACGUU---CA--UCCUCCUCCCG--AGC-GUCAGUCUUCC----AA-----AAUGGCGCCCAC-CGG-A-----UCCU---CCUCCC-CCGGUGGGCGUUAUUU
AGSN01000128.1/201468-201347   AGAAUUUCGCCAGGGUC----GACCUCCUCCC--C--G-ACCC-UGACGGAU--ACGGCC-AACCUU----C--ACCUCCUCCCG--AGG-GUUGACCAGCA----AA-----AC-GGCGCCCGC-CGC-A------CCU---CCUCCC-GCGGCGGGCGUUGUUU
ACQA01000001.1/1034034-1033915 GUUCAUCGC--CAAACC----AUCCUCCUCCC--A--G-GUUU-G--GCGAU--AACAAG-ACCGGU---UC--UCCUCCUCCCAACACC-GGUCUUACUAU----AA-----UG--GCAUCCGU-CGC-U------CCU---CCUCCC-GCGACGGAUGCCAUUU
AGIX01000001.1/372706-372828   GGAAUUUCGCUGGGGUC----GACCUCCUCCC--C--G-ACCC-AAGCGAAU--ACGGUC-CGCCCU---UA--CCCUCCUCCCA--AGG-GCUGACCAUCA----AA-----AC-GGCGCCCGC-UGC-A------CCU---CCUCCC-GCGGCGGGCGUUGUUU
ACXD01000073.1/113959-113837   GAAUAUCGCCGGGUGUU--U-CUCCUCCUCCC--A--U-UCCC-UCGGCGAU--CAAAGA-CCGGAC---AC--UCCCCCCCCAA--GUC-CGGUCUUUUCC---AUA-----AA--ACACCCGU-CGC---------CG---CCUCCCGGCGACGGGUGUUUUGU
ADFB01000015.1/6603-6477       GAAUAUCGCCGGGGUGU-UU-CUCCUCCUCCC--A--U-UCCC-UCGGCGAU--CAAAGA-CCGGA-CACUC--UCCUCCUCCCAAG-UC-CGGUCUUUUCC---AUA-----AA--ACACCCGU-CGC---------CU---CCUCCCGGCGACGGGUGUUUUGU
AAPJ01000003.1/273428-273309   GACUUUCGCAAGGGUCC--A-CUCCUCCUCCC--A--G-GACC-CAAGCGGA--UCGGAA-ACUGCC---AC--UCCUCCUCCCA--GGC-AGUUUCCACCC----AG---------ACGCCCGC-CGGG---------U---CCUCCCCCCGGCGGGCGCCCAGA
ADEZ01000033.1/272602-272476   GAAUAUCGCCGGGGUGU-UU-CUCCUCCUCCC--A--U-UCCC-UCGGCGAU--CAAAGG-CCGGAC---ACUUUCCUCCUCCCA-AGUC-CGGUCUUUUCC---AUA-----AA--ACACCCGU-CGC---------CU---CCUCCCGGCGACGGGUGUUUUGU
ACBO01000020.1/11259-11385     GAAUAUCGCCGGGUGUU--U-CUCCUCCUCCC--A--U-UCCC-UCGGCGAUCAAAGACC-GGACAC---UC--UCCUCCCCCCC--AAG-UCCGGUCUUUUC-CAUA-----AA--ACACCCGU-CGC---------CG---CCUCCCGGCGACGGGUGUUUUGU
AL672113.1/48134-48252         UGUUGUCGGC----CAU----CUACUCCUCCC--A-GA-UGUG-GUGCCGAC-GCUGAAU-GGGGCG----C--ACCUCCUCCCG--CGU-CUCAUUCGAAA----UC---------GAGCCCGC-UGCCA------CCU---CCUCCCGGCAGCGGGCUUUUUUA
AATP01000007.1/157109-156986   AGGGUUUCGCUUCGGGC--U-CACCUCCUCCC--G-GGCUUCG-AAGCGGAU--CAAGGG-GCCUAC---AC--UCCUCCUCCCAACGUA-GGCUCCGUUCA----UA-----CG--ACACCCGC-CGG----------U---CCUCCC-CCGGCGGGUGUUGUUC
ABRD01000625.1/697-812         GCGGACUGAAGC---GC--U-UAACCCCUCCG--A--G-C--U-GCUUCGGC--UUGACG-GACAGC----A--UCCUCCUCCCA-GGCU-GUCGGUCACUA----UC-----G---AAGCCCGG-CGC-U------CCU----CUCCC-GCGCCGGGCUUUCGUU
AEYZ01000051.1/13533-13653     AUGAGCUGAAGC-GCU---G---CACCCUCUU--A----AGCG-GCUUCGGC--CCGACG-GGCAGC---AC--UUCUCCUCCCA-GGCU-GUCGGUCACUA----UC-----G---AAGCCCGG-CGC-A------UCUCUCCCCCCC-GCGCCGGGCUUCUGCC
ABRA01002512.1/2841-2718       AUGAGCUGAAGC-GCU---G---CACCCUCUU--A----AGCG-GCUUCGGC--CCGACG-GGCAGC---AC--UUCUCCUCCCA-GGCU-GUCGGUCACUA----UC-----G---AAGCCCGG-CGC-AUCUCUCCCC---CCCCCC-GCGCCGGGCUUCUGCC
#=GC SS_cons                   ::::::<<<-<<<<<<<.._.___________.._..>.>>>>.>>->>>::..::<<<<.<<<<<<...__..___________..>>>.>>>>>>>::::....::.....::..<<<<<<<<.<<<._......___...______.>>>>>>>>>>>:::::
#=GC RF                        auuuuUcggagcggccc..a.cuCCUCCUCCC..A..g.ggcc.gcuccgAu..aggacc.ggcggc...aC..UCCUCCUCCCa..gcc.gccggucaauu....ua.....aa..acgCCcGc.CGc.A......CCU...CCUCCC.gCGgCgGGcguUuUuu
//
