# Supplementary material for: All-at-once RNA folding with 3D motif prediction framed by evolutionary information
Source: Nat Methods. 2025 Oct 3;22(10):2094–106. doi: 10.1038/s41592-025-02833-w (PMC12510878; doi:10.1038/s41592-025-02833-w)
Supplement: Supplementary file 3 — Source code to run CaCoFold-R3D. Data and results. [file 41592_2025_2833_MOESM3_ESM.gz › supplemental_material/data/Rfam.15.0/U54]

# STOCKHOLM 1.0
#=GF ID U54
#=GF AC RF00206
#=GF DE Small nucleolar RNA U54
#=GF AU Griffiths-Jones SR; 0000-0001-6043-807X
#=GF GA 40.0
#=GF NC 39.9
#=GF TC 40.1
#=GF PI SNORD54; U54
#=GF SE Griffiths-Jones SR
#=GF SS Predicted; PFOLD, Griffiths-Jones SR
#=GF TP Gene; snRNA; snoRNA; CD-box;
#=GF BM cmbuild -F CM SEED
#=GF CB cmcalibrate --mpi CM
#=GF SM cmsearch --cpu 4 --verbose --nohmmonly -T 29.98 -Z 2958934 CM SEQDB
#=GF CL CL00008
#=GF DR SO; 0000593; C_D_box_snoRNA;
#=GF DR GO; 0006396; RNA processing;
#=GF DR GO; 0005730; nucleolus;
#=GF RN [1]
#=GF RM 12736310
#=GF RT The high diversity of snoRNAs in plants: identification and comparative
#=GF RT study of 120 snoRNA genes from Oryza sativa.
#=GF RA Chen CL, Liang D, Zhou H, Zhuo M, Chen YQ, Qu LH
#=GF RL Nucleic Acids Res 2003;31:2601-2613.
#=GF CC U54 is a C/D box small nucleolar RNA, which acts as a methylation guide
#=GF CC for 18S ribosomal RNA in plants [1].
#=GF WK Small_nucleolar_RNA_SNORD54
#=GF SQ 21

AC147499.5/74526-74608   GGCUCUGUGAUAUUCUGCCUUUG-------UUGCAGUAUACGCUAUUCUGAUUCAAAUUAUGAGCAGAUAUUUUAUUAC------UAUUGAGAGCU
BT018726.1/381-464       UGCUCAAUGAUUCAGCCAUGGUAAAUCA--UGGUAAUAUACGCUAUUCUGAUCCACACAAGGAUGUCAACAACAU----------UUCUGAGAGCA
AC121328.3/104144-104228 UGCUCAAGGAUUAUAAGCCAUGUUAUGCCAUCACAAUAUACGCUAUUCUGAAUCAUAUUAAGAUGUCAUA-AACA----------UUAUGAGAGCA
BT018726.1/784-862       AGCUCAGUGAUUGUAGCCAAUUACAU----UGGCAAUAUACGCUAUGCUGACCU-CAGUUUGAUGAACAU--UUU----------UACUGAGAGCU
BT018726.1/951-1030      GGCUCAAUGAUUUCAACCAGUCAUUC----UUGAUAUAUACGCUAUUCUGAUU--GCUGCUGUUGAAAAAAAUAU----------CCAUGAGAGCA
AJ536407.1/4-86          UGCUCGAUGAUUAAUCCAUGUUAUGCCA--UGGCAAUAUACACUAUUCUGAAUCAUAUUAAGAUGCCAUA-AACA----------UUAUGAGAGCA
AL391146.1/51360-51447   GGCUCUGUGAUUGCUUCGCCUUA--U----UGGCAAUAUACGCUAUUCUGAAA--UCAGAGUAUGAAAGAUAAACAAACUGUACUUUAUGAGAGCC
AJ536403.1/3-85          UGCUCAAUGAUUAA-GCCAUGUUAAUCCA-UGGCAAUAUGCGCUAUUCUGAAUCAUAUUAAGAUGUCAUA-AACA----------UUAUGAGAGCA
AJ536410.1/1-75          AGCUUAGUGAUUGCUACCACUCACAU----UGGUUUUAUACGCUAUUCUGAUU--GGAGCUGUUGAAAAC---------------UUAUGAGAGCU
AP006480.2/37454-37375   GGCUCAAUGAUUGUUGCCAAUCACAUU---UGGUCAUAUAUGCUAUUCUGAUU--UCUAUUGGUGAAAAC-GAAU----------UUAUGAGAGCU
AJ536412.1/3-82          UGCUCAAUGAUUAA-CCCAUGCACCA----UGGCAAUACACGCUAUUCUGAAUCAUAUUAAGAUGCCAUA-AACA----------UUAUGAGAGCA
AJ536411.1/4-86          GGCUCAGUGAUUGUUGCCAAUCAUAUU---UGGUCAUAUACGCUAUUCCGAUU--UCUAUUGGUGGAAAAGAAAAAU--------UUAUGAGAGCU
AJ536404.1/4-80          AGCUCAGUGAUGCA-GCCGUUUUCAU----UGGCAAUAUACGCUAUGCUGACU----GUUUGAUGACAAAUAAGA----------AUAUGAGAGCU
AJ536408.1/2-82          AGCUCAGUGAUUCCAGCCACUUACGU----UGGCAAUAUACGCUAUACAGACCA-UAGUUUGAUGACCAAUGAGA----------AUAUGAGAGCU
AJ536409.1/2-82          AGCUCAGUGAUUCCAGCCACUUACGU----UGGCAAUAUACGCUAUACAGACCA-UAGUUUGAUGACCAAUGAGA----------AUAUGAGAGCU
AJ536406.1/4-85          GGCUCAGUGAUUGUUGCCAAUCAGAUU---UGGUCAUAUACGCUAUUCUGAUU--UCUAUUGGUGAAAAAGAAAAU---------UUAUGAGAGCU
AJ536405.1/1-81          AGCUCUGUGAUUUCAACCAAUCACAU----UGGUUUUAUACGCUAUUCUGAUU--GGAGCUGUUGAAAAAUAAGAC---------UUAUGAGAGCU
AJ536413.1/1-81          AGCUCAGUGAUUUCAACCAGUCACAU----UGGUUUUAUACGCUAUUCUGAUU--GGAGCUGUUGAAAAAUAAUAC---------UUAUGAGAGCU
AC121328.3/104676-104756 AGCUCAGUGAUUUCAACCAGUCACAU----UGGUUUUAUACGCUAUUCUGAUU--GGAGCUGUUGAAAAAUAAUAC---------UUAUGAGAGCU
AC121328.3/104500-104580 AGCUCAGUGAUUGUAGUCACUUUUGU----UGGUAAUAUACGCUAUGCUGACCA-UAGUUUGAUGAUGAAUGAGA----------AUAUGAGAGCU
AC132489.2/123921-123998 AGCUCAGUGAUUGCAGCCGUUUUCAU----UGGCAAUAUACGCUAUGCUGACU----GUUUGAUGACAAAUAAGA----------AUAUGAGAGCU
#=GC SS_cons             <<<<<_____________________....________________________.____________________..........______>>>>>
#=GC RF                  aGCUCAGUGAUUuuagCCauUuAcaU....UGGcaAUAUACGCUAUUCUGAuUc.uauuauGaUGAaAaAuAAaA..........UUAUGAGAGCu
//
