# Supplementary material for: All-at-once RNA folding with 3D motif prediction framed by evolutionary information
Source: Nat Methods. 2025 Oct 3;22(10):2094–106. doi: 10.1038/s41592-025-02833-w (PMC12510878; doi:10.1038/s41592-025-02833-w)
Supplement: Supplementary file 3 — Source code to run CaCoFold-R3D. Data and results. [file 41592_2025_2833_MOESM3_ESM.gz › supplemental_material/data/Rfam.15.0/5S_rRNA]

# STOCKHOLM 1.0
#=GF ID 5S_rRNA
#=GF AC RF00001
#=GF DE 5S ribosomal RNA
#=GF AU Gardner PP; 0000-0002-7808-1213
#=GF GA 38.0
#=GF NC 37.9
#=GF TC 38.0
#=GF SE Szymanski et al, 5S ribosomal database, PMID:11752286
#=GF SS Published; PMID:11283358
#=GF TP Gene; rRNA;
#=GF BM cmbuild -F CM SEED
#=GF CB cmcalibrate --mpi CM
#=GF SM cmsearch --cpu 4 --verbose --nohmmonly -T 24.99 -Z 2958934 CM SEQDB
#=GF CL CL00113
#=GF DR URL; http://rose.man.poznan.pl/5SData/;
#=GF DR SO; 0000652; rRNA_5S;
#=GF DR GO; 0003735; structural constituent of ribosome;
#=GF DR GO; 0005840; ribosome;
#=GF RN [1]
#=GF RM 11752286
#=GF RT 5S Ribosomal RNA Database.
#=GF RA Szymanski M, Barciszewska MZ, Erdmann VA, Barciszewski J
#=GF RL Nucleic Acids Res 2002;30:176-178.
#=GF RN [2]
#=GF RM 11283358
#=GF RT Crystal structure of the ribosome at 5.5 A resolution.
#=GF RA Yusupov MM, Yusupova GZ, Baucom A, Lieberman K, Earnest TN, Cate JH,
#=GF RA Noller HF
#=GF RL Science 2001;292:883-896.
#=GF RN [3]
#=GF RM 10926492
#=GF RT The role of the central zinc fingers of transcription factor IIIA in
#=GF RT binding to 5 S RNA.
#=GF RA Searles MA, Lu D, Klug A
#=GF RL J Mol Biol 2000;301:47-60.
#=GF RN [4]
#=GF RM 23838690
#=GF RT Systematic analysis and evolution of 5S ribosomal DNA in metazoans.
#=GF RA Vierna J, Wehner S, Honer zu Siederdissen C, Martinez-Lage A, Marz M
#=GF RL Heredity (Edinb). 2013;111:410-421.
#=GF CC 5S ribosomal RNA (5S rRNA) is a component of the large ribosomal subunit
#=GF CC in both prokaryotes and eukaryotes. In eukaryotes, it is synthesised by
#=GF CC RNA polymerase III (the other eukaryotic rRNAs are cleaved from a 45S
#=GF CC precursor synthesised by RNA polymerase I). In Xenopus oocytes, it has
#=GF CC been shown that fingers 4-7 of the nine-zinc finger transcription factor
#=GF CC TFIIIA can bind to the central region of 5S RNA. Thus, in addition to
#=GF CC positively regulating 5S rRNA transcription, TFIIIA also stabilises 5S
#=GF CC rRNA until it is required for transcription.
#=GF WK 5S_ribosomal_RNA
#=GF SQ 712

X01556.1/3-118           --CUUGAC-GA-U-C-AU-AGA----GC-G-U-U-G---GA----------A-CC-A----------C--CUG----A-UC----CCUUCC------CGA-ACUCA-GA-AGUGAA-A-----------------CGACGCA-U-C--G---CC--GAUG----GUAGUGUG----GGGUUUC-C-CCAUG-UGA---G-
X55260.1/3-119           --UACGGC-GG-C-C-AU-AGC----GA-A-G-G-G---GA----------A-AU-A----------C--CCG----G-UC----CCAUCC------CGA-ACCCG-GA-AGUCAA-G-----------------CCCUUCA-G-C--G---CC--GAUG----GUACUGCAA---CCGAGAG-G-CUGUG-GGA---G-
M16174.1/3-119           --UACGGC-GG-C-C-AU-AGC----GG-C-G-G-G---GA----------A-AC-A----------C--CCG----G-UC----CCAUGC------CGA-ACCCG-GA-AGUUAA-G-----------------CCUGCCA-G-C--G---CC--GAUG----GUACUGCAA---CCGAGAG-G-CUGUG-GGA---G-
X55267.1/3-119           --UACGGC-GG-C-C-AU-AGC----GG-A-G-G-G---GA----------A-AC-G----------C--CCG----G-UC----CCAUUC------CGA-ACCCG-GA-AGCUAA-G-----------------CCCUCCA-G-C--G---CC--GAUG----GUACUGCAC---CCGAGAG-A-GUGUG-GGA---G-
M16172.1/3-119           --UACGGC-GG-U-C-AU-AGC----GA-A-G-G-G---GA----------A-AC-G----------C--CCG----G-UC----CCAUUC------CGA-ACCCG-GA-AGCUAA-G-----------------CCCUUCA-G-C--G---CC--GAUG----GUACUGCAC---UCGCCAG-G-GUGUG-GGA---G-
AF001265.1/6033-6149     --UACGGC-GG-U-C-AU-AGC----GA-A-G-G-G---GA----------A-AC-G----------C--CCG----G-UC----CCAUUC------CGA-ACCCG-GA-AGCUAA-G-----------------CCCUUCA-G-C--G---CC--GAUG----GUACUGCAC---UCGACGG-G-GUGUG-GGA---G-
X05057.1/3-119           --UACGGC-GG-U-C-AU-AGC----GA-A-G-G-G---GA----------A-AC-G----------C--CCG----G-UC----CCAUUC------CGA-ACCCG-GA-AGCUAA-G-----------------CCCUUCA-G-C--G---CC--GAUG----GUACUGCAC---UCGACAG-G-GUGUG-GGA---G-
X15126.1/3-120           --UACGGC-GG-C-C-AU-AGC----GG-A-G-G-G---GA----------A-ACCG----------C--CCG----G-UC----CCAUUC------CGA-ACCCG-GA-AGCUAA-G-----------------CCCUCCA-G-C--G---CC--GAUG----GUACUGCAC---UCGACAG-G-GUGUG-GGA---G-
Z50737.1/3-119           --AACGGC-GG-U-C-AU-AGC----GG-U-G-G-G---GA----------A-AC-G----------C--CCG----G-UC----CCAUCC------CGA-ACCCG-GA-AGCUAA-G-----------------CCCACCA-G-C--G---CC--GAUG----GUACUGCAC---UCGUGAG-G-GUGUG-GGA---G-
X55261.1/3-119           --UACGGC-GG-U-U-AU-AGC----GG-U-G-G-G---GA----------A-AC-G----------C--CCG----G-UC----CCAUUC------CGA-ACCCG-GA-AGCUAA-G-----------------GCCACCU-G-C--G---CC--GAUG----GUACUGCAC---UCGACAG-G-GUGUG-GGA---G-
Z50059.1/3-119           --UUCGGU-GG-U-U-UU-AGC----GU-C-A-G-G---GA----------A-AC-G----------C--CCG----G-UC----CCAUUC------CGA-ACCCG-GA-AGCUAA-G-----------------CCUGACA-G-C--G---CC--GAUG----GUACUGCAA---CCGAAGG-G-UUGUG-GGA---G-
Z50061.1/3-119           --UUCGGU-GG-U-C-AU-AGC----GU-C-A-G-G---GA----------A-AC-G----------C--CCG----G-UC----CCAUUC------CGA-ACCCG-GA-AGCUAA-G-----------------CCUGACA-G-C--G---CC--GAUG----GUACUGCAA---CCGAAGG-G-UUGUG-GGA---G-
Z50060.1/3-119           --UUCGGU-GG-U-U-AU-GGC----GG-U-A-G-G---GA----------A-AC-G----------C--CCG----G-UC----CCAUUC------CGA-ACCCG-GA-AGCUAA-G-----------------CCUGCCA-G-C--G---CC--GAUG----GUACUGCAC---CCCCGCG-G-GUGUG-GGA---G-
Z50075.1/3-119           --UUCGGU-GG-U-G-AU-AGC----GG-U-A-G-G---GG----------U-AC-G----------C--CCG----G-UC----CCAUUC------CGA-ACCCG-GA-AGCUAA-G-----------------CCUGCCA-G-C--G---CC--GAUG----GUACUGCAC---UCGUAGG-G-GUGUG-GGA---G-
Z50066.1/3-119           --UUCGGU-GG-U-A-AU-AGC----GG-U-G-G-G---GA----------A-AC-G----------C--CCG----G-UC----CCAUUC------CGA-ACCCG-GA-AGCUAA-G-----------------CCCACCA-G-C--G---CC--GAUG----GUACUGCAC---CCGCCGG-G-GUGUG-GGA---G-
Z50062.1/3-119           --UUCGGU-GG-U-U-AU-AGC----GG-U-G-G-G---GA----------C-AC-G----------C--CCG----G-UC----CCAUUC------CGA-ACCCG-GA-AGCUAA-G-----------------CCCACCA-G-C--G---CC--GAUG----GUACUGCAC---UCGAAGG-A-GUGUG-GGA---G-
Z50065.1/3-120           --UUCGGU-GG-U-C-AC-AGC----GG-UAG-G-G---GA----------A-AC-G----------C--CCG----G-UC----CCAUUC------CGA-ACCCG-GA-AGCUAA-G-----------------CCCACCA-G-C--G---CC--GAUG----GUACUGCAC---CCGAAGG-G-GUGUG-GGA---G-
M33888.1/3-119           --UACGGC-GG-C-C-AU-AGC----GG-C-A-G-G---GA----------A-AC-G----------C--CCG----G-UC----CCAUUC------CGA-ACCCG-GA-AGCUAA-G-----------------CCUGCCA-G-C--G---CC--GAUG----GUACUGCAC---UCGUGAG-G-GUGUG-GGA---G-
X05526.1/2-115           --UACGGC-GG-C-C-AU-AGC----GG-C-A-G-G---GA----------A-AC-G----------C--CCG----G-UC----CCAUGC------CGA-ACCCG-GA-AGCUAA-G-----------------CCUGCCA-G-C--G---CC--GAUGA----UACUGCC----CCUCCGG-G-GU----GGA---A-
X75601.1/91-203          --UACGGC-GG-C-C-AC-AGC----GG-C-A-G-G---GA----------A-AC-G----------C--CCG----G-UC----CCAUUC------CGA-ACCCG-GA-AGCUAA-G-----------------CCUGCCA-G-C--G---CC--GAUGA----UACUGCC----CCUCCGG-G-U-----GGA---A-
X55251.1/3-116           --UACGGC-GG-UCC-AU-AGC----GG-C-A-G-G---GA----------A-AC-G----------C--CCG----G-UC----CCAUCC------CGA-ACCCG-GA-AGCUAA-G-----------------CCUGCCA-G-C--G---CC--GAUGA----UACUACCC---AUCCGGG-U-------GGA---A-
X55259.1/3-117           --UACGGC-GG-U-CAAU-AGC----GG-C-A-G-G---GA----------A-AC-G----------C--CCG----G-UC----CCAUCC------CGA-ACCCG-GA-AGCUAA-G-----------------CCUGCCA-G-C--G---CC--AAUGA----UACUGCCC--U----CAC-C-GGGUG-GAA---A-
X55254.1/3-119           --UACGGC-GG-C-C-AU-AGC----GA-C-A-G-G---GA----------A-AC-G----------C--CCG----G-UC----CCAUUC------CGA-ACCCG-GA-AGCUAA-G-----------------CCUGUCU-G-C--G---CC--GAUG----GUACUGCAC---UCGACAG-G-GUGUG-GGA---G-
X00991.1/1-118           --GCCUAC-GA-C-C-AU-ACC----AC-C-A-U-G---AA----------U-AC-A----------C--CGG----U-UC----UCGUCC-------GA-UCACC-GA-AGUUAA-G-----------------NAUGGUA-G-G--G---CC--GGGUCA--GUACCUGGA--UGGGUGAC-C-GCCUG-GGA---A-
K02348.1/1-119           --GCCUAC-GA-C-C-AU-ACC----AC-C-A-U-G---AG----------U-AU-A----------C--CGG----U-UC----UCGUCC-------GA-UCACC-GG-AGUCAA-G-----------------CAUGGUC-G-G--G---CC--GGGUCA--GUACCUGGA--UGGGUGAC-C-GCCUG-GGA---A-
K02350.1/1-119           --GUCUAC-GA-C-C-AU-ACC----AC-A-A-U-G---AA----------C-AC-A----------C--CGG----U-UC----UCGUCC-------GA-UCACC-GA-AGUUAA-G-----------------CAUUGUC-G-G--G---CC--AGGAUA--GUACCUGGA--UGGGGGAC-C-GCCUG-GGA---A-
K02349.1/1-119           --GUCUAC-GG-C-C-AU-ACC----AC-G-A-U-G---AA----------U-AC-A----------C--CGG----U-UC----UCGUCC-------GA-UCACC-GA-AGUUAA-G-----------------CAUUGUC-G-G--G---CC--AGGAUA--GUACUUGGA--UGGGGGAC-C-GCCUG-GGA---A-
X05233.1/1-119           --GUCUAC-GG-C-C-AU-ACC----AC-C-G-G-G---AA----------A-AU-A----------C--CGG----U-UC----UCGUCC-------GA-UCACC-GA-AGUCAA-G-----------------CCCGGUA-G-G--G---CC--AGGUUA--GUACUUGGA--UGGGUGAC-C-GCCUG-GGA---A-
X06837.1/1-119           --GUCUAC-GG-C-C-AU-ACC----AC-C-G-G-G---AA----------A-AA-A----------C--CGG----U-UC----UCGUCC-------GA-UCACC-GA-AGUCAA-G-----------------CCCGGUA-G-G--G---CC--AGGUUA--GUACUUGGA--UGGGUGAC-C-GCCUG-GGA---A-
X01534.1/1-119           --GCCUAC-GG-C-C-AU-ACC----AC-G-U-U-G---AA----------A-AC-A----------C--CGG----U-UC----UCGUCU-------GA-UCACC-GA-AGUUAA-G-----------------CAACGUA-G-G--G---CC--UGCCCA--GUACUUGGA--UGGGUGAC-C-GCCUG-GGA---A-
X01535.1/1-119           --GUCUAC-GA-C-C-AU-ACC----AC-G-U-U-G---AA----------A-AC-A----------C--CGG----U-UC----UCGUCC-------GA-UCACC-GA-AGUUAA-G-----------------CAACGUA-G-G--G---CC--UGCCCA--GUACUUGGA--UGGGUGAC-C-GCCUG-GGA---A-
AJ243001.2/1-116         --GUCAAC-GG-C-C-AU-ACC----AC-G-U-U-G---AA----------A-GC-A----------C--CAC----U-UC----UCGUCC-------GA-UCAGC-GA-AGUUAA-G-----------------CAACGUU-G-G--G---UC--UGGUUA--GUACUUGGA--UGGGAGAC-C-GCCUG-GGA---A-
X04305.1/1-118           --GGCUAC-GG-C-C-AU-ACC----AC-G-U-U-G---AA----------C-CU-A----------C--CGG----U-UC----UCGUCC-------GA-UCACC-GA-AGUCAA-G-----------------CAACGUC-G-G--G---CG--UGGUUA--GUACUUAGA--UGGGUGAC-C-GCUUG-GGA---A-
J01888.1/1-119           --GUCUAC-GG-C-C-AU-ACC----AC-G-U-U-G---AA----------A-AU-A----------C--CGG----U-UC----UCGUCC-------GA-UCACC-GA-AGUCAA-G-----------------CAACGUC-G-G--G---CG--UGGUUA--GUACUUAGA--UGGGUGAC-C-GCUUG-GGA---A-
J01889.1/1-119           --GUCUAC-GG-C-C-AU-ACC----AC-G-U-U-G---AA----------A-AU-A----------C--CGG----U-UC----UCGUCC-------GA-UCACC-GA-AGUCAA-G-----------------CAACGUC-G-G--G---CG--UGGUUA--GUACUUAGA--UGGGUGAC-C-GCUUG-GGA---A-
X01003.1/1-119           --GUUUAC-GA-C-C-AU-ACU----AC-G-U-U-G---AA----------U-AC-A----------C--CGG----U-UC----UCGUCC-------GA-UCACC-GA-AGUUAA-G-----------------CAACGUC-G-G--G---CU--UGGUUA--GUACUUGGA--UGGGAGAC-C-GCCUG-GGA---A-
X00996.1/1-119           --GCCUAC-GG-C-C-AU-ACU----AC-G-U-U-G---AA----------A-AC-A----------C--CGG----U-UC----UCGUCU-------GA-UCACC-GA-AGUUAA-G-----------------CAACGUC-G-G--G---CC--UGGUUA--GUACUUGGA--UGGGUGAC-C-GCCUG-GGA---A-
AJ132198.1/1-116         --GUCUAC-GG-C-C-AU-AUC----AC-G-U-U-G---AA----------A-AC-A----------C--CGG----U-UC----UCGUCC-------GA-UCACC-GA-AGUUAA-G-----------------CAACGUC-G-A--G---CC--CGGUUA--GUACUUGGA--UGGGUGAC-C-GCCUG-GGA---A-
AJ312082.1/1-119         --GUCUAC-GA-C-C-AU-AUC----AC-G-U-U-G---AA----------A-AC-A----------C--CGG----U-UC----UCGUCC-------GA-UCACC-GA-AGUUAA-G-----------------CAACGUC-G-A--G---CC--CGGUUA--GUACUUGGA--UGGGUGAC-C-GCCUG-GGA---A-
X00020.1/1-119           --GUCUAC-GA-C-C-AU-AUC----AC-G-U-U-G---AA----------A-AC-A----------C--CGG----U-UC----UCGUCC-------GA-UCACC-GA-AGUUAA-G-----------------CAACGUC-G-A--G---CG--UGGUUA--GUACGUGGA--UGGGUGAC-C-GCCUC-GGA---A-
X03911.1/1-119           --GUCUAC-GG-C-C-AU-ACC----AC-G-U-U-G---AA----------A-GC-A----------C--CGG----U-UC----UCGUCC-------GA-UCACC-GA-AGUUAA-G-----------------CAACGUC-G-G--G---CC--CGGUUA--GUACUUGGA--UGGGUGAC-C-GCCUG-GGA---A-
X00998.1/1-119           --GUCUAC-GG-C-C-AU-ACC----AC-G-U-U-G---AA----------A-AC-A----------C--CAG----U-UC----UCGUCC-------GA-UCACU-GA-AGUUAA-G-----------------CAACGUC-G-G--G---CC--CGGUUA--GUACUUGGA--UGGGUGAC-C-GCCUG-GGA---A-
M35395.1/1-119           --GUCUAC-GA-C-C-AU-ACC----AC-G-U-U-G---AA----------A-GC-A----------C--CGG----U-UC----UCGUCC-------GA-UCACC-GA-AGUUAA-G-----------------CAACGUC-G-G--G---CC--AGGUUA--GUACUUGGA--UGGGUGAC-C-GCCUG-GGA---A-
X00994.1/1-119           --GCCUAC-GA-C-C-AU-ACC----AC-G-U-U-G---AA----------A-AC-A----------C--CAG----U-UC----UCGUCC-------GA-UCACU-GA-AGUUAA-G-----------------CAACGUC-G-G--G---CC--AGGUUA--GUACUUGGA--UGGGUGAC-C-GCCUG-GGA---A-
X06836.1/1-119           --GCCUAC-GG-C-C-AU-ACC----AC-G-U-A-G---AA----------U-GC-A----------C--CGG----U-UC----UCGUCC-------GA-UCACC-GA-AGUUAA-G-----------------CUGCGUC-G-G--G---CG--UGGUUA--GUACUUGCA--UGGGAGAC-C-GGCUG-GGA---A-
M16074.1/307-425         --GCCAAC-GU-C-C-AU-ACC----AC-G-U-U-G---AA----------A-GC-A----------C--CGG----U-UC----UCGUCC-------GA-UCACC-GA-AGUUAA-G-----------------CAGCGUC-G-G--G---CG--CGGUUA--GUACUUGGA--UGGGUGAC-C-GCCUG-GGA---A-
X13035.1/1-119           --GACAAC-GU-C-C-AU-ACC----AC-G-U-U-G---AA----------A-AC-A----------C--CGG----U-UC----UCGUCC-------GA-UCACC-GA-AGUUAA-G-----------------CAACGUC-G-G--G---CG--CGGUCA--GUACUUGGA--UGGGUGAC-C-GCCUG-GGA---A-
K02354.1/1-118           --GCCAAC-GU-C-C-AU-ACC----AC-G-U-U-G---AA----------A-AC-A----------C--CGG----U-UC----UCGUCC-------GA-UCACC-GA-AGUUAA-G-----------------CAACGUC-G-G--G---CG--CGGUCA--GUACUUGGA--UGGGUGAC-C-ACCUG-GGA---A-
M25201.1/1-119           --GCCAAC-GU-C-C-AU-ACC----AU-G-U-U-G---AA----------U-AC-A----------C--UGG----U-UC----UCGUCC-------GA-UCACC-GA-AGUCAA-G-----------------CAACAUC-G-G--G---CG--UGGUCA--GUACUUGGA--UGGGUGAC-C-GCCUG-GGA---A-
M35394.1/1-119           --GCCAAC-GU-C-C-AU-ACC----AU-G-U-U-G---AA----------U-AC-A----------C--CGG----U-UC----UCGUCC-------GA-UCACC-GA-AGUCAA-G-----------------CAACAUC-G-G--G---CG--UGGUCA--GUACUUGGA--UGGGUGAC-C-GCCUG-GGA---A-
X13037.1/1-119           --GCCAAC-GU-C-C-AU-ACC----AU-G-U-U-G---AA----------U-AC-A----------C--CGG----U-UC----UCGUCC-------GA-UCACC-GA-AGUCAA-G-----------------CAACAUC-G-G--G---CG--UAGUCA--GUACUUGGA--UGGGUGAC-C-GCCUG-GGA---A-
X01518.1/1-119           --GGCAAC-GA-C-C-AU-ACC----AC-G-U-U-G---AA----------U-AC-A----------C--CAG----U-UC----UCGUCC-------GA-UCACU-GA-AGUUAA-G-----------------CAACGUC-G-G--G---CG--UAGUUA--GUACUUGGA--UGGGUGAC-C-GCUUG-GGA---A-
X83208.1/1-119           --GUCAAC-GG-C-C-AU-AGC----AC-G-C-U-G---UA----------A-AU-A----------C--CGG----U-UC----UCGUCC-------GA-UCACC-GA-AGUCAA-G-----------------CAGCGUU-G-C--G---CG--CGGUUA--GUACCUGGA--UGGGUGAC-C-GCUUG-GGA---A-
X00992.1/1-119           --GUCUAC-AG-C-C-AU-ACU----AC-G-C-U-G---AA----------A-AC-A----------C--CGG----U-UC----UCGUCU-------GA-UCACC-GA-AGUUAA-G-----------------CAGCAUC-A-G--G---CC--CAGUCA--GUACUUGGA--UGGGAGAC-C-UCCUG-GGA---A-
X00022.1/1-119           --GGCAAC-GA-C-C-AU-ACC----AU-G-C-U-G---AA----------A-AU-A----------C--CAG----U-UC----CCGUCC-------GA-UCACU-GA-AGUCAA-G-----------------CAGCAUC-G-G--G---CC--CGGUUA--GUACUUGGA--UGGGUGAC-C-GCCUG-GGA---A-
X01004.1/1-119           --GUUUAC-GA-C-C-AU-ACC----AU-G-C-U-G---AA----------U-AU-A----------C--CGG----U-UC----UCGUCC-------GA-UCACC-GA-AGUCAA-G-----------------CAGCAUA-G-G--G---CC--CGGUUA--GUACUUGGA--UGGGAGAC-C-GCCUG-GGA---A-
AJ417699.1/1-119         --GCCUAC-GA-C-C-AU-ACC----AU-G-C-U-G---AA----------U-AU-A----------C--CGG----U-UC----UCGUCC-------GA-UCACC-GA-AGUCAA-G-----------------CAGCAUA-G-G--G---CC--CGGUUA--GUACUUGGA--UGGGAGAC-C-GCCUG-GGA---A-
X00997.1/1-119           --GCCUAC-GG-C-C-AU-ACC----AU-G-C-U-G---AA----------U-AC-A----------C--CCG----U-UC----UCGUCC-------GA-UCACG-GA-AGUUAA-G-----------------CAGCAUC-G-G--G---CA--CGGUUA--GUACUUGGA--UGGGUGAC-C-GCCUG-GGA---A-
X06834.1/1-119           --GUUUAC-GG-C-C-AU-AUC----AC-G-U-U-G---AA----------A-AC-G----------C--CAG----U-UC----UCGUCC-------GA-UCACU-GA-AGCUAA-G-----------------CAACGUC-G-A--G---CC--UGGUUA--GUACUUGGA--UGGGUGAC-C-GCCUG-GGA---A-
X01002.1/1-119           --GUUUAC-GA-C-C-AU-AUC----AC-G-U-U-G---AA----------U-AU-A----------C--CGG----U-UC----UCGUCC-------GA-UCACC-GA-AGUCAA-G-----------------CAGCGUC-G-A--G---CC--UAGUNA--GUACUUGGA--UGGGUGAC-C-GCCUG-GGA---A-
X00993.1/1-119           --GCUUAC-GG-C-C-AU-AUC----AC-G-C-U-G---AA----------U-AC-A----------C--CGG----U-UC----UCGUCC-------GA-UCACC-GA-AGUUAA-G-----------------CAACGUA-G-A--G---CC--UAGUCA--GUACUUGGA--UGGGUGAC-C-GCCUG-GGA---A-
X05234.1/1-119           --GCUUAC-GG-C-C-AU-AUC----AC-G-C-U-G---AA----------A-AC-A----------C--CGG----U-UC----UCGUCC-------GA-ACACC-GA-AGUUAA-G-----------------CAACGUA-G-A--G---CC--UGGUGA--GUACUUGGA--UGGGUGAC-C-GCUUG-GGA---A-
X06835.1/1-119           --GCUUAC-GG-C-C-AU-AUG----AC-G-U-U-G---AA----------A-AC-A----------C--CGG----U-UC----UCGUCC-------GA-UCACC-GA-AGUUAA-G-----------------CAACAUC-G-A--G---CC--UAGUUA--GUACUUAGA--UGGGUGAC-C-GCUUG-GGA---A-
X57691.1/1-116           ----CUAC-GA-C-U-AU-AUG----AC-G-U-U-G---AA----------U-AU-A----------C--CCG----U-UC----UCGUCU-------GA-UUACG-GA-AGUUAA-G-----------------UAACGUC-G-A--G---UG--GGGUUA--GUACUUAGA--UGGGUGAC-C-GCUUG-GGA---A-
AB015590.1/1-119         --GCUUAC-GG-C-C-AU-ACC----AC-C-C-U-G---AG----------C-AC-G----------C--CCG----A-UC----UCGUCU-------GA-UCUCG-GA-AGCUAA-G-----------------CAGGGUC-G-G--G---CC--UGGUUA--GUACUUGGA--UGGGAGAC-C-GCCUG-GGA---A-
V00647.1/1-119           --GCUUAC-GG-C-C-AU-ACC----AC-C-C-U-G---AG----------C-AC-G----------C--CCG----A-UC----UCGUCC-------GA-UCUCG-GA-AGCUAA-G-----------------CAGGGUC-G-G--G---CC--UGGUUA--GUACUUGGA--UGGGAGAC-U-GCCUG-GGA---A-
V00648.1/1-119           --GCUUAC-GG-C-C-AC-ACC----AA-C-C-U-G---AG----------C-AA-G----------C--CCG----A-UC----UCGUCU-------GA-UCUCG-GA-AGCCAA-G-----------------CAGGGUU-G-G--G---CC--UGGUUA--GUACUUGGA--UGGGAGAC-U-GCCUG-GGA---A-
D00076.1/1-119           --GCCUAC-GA-C-C-AU-AUC----AC-C-C-U-G---AA----------U-AC-G----------C--CCG----A-UC----UCGUCC-------GA-UCUCG-GA-AGCUAA-G-----------------CAGGGUC-G-A--G---CC--UGGUUA--GUACUUGGA--UGGGAGAC-C-GCCUG-GGA---A-
X04309.1/2-120           --GCCUAC-GA-C-C-AU-AUC----AC-C-C-U-G---AA----------U-GC-G----------C--CCG----A-UC----UCGUCC-------GA-UCUCG-GA-AGCUAA-G-----------------CAGGGUC-G-A--G---CC--UGGUUA--GUACUUGGA--UGGGAGAC-C-GCCUG-GGA---A-
M10817.1/1-119           --GCCUAC-GG-C-C-AU-ACC----AC-C-C-U-G---AA----------C-AC-G----------C--CCG----A-UC----UCGUCU-------GA-UCUCG-GA-AGCUAA-G-----------------CAGGGUC-G-G--G---CC--UGGUUA--GUACUUGGA--UGGGAGAC-C-GCCUG-GGA---A-
X71804.1/109-227         --GUCUAC-GG-C-C-AU-ACC----AC-C-C-U-G---AA----------C-GC-G----------C--CCG----A-UC----UCGUCU-------GA-UCUCG-GA-AGCUAA-G-----------------CAGGGUC-G-G--G---CC--UGGUUA--GUACUUGGA--UGGGAGAC-C-GCCUG-GGA---A-
X12624.1/61-178          --GCCUAC-GG-C-C-AU-ACC----AC-C-C-U-G---AA----------A-GC-G----------C--CCG----A-UC----UCGUCU-------GA-UCUCG-GA-AGCUAA-G-----------------CAGGGAC-G-G--G---CU--UGGUUA--GUACCUGGA--UGGGAGAC-C-GCCUG-GGA---A-
X12622.1/1-118           --GCCUAC-GG-C-C-AU-ACC----AC-C-C-U-G---AA----------A-GC-G----------C--CCG----A-UC----UCGUCU-------GA-UCUCG-GA-AGCUAA-G-----------------CAGGGAC-G-G--G---CC--UGGUUA--GUACUUGGA--UGGGAGAC-C-GCCUG-GGA---A-
X16851.1/1-119           --GCCUAC-GG-C-C-AU-ACC----AC-C-C-U-G---AA----------U-GC-G----------C--CCG----A-UC----UCGUCC-------GA-UCUCG-GA-AGCUAA-G-----------------CAGGGUC-G-G--G---CC--UGGUUA--GUACUUGGA--UGGGAGAC-C-GCCUG-GGA---A-
M10850.1/361-479         --GCCUAC-GG-C-C-AC-ACC----AC-C-C-U-G---AA----------A-GU-G----------C--CUG----A-UC----UCGUCU-------GA-UCUCA-GA-AGCGAU-A-----------------CAGGGUC-G-G--G---CC--UGGUUA--GUACCUGGA--UGGGAGAC-C-GCCUG-GGA---A-
J01012.1/1-119           --GCCUAC-GG-C-C-AC-ACC----AC-C-C-U-G---AA----------A-GU-G----------C--CCG----A-UC----UCGUCU-------GA-UCUCG-GA-AGCGAU-C-----------------CAGGGCC-G-G--G---CC--UGGUUA--GUACCUGGA--UGGGAGAC-C-GCCUG-GGA---A-
K01537.1/51-169          --GCCUAC-GG-C-C-AU-ACC----AC-C-C-U-G---AA----------A-GU-G----------C--CCG----A-UA----UCGUCU-------GA-UCUCG-GA-AGCCAA-G-----------------CAGGGUC-G-G--G---CC--UGGUUA--GUACUUGGA--UGGGAGAC-C-GCCUG-GGA---A-
J01009.1/607-725         --GCCUAC-GG-C-C-AC-ACC----AC-C-C-U-G---AA----------A-GU-G----------C--CCG----A-UC----UCGUCU-------GA-UCUCG-GA-AGCCAA-G-----------------CAGGGUC-G-G--G---CC--UGGUUA--GUACUUGGA--UGGGAGAC-C-GCCUG-GGA---A-
X00190.1/1-118           --GCCUAC-GG-C-C-AU-ACC----AC-C-C-U-G---GA----------A-AC-G----------C--CCG----A-UC----UCGUCU-------GA-UCUCG-GA-AGCUAA-G-----------------CAGGGUC-G-G--G---CU--CGGUUA--GUACUUGGA--UGGGAGAC-U-GCCUG-GGA---A-
M24954.1/1-119           --GCCUAC-GG-C-C-AU-ACU----AG-U-C-U-G---AA----------A-AC-G----------C--CCG----A-UC----UCGUCU-------GA-UCUCG-GA-AGCUAA-G-----------------CAGAUUC-A-G--G---CC--UGGUUA--GUACUUGGA--UGGGAGAC-C-GCCUG-GGA---A-
X13034.1/1-119           --GCCUAC-GG-C-C-AU-AUC----AC-G-U-U-G---AG----------U-AC-A----------C--CCG----A-UC----UCGUUC-------GA-UCUCG-GA-AGUUAA-G-----------------CAACGUC-G-A--G---UC--CGGUCA--GUACUUGGA--UGGGAGAC-C-GCCUG-GGA---A-
V00476.1/1-119           --AUCUAC-GG-C-C-AU-ACC----AC-A-U-U-G---AG----------A-GC-A----------C--CCG----A-UC----UCGUUC-------GA-UCUCG-GA-AGUUAA-G-----------------CAAUGUA-G-G--G---AU--CAGUUA--GUACUUGGA--UGGGUGAC-C-GCCUG-GGA---A-
M27961.1/79-196          --GCUUAC-GG-C-C-AA-ACC----AC-G-U-U-G---AA----------A-GC-A----------C--GAC----A-UC----CCGUCC-------GA-UCUGU-CA-AGUUAA-G-----------------CAACGUU-G-G--G---CC--UGGUUA--GUACUUGGA--UCGGAGAC-G-GCUUG-GGA---A-
X16225.1/825-943         --GCUUAC-GA-C-C-AU-AUC----AC-G-U-U-G---AA----------U-GC-A----------C--GCC----A-UC----CCGUCC-------GA-UCUGG-CA-AGUUAA-G-----------------CAACGUU-G-A--G---UC--CAGUUA--GUACUUGGA--UCGGAGAC-G-GCCUG-GGA---A-
X01536.1/1-119           --GCCUGC-GG-C-C-AU-ACC----AC-G-U-U-G---AA----------U-GC-A----------C--CGG----U-UC----CCAUCU-------GA-ACACC-GA-AGUUAA-G-----------------CAACGUC-G-G--G---CC--AGCUUA--GUACCUGGA--UGGGUGAC-C-GCCUG-GGA---A-
X01550.1/1-119           --GAUAGC-GU-C-C-AU-ACC----AC-A-C-U-G---AA----------A-AC-A----------C--CGG----U-UC----UCGUCC-------GA-UCACC-GC-AGUUAA-G-----------------CAGUGUC-G-G--G---CC--CAGUUA--GUACUUGGA--UGGGUGAC-C-GCCUG-GGA---A-
M34003.1/489-607         --GGAUAC-GG-C-C-AU-ACU----GC-G-C-A-G---AA----------A-GC-A----------C--CGC----U-UC----CCAUCC-------GA-ACAGC-GA-AGUUAA-G-----------------CUGCGCC-A-G--G---CG--GUGUUA--GUACUGGGG--UGGGCGAC-C-ACCCG-GGA---A-
M28984.1/1-119           --GGAUAC-GG-C-C-AU-ACU----GC-G-C-A-G---AA----------A-GC-A----------C--CGC----U-UC----CCAUCC-------GA-ACAGC-GA-AGUUAA-G-----------------CUGCGCG-A-G--G---CG--GUGUUA--GUACUGGGG--UGGGCGAC-C-ACCCG-GGA---A-
M36306.1/1-119           --GGUUAC-GG-C-C-AU-ACC----UA-G-C-A-G---AA----------A-GC-A----------C--CCC----A-UC----UCGUCC-------GA-UCUGG-GA-AGUUAA-A-----------------CUGCUAU-G-G--G---CG--UGGUUA--GUACUGCGG--UGGGGGAC-C-ACGCG-GGA---A-
X02036.1/1-119           --GGAUGC-GG-C-C-AU-ACU----AA-G-G-A-G---AA----------A-GC-A----------C--CUC----A-UC----CCGUCC-------GA-UCUGA-GA-AGUUAA-G-----------------CUCCUUC-A-G--G---CG--UGGUUA--GUACUGGGG--UGGGGGAC-C-ACCUG-GGA---A-
X06833.1/1-115           ----GUAC-GA-U-C-AU-ACU----UG-G-C-C-G---UA----------A-GC-A----------C--CCG----U-UC----UCAGCC-------GA-CCACG-GA-AGUUAA-G-----------------CGGUUAU-A-G--G---CU--GUGUUA--GUACUUGGC--UGGGUGAC-C-GCCUG-GGA---A-
AF072692.1/240-358       --AGGUGC-GA-U-C-AU-ACC----AG-C-A-C-U---AA----------U-GC-A----------C--CGG----A-UC----CCAUCA-------GA-ACUCC-GC-AGUUAA-G-----------------CGUGCUU-G-G--G---CG--AGAGUA--GUACUAGGA--UGGGUGAC-C-UCCUG-GGA---A-
X15199.1/158-276         --AGGUGC-GA-U-C-AU-ACC----AG-C-A-C-U---AA----------U-GC-A----------C--CGG----A-UC----CCAUCA-------GA-ACUCC-GC-AGUUAA-G-----------------CGUGCUU-G-G--G---CG--AGAGUA--GUACUAGGA--UGGGUGAC-C-UCCUG-GGA---A-
X06844.1/1-119           --AGGUGC-GA-U-C-AU-ACC----AG-C-A-C-U---AA----------U-GC-A----------C--CGG----A-UC----CCAUCA-------GA-ACUCC-GC-AGUUAA-G-----------------CGUGCUU-G-G--G---CG--AGAGUA--GUACUAGGA--UGGGUGAC-C-UCCUG-GGA---A-
AF331021.1/183-301       --GGAUGC-GA-U-C-AU-ACC----AG-C-A-C-U---AA----------U-GC-A----------C--CGG----A-UC----CCAUCA-------GA-ACUCC-GC-AGUUAA-G-----------------CGUGCUU-G-G--G---CG--AGAGUA--GUACUAGGA--UGGGUGAC-C-UCCCG-GGA---A-
X65710.1/35-152          --GGGUGC-GA-U-C-AU-ACC----AG-C-A-C-U---AA----------U-GC-A----------C--CGG----A-UC----CCAUCA-------GA-ACUCC-GC-AGUUAA-G-----------------CGUGCUU-G-G--G---CG--AGAGUA--GUACUAGGA--UGGGUGAC-C-UCCCG-GGA---A-
X05059.1/1-119           --GGGUGC-GA-U-C-AU-ACC----AG-C-A-C-U---AA----------U-GC-A----------C--CGG----A-UC----CCAUCA-------GA-ACUCC-GC-AGUUAA-G-----------------CGUGCUU-G-G--G---CG--AGAGUA--GUACUAGGA--UGGGUGAC-C-UCCUG-GGA---A-
X56490.1/1-119           --GGGUGC-GA-U-C-AU-ACC----AG-C-A-C-U---AA----------U-GC-A----------C--CGG----A-UC----CCAUCA-------GA-ACUCC-GC-AGUUAA-G-----------------CGUGCUU-G-G--G---CG--AGAGUA--GUACUAGGA--UGGGUGAC-C-CCCUG-GGA---A-
X06843.1/1-119           --GGUUGC-GA-U-C-AU-ACC----AG-C-A-C-U---AA----------U-GC-A----------C--CGG----A-UC----CCAUCA-------GA-ACUCC-GC-AGUUAA-G-----------------CGUGCUU-G-G--G---CG--AGAGUA--GUACUAGGA--UGGGUGAC-C-CCCUG-GGA---A-
AF101250.1/1-119         --GGGUGC-GA-U-C-AU-ACC----AG-C-A-C-U---AA----------A-GC-A----------C--CGG----A-UC----CCAUCA-------GA-ACUCC-GA-AGUUAA-G-----------------CGUGCUU-G-G--G---CG--AGAGUA--GUACUAGGA--UGGGUGAC-C-UCCUG-GGA---A-
X06840.1/1-119           --GGGUGC-GA-U-C-AU-ACC----AG-C-A-C-U---AG----------A-GC-A----------C--CGG----A-UC----CCAUCA-------GA-ACUCC-GA-AGUUAA-G-----------------CGUGCUU-G-G--G---CG--AGAGCA--GUACUAGGA--UGGGUGAC-C-UCCUG-GGA---A-
AF237335.1/140-258       --GGAUGC-GA-U-C-AU-ACC----AG-C-A-C-U---AA----------A-GC-A----------C--CGG----A-UC----CCAUCA-------GA-ACUCC-GA-AGUUAA-G-----------------CGUGCUU-G-G--G---CG--AGAGUA--GUACUAGGA--UGGGUGAC-C-UCCUG-GGA---A-
M18171.1/1-119           --GGAUGC-GA-U-C-AU-ACC----AG-C-A-C-U---AA----------A-GC-A----------C--CGG----A-UC----CCAUCA-------GA-ACUCC-GA-AGUUAA-G-----------------CGUGCUU-G-G--G---CG--AGAGUA--GUACUAGGA--UGGGUGAC-C-UCCUG-GGA---A-
X55697.1/1-119           --GGAUGC-GA-U-C-AU-ACC----AG-C-A-C-U---AA----------C-GC-A----------C--CGG----A-UC----CCAUCA-------GA-ACUCC-GA-AGUUAA-G-----------------CGUGCUU-G-G--G---CG--AGAGUA--GUACUAGGA--UGGGUGAC-C-CCCUG-GGA---A-
X13040.1/1-118           ---GGUUC-AA-U-C-AU-ACC----GA-C-A-C-U---AA----------U-GC-A----------C--CGG----A-UC----CCAUCA-------GA-ACUCC-GC-AGUUAA-G-----------------CGUGCUU-G-G--G---CG--AGAGCA--GUACUAGGA--UGGGUGAC-C-UCCUG-GGA---A-
M18170.1/1-119           --GGAUGC-GA-U-C-AU-ACG----AG-G-A-C-G---AA----------A-GC-A----------C--CGG----A-UC----CCAUCA-------GA-ACUCC-GA-AGUUAA-G-----------------CGUGCUU-G-G--G---CG--AGAGUA--GUACUAGGA--UGGGUGAC-C-UCCUG-GGA---A-
X01620.1/1-118           ---GGUGC-GG-U-C-AU-ACC----AG-G-G-C-U---AC----------U-AC-A----------C--CGG----A-UC----CCAUCA-------GA-ACUCC-GU-AGUUAA-G-----------------CGCCCUU-G-G--G---CC--GGAUCA--GUACUGGGA--UGGGUGAC-C-UCCCG-GGA---A-
X00378.1/2-120           --UGGUGC-GG-U-C-AU-ACC----AG-C-G-C-U---AA----------U-GC-A----------C--CGG----A-UC----CCAUCA-------GA-ACUCC-GA-AGUUAA-G-----------------CGCGCUU-G-G--G---CC--AGAACA--GUACUGGGA--UGGGUGAC-C-UCCCG-GGA---A-
X00377.1/2-120           --UGGUGC-GG-U-C-AU-ACC----AG-C-G-C-U---AA----------U-GC-A----------C--CGG----A-UC----CCAUCA-------GA-ACUCC-GC-AGUUAA-G-----------------CGCGCUU-G-G--G---CC--AGAACA--GUACUGGGA--UGGGUGAC-C-UCCCG-GGA---A-
M10435.1/2-120           --UGGUGC-GG-U-C-AU-ACC----AG-C-A-C-U---AC----------U-AG-A----------C--CGG----A-UC----CCAUCA-------GA-ACUCC-GA-AGUUAA-G-----------------CGUGCUU-G-G--G---CC--UGAAUA--GUACUGGGA--UGGGUGAC-C-UCCCG-GGA---A-
M10434.1/1-119           --GGGUGC-GA-U-C-AU-ACC----AG-C-G-U-U---AA----------U-GC-A----------C--CGG----A-UC----CCAUCA-------GA-ACUCC-GC-AGUUAA-G-----------------CGCGCUU-G-G--G---UU--GGAGUA--GUACUAGGA--UGGGUGAC-C-UCCUG-GGA---A-
M10433.1/1-119           --GGGUGC-GA-U-C-AU-ACC----AG-C-G-U-U---AA----------U-GC-A----------C--CGG----A-UC----CCAUCA-------GA-ACUCC-GC-AGUUAA-G-----------------CACGCUU-G-G--G---CU--GGAGUA--GUACUAGGA--UGGGUGAC-C-UCCUG-GGA---A-
X06996.1/1-118           --GGGUGC-GA-U-C-AU-ACC----AG-C-G-U-U---AA----------U-GC-A----------C--CGG----A-UC----CCAUCA-------GA-ACUCC-GC-AGUUAA-G-----------------CGCGCUU-G-G--G---CU--AGAGUA--GUACUGGGA--UGGGUGAC-C-UCCCG-GGA---A-
X06995.1/1-119           --GGGUGC-GA-U-A-AU-ACC----AC-C-G-C-U---AA----------C-GU-A----------U--CGG----A-UC----CGAUCA-------GA-ACUCC-GU-AAUUAA-G-----------------CGCGCUU-G-G--G---CU--AGAGUA--GUACUGGGA--UGGGUGAC-C-UCUCG-GGA---A-
M10432.1/1-119           --GGGUGC-GA-U-C-AU-ACC----AG-C-G-U-U---AG----------U-GC-A----------C--CGG----A-UC----CCAUCA-------GA-ACUCC-GC-AGUUAA-G-----------------CGCGCUU-G-G--G---CC--GGAGUA--GUACUGGGA--UGGGUGAC-C-UCCCG-GGA---A-
M10436.1/2-120           --UGGUGC-GG-U-C-AU-ACC----AC-C-G-U-U---AA----------U-GC-A----------C--CGG----A-UC----CCGUCG-------GA-ACUCC-GU-AGUUAA-G-----------------CGCGCUU-G-G--G---CC--GGAAUA--GUACUGGGA--UGGGUGAC-C-UCCCG-GGA---A-
X01618.1/1-119           --GGAUGC-GG-U-C-AU-ACC----AA-G-G-C-U---AC----------U-AC-A----------C--CAG----A-UC----CCAUCA-------GA-ACUCU-GC-AGUUAA-G-----------------CGCCUUU-G-G--G---CC--GGAAUA--GUACUGGGA--UGGGUGAC-C-UCCCG-GGA---A-
X01619.1/1-119           --GGAUGC-GG-U-C-AU-ACC----AA-G-G-C-U---AC----------U-AC-A----------C--CAG----A-UC----CCAUCA-------GA-ACUCU-GA-AGUUAA-G-----------------CGCCUUU-G-G--G---CC--GGAAUA--GUACUGGGA--UGGGUGAC-C-UCCCG-GGA---A-
X01617.1/1-119           --GGAUGC-GG-U-C-AU-ACC----AG-G-G-C-U---AC----------U-AC-A----------C--CAG----A-UC----CCAUCA-------GA-ACUCU-GC-AGUUAA-G-----------------CGCCCUU-G-G--G---CC--GGAAUA--GUACUGGGA--UGGGUGAC-C-UCCCG-GGA---A-
M10437.1/2-120           --UGGUAC-GG-U-C-AU-ACC----AC-G-G-C-U---AA----------U-GC-G----------C--CCG----A-UC----CCAUCC-------GA-ACUCG-GA-AGCCAA-G-----------------CGCCGUU-G-G--G---CC--GGAAUA--GUACUGGGA--UGGGUGAC-C-UCCUG-GGA---A-
X52052.1/4-118           --GUU--C-CA-U-C-AU-ACC----AU-G-C-C-U---AC----------U-AC-G----------C--CGC----A-UC----CCAUCA-------GA-ACUGC-GA-AGCUAA-G-----------------CGGCAUU-G-G--G---CC--AGAAUA--GUACUGGGA--UGGGUGAC-C-UCCCG-GGA---A-
X52049.1/2-120           --UGGUUC-GU-U-C-AU-ACC----UA-G-G-C-U---AU----------U-GC-G----------C--CGG----A-UC----CCAUCA-------GA-CCUCC-GA-AGCUAA-A-----------------GGCCUGU-G-G--G---CG--AGAAUA--GUACUGGAA--UGGGUGAC-C-UUCCG-GGA---A-
X52050.1/1-119           --AGGUAC-GA-U-C-AU-ACC----CG-G-G-U-U---AC----------U-AC-G----------C--CGG----A-UC----CCAUCC-------GA-ACUCC-GC-AGCUAA-G-----------------UCCCCGU-G-G--G---CU--CGAAUA--GUACUGGCU--AGGGUGAC-C-CGCCG-GGA---A-
M10358.1/2-120           --UGCUAC-GU-U-C-AU-ACC----AC-C-A-C-G---AA----------A-GC-A----------C--CCG----A-UC----CCAUCA-------GA-ACUCG-GA-AGUUAA-A-----------------CGUGGUU-G-G--G---CU--CGACUA--GUACUGGGU--UGAGGGAU-U-ACCUG-GGA---A-
M10202.1/3-117           ---GCUAC-GU-U-C-AU-ACC----AC-C-A-C-G---AA----------A-GC-A----------C--CCG----A-UC----CCAUCA-------GA-ACUCG-GA-AGUUAA-A-----------------CGUGGUU-G-G--G---CU--UGAUUA--GUACUGGGU--UGAGGGAU-C-ACCUG-GGA---A-
M10438.1/2-120           --UGCUAC-GG-U-C-AU-ACC----AC-C-A-C-G---AA----------A-GC-A----------C--CCG----A-UC----CCAUCA-------GA-ACUCG-GA-AGUUAG-A-----------------CGUGGUU-G-G--G---CC--AGAUUA--GUACUGGGU--UGAGGGAU-C-ACUUG-GGA---A-
X52047.1/2-120           --UGCUAC-GU-U-C-AU-ACC----AC-U-C-A-G---AA----------A-AC-G----------C--CGG----G-UC----CCAUCA-------GA-UCCCC-GA-AGCUAA-G-----------------CUGAGUU-G-G--G---CU--GGAUUA--GUACUGGAU--UCAGGAAU-G-AUCUG-GGA---A-
X52048.1/2-120           --UGCUAC-GA-U-C-AU-ACC----AC-U-U-A-G---AA----------A-GC-A----------C--CCG----G-UC----CCAUCA-------GA-CCCCG-GA-AGUUAA-G-----------------CUGAGUU-G-G--G---CU--GGACUA--GUACUGGAU--UCAGGAAU-G-AUCUG-GGA---A-
V01420.1/2-120           --UGAUAC-GG-U-C-AU-ACC----AC-C-A-G-G---AA----------A-AC-A----------G--GCG----A-UC----CCAUCU-------GA-ACUCG-CA-ACUUAA-G-----------------CCUGGUU-G-G--G---CA--GGAUUA--GUACUGGGC--UGAGUGAU-C-UCCUG-GGA---A-
X52051.1/2-120           --UGAUGC-GU-U-C-AU-ACU----AC-U-U-C-G---AA----------A-GC-A----------C--CCG----A-UC----CCAUCA-------GA-ACUCG-GA-AGUUAA-G-----------------CGGAGUU-A-G--G---CC--GGUCUA--GUACUGAGU--UGAGUGAU-C-ACUCG-GGA---A-
J01851.1/1-119           --GUUGUC-GG-C-C-AU-ACU----AU-G-C-C-U---AA----------C-GC-A----------C--CAG----A-UC----CCAUCC-------GA-ACUCU-GA-AGUUAA-G-----------------CGGCAUA-A-G--G---CG--AGGUUA--GUACUUGGG--UGGGGGAC-C-GCCAG-GGA---A-
K02343.1/1-119           --GUUAUC-GG-C-C-AU-ACU----AA-G-C-C-A---AA----------A-GC-A----------C--CGG----A-UC----CCAUUC-------GA-ACUCC-GA-AGUUAA-G-----------------CGGCUUA-A-G--G---CA--UGGUUA--GUACUAAGG--UGGGGGAC-C-GCUUG-GGA---A-
J01872.1/1-119           --GUUGGU-GG-C-C-AU-ACU----AA-G-C-C-U---AA----------A-GC-A----------C--CGG----A-UC----CCAUUC-------GA-ACUCC-GA-AGUUAA-G-----------------CGGCUUA-A-G--G---CG--AGGUUA--GUACUAAGG--UGGGGGAC-C-GCUUG-GGA---A-
AJ419791.1/210-328       --GCUAUC-GG-C-C-AU-ACU----AA-G-C-C-A---AA----------U-GC-A----------C--CGG----A-UC----CCAUCC-------GA-ACUCC-GA-AGUUAA-G-----------------CGGUUUA-A-G--G---CC--UGUUAA--GUACUGAGG--UGGGGGAC-C-ACUCG-GGA---A-
J01893.1/5-114           ------UC-GG-C-C-AU-ACU----AA-G-G-U-G---AA----------A-AC-A----------C--CGG----A-UC----CCAUUC-------GA-ACUCC-GA-AGUUAA-G-----------------CGCCUUA-A-G--G---CU--GGGUUA--GUACUAAGG--UGGGGGAC-C-GCUUG-GGA---A-
X00475.1/121-239         --GCUGUC-GG-C-C-AU-ACU----AA-G-G-U-G---AA----------A-AC-A----------C--CGG----A-UC----CCAUUC-------GA-ACUCC-GA-AGUUAA-G-----------------CGCCUUA-A-G--G---CU--GGGUUA--GUACUAAGG--UGGGGGAC-C-GCUUG-GGA---A-
M25115.1/1-122           --GCUGAC-GG-C-C-AU-ACC----GU-G-U-C-G---AA----------U-GC-A----------C--CGG----A-UC----UCUUCU-------GA-CCUCC-GA-AGUUAA-G-----------------CGGCACA-G-G--G---CC--CGGAUA--GUACUGGGG--UGGGGGAC-C-GCCCG-GGA---A-
M19136.1/148-266         --UGACUC-GU-U-C-AU-ACU----AC-A-G-U-G---GC----------C-AC-A----------C--CAG----A-UC----CCAUCA-------GA-ACUCU-GA-AGUUAA-G-----------------CACUGUA-A-G--G---CU--UGGCUA--GUACUGAGG--UGGGAGAC-C-GCUCG-GGA---A-
X01551.1/1-119           --GUCGAC-GC-U-C-AU-ACU----AG-G-U-U-G---GG----------U-CC-A----------C--CCG----A-UC----UCGUUC-------GA-UCUCG-GC-AGUUAA-A-----------------CAACCUU-A-G--G---CC--UCGUUA--GUACUUGAA--UGCGUGAG-C-GUCUG-GGA---A-
K03160.1/1-118           --AUCCAC-GG-C-C-AU-AGG----AC-U-C-U-G---AA----------A-GC-A----------C--UGC----A-UC----CCGUCC-------GA-UCUGC-AA-AGUUAA-C-----------------CAGAGUA-C-C--G---CC--CAGUUA--GUACCACGG--UGGGGGAC-C-ACGCG-GGA---A-
M58368.1/1-118           --AUCCAC-GG-C-C-AU-AGG----AC-U-C-U-G---AA----------A-GC-A----------C--UGC----A-GC----CCGUCC-------GA-UCUGC-AA-AGUUAA-C-----------------CAGAGUA-C-C--G---CU--CAGUUA--GUACCAUGG--UGGGGGAC-C-AUGCG-GGA---A-
X00073.1/1-117           --AUCCAC-GG-C-C-AU-AGG----AC-A-C-U-G---AA----------A-GC-A----------C--CGC----A-UC----CCGUCC-------GA-UCUGC-G--AGUUAA-C-----------------CAGUGUG-C-C--G---CC--CGGUUA--GUACCACGG--UGGGGGAC-C-ACGCG-GGA---A-
X00074.1/1-118           --AUCCAC-GG-C-C-AU-AGG----AC-U-C-U-G---AA----------A-GC-A----------C--CGC----A-UC----CCGUCC-------GA-UCUGC-GC-AGUUAA-C-----------------CAGAGUG-C-C--G---CC--UAGUUA--GUACCACGG--UGGGGGAC-C-ACGCG-GGA---A-
M58384.1/1-118           --AUCCAC-GG-C-C-AU-AGG----AC-U-C-U-G---AA----------A-GC-A----------C--CGC----A-UC----CCGUCC-------GA-UCUGC-GC-AGUUAA-C-----------------CAGAGUG-C-C--G---CC--UAGUUA--GUACCACGG--AGGGGGAC-C-ACGCG-GGA---A-
K02344.1/1-118           --AUCCAC-GG-C-C-AU-AGG----AC-U-C-U-G---AA----------A-GC-A----------C--CGC----A-UC----CCGUCC-------GA-UCUGC-GC-AGUUAA-C-----------------CAGAGUG-C-C--G---CU--CAGUUA--GUACCACGG--UGGGGGAC-C-ACGCG-GGA---A-
K03168.1/1-118           --AUCCAC-GG-C-C-AU-AGG----AC-U-C-U-G---AA----------A-GC-A----------C--CGC----A-UC----CCGUCU-------GA-UCUGC-GC-AGUUAA-C-----------------CAGAGUG-C-C--G---CU--CAGUUA--GUACCACGG--UGGGGGAC-C-ACGCG-GGA---A-
X01570.1/1-119           --AUCCAC-GG-C-C-AU-AGG----AC-U-C-U-G---AA----------A-GC-A----------C--CGC----A-UC----CCGUUC-------GA-UCUGC-GC-AGUUAA-C-----------------CAGAGUG-C-C--G---CC--CAGUUA--GUACCACGG--UGGGGGAC-C-ACGCG-GGA---A-
Z49275.1/645-762         --AUCCAC-GG-C-C-AU-AGG----AC-U-C-U-G---AA----------A-GC-A----------C--CGC----A-UC----CCGUCC-------GA-UCUGC-GC-AGUUAA-C-----------------CAGAGUG-C-C--G---CC--CAGUUA--GUACCACGG--UGGGGGAC-C-ACGCG-GGA---A-
X06851.1/1-118           --AUCCAC-GG-C-C-AU-AGG----AC-U-C-U-G---AA----------A-AC-A----------C--CGC----A-UC----CCGUCC-------GA-UCUGC-GC-AGUUAA-C-----------------CAGAGUG-C-C--G---CC--UAGUUA--GUACCACGG--UGGGGGAC-C-ACGCG-GGA---A-
X73890.1/1-118           --AUCCAC-GG-C-C-AU-AGG----AC-U-C-U-G---AA----------A-AC-A----------C--CGC----A-UC----CCGUCC-------GA-UCUGC-GA-AGUUAA-C-----------------CAGAGUG-C-C--G---CC--UAGUUA--GUACCACGG--UGGGGGAC-C-ACGCG-GGA---A-
X73589.1/1-118           --AUCCAC-GG-C-C-AU-AGG----AC-U-C-C-G---AA----------A-GC-A----------C--CGC----A-UC----CCGUCC-------GA-UCUGC-GA-AGUUAA-C-----------------CGGAGUG-C-C--G---CC--CAGUUA--GUACCACGG--UGGGGGAC-C-ACGCG-GGA---A-
M35578.1/1-118           --AUCCAC-GG-C-C-AU-AGG----AC-U-U-C-G---AA----------A-GC-A----------C--CGC----A-UC----CCGUCC-------GA-UCUGC-GC-AGUUAA-C-----------------CGGAGUG-C-C--G---CC--UAGUUA--GUACCACGG--UGGGGGAC-C-ACGCG-GGA---A-
X00574.1/1-118           --AUCCAC-GG-C-C-AU-AGG----AC-C-C-U-G---AA----------A-GC-A----------C--CGC----A-UC----CCGUCC-------GA-UCUGC-GC-AGUUAA-C-----------------CAGGGUG-C-C--G---CC--UAGUUA--GUACCACGG--UGGGGGAC-C-ACGCG-GGA---A-
K03169.1/1-118           --AUCCAC-GG-C-C-AU-AGG----AC-C-U-U-G---AA----------A-AC-A----------C--CGC----A-UC----CCGUCC-------GA-UCUGC-GC-AGUUAA-C-----------------CAGGGUG-C-C--G---CC--UAGUUA--GUACCACGG--UGGGGGAC-C-ACGCG-GGA---A-
X06854.1/5-111           ------AC-GG-C-C-AU-AGG----AC-U-C-U-G---AA----------A-GC-A----------C--CGC----A-UC----CCGUCC-------GA-UCUGC-GA-AGUUAA-C-----------------CAGAGUG-C-C--G---CC--UAGUUA--GUACCACGG--UGGGGGAC-C-ACGCG-GGA---A-
M58383.1/4-115           -----CAC-GG-C-C-AU-AGG----AC-U-C-U-G---AA----------A-GC-A----------C--CGC----A-UC----CCGUCC-------GA-UCUGC-GC-AGUUAA-C-----------------CAGAGUG-C-C--G---CC--UAGUUA--GUACCACGG--UGGGGGAC-C-ACGCG-GGA---A-
K03161.1/1-118           --AUCCAC-GG-C-C-AU-AGG----AC-U-G-U-G---AA----------A-GC-A----------C--CGC----A-UC----CCGUCU-------GA-UCUGC-GC-AGUUAA-A-----------------CACAGUG-C-C--G---CC--UAGUUA--GUACCAUGG--UGGGGGAC-C-ACAUG-GGA---A-
X06852.1/1-118           --AUCCAC-GG-C-C-AU-AGG----AC-U-C-U-G---AA----------A-AU-A----------C--CGC----A-UC----CCGUCC-------GA-UCUGC-GA-AGUCAA-G-----------------CCGAGUA-C-C--G---CU--CAGUUA--GUACCACGG--UGGGGGAC-C-ACGUG-GGA---A-
X00575.1/1-121           --AUCCAC-GG-C-C-AU-AGG----AC-A-C-A-G---AA----------A-AC-A----------U--CGC----A-UC----CCGUCC-------GA-UCUGC-GC-AAUCAA-G-----------------CUGUGUA-C-C--G---CC--CAGUCA--GUACCGGAG--UGGGGGAC-C-AUCCG-GGA---A-
M35576.1/1-118           --AUCUUC-GG-C-C-AU-AGG----AC-A-G-A-G---AA----------A-AU-A----------C--CGC----A-UC----CCGUCC-------GA-UCUGC-GC-AGUCAA-G-----------------CUCUGUA-C-C--G---CU--UAGUUA--GUACCAUAG--UGGGGGAC-C-AUAUG-GGA---A-
X00069.1/1-118           --AUCUGC-GG-C-C-AU-AGA----AC-C-G-U-G---AA----------A-AU-A----------C--CGC----A-UC----CCGUCC-------GA-UCUGC-GA-AGUCAA-G-----------------CACGGUA-U-C--G---CC--UAGUCA--GUACUGCGG--UGGGGGAC-C-ACGCG-GGA---A-
X00071.1/1-118           --AUCUGC-GG-C-C-AU-AGA----AC-C-U-U-G---AA----------A-GC-A----------C--CGC----A-UC----CCGUCC-------GA-UCUGC-GA-AGUUAA-C-----------------CAAGGUA-U-C--G---CU--CAGUUA--GUACUGCGG--UGGGGGAC-C-ACGCG-GGA---A-
X00070.1/1-118           --AUCUGC-GG-C-C-AU-AGA----AC-C-U-U-G---AA----------A-GC-A----------C--CGC----A-UC----CCGUCC-------GA-UCUGC-GA-AGUUAA-G-----------------CAAGGUA-U-C--G---CC--UAGUCA--GUACUGCGG--UGGGGGAC-C-ACGCG-GGA---A-
X00072.1/1-118           --AUCCGC-GG-C-C-AU-AGG----AU-C-A-G-G---AA----------A-GC-A----------C--CGC----A-UC----CCGUCC-------GA-UCUGC-GA-AGUUAA-G-----------------CCUGAUA-C-C--G---CC--GAGUUA--GUACUAAGG--UAGGGGAC-U-ACUUG-GGA---A-
M58387.1/5-112           ------AC-GG-C-C-AC-AGU----CA-G-C-U-G---AA----------A-AC-U----------G--GGC----A-UC----CCGUCC-------GC-UCUGC-CAUACAUAA-G-----------------CAGUUGA-A-C--G---GC--AGAUUA--GUACCACGG--UGGGUGAC-C-ACCUG-GGA---A-
X67494.1/1-118           --AUCCUC-GG-C-C-AU-AGA----AU-G-A-C-G---AA----------A-AC-G----------A--CGC----G-UC----CCGUCC-------GA-UCUGC-GA-AUCUAA-G-----------------CGUCGUA-U-C--G---CU--AGGUUA--GUACCAAGG--UGGGGGAC-C-ACUUG-GGA---A-
X05535.1/1-118           --AGGAAC-GG-C-C-AU-ACC----AC-G-U-C-G---AU----------C-GC-A----------C--CAC----A-UC----CCGUCC-------GC-UCUGU-GA-AGUUAA-G-----------------CGACGUC-G-G--G---CC--AGGCUA--GUACUACGG--UGGGGGAC-C-ACGUG-GGA---A-
X05534.1/1-118           --AGGAAC-GG-C-C-AU-ACC----AC-G-C-C-G---AU----------C-GC-A----------C--CAU----A-UC----CCGUCC-------GC-UCUGU-GA-AGUUAA-G-----------------CGGCGUC-G-G--G---CC--AGGCUA--GUACUACGG--UGGGGGAC-C-ACGUG-GGA---A-
D16558.1/6715-6832       --AGGAAC-GG-C-C-AU-ACC----AC-G-C-C-G---AU----------C-GC-A----------C--CAC----A-UC----CCGUCC-------GC-UCUGU-GA-AGUUAA-G-----------------CGGCGUC-G-G--G---CC--AGGCUA--GUACUACGG--UGGGGGAC-C-ACGUG-GGA---A-
X05532.1/1-118           --AGGAAC-GG-C-C-AU-ACC----AC-G-U-C-G---AU----------C-GC-A----------C--CAC----A-UC----CCGUCC-------GC-UCUGU-GA-AGUUAA-G-----------------CGGCGUC-G-G--G---CC--AGGCUA--GUACUACGG--UGGGGGAC-C-ACGUG-GGG---G-
X05533.1/1-118           --AGGAAC-GG-C-C-AU-ACC----AC-G-U-C-G---AU----------C-GC-A----------C--CAC----A-UC----CCGUCC-------GC-UCUGU-GA-AGUUAA-G-----------------CGGCGUC-G-G--G---CC--GGGCUA--GUACUACGG--UGGGGGAC-C-ACGUG-GGA---A-
D00058.1/1-118           --AGGAAC-GA-C-C-AU-ACC----AC-G-A-U-G---CC----------A-AU-A----------C--CGC----U-UC----CCGUCU-------GC-UCAGC-GA-AGUCAA-G-----------------CAUCGUC-G-G--G---CC--CGGUUA--GUACUACGG--UGGGGGAC-C-ACGUU-GGA---A-
M58385.1/5-116           ------GC-GG-C-C-AU-ACC----UC-C-A-U-G---AA----------A-AU-A----------C--UGC----U-UC----CCGUCC-------GA-UCAGC-AA-AGUCAA-G-----------------CAUGGAA-G-G--G---AU--UGGGUU-AGUACUAUCG--UGGGAGAC-C-AGAUG-GGA---A-
M36310.1/2-120           --AGUUAC-GG-C-C-AC-AUC----AU-C-G-U-G---AA----------A-AG-A----------C--CAA----A-UC----CCGUCC-------GA-UCUUU-GC-AGUCAA-A-----------------CACGAUC-G-A--G---CU--UCGUCA--GUACUAUGG--UGAGAGAU-C-ACAUG-GGA---A-
M36307.1/1-119           --AGUUAC-GA-C-C-AU-AUC----AA-C-U-U-G---AA----------A-GC-A----------C--CAC----A-CC----CCGUCA-------GA-UCUGU-GA-AGUUAA-G-----------------CAAGUUA-G-A--G---CU--UCGUUA--GUAGUUUGG--UGGGGGAC-C-ACAAG-CGA---A-
M36308.1/1-119           --AGUAAC-GG-C-C-AU-AUC----AG-C-U-U-G---AA----------A-GC-A----------C--CGC----A-AC----CCGUCA-------GA-UCUGC-GA-AGUUAA-G-----------------CAAGCUA-G-A--G---CU--AGGUUA--GUACUAUGG--UGGGGGAC-C-ACAUG-GGA---A-
M36309.1/1-120           --AGCUGG-GG-C-C-AU-AUG----AA-C-C-U-A---UA----------A-GU-A----------C--CGC----A-UC----CCGUCC------CGA-UCUGC-GA-AGUCAA-G-----------------CAGGUUA-C-A--G---CU--CGGUUA--GUACUAUGA--UGGGAGAC-C-ACAUG-GGA---A-
M36313.1/2-120           --AGCAUC-GG-C-C-AU-ACA----UA-C-C-A-G---AA----------A-AU-A----------C--CGG----A-UC----CCGUCC-------GA-UCUCC-GA-AGUCAA-A-----------------CUGGUAA-U-G--G---CC--UAGUCA--GUACUACGG--UGGGGGAC-C-ACGUG-GGA---A-
X01543.1/1-118           --AGCUAC-GG-C-C-AU-ACA----CA-C-C-A-G---AA----------A-GC-U----------C--CGC----A-UC----CCGUCC-------GA-UCUGC-GA-AGAUAA-U-----------------CUGGUGC-U-G--G---CG--CGGUCA--GUACUGUCG--UGGGAGAC-C-AGAUG-GGA---A-
M36312.1/2-120           --AAUUAC-GG-C-C-AU-ACA----CA-G-G-A-G---AA----------A-GC-U----------C--CGC----A-UC----CCGUUC-------GA-UCUGC-GC-AGAUAA-C-----------------CUCCUGA-U-G--G---CA--GGGUCA--GUACUAUGG--UGGGGGAC-C-ACAUG-GGA---A-
M36316.1/2-120           --UCUUAC-GG-C-C-AU-UCA----CA-C-C-A-G---AA----------A-GC-A----------C--CAA----A-UC----CCGUCC-------GA-UCUUU-GA-AGUUAA-G-----------------CUGGUGA-U-G--G---CG--UCGUCA--GUACUGUGG--UGGGGGAC-C-ACACG-GGA---A-
M36315.1/3-121           --UCUUAC-GG-C-C-AU-UCA----CA-C-C-A-G---AA----------A-GC-A----------C--CAA----A-UC----CCGUCC-------GA-UCUUU-GA-AGUUAA-G-----------------CUGGUGA-U-G--G---CG--UCGUCA--GUACUGUGG--UGGGGGAC-C-ACACG-GGA---A-
M36314.1/2-120           --UCCUAC-GG-C-C-AU-ACA----CA-C-C-A-G---AA----------A-GC-A----------C--CAA----A-UC----CCGUCC-------GA-UCUUU-GA-AGUUAA-G-----------------CUGGUGA-U-G--G---CG--UCGUCA--GUACUGUGG--UGGGGGAC-C-ACACG-GGA---A-
X01544.1/1-118           --AGCUAC-GG-C-C-AU-ACA----UA-G-A-U-G---AA----------A-AU-A----------C--CGG----A-UC----CCGUCC-------GA-UCUCC-GA-AGUCAA-G-----------------CAUCUAA-U-G--G---CG--ACGUCA--GUACUGUGA--UGGGGGAC-C-GCACG-GGA---A-
M28193.1/1-119           --AGUUAC-GG-C-C-AU-ACC----UC-A-G-A-G---AA----------U-AU-A----------C--CGU----A-UC----CCGUUC-------GA-UCUGC-GA-AGUUAA-G-----------------CUCUGAA-G-G--G---CG--UCGUCA--GUACUAUAG--UGGGUGAC-C-AUAUG-GGA---A-
M36311.1/2-120           --AGCUAC-GG-C-C-AU-AUA----AU-A-C-C-G---AA----------A-GC-A----------C--CGG----A-UC----CCGUCC-------GA-UCUCC-GC-AGUUAA-A-----------------CGGUAUA-U-A--G---AU--CAGUCA--GUACUAUGG--UGGGGGAC-C-ACAUG-GGA---A-
X58912.1/148-266         --AGCUAC-GG-C-C-AU-ACA----AU-G-U-U-G---AA----------A-AC-A----------C--CGG----A-UC----CCGUCC-------GA-UCUCC-GC-AGUUAAAG-----------------CAACAUC-U-G--G---AC--CAGUCA--GUACUAUGG--UGGGGGAC-C-ACAUG-GGA---A-
V01120.1/2-120           --AUCUAC-GG-C-C-AU-ACA----GA-U-A-G-U---AA----------C-AC-A----------C--CGG----A-UC----CCGUCU-------GA-UCUCC-GC-AGUUAA-G-----------------UCUCUCC-U-G--G---UA--GCGUCA--GUACUAUGG--UGGGGGAC-C-ACAUG-GGA---A-
X00867.1/1-119           --ACAUAC-GA-C-C-AU-ACC----UA-G-U-G-G---AA----------A-AU-A----------C--GGG----A-UC----CCGUCC-------GC-UCUCC-CAUAGUCAA-G-----------------CCGCUAA-G-G--G---GC--UGAUUA--GUAGUUGGG--UCGGUGAC-G-ACCAG-CGA---A-
X00865.1/1-119           --ACAUAC-GA-C-C-AU-AGA----CG-C-U-A-G---AA----------A-AU-A----------C--GGG----A-UC----CCGUCC-------GC-UCUCC-CAUAGUCAA-G-----------------CUGGCGA-U-C--G---GC--GGAUUA--GUAGUUGGG--UCGGUGAC-G-ACCAG-CGA---A-
X00866.1/1-119           --ACAUAC-GA-C-C-AU-AGG----CG-C-U-A-G---AA----------A-AU-A----------C--GGG----A-UC----CCGUCC-------GC-UCUCC-CAUAGUCAA-G-----------------CUGGCGA-C-C--G---GC--UGAUUA--GUAGUUGGG--UCGGUGAC-G-ACCAG-CGA---A-
X00864.1/1-119           --ACAUAC-GA-C-C-AU-AGC----UC-U-C-A-G---AG----------A-AC-U----------C--GGG----A-UC----CCGUCU-------GC-UCUCC-UGUAGAUAA-G-----------------CUGACAA-G-C--G---GC--CGAUUA--GUAGUUGGG--UCGGUGAC-G-ACCAG-CGA---A-
X00687.1/1-119           --ACAUAC-GA-C-C-AU-AGG----GU-G-U-G-G---AG----------A-AC-A----------G--GGC----U-UC----CCGUCC-------GC-UCAGC-CGUACUUAA-G-----------------CCACACG-C-C--G---GU--AGGUUA--GUAGUAUGG--UGGGUGAC-C-ACAUG-CGA---A-
X00689.1/1-119           --ACAUAC-GA-C-C-AU-AGG----GU-G-U-G-G---AG----------A-AC-A----------G--GGC----U-UC----CCGUCC-------GC-UCAGC-CGUACUUAA-G-----------------CCACACG-C-C--G---GC--UGGUUA--GUAGUAUGG--UGGGUGAC-C-ACAUG-CGA---A-
X03567.1/108-226         --ACAUAC-GA-C-C-AU-AGG----GU-G-U-G-G---AA----------A-AC-A----------G--GGC----U-UC----CCGUCC-------GC-UCAGC-CGUACUUAA-G-----------------CCACACG-C-C--G---GC--UGGUUA--GUAGUAUGG--UGGGUGAC-C-ACAUG-CGA---A-
X00691.1/1-119           --ACAUAC-GA-C-C-AC-AGG----GU-G-U-G-G---AA----------A-AC-A----------G--GGC----U-UC----CCGUCC-------GC-UCAGC-CGUACUUAA-G-----------------CCACACG-C-C--G---GG--AGGUUA--GUAGUUGGG--UGGGUGAC-C-ACCAG-CGA---A-
X00692.1/1-119           --ACAUAC-GA-C-C-AU-AGG----GU-G-U-G-G---AA----------A-AC-A----------G--GGC----U-UC----CCGUCC-------GC-UCAGC-CGUACUUAA-G-----------------CCACACG-C-C--G---GU--GAGUUA--GUAGUUGGG--UGGGUGAC-C-ACCAG-CGA---A-
X16688.1/41-159          --ACAUGC-GA-C-C-AU-AGG----GU-G-U-G-G---AA----------A-AC-A----------G--GGC----U-UC----CCGUCC-------GC-UCAGC-CGUACUUAA-G-----------------CCACACG-C-C--G---GC--UGGUUA--GUAGUUGGG--UGGGUGAC-C-ACCAG-CGA---A-
X06849.1/1-119           --AUCUGC-GG-C-C-AU-ACC----GC-G-A-U-G---AA----------C-CC-U----------C--CGC----G-UC----UCGUCC-------GA-UCCGC-GC-AGAUAA-G-----------------CAUCGCA-G-G--G---GC--CAGAGA--GUAUUGACG--UGGGUGAC-C-AGUCG-AGA---A-
X06847.1/1-119           --AUCUGC-GG-C-C-AU-ACC----GC-G-C-U-G---AA----------C-GU-U----------C--CGC----G-UC----UCGUCC-------GA-UCCGC-GC-AGACAA-G-----------------CAUCGCA-G-G--G---GC--CAGAGA--GUAUUGACG--UGGGUGAC-C-AGUCG-AGA---A-
M35571.1/1-119           --AUCUGC-GG-C-C-AU-ACC----GU-G-A-U-G---AA----------C-AU-U----------C--CGC----G-UC----CCGUCC-------GA-UCCGC-GC-AGACAA-G-----------------CAUCACA-G-G--G---GC--CAGAGA--GUAUUGACG--UGGGUGAC-C-AGUCG-AGA---A-
X06848.1/1-119           --AUCUGC-GG-C-C-AU-ACC----GC-G-A-U-G---AA----------C-AC-A----------C--CGC----G-UC----UCGUCC-------GA-UCCGC-GA-AGUUAA-G-----------------CAUCGCA-G-G--G---GC--CAGAGA--GUAUUGCCG--UGGGUGAC-C-AGGCG-AGA---A-
M35573.1/1-119           --AGGUGC-GA-C-C-AU-ACC----GU-G-U-U-G---AA----------A-AU-U----------C--UGC----A-UC----CCGUCC-------GA-UCUGC-AA-AGACAA-G-----------------CAACACA-G-G--G---CC--CAGUCA--GUAGUGCGG--UGGGUGAC-C-ACGUG-CGA---A-
M35574.1/1-119           --AUGUGC-GA-C-C-AU-ACC----AA-G-C-U-G---AA----------A-AU-A----------C--UGC----A-UC----CCGUCU-------GA-UCUGC-AC-AGUCAA-G-----------------CAGCUUA-G-G--G---CC--CAGUCA--GUAGUGCGG--UGGGGGAC-C-AUGCG-CGA---A-
X00067.1/1-119           --AUCUGG-GG-C-C-AU-ACC----AC-A-G-C-C---GA----------A-UC-A----------C--CGC----A-UC----CCGUUC-------GA-UCUGC-GC-AGUUAA-A-----------------UGCUGUA-G-G--G---CC--GAGUCA--GUAGUGCGG--UGGGGGAC-C-ACGCG-CGA---A-
X00068.1/1-119           --AUCUGG-GG-C-C-AU-ACC----AC-A-G-U-U---AA----------A-UC-A----------C--CGC----A-UC----CCGUCU-------GA-UCUGC-GA-AGUUAA-G-----------------CACUGUA-G-G--G---CC--GAGUCA--GUAGUGCGG--UGGGGGAC-C-ACGCG-CGA---A-
M35572.1/1-119           --AUCUGG-GG-C-C-AU-ACC----AC-A-G-U-G---AA----------C-AC-A----------C--CGC----A-UC----CCGUCC-------GA-UCUGC-GC-AGUUAA-C-----------------CACUGUA-G-G--G---CC--GAGUCA--GUAGUGCGG--UGGGGGAC-C-ACGCG-CGA---A-
D10525.1/1-120           --GCCUAC-GG-U-C-AU-AUC----AA-U-G-C-G---AA----------U-AU-A----------C--GAU----U-UC----CCGUCU-------GA-UCAAU-CAUAGUCAA-A-----------------CGCGUUA-G-A--G---CC--ACAUUC-AGUAUUACGG--UGGGAGAC-C-ACGUG-AGA---A-
D10532.1/1-120           --AGCUGC-GG-C-C-AA-ACC----CA-G-G-U-G---AA----------U-AC-A----------A--GAC----U-UC----CCGUCC-------GA-UCAGU-CCUAUUUAA-A-----------------CACCUGA-G-G--G---CC--UUACCA-AGUAUUGUAG--UGGGAGAC-C-AUACG-AGA---A-
D10530.1/1-120           --AGCUAC-GG-C-C-AU-AUC----CA-G-A-U-G---AA----------A-AU-A----------A--GAC----U-UC----CCGUCC-------GA-UCAGU-CCUAUUCAA-G-----------------CAUCUGA-G-A--G---CC--UUACUA-AGUACUAUAG--UGGGUGAC-C-AUAUG-GGA---A-
X16634.1/937-1057        --GGUUGC-GG-C-C-AU-AUC----UA-G-C-A-G---AA----------A-GC-A----------C--CGU----U-CC----CCGUUC-------GA-UCAACCGU-AGUUAA-G-----------------CUGCUAA-G-A--G---CA--AUACCG-AGUAGUGUAG--UGGGAGAC-C-AUACG-CGA---A-
D10535.1/1-121           --GGUUGC-GG-C-C-AU-AUC----UA-G-C-A-G---AA----------A-GC-A----------C--CGU----U-UC----CCGUCC-------GA-UCAACAGU-AGUUAA-G-----------------CUGCUAA-G-A--G---CG--AGACCG-AGUAGUGUAG--UGGGAGAC-C-AUACG-CGA---A-
D10529.1/1-121           --GGUUGC-GG-C-C-AU-AUC----UA-G-C-A-G---AA----------A-GC-A----------C--CGU----U-UC----CCGUCC-------GA-UCAACUGU-AGUUAA-G-----------------CUGCUAA-G-A--G---CG--AGACCG-AGUAGUGUAG--UGGGAGAC-C-AUACG-CGA---A-
K01050.1/1-121           --GGUUGC-GG-C-C-AU-AUC----UA-G-C-A-G---AA----------A-GC-A----------C--CGU----U-CU----CCGUCC-------GA-UCAACUGU-AGUUAA-G-----------------CUGCUAA-G-A--G---CC--UGAUCG-AGUAGUGUAG--UGGGUGAC-C-AUACG-CGA---A-
M19950.1/1-120           --GGUUGC-GG-C-C-AU-AUC----UA-G-C-A-G---AA----------A-GC-A----------C--CGU----U-UC----CCGUCC-------GA-UCAACUGU-AGUUAA-G-----------------CUGCUAA-G-A--G---CC--UGACCG-AGUAGUGUAG--AGGGCGAC-C-AUACG-CGA---A-
D10533.1/1-120           --GGUUGC-GG-C-C-AU-AUC----UA-G-C-A-G---AA----------A-GC-A----------C--CGU----U-UC----CCGUCC-------GA-UCAACUGC-AGUUAA-G-----------------CUGCUAA-G-A--G---CC--UGACCG-AGUAGUGUAG--UGGGAGAC-C-AUACG-CGA---A-
D10527.1/1-120           --GGUUGC-GG-C-C-AU-AUC----UA-G-C-G-G---AA----------A-GC-A----------C--CGU----U-UC----CCGUCC-------GA-UCAACUGC-AGUUAA-G-----------------CCGCUGA-G-A--G---CC--UGACCG-AGUAGUGUAG--UGGGAGAC-C-AUACG-CGA---A-
D10534.1/1-121           --AGCUAC-GG-C-C-AU-AUC----UA-G-C-A-G---UC----------A-GC-A----------C--CGU----U-UC----CCGUCC-------GA-UCAACAGU-AGUGAA-U-----------------CUGCUAA-G-A--G---CC--UGACCG-AGUAGUGUAG--UGGGAGAC-C-AUACG-CGA---A-
D10528.1/1-121           --GGUUGC-GG-C-C-AU-ACC----UA-G-U-A-G---AA----------A-GC-A----------C--CAU----U-UC----CCGUCC-------GA-UCAAUUGC-AGUUAA-G-----------------CUACUAA-G-G--G---UC--UGAUUG-AGUAGUGUAG--UGGGAGAC-C-AUACG-CGA---A-
D10526.1/1-121           --GGUUGC-GG-C-C-AU-ACC----AA-G-U-G-G---AA----------A-AU-A----------C--UGU----U-UC----CCGUCC-------GA-UCAAC-GUUAGUCAA-G-----------------CCACUUA-G-G--G---CC--ACAGUG-AGUAAUACAG--UGGGAGAC-C-AUGUG-UGA---A-
D00063.1/1-121           --ACAUAC-GA-C-C-AU-AGU----AC-GAG-G-A---CA----------U-GC-G----------C--AGG----A-GC----CCAUCU------CGA-ACUCC-UC-AGCUAA-A-----------------UCCCGUC-A-C--G---CA--CGCUUA--GUACUCCGG--AGGGGGAC-C-ACGGU-GGA---A-
X05541.1/1-121           --ACAUGC-GG-C-C-AU-AGU----GCAG-G-A-A---CA----------U-GC-G----------C--CGA----A-AC----CCAUCC------CGA-AUUUC-GA-AGCUAA-G-----------------CUCCGCC-A-C--G---CA--CGAUUA--GUACUCUGG--AGGGGGAC-C-ACAGU-GGA---A-
X13222.1/1-121           --ACGUGC-GG-C-C-AU-AGU----GCAG-G-A-A---CA----------U-GC-G----------C--CGA----A-AC----CCAUCC------CGA-AUUUC-GA-AGCUAA-G-----------------CUCCGCC-A-C--G---CA--CGAUUA--GUACUCUGG--AGGGGGAC-C-UCAGU-GGA---A-
X68666.1/1-122           --ACGUUC-GG-U-C-AU-ACU----AG-U-GAC-A---CA----------U-GC-G----------C--CUG----A-AC----CCAUUU------CGA-AUUCA-GA-AGCUAA-G-----------------CGCCCUC-A-G--G---CU--UGGUUA--GUACUGAGG--UGAGGGAU-CCACUCG-GGA---A-
K02362.1/1-121           --ACGUAC-GG-C-C-AU-AUC----CGAG-A-C-A---CG----------C-GU-A----------C--CGG----A-AC----CCAUUC------CGA-AUUCC-GA-AGUCAA-G-----------------CGUCCGC-G-A--G---UU--GGGUUA--GUAAUCUGG--UGAAAGAU-C-ACAGG-CGA---A-
X01000.1/1-121           --ACGUAC-GG-C-C-AU-AUC----CGAG-A-C-A---CG----------C-GU-A----------C--CGG----A-AC----CCAUUC------CGA-AUUCC-GA-AGUCAA-G-----------------CGUCCGC-G-A--G---UU--GGGUUA--GUAGUCUGG--UGAGGGAU-C-ACAGG-CGA---A-
D00062.1/1-121           --ACAUUC-GG-C-C-AU-ACC----AG-G-ACG-A---CA----------A-AU-A----------C--CCC----A-UC----CCAUCU------CGA-ACUGG-GC-AGUUAA-G-----------------UCUCCUC-G-G--G---CG--CGCUUA--GUACUGAGG--UCAGGGAU-G-ACUCG-GGA---A-
X05527.1/1-120           --ACAUUC-GG-C-C-AU-ACU----AA-GUC-G-A---CA----------U-GU-A----------C--CCG----A-UC----CCAUCC------CGA-ACUCG-GA-AGUCAA-G-----------------UCGCUUC-A-G--G---CC--GGGUUA--GUACUGAGG--UGAGGGAU-C-ACUCG-GGA---A-
D00061.1/1-120           --ACAUGC-GG-C-C-AU-ACU----AA-A-U-GAU---GA----------U-GU-A----------C--CGG----A-UC----CCAUCU------CGA-ACUCC-GA-AGUCAA-G-----------------GCAUUUC-A-G--G---CA--GGGCUA--GUACUGACG--AUAGAGAU-G-AGUCC-GGA---A-
X00999.1/1-121           --ACAUUC-GG-C-C-AU-AUC----AA-GUU-G-A---CA----------A-AC-G----------C--CGU----A-UC----CCAUCC------CGA-ACUAC-GA-AGCUAA-G-----------------UCACUUU-G-A--G---CU--GGGCUA--GUACUGAGA--UGAGGGAU-C-GGUCU-GGA---A-
X05528.1/1-121           --ACAUUC-GG-C-C-AU-ACU----UG-GUA-G-A---UA----------U-GC-G----------C--CUU----A-UC----CCAUCC------CGA-ACUGA-GA-AGCUAA-G-----------------UCUCCAU-A-G--G---CC--CAGGGA--GUACUGCGG--UCAGGGAU-G-ACGCU-GGA---A-
M28975.1/65-183          --GAGUAC-GA-C-C-AU-ACU----UG-A-G-U-G---AA----------A-AC-A----------C--CAU----A-UC----CCGUCC-------GA-UUUGU-GA-AGUUAA-G-----------------CACCCAC-A-G--G---CU--UAGUUA--GUACUGAGG--UCAGUGAU-G-ACUCG-GGA---A-
X54477.1/2-120           --GAGUAC-GA-C-C-AU-ACU----UG-A-G-U-G---AA----------U-AC-A----------C--CAU----A-UC----CCGUCC-------GA-UUUGU-GA-AGUUAA-G-----------------CGCCCAC-A-G--G---CU--UCGUCA--GUACGGCGA--UCAGUGAU-G-GCGCU-GGA---A-
M25202.1/1-119           --GUAUAC-GG-C-C-AU-ACU----AG-G-U-U-G---GA----------A-AC-A----------C--AUC----A-UC----CCGUUC-------GA-UCUGA-UA-AGUAAA-U-----------------CGACCUC-A-G--G---CC--UUCCAA--GUACUCUGG--UUGGAGAC-A-ACAGG-GGA---A-
M32450.1/1-119           --GUGUAC-GG-C-U-AU-ACU----AC-C-G-G-A---AA----------A-GC-G----------C--CCG----U-UC----CCGUCC-------GA-UUACG-AG-AGCCUA-G-----------------CCCGGUC-A-G--G---CC--CGACUA--GUACUAGGG--UGGGGGAC-C-ACCUG-GGA---A-
X02031.1/1-118           --GAGUAC-GG-C-C-AU-ACU----AC-C-G-G-G---AA----------U-AC-A----------C--CUG----A-AC----CCGUUC-------GA-UUUCA-GA-AGUUAA-G-----------------CCGGGUU-A-G--G---CC--CAGUUA--GUACUGAG---UGGGCGAC-C-ACUUG-GGA---A-
X01484.1/2-120           --GCGUAC-GG-C-C-AU-ACU----AC-C-G-G-G---AA----------U-AC-A----------C--CUG----A-AC----CCGUUC-------GA-UUUCA-GA-AGUUAA-G-----------------CCUGGUC-A-G--G---CC--CAGUUA--GUACUGAGG--UGGGCGAC-C-ACUUG-GGA---A-
X06839.1/3-124           --CUGUAC-GG-U-C-AU-ACC----UG-G-U-U-G---GA----------A-AC-G----------G--CGG----A-UC----CCGUCC-------GA-UCUCC-GA-AGCUAA-G-----------------CAACCAU-G-G--G---CG--UGUCUA--GUACUCAGG--UGGGGGAC-C-ACUGG-GGA---A-
M38645.1/2-120           --CGCUAC-GG-C-C-AU-ACC----AG-C-G-A-G---AA----------A-GC-U----------U--CAG----A-UC----CCAUCA-------GA-ACUCU-GC-AAAUAA-G-----------------CUCGUUU-G-G--G---CG--CCACUA--GUAACAGGG--UUAGUAAU-A-ACCUG-UGA---A-
X02706.1/2-120           --UGGAUC-GU-U-C-AA-ACC----UU-C-A-A-G---GC----------C-CC-U----------C--CCC----A-UC----CCAUCA-------GC-ACUGG-GA-AGAUAA-G-----------------CCUGAAU-G-G--G---CU--GAACUA--GUAGUACGG--UGGGGGAC-C-ACGUG-CGA---A-
X02707.1/2-120           --UGGAUU-GC-U-U-AU-ACC----UU-U-A-U-G---AA----------A-AC-U----------C--CCC----A-UC----CCAUUA-------GC-ACUGG-GA-AGAUAA-G-----------------UAUGAAU-G-G--G---CU--GAAUCA--GUAGUACGG--UGGGGGAC-C-ACGUG-CGA---A-
K02345.1/1-118           --AUGGUC-GU-U-C-AU-ACU----AG-C-A-C-U---AC----------U-GC-A----------C--CCU----A-AC----CCGUCA-------GA-UCUAG-GA-AGUUAA-G-----------------CGUGCUC-A-G--G---CG--AGGCCA--GUAGUACGG--UGGGUGAC-C-ACGUG-CGA---A-
D00059.1/1-118           --AUGAAC-GG-U-C-AU-AUC----AC-G-U-A-A---AC----------U-GC-A----------C--CCG----G-UC----UCGUCC-------GA-UCCCG-GA-AGUUAA-G-----------------CUGCGUC-G-A--G---UC--CAGCCA--GUAGUACGG--UGCGUGAG-C-ACGUG-CGA---A-
X06104.1/1-119           --ACAGCC-GU-U-C-AU-ACC----AC-A-C-G-G---AG----------A-AU-A----------C--CGG----A-UC----UCGUUC-------GA-ACUCC-GC-AGUCAA-G-----------------CCGUGUC-G-G--G---CG--UGCUCA--GUACUACCA--UAGGGGAC-U-GGGUG-GGA---A-
X06103.1/1-119           --AUGAGC-CC-U-C-AU-AUC----AU-G-U-G-G---AG----------U-GC-A----------C--CGG----A-UC----UCAUCC-------GA-ACUCC-GU-AGUUAA-G-----------------CCACAUA-G-A--G---CG--CGUCUA--GUACUGCCG--UAGGGGAC-U-AGGUG-GGA---A-
AL445066.1/280290-280410 --GGCAAC-GG-U-C-AU-AGC----AG-C-A-G-G---GA----------A-AC-A----------C--CAG----A-UC----CCAUUC------CGA-ACUCG-AC-GGUUAA-G-----------------CCUGCUG-C-G--U---AU--UGCGUU--GUACUGUAU--GCCGCGAG-G-GUACG-GGA---A-
X07545.1/505-619         --A--CCC-GG-C-C-AU-AGU----GG-C-C-G-G---GC----------A-AC-A----------C--CCG----G-UC----UCGUUU------CGA-ACCCG-GA-AGUUAA-G-----------------CCGGCCACG-U--C---AG--AACG----GCCGUGAGG--UCCGAGAG-G--CCUC-GCA---G-
U05019.1/544-658         --A--CCC-GG-U-C-AU-AGU----GA-G-C-G-G---GU----------A-AC-A----------C--CCG----G-AC----UCGUUU------CGA-ACCCG-GA-AGUUAA-G-----------------CCGCUCA-C-G--U---CA--GAGGG---GCCGUGGGA--UCCGAGAG-G-GCCC--GCA---G-
M21086.1/8-123           --A--CCC-GG-C-C-AU-AGC----GG-C-C-G-G---GC----------A-AC-A----------C--CCG----G-AC----UCAUGU------CGA-ACCCG-GA-AGUUAA-G-----------------CCGGCCGCG-U--U---GG--GGGAU---GCUGUGGGG--UCCGCGAG-G-CCCC--GCA---G-
X05870.1/304-418         --A--CCC-GG-C-C-AC-AGU----GA-G-C-G-G---GC----------A-AC-A----------C--CCG----G-AC----UCAUUU------CGA-ACCCG-GA-AGUUAA-G-----------------CCGCUCACG-U--U---GG--UGGG----GCCGUGGAU--ACCGUGAG-G-AUCC--GCA---G-
X01588.1/5-119           --A--CCC-GG-U-C-AC-AGU----GA-G-C-G-G---GC----------A-AC-A----------C--CCG----G-AC----UCAUUU------CGA-ACCCG-GA-AGUUAA-G-----------------CCGCUCACG-U--U---AG--UGGG----GCCGUGGAU--ACCGUGAG-G-AUCC--GCA---G-
M16530.1/8-123           ----ACCC-GG-C-A-AU-AGG---CGC-C-G-G-U---GC----------U-AC-G----------C--CCG----G-UC----UCUUCA-------GA-ACCCG-GA-AGCUAA-G-----------------GCCGGCG-C-C--G---CGGACGGGA---GUACUGGGG--UCCGCGAG-G-CCCCG-GGA---A-
AF034619.1/5584-5700     -----GGC-GG-C-C-AC-AGC----GG-U-G-G-G---GU----------U-GCCU----------C--CCG----U-AC----CCAUCC------CGA-ACACG-GA-AGAUAA-G-----------------CCCACCA-G-C--GU-UCC--AGGGA---GUACUGGAG--UGCGCGAG-C-CUCUG-GGA---A-
L27163.1/1-119           ---GUAGC-GG-C-C-AC-AGC----GG-U-G-G-G---GU----------U-CC-U----------C--CCG----U-AC----CCAUCC------CGA-ACACG-GA-AGAUAA-G-----------------CCCACCA-G-C--GU-UCC--GGGGA---GUACUGGAG--UGCGCGAC-C-CUCUG-GGA---A-
X03407.1/5927-6048       --UAAGGC-GG-C-C-AU-AGC----GG-U-G-G-G---GU----------U-AC-U----------C--CCG----U-AC----CCAUCC------CGA-ACACG-GA-AGAUAA-G-----------------CCCGCCU-G-C--GU-UCC--GGUCA---GUACUGGAG--UGCGCGAG-C-CUCUG-GGA---A-
L27170.1/1-120           --AGUGGU-GG-C-C-AU-AUC----GG-C-G-G-G---GU----------U-CC-U----------C-CCCG----U-AC----CCAUCC------UGA-ACACG-GA-AGAUAA-G-----------------CCCGCCA-G-C--G---UC--CGGCAA--GUACUGGAG--UGCGCGAG-C-CUCUG-GGA---A-
L27168.1/1-120           ---UUGGC-GA-C-C-AU-AGC----GG-C-G-A-G---UG----------A-CC-U----------C--CCG----U-AC----CCAUCC------CGA-ACACG-GA-AGAUAA-G-----------------CUCGCCU-G-C--GU-UUC--GGUCA---GUACUGGAU--UGGGCGAC-C-CUCUG-GGA---A-
X72495.1/5075-5190       ----AGGC-GG-C-C-AU-CGC----GG-C-G-G-G---GU----------U-CC-U----------C--CCG----U-AC----CCAUCC------CGA-ACACG-GA-AGAUAA-G-----------------CCUGCCU-G-C--GU-AUU--GGUGA---GUACUGGAG--UGGGAGAC-C-CUCUG-GGA---G-
X14441.1/5-123           ----GGGC-GG-C-C-AG-AGC----GG-U-G-A-G---GU----------U-CC-A----------C--CCG----U-AC----CCAUCC------CGA-ACACG-GA-AGUUAA-G-----------------CUCGCCU-G-C--G--UUC--UGGUCA--GUACUGGAG--UGAGCGAU-C-CUCUG-GGA---A-
X02128.1/24-139          -----GGC-GG-C-C-AG-AGC----GG-U-G-A-G---GU----------U-CC-A----------C--CCG----U-AC----CCAUCC------CGA-ACACG-GA-AGUUAA-G-----------------CUCACCU-G-C--G--UUC--UGGUCA--GUACUGGAG--UGAGCGAU-C-CUCUG-GGA---A-
L27236.1/1-122           --GUAGGC-GG-C-C-AG-AGC----GG-U-A-G-G---GA----------A-AC-A----------C--CCG----U-AC----CCAUUC------CGA-ACACG-GA-AGUUAA-G-----------------CCUACCA-G-C--G--UAU--CGUGAA--GUACUGGAG--UGAGCGAU-C-CUCUG-GGA---A-
L27166.1/1-122           --GUAGGC-GG-C-C-AG-AGC----GG-U-A-G-G---GA----------A-AC-A----------C--CCG----U-AC----CCAUUC------CGA-ACACG-GA-AGUUAA-G-----------------CCUACCA-G-C--GU-AUC--GUGAA---GUACUGGAG--UGAGCGAU-C-CUCAG-GGA---A-
L27169.1/1-121           --GUAGGC-GG-C-C-AG-AGC----GG-U-A-G-G---GA----------A-AC-A----------C--CCG----U-AC----CCAUUC------CGA-ACACG-GA-AGUUAA-G-----------------CCUACCA-G-C--GU-AUC--GUGAA---GUACUGGAG--UGAGCGAU-C-CUCUG-GGA---A-
L27167.1/1-122           --GAAGGC-GG-C-C-AG-AGC----GG-U-G-G-G---GA----------A-AC-A----------C--CCG----U-AC----CCAUUC------CGA-ACACG-GA-AGUUAA-G-----------------CCCACCA-G-C--GU-ACC--GUGAA---GUACUGGAG--UGAGCGAU-C-CUCUG-GGA---A-
L27162.1/2-122           --GCA-GC-GG-C-C-AU-AGC----GG-U-G-G-G---GC----------G-AC-A----------C--CCG----U-AC----CCAUUC------CGA-ACACG-GA-AGUUAA-G-----------------CCCACCA-G-C--GU-ACC--GGGAA---GUACUGGAG--UGAGCGAU-C-CUCUG-GGA---A-
L27343.1/3-116           ------GC-GG-C-C-AG-GGC----GG-A-G-G-G---GA----------A-AC-A----------C--CCG----U-AC----CCAUUC------CGA-ACACG-GA-AGUGAA-G-----------------CCCUCCA-G-C--GA-ACC--AGCUA---GUACUAGAG--UGGGAGAC-C-CUCUG-GGA---G-
X72588.1/6990-7093       ------GC-GG-C-C-AC-AGC----GG-C-G-G-G---GC----------G-AC-U----------C--CCG----U-AC----CCAUCC------CGA-ACACG-GC-AGAUAA-G-----------------CCCGCCA-G-C--G---UUCCAGCGA---GUACUGGAG--UGUGCGAA-C-CUCUG-GGA---A-
X62865.1/3-123           ---UUGGC-GG-U-C-AU-GAC----GG-C-A-G-G---GU----------A-AC-U----------C--CUG----U-AC----CCAUUC------CGA-ACACA-GC-AGAUAA-G-----------------CCUGCCC-G-U--GU-UCC--UUACU---GUACUGAAG--UGUGCGAG-C-CUUCG-GGA---A-
M36188.1/5-125           --UUUGGC--G-C-C-AU-AGC----GG-C-A-G-U---GU----------A-AC-U----------C--CUG----U-AC----CCAUCC------CGA-ACACA-GU-AGAUAA-G-----------------CCUGCCC-G-C--GU-UCC--UUACU---GUACUGAAG--UGUGCGAG-C-CUUCG-GGA---A-
X62864.1/3-123           --UCUGGC-AG-C-C-AU-AGC----GG-C-A-G-G---UG----------U-AA-U----------C--CUG----U-AC----CCAUCC------CGA-ACACA-GU-AGAUAA-G-----------------CCUGCCC-G-C--GUUCCU--UGCCU---GUACUGAAG--UGUGCGAG-C--UUCG-GGA---A-
X62860.1/3-123           ---UUGGC-GG-C-C-AU-GGC----GG-C-G-G-G---GU----------A-AC-U----------C--CUG----U-AC----CCAUCC------CGA-ACACA-GC-AGAUAA-A-----------------CCCGCCC-G-C--G--UUC--CGUACG--GUACUAAAG--UGCGCGAG-C-CUUUG-GGA---A-
X62862.1/2-123           --GGUGGC-GG-C-C-AU-AGC----GG-C-G-G-G---GC----------A-AU-U----------C--CUG----U-AC----CCAUCC------CGA-ACACA-GA-AGAUAA-G-----------------CCCGCCU-G-C-GU---UC--UAUACU--GUACUAAAG--UAUGAGAG-U-CUUUG-GGA---A-
M34910.1/5-126           --UUUGGC-GG-C-C-AU-AGC----GG-C-G-G-G---GC----------A-AU-U----------C--CUG----U-AC----CCAUCC------CGA-ACACA-GA-AGAUAA-G-----------------CCCGCCU-G-C-GU---UC--UAUACU--GUACUAAAG--UAUGAGAG-U-CUUUG-GGA---A-
X62861.1/3-124           ---UUAGC-GG-C-C-AU-GGC----GG-C-A-G-G---GU---------UA-AC-U----------C--CUG----U-AC----CCAUCC------CGA-ACACA-GA-AGAUAA-G-----------------CCUGCCA-G-C--GU-UGU--AUACG---GUACUAAAG--UGCGAGAG-C-CUUUG-GGA---A-
X62863.1/2-121           --GCUAGU-GG-C-C-AU-AGU----GG-C-A-G-G---GA----------C-CC-U----------C--CUG----U-UC----ACCUUC------CGA-ACACA-GA-AGAUAA-G-----------------CCUGCCC-A-C--GU-UGC--UUACU---GUACUGAGG--UAC-AGAG-U-CCUCG-GGA---A-
D90253.1/251-366         --GCUGGC-GC-C-A-AU-AGA----GA-G-G-G-U---GA----------U-AC-A----------C--CUG----U-UC----CCAUCC------CGA-ACACA-GA-AGUUAA-G-----------------CCCCUCA-U-C--G---CC--GAUG----GUACUGCAG---AGUUCGC-U-CUGUG-GGA---G-
X62859.1/3-124           --GUUGGC-GG-C-C-AU-AGC----GG-A-G-G-G---GC----------C-AU-A----------C--CUG----G-UC----UCGUUU------CGA-UCCCA-GA-AGUGAA-G-----------------UCCUCCU-G-C--G---UU--UUGUUGUUGUACUGUGG---ACGAGAG-U-CUAUG-GGA---A-
X62858.1/1-121           --GUUGGC-GG-U-C-AU-GGC----GU-G-G-G-G---UU----------A-AU-A----------C--CUG----A-UC----UCGUUU------CGA-UCUCA-GU-AGUUAA-G-----------------UCCUGCU-G-C--GU-UGU--GGGUGU--GUACUGCGG--UUUUUUG----CUGUG-GGA---A-
X62857.1/1-121           --GUUGGC-GG-U-C-AU-GGC----GU-G-G-G-G---UU----------U-AU-A----------C--CUG----A-UC----UCGUUU------CGA-UCUCA-GU-AGUUAA-G-----------------UCCUGCU-G-C--GU-UGU--GGGUGU--GUACUGCGG--UUUUUUG----CUGUG-GGA---A-
M36187.1/5-126           --UUUGGC-GG-U-C-AU-GGC----GU-G-G-G-G---GU---------UU-AU-A----------C--CUG----A-UC----UCGUUU------CGA-UCUCA-GU-AGUUAA-G-----------------UCCUGCU-G-C--GU-UGU--GGGUGU--GUACUGCGG--UUUUUUG----CUGUG-GGA---A-
M36186.1/5-125           --CAUGGC-GG-U-C-AU-GGC----GC-A-G-G-G---GU----------U-AU-A----------C--CUG----A-UC----UCGUUU------CGA-UCUCA-GU-AGUUAA-G-----------------UCCUGCU-G-C--GU-UGU--GGGUGU--GUACUGCGG--UUUUUUG----CUGUG-GGA---A-
X15364.1/6601-6721       --UUUGGC-GG-U-C-AU-GGC----GU-G-G-G-G---GU----------U-AU-A----------C--CUG----A-UC----UCGUUU------CGA-UCUCA-GU-AGUUAA-G-----------------UCCUGCU-G-C--GU-UGU--GGGUGU--GUACUGCGG--U--GUUUU-G-CUGUG-GGA---A-
M26976.1/105-223         --UACGGC-GA-C-C-AU-AGC----GG-G-G-G-G---GC----------C-AC-A----------C--CUG----A-AC----CCGUUC------CGA-UCUCA-GA-AGUUAA-G-----------------CCCCCCU-G-C-GU---UG--GAGGUG--GUACUGCA----ACGUUAG-U-UGCGG-GAA---G-
X15329.1/3-123           --UACGGC-GG-U-C-AU-AGC----GG-G-G-G-G---GC----------C-AC-A----------C--CCG----G-UC----UCAUUU------CGA-ACCCG-GA-AGUUAA-G-----------------CCCCCCA-G-CGAU---CC--CGGCU---GUACUGCCC--UCCGAGAG-G-GGGCG-GGA---A-
X07692.1/700-821         --UACGGC-GG-U-C-AU-AGC----GG-C-G-G-G---GU----------C-AC-A----------C--CCG----G-UC----UCGUUU------CGA-CCCCG-GA-AGUUAA-G-----------------CCCGCCA-G-C--GA-UCC--CGGUU---GUACUGCCC--UCCGGGAG-G-GGGCG-GGA---A-
M34911.1/4-118           --UAUAAC-GG-U-C-AU-AGC----GG-A-G-G-A---GC----------C-AC-A----------U--CCG----A-UC----CCGUCC------CGA-UCUCG-GA-AAUUAA-G-----------------CCCUCCA-G-C--G---AU--ACCCUA-AGUACUGCCA--U---UUG------GUG-GGA---A-
X02729.1/3021-3135       --CAUAAC-GG-U-C-AA-AGC----GG-A-G-G-U---GU----------A-AC-A----------U--CCG----A-UC----CCAUCC------CGA-UCUCG-GA-AAUUAA-G-----------------CCCUCCA-G-C--G---AU--UCUUUA-AGUACUGCUA--U---CUA------GUG-GGA---A-
X00916.1/1218-1332       --UACGGC-GG-U-C-AU-AGC----GG-G-G-G-U---GU----------A-AC-A----------U--CCG----A-UC----CCAUCC------CGA-UCUCG-GA-AAUUAA-G-----------------CCCUCCA-G-C--G---AU--UCCUUA-AGUACUGCUA--U---CUA------GUG-GGA---A-
AB035926.1/5989-6104     --CCUGGC-GG-C-C-UU-AGC----GC-G-G-U-G---GU----------C-CC-A----------C--CUG----A-CC----CCAUGC------CGA-ACUCA-GA-AGUGAA-A-----------------CGCCGUA-G-C--G---CC--GAUG----GUAGUGUG----GGGUCUC-C-CCAUG-CGA---G-
AF170176.1/1092-1207     --CCUGGC-GG-C-A-CU-AGC----GC-G-G-U-G---GU----------C-CC-A----------C--CUG----A-CC----CCAUGC------CGA-ACUCA-GA-AGUGAA-A-----------------CGCCGUA-G-C--G---CC--GAUG----GUAGUGUG----GGGUCUC-C-CCAUG-CGA---G-
X00501.1/7-121           ---CUGGC-GG-C-C-GU-AGC----GC-G-G-U-G---GU----------C-CC-A----------C--CUG----A-CC----CCAUGC------CGA-ACUCA-GA-AGUGAA-A-----------------CGCCGUA-G-C--G---CC--GAUG----GUAGUGUG----GGGUCUC-C-CCAUG-CGA---G-
X02264.1/3-118           --CCUGGC-GG-C-C-AU-AGU----GC-G-G-U-G---GU----------C-CC-A----------C--CUG----A-CC----CCAUGC------CGA-ACUCA-GA-AGUGAA-A-----------------CGCUGUA-G-C--G---CC--GAUG----GUAGUGUG----GGGUCUC-C-CCAUG-UGA---G-
X02039.1/3-118           --UCUGGC-GG-C-C-AU-AGC----GC-A-G-U-G---GU----------C-CC-A----------C--CUG----A-UC----CCAUGC------CGA-ACUCA-GA-AGUGAA-A-----------------CGUUGUA-G-C--G---CC--GAUGA----UGGUGUG----GGGUCUC-C-CCAUG-UGA---G-
X05519.1/1-116           --UCUGGC-GG-C-G-AU-AGU----GC-G-G-U-G---GA----------C-CC-A----------C--CUG----A-GA----CCAUAC------CGA-ACUCA-GA-AGUGAA-A-----------------CGCUGUA-A-U--G---CC--GAUG----GUAGUGUG----GGGUUUC-C-CCAUG-UGA---G-
X00931.1/3-117           --CCUGGC-GG-C-C-AU-AGC----GC-C-G-U-G---GA----------A-CC-A----------C--CUG----A-UC----CCAUGC------CGA-ACUCA-GA-AGUGAA-A-----------------CGCGGUA-G-C--G---CC--GAUG----GUAGUGUG----GCAUUUG-C--CAUG-CGA---G-
X02259.1/3-117           --CCUGGC-GG-C-C-AU-AGC----GC-C-G-U-G---GA----------A-CC-A----------C--CUG----A-UC----CCAUGC------CGA-ACUCA-GA-AGUGAA-A-----------------CGCGGUA-G-C--G---CC--GAUG----GUAGUGUG----GCAUUUG-C--CAUG-UGA---G-
X02258.1/3-117           --CCUGGC-GG-C-C-AU-AGC----GC-C-G-U-G---GA----------A-CC-A----------C--CUG----A-UU----CCAUGC------CGA-ACUCA-GA-AGUGAA-A-----------------CGCGGUA-G-C--G---CC--GAUG----GUAGUGUG----GCAUUUG-C--CAUG-UGA---G-
X15180.1/3-118           --UCUGGA-AA-C-C-AU-AGC----AU-U-G-U-G---GC----------A-CC-A----------C--CUG----A-UC----CCAUCC------CGA-ACUCA-GA-AGUGAA-A-----------------CGCAAUU-G-C--G---CC--GAUG----GUAGUGUG----GGGUCUC-C-CCAUG-UGA---G-
X15181.1/3-118           --UCUGGA-AA-C-C-AU-AGC----AU-U-G-U-G---GC----------C-CC-A----------C--CUG----A-UC----CCAUCC------CGA-ACUCA-GA-AGUGAA-A-----------------CGCAAUC-G-C--G---CC--GAUG----GUAGUGUG----GGGUCUC-C-CCAUG-UGA---G-
M16533.1/3-118           --UCUGGA-AA-C-C-AU-AGC----AU-U-G-U-G---GC----------C-CC-A----------C--CUG----A-UC----CCAUCU------CGA-ACUCA-GA-AGUGAA-A-----------------CGCAAUC-G-C--G---CC--GAUG----GUAGUGUG----GGGUCUC-C-CCAUG-UGA---G-
X02250.1/3-118           --UCUGGU-GA-U-A-AU-AGC----AU-U-G-U-G---GA----------A-CC-A----------C--CUG----A-UC----CCAUCC------CGA-ACUCA-GA-AGUGAA-A-----------------CGCAAUU-G-C--G---CC--GAUG----GUAGUGUG----GGGUCUC-C-CCAUG-UGA---G-
X02249.1/3-117           --UUUGGU-GA-C-C-AU-AGU----GU-U-G-U-G---GU----------A-CC-A----------C--CUG----A-CU----CCAUUC------CGA-ACUCA-GU-AGUGAA-A-----------------CGUAAUA-A-C--G---CC--GAUG----GUAGUGUG----GGGUUUC-C-CCAUG-UGA---G-
X02030.1/3-120           --CUUGGC-GA-C-C-AU-AGC----GA-U-U-U-G---GA----------C-CC-A----------C--CUG----A-UCU--UCCAUUC------CGA-ACUCA-GA-AGUGAA-A-----------------CGAAUUA-G-C--G---CC--GAUG----GUAGUGUG----GGGCUUC-C-CCAUG-UGA---G-
X05041.1/3-118           --CUUGGC-GA-C-C-AU-AGU----GU-U-G-U-G---GA----------C-CC-A----------C--CUG----A-CU----CUAUGC------CGA-ACUCA-GA-AGUGAA-A-----------------CGUAAUA-G-C--G---CC--GAUG----GUAGUGUG----GGGCUUC-C-CCAUG-UGA---G-
X06688.1/3-118           --CUUGGC-GA-C-C-AU-AGC----GU-U-G-U-G---GA----------C-CC-A----------C--CUG----A-UU----CCAUGC------CGA-ACUCA-GA-AGUGAA-A-----------------CGCAAUA-G-C--G---CC--GAUG----GUAGUGUG----GGGCUUC-C-CCAUG-UGA---G-
X15179.1/3-118           --CUUGGC-GA-C-C-AU-AGC----GU-U-G-U-G---GA----------C-CC-A----------C--CUG----A-UU----CCAUGC------CGA-ACUCA-GA-AGUGAA-A-----------------CGCAAUA-G-C--G---CC--GAUG----GUAGUGUG----GGGCUUC-C-CCAUG-UGA---G-
X02251.1/3-118           --CUUGGC-GA-C-C-AU-AGC----GU-U-G-U-G---GA----------C-CC-A----------C--CUG----A-UU----CCAUGC------CGA-ACUCA-GA-AGUGAA-A-----------------CGCAAUA-G-C--G---CC--GAUG----GUAGUGUG----GGGUUUC-C-CCAUG-UGA---G-
X02022.1/3-118           --CUUGGC-GA-C-C-AU-AGC----GU-U-A-U-G---GA----------C-CC-A----------C--CUG----A-UC----CCUUGC------CGA-ACUCA-GU-AGUGAA-A-----------------CGUAAUA-G-C--G---CC--GAUG----GUAGUGUG----GGGUCUC-C-CCAUG-UGA---G-
X02255.1/3-118           --CUUGGC-GA-C-C-AU-AGC----GU-U-A-U-G---GA----------C-CC-A----------C--CUG----A-UC----CCAUGC------CGA-ACUCA-GU-AGUGAA-A-----------------CGUAAUA-G-C--G---CC--GAUG----GUAGUGUG----GGGUCUC-C-CCAUG-UGA---G-
X02254.1/3-118           --CUUGGC-GA-C-C-AU-AGC----GU-U-A-U-G---GA----------C-CC-A----------C--CUG----A-UU----CCAUGC------CGA-ACUCA-GA-AGUGAA-A-----------------CGUAAUA-G-C--G---CC--GAUG----GUAGUGUG----GGGUCUC-C-CCAUG-UGA---G-
X02253.1/3-118           --CCUGGC-GA-C-C-AU-AGC----AU-U-A-U-G---GA----------C-CC-A----------C--CUG----A-UC----CCAUGC------CGA-ACUCA-GA-AGUGAA-A-----------------CGUAAUA-G-C--G---CC--GAUG----GUAGUGUG----GGGUUUC-C-CCAUG-UGA---G-
X02241.1/3-119           --CCUGGC-GA-C-C-AU-AGC----GU-U-U-U-G---GA----------C-CC-A----------C--CUG----A-UU---UCCAUGC------CGA-ACUCA-GA-AGUGAA-A-----------------CGAAAUA-G-C--G---CC--GAUG----GUAGUGUG----GGGUUUC-C-CCAUG-UGA---G-
X02236.1/3-119           --CCUGGC-GA-C-C-AU-AGU----GU-U-U-U-G---GA----------C-CC-A----------C--CUG----ACUU----CCAUGC------CGA-ACUCA-GA-AGUGAA-A-----------------CGAAAUA-G-C--G---CC--GAUG----GUAGUGUG----GGGUUUC-C-CCAUG-UGA---G-
X02235.1/3-118           --CCUGGC-GA-C-C-AU-AGU----GU-U-U-U-G---GA----------C-CC-A----------C--CUG----A-UU----CCAUUC------CGA-ACUCA-GA-AGUGAA-A-----------------CGAAAUA-G-C--G---CC--GAUG----GUAGUGUG----GGGUUUC-C-CCAUG-UGA---G-
X02242.1/7-110           ------GC-GA-C-C-AU-AGC----GA-U-U-U-G---GA----------C-CC-A----------C--CUG----A-UU----CCAUUC------CGA-ACUCA-GA-AGUGAA-A-----------------CGAAUUA-G-C--G---CC--GAUG----GUAGUGUG----GGGUUUC-C-CCAUG-UGA---G-
X02243.1/3-118           --CCUGGC-GA-C-C-AU-AGC----GA-U-U-U-G---GA----------C-CC-A----------C--CUG----A-UU----CCAUGC------CGA-ACUCA-GA-AGUGAA-A-----------------CGAAUUA-G-C--G---CC--GAUG----GUAGUGUG----GGGUCUC-C-CCAUG-UGA---G-
X02247.1/3-118           --CCUGGC-GA-C-C-AU-AGC----GA-U-U-U-G---GA----------C-CC-A----------C--CUG----A-UU----CCAUGC------CGA-ACUCA-GU-AGUGAA-A-----------------CGAAUUA-G-C--G---CC--GAUG----GUAGUGUG----GGGUUUC-C-CCAUG-UGA---G-
X03701.1/3-119           --CCCGGC-GA-C-C-AU-AGC----GC-U-U-U-G---GA----------C-CC-A----------C--CUG----A-UU---UCCAUGC------CGA-ACUCA-GA-AGUGAA-A-----------------CGAAGUA-G-C--G---CC--GAUG----GUAGUGUG----GGGUUUC-C-CCAUG-UGA---G-
X02239.1/3-118           --CCUGGC-GA-C-C-AU-AGC----GU-U-U-U-G---GA----------U-CC-A----------C--CUG----A-CU----CCAUUC------CGA-ACUCA-GA-AGUGAA-A-----------------CGAAAUA-G-C--G---UC--GAUG----GUAGUGUG----GGGUUUC-C-CCAUG-UGA---G-
X00930.1/3-118           --CCUGGC-GA-C-C-AU-AGC----GU-U-U-U-G---GA----------C-CC-A----------C--CUG----A-AC----CCAUUC------CGA-ACUCA-GA-AGUGAA-A-----------------CGAAAUA-G-C--G---UC--GAUG----GUAGUGUG----GGGUUUC-C-CCAUG-UGA---G-
X02248.1/3-118           --CCUGGC-GA-C-C-AU-AGC----GU-U-U-U-G---GA----------C-CC-A----------C--CUG----A-UU----CCAUGC------CGA-ACUCA-GU-AGUGAA-A-----------------CGAAACA-G-C--G---UC--GAUG----GUAGUGUG----GGGUCUC-C-CCAUG-UGA---G-
X02237.1/3-118           --CCUGGC-GA-C-C-AU-AGU----GU-U-U-U-G---GA----------C-CC-A----------C--CUG----A-UU----CCAUUC------CGA-ACUCA-GA-AGUGAA-A-----------------CGAAACA-G-C--G---UC--GAUG----GUAGUGUG----GGGUUUC-C-CCAUG-UGA---G-
X02238.1/3-118           --CCUGGC-GA-C-C-AU-AGC----GU-U-U-U-G---GA----------C-CC-A----------C--CUG----A-UU----CCAUUC------CGA-ACUCA-GA-AGUGAA-A-----------------CGAAACA-G-C--G---UC--GAUG----GUAGUGUG----GGGUUUC-C-CCAUG-UGA---G-
X02246.1/3-118           --CCUGGC-GA-C-C-AU-AGC----GU-U-U-U-G---GA----------C-CC-A----------C--CUG----A-UU----CCAUGC------CGA-ACUCA-GA-AGUGAA-A-----------------CGAAACA-G-C--G---UC--GAUG----GUAGUGUG----GGGUUUC-C-CCAUG-UGA---G-
X02252.1/3-118           --CCUGGC-GA-C-C-AU-AGC----GU-U-G-U-G---GU----------C-CC-A----------C--CUG----A-AU----CCAUGC------CGA-ACUCA-GA-AGUGAA-A-----------------CGCAGCA-G-C--G---UC--GAUG----GUAGUGUG----GGGUCUC-C-CCAUG-UGA---G-
X06687.1/3-118           --CUUGGU-GA-U-C-AU-AGC----GU-U-G-U-G---GA----------C-CC-A----------C--CUG----A-CU----CCAUGC------CGA-ACUCA-GA-AGUGAA-A-----------------CACAACA-G-C--G---CC--GAUG----GUAGUGUG----GGGUUUC-C-CCAUG-UGA---G-
X00932.1/3-118           --CCUGGC-GA-C-C-AU-AGU----GU-U-G-U-G---GA----------C-CC-A----------C--CUG----A-UU----CCAUGC------CGA-ACUCA-GA-AGUGAA-A-----------------CACAACA-G-C--G---CC--GAUG----GUAGUGUG----GGGUCUC-C-CCAUG-UGA---G-
X16193.1/4-119           --CUUGGC-GA-C-C-AU-AGC----GC-U-U-U-G---GA----------C-CC-A----------C--CUG----A-UU----CCAUGC------CGA-ACUCA-GA-AGUGAA-A-----------------CAGAGCA-G-C--G---CC--GAUG----GUAGUGUG----GGGUCUC-C-CCAUG-UGA---G-
X02260.1/3-117           --CUUAGC-GA-C-A-AU-AGU----GC-U-G-U-A---GA----------C-CC-A----------C--CUG----A-UC----CCAUUC------CGA-ACUCA-GU-AGUGAA-A-----------------CGCAGUA-G-C--G---CC--GAUG----GUAGUGUGG---GAGU--U-C-CCAUG-UGA---G-
X06694.1/9-124           --CUUGAC-GA-U-C-AU-AGA----GC-G-U-U-G---GA----------A-CC-A----------C--CUG----A-UC----CCUUCC------CGA-ACUCA-GA-AGUGAA-A-----------------CGACACA-U-C--G---CC--GAUG----GUAGUGUG----GGGUCUC-C-CCAUG-UGA---G-
X05517.1/3-118           --CUUGAC-GA-C-C-AU-AGA----GC-G-U-U-G---GA----------A-CC-A----------C--CUG----A-UC----CCAUCC------CGA-ACUCA-GC-AGUGAA-A-----------------CGACGCA-U-C--G---CC--GAUG----GUAGUGUG----GGGUCUC-C-CCAUG-UGA---G-
AF134704.1/5562-5676     --CUUGAC-GA-C-C-AU-AGA----GC-A-U-U-G---GA----------A-CC-A----------C--CUG----A-UC----CCAUCC------CGA-ACUCA-GC-AGUGAA-A-----------------CGAUGCA-U-C--G---CC--GAUG----GUAGUGUG----GGGUUUC-C-CCAUG-UGA---G-
X01557.1/3-118           --CUUGAC-GA-C-C-AU-AGA----GC-A-U-U-G---GA----------A-CC-A----------C--CUG----A-UC----CCAUCC------CGA-ACUCA-GU-AGUGAA-A-----------------CGAUGCA-U-C--G---CC--GAUG----GUAGUGUG----GGGUUUC-C-CCAUG-UGA---G-
X01555.1/3-118           --CUUGAC-GA-U-C-AU-AGA----GC-G-U-U-G---GA----------A-CC-A----------C--CUG----A-UC----CCAUCC------CGA-ACUCA-GC-AGUGAA-A-----------------CGACGCA-U-C--G---CC--GAUG----GUAGUGUG----GGGUUUC-C-CCAUG-UAA---G-
U26684.1/296-411         --CCUGAU-AC-C-C-AU-AGA----GC-U-G-U-G---GU----------A-CC-A----------C--CUG----A-AU----CCAUGC------CGA-ACUCA-GA-AGUGAA-A-----------------CGCAGCA-U-C--G---CC--GAUG----GUAGUGUG----AGGUCUC-C-UCAUG-UGA---G-
M35563.1/5-120           --CCUGGU-GU-C-C-AU-AGA----GC-A-C-U-G---GA----------A-CC-A----------C--CUG----A-UC----CCAUCC------CGA-ACUCA-GA-AGUGAA-A-----------------CGGUGCA-U-C--G---CC--GAUG----GUAGUGUG----GGGCCUC-C-CCAUG-UGA---G-
M11537.1/2-117           --CCUGGU-GU-C-C-AU-AGA----GC-G-G-U-G---GA----------A-CC-A----------C--CUG----U-UC----CCAUCC------CGA-ACACA-GA-AGUGAA-A-----------------CGCCGCA-U-C--G---CC--GAUGA----UAGUGUG----GGGUCUC-C-CCAUG-UGA---A-
U09230.1/4482-4597       --CCUGGU-AA-A-A-AU-AGU----GU-A-G-U-G---GU----------A-CC-A----------C--CUG----A-AU----CCAUUC------CGA-ACUCA-GA-AGUGAA-A-----------------CGCUACA-A-C--G---CC--AAUG----GUAGUACG----GGGUCUC-C-CCGUG-UGA---G-
X02631.1/2-115           --GCUGGC-GA-C-C-AU-AGC----AA-G-A-G-U---GA----------A-CC-A----------C--CUG----A-UC----CCUUCC------CGA-ACUCA-GA-AGUGAA-A-----------------CCUCUUC-G-C--G---CU--GAUG----GUAGUGN-----GGGUUAC-C--CAUG-UGA---G-
M11536.1/2-116           --CUUGGG-GA-C-A-AU-AGC----AA-G-A-U-G---GA----------A-CC-A----------C--CUG----A-UC----CCUUUC------CGA-ACUCA-GA-AGUGAA-A-----------------CGUUUUA-G-C--G---CC--GAUG----GUAGUGUG---UCAGU--U-G-GCAUG-UGA---G-
X05081.1/5-114           -----GGC-GA-C-U-AU-AGC----GA-U-U-U-G---GA----------A-CC-A----------C--CUG----A-UA----CCAUCU------CGA-ACUCA-GA-AGUGAA-A-----------------CAUUUCC-G-C--G---CC--AAUGA----UAGUGUG----AGGCUUC-C-UCAUG-CGA---A-
Y00159.1/2-117           --CUUGGC-GA-C-U-AU-AGC----GA-U-U-U-G---GA----------A-CC-A----------C--CUG----A-UA----CCAUCU------CGA-ACUCA-GA-AGUGAA-A-----------------CAUUUCC-G-C--G---CC--AAUGA----UAGUGUG----AGGCUUC-C-UCAUG-CGA---A-
M11535.1/2-117           --CUUGGC-GA-C-C-AU-AGC----GG-A-A-U-G---GA----------A-CC-A----------C--CUG----A-UC----CCAUCU------CGA-ACUCA-GA-AGUGAA-A-----------------CGUUCCA-G-C--G---CC--AAUG----GUAGUGUG----GGGUUUC-C-CCAUG-CGA---G-
M35565.1/3-118           --CUUGGC-GA-C-C-AU-AGC----AA-A-U-A-G---GA----------A-CC-A----------C--CCG----A-CC----CCAUCC------CGA-ACUCG-GU-AGUGAA-A-----------------CUGUUCU-G-C--G---CC--GAUGA----UAGUGUG----GAUACUC-U-CCAUG-UGA---A-
M35566.1/3-117           --CCUGAC-GA-C-C-AC-AGC----GA-C-U-G-U---GA----------A-CC-A----------C--CCG----A-CC----CCAUCU------CGA-ACUCG-GU-AGUGAA-A-----------------CCAGUCA-G-C--G---CC--GAUGA----UAGUGUGG---CA--UAU-G-CCAUG-UGA---A-
X05053.1/3-118           --CCUGGC-GG-C-C-AU-GGC----GA-A-C-C-G---GA----------A-CC-A----------C--CCG----A-UC----CCAUCU------CGA-ACUCG-GA-AGUGAA-A-----------------CGGUUCA-G-C--G---CC--GAUGA----UAGUGUG----GGGCCUC-C-CCAUG-UGA---A-
X00757.1/2-119           --CCUGGU-GU-C-U-AU-GGC----GG-U-A-U-G---GA----------A-CC-A----------C-UCUG----A-CC----CCAUCC------CGA-ACUCA-GU-UGUGAA-A-----------------CAUACCU-G-C--G---GC--AACGA----UAGCUCCC---GGGUAGC-C-GGUCG-CUA---A-
X02637.1/3-120           --CCUGGU-GU-C-U-CU-AGC----GC-U-U-U-G---GA----------A-CC-A----------C-UUCG----A-UU----CCAUCC------CGA-ACUCG-AU-UGUGAA-A-----------------CUUUGCU-G-C--G---GC--UAAGA----UACUUGC---UGGGUUGC-U-GGCUG-GGA---A-
X02731.1/3-119           --CCUAGU-GU-U-U-AU-GGC----GC-G-G-U-G---GA----------A-CC-A----------C-GCUG----A-UC-----CAUCC------CGA-ACUCA-GA-GGUGAA-A-----------------CAUCGCA-G-C--G---GU--GAAGA----UAGUUGGA---GGGUAGC-C-UCCUG-CAA---A-
M10364.1/2-118           --CCUGGU-GG-U-G-AU-GGC----GA-U-G-U-G---GA----------C-CC-A----------C-ACUC----A-UC-----CAUCC------CGA-ACUGA-GU-GGUGAA-A-----------------CGCAUUU-G-C--G---GC--GACGA----UAGUUGGA---GGGUAGC-C-UCCUG-UCA---A-
AJ131583.1/3-115         --CCUGAU-GA-C-C-AU-AGC----AA-G-U-U-G---GU----------C-CC-A----------C--UCC----U-UC----CCAUCC------CGA-ACAGG-AC-AGUGAA-A-----------------CGACUUU-G-C--G---CC--GAUGA----UA---GUG--CGGGUUCC-C-GUGUG---A---A-
AJ131585.1/3-115         --CCUGAU-GA-C-C-AU-AGC----AA-G-U-U-G---GU----------A-CC-A----------C--UCC----U-UC----CCAUCC------CGA-ACAGG-AC-AGUGAA-A-----------------CGACUUU-G-C--G---CC--GAUGA----UA---GUG--CGGGUUCC-C-GUGUG---A---A-
AJ131598.1/3-114         --CCUGAC-GA-C-C-AU-AGC----GA-G-U-U-G---GU----------C-CC-A----------C--UCC----U-UC----CCAUCC------CGA-ACAGG-AC-AGUGAA-A-----------------CGACUUU-G-C--G---CC--GAUGA----UAGU-------GAGGGUU-C-CCGUG-UGA---A-
AJ131602.1/3-115         --CCUGAU-GA-C-C-AU-AGC----GA-C-G-U-G---GU----------A-CC-A----------C--UCC----U-UC----CCAUCC------CGA-ACAGG-AC-AGUGAA-A-----------------CGACUUU-G-C--G---CC--GAUGA----UA---GUG--CGGGUUCC-C-GUGUG---A---A-
AJ131595.1/3-115         --CCUGAU-GA-C-C-AU-AGC----GA-U-U-U-G---GU----------A-CC-A----------C--UCC----U-UC----CCAUCC------CGA-ACAGG-AC-AGUGAA-A-----------------CGAAUUU-G-C--G---CC--GAUGA----UA---GUG--CGGGUUCC-C-GUGUG---A---A-
X16194.1/2-114           --CCUGAU-GA-C-C-AU-AGC----GA-U-U-U-G---GU----------A-CC-A----------C--UCC----U-UC----CCAUCC------CGA-ACAGG-AC-AGUGAA-A-----------------CGAAUUU-G-C--G---CC--GAUGA----UA---GUG--CGGGUUCC-C-GUGUG---A---A-
AJ131597.1/3-113         --CCUGAC-GA-C-C-AU-AGC----GA-G-G-U-G---GU----------A-CC-A----------C--UCC----U-UC----CCAUCC------CGA-ACAGG-AC-AGUGAA-A-----------------CGCCUUU-G-C--G---CC--GAUGA----UA---GUG--CGGGUUCC-C-GUGUG---A---A-
AJ131599.1/3-114         --CCUGAC-GA-C-C-AU-AGC----GA-G-G-U-G---GU----------A-CC-A----------C--UCC----U-UC----CCAUCC------CGA-ACAGG-AC-AGUGAA-A-----------------CGCCUUU-G-C--G---CC--GAUGA----UA---GUG--CGGGUUCC-C-GUGUG---A---A-
M35569.1/4-116           --CCUGAC-GA-C-C-AU-AGC----GA-G-G-U-G---GU----------C-CC-A----------C--UCC----U-UC----CCAUCC------CGA-ACAGG-AC-AGUGAA-A-----------------CGCCUCA-G-C--G---CC--GAUGA----UA---GUG--CGCAUUCG-C-GUGUG---A---A-
M35568.1/2-115           --CCUGAU-GA-C-C-AU-AGC----AA-G-G-U-G---GU----------C-CC-A----------C--UCC----U-UC----CCAUCC------CGA-ACAGG-AC-AGUGAA-A-----------------CGCCUUA-G-C--G---CC--GAUGA----UAGUGC-----GGUUCUC-C--CGUG-UGA---A-
AJ131586.1/3-115         --CUUGAC-GA-C-C-AU-AGC----GA-G-G-U-G---GU----------C-CC-A----------C--ACC----U-UC----CCAUCC------CGA-ACAGG-AU-UGUGAA-A-----------------CGCCUUU-G-C--G---CC--GAUGA----UA--GUGG---ACGGACG-U-CUGUG---A---A-
X02628.1/2-114           --CUUGAC-GA-C-C-AU-AGC----GA-G-G-U-G---GU----------C-CC-A----------C--ACC----U-UC----CCAUCC------CGA-ACAGG-AU-UGUGAA-A-----------------CGCCUUU-G-C--G---CC--GAUGA----UA--GUGG---ACGGACG-U-CUGUG---A---A-
AJ131588.1/3-114         --CCUGAC-GA-C-C-AU-AGC----AA-G-G-U-G---GU----------A-CC-A----------C--UCC----U-UC----CCAUCC------CGA-ACAGG-AC-AGUGAA-A-----------------CGCCUUC-G-C--G---CC--GAUGA----UA--GUGG---ACGGACG-U-CUGUG---A---A-
AJ131590.1/3-114         --CCUGAC-GA-C-C-AU-AGC----AA-G-G-U-G---GU----------A-CC-A----------C--UCC----U-UC----CCAUCC------CGA-ACAGG-AC-AGUGAA-A-----------------CGCCUUU-G-C--G---CC--GAUGA----UA--GUGG---ACGGACG-U-CUGUG---A---A-
X05524.1/5-117           --CCUGAC-GA-C-C-AU-AGC----AA-G-G-U-G---GU----------A-CC-A----------C--UCC----U-UC----CCAUCC------CGA-ACAGG-AC-AGUGAA-A-----------------CGCCUUU-G-C--G---CC--GAUGA----UA--GUGG---ACGGACG-U-CUGUG---A---A-
AJ131589.1/3-115         --CCUGAC-GA-C-C-AU-AGC----GA-G-U-U-G---GU----------C-CC-A----------C--UCC----U-UC----CCAUCC------CGA-ACAGG-AC-AGUGAA-A-----------------CGACUUU-G-C--G---CC--GAUGA----UA--GUGG---ACGGACG-U-CUGUG---A---A-
M35567.1/3-116           --UUUGAC-GA-C-C-AU-AGC----GA-G-U-U-G---GU----------C-CC-A----------C--GCC----U-UC----CCAUCC------CGA-ACAGG-AC-CGUGAA-A-----------------CGACUUA-G-C--G---CC--GAUGA----UAGU---G--UGGAUUAC-C--CAUG-UGA---A-
X02630.1/3-115           --CUUGGC-GG-C-C-AU-AGC----GA-G-U-U-G---GU----------A-CC-A----------C--CCC----U-UC----CCUUCC------CGA-ACAGG-AC-CGUGAA-A-----------------CGACUCA-G-C--G---CC--GAUGA----UA---GUG--CAGAUCCC-U-GUGUG---A---A-
AJ131591.1/3-116         --CCUGAU-GA-C-C-AU-AGC----GA-G-U-C-G---GU----------S-CC-A----------C--CCC----U-UC----CCAUCC------CGA-ACAGG-AC-CGUGAA-A-----------------CGACUCC-A-C--G---CC--AAUGA----UAGUGCGG--AUU----G-C-CCGUG-UGA---A-
AJ131592.1/3-116         --CCUGAU-GA-C-C-AU-AGC----GA-G-U-U-G---GU----------A-CC-A----------C--CCC----U-UC----CCAUCC------CGA-ACAGG-AC-CGUGAA-A-----------------CGACUCC-A-C--G---CC--GAUGA----UAGUGCGG--AUU----G-C-CCGUG-UGA---A-
AJ131593.1/3-115         --CCUGAU-GA-C-C-AU-AGC----GA-G-U-C-G---GU----------C-CC-A----------C--CCC----U-UC----CCAUCC------CGA-ACAGG-AC-CGUGAA-A-----------------CGACUCU-A-C--G---CC--GAUGA----UA---GUG--CGGAUUCC-C-GUGUG---A---A-
X02629.1/3-115           --CCUGAU-GA-C-C-AU-AGC----GA-G-U-C-G---GU----------C-CC-A----------C--CCC----U-UC----CCAUCC------CGA-ACAGG-AC-CGUGAA-A-----------------CGACUCU-A-C--G---CC--GAUGA----UA---GUG--CGGAUUCC-C-GUGUG---A---A-
AJ131600.1/3-115         --CCUGGU-GA-C-C-AU-AGC----GA-G-U-C-G---GU----------A-CC-A----------C--CCC----U-UC----CCAUCC------CGA-ACAGG-AC-CGUGAA-A-----------------CGACUCC-G-C--G---CC--GAUGA----UA---GUG--CGGAUUCC-C-GUGUG---A---A-
AJ131601.1/3-115         --CCUGGU-GA-C-C-AU-AGC----GA-G-U-C-G---GU----------A-CC-A----------C--CCC----U-UC----CCAUCC------CGA-ACAGG-AC-CGUGAA-A-----------------CGACUCC-G-C--G---CC--GAUGA----UA---GUG--CGGAUUCC-C-GUGUG---A---A-
AJ131587.1/3-115         --CCUGGU-GA-C-C-AU-AGC----GA-G-C-U-G---GA----------A-CC-A----------C--CCC----U-UC----CCAUCC------CGA-ACAGG-UC-CGUGAA-A-----------------CAGCUCC-G-C--G---CC--GAUGA----UA---GUG--CGGAUUCC-C-GUGUG---A---A-
M11538.1/4-116           --CCUGAU-GA-C-C-AU-GGC----GA-A-C-U-G---GA----------A-CC-A----------C--CCC----U-UC----CCAUCC------CGA-ACAGG-GC-CGUGAA-A-----------------CAGUUCA-G-C--G---CC--GAUGA----UA---GUG--CGCAUUCG-C-GUGUG---A---A-
M34765.1/1-114           --CUUGGG-GA-C-A-AU-AGC----GG-U-U-U-G---GA----------A-CC-A----------C--CCC----U-UC----CCAUCU------CGA-ACAGG-GC-CGUGAA-A-----------------CGAACUU-G-C--G---CC--AAUGA----UAGUGUAC--UCU----U-C-GUAUG-CGA---A-
M11540.1/3-116           --UCUGAC-GA-C-C-AU-AGC----AG-A-G-U-G---GA----------A-CC-A----------C--CCC----U-UC----CCAUCC------CGA-ACAGG-AC-GGUGAA-A-----------------CGCUCCC-G-C--G---CC--AAUGAU-AGUA---------GGCACCU-C-GCCUG-UGA---A-
U18089.1/3485-3600       --UCUGGC-GG-C-C-AU-AGC----GC-A-G-U-G---GA----------A-CC-A----------C--CCC----U-UC----CCAUCU------CGA-ACAGG-AC-CGUGAA-A-----------------CGCUGCA-G-C--G---CC--UAUGA----UAGUUGA----GGGUCUC-C-CUCCG-CGA---A-
M11541.1/4-119           --UCUGGC-GG-C-C-AU-AGC----GC-A-G-U-G---GA----------A-CC-A----------C--CCC----U-UC----CCAUCC------CGA-ACAGG-AC-CGUGAA-A-----------------CACUGCA-G-C--G---CC--UAUGA----UAGUUGA----GGGCCUC-C-CUCCG-CGA---A-
M11716.1/2-115           --UUUGGC-GG-C-C-AU-AGC----GU-C-U-U-G---GA----------C-CC-A----------C--CCC----U-UC----CCAUCC------CGA-ACAGG-GA-CGUGAA-A-----------------CGAGACA-G-C--G---CC--GAUGA----UAGU---G--UGGAUUAC-C--CAUG-CGA---A-
X79704.1/3397-3511       --CCUGGC-GG-C-C-AU-AGC----GA-G-C-G-G---GC----------C-CC-A----------C--CUG----C-UU----CCAUUC------CGA-ACUCA-GA-AGUGAA-A-----------------ACGCUUAAG-G--C---CC--GAUGA----UAGU---G--UGGGUCUC-C--CAUG-CGA---A-
M11715.1/3-118           --CCUGGU-GG-C-C-AU-AGC----GA-G-C-G-G---GA----------A-CC-A----------C--CCG----A-UC----CCAUUC------CGA-ACUCG-GA-AGUGAA-A-----------------ACGCUUA-G-C--G---CC--GAUGA----UAGUAUG----GGGUCUC-C-CUAUG-CGA---A-
M34758.1/2-116           --CCUGGC-GG-C-C-AG-AGC----GA-G-C-G-G---GA----------A-CC-A----------C--CCG----A-UC----CCAUCC------CGA-CCUCG-GA-AGUGAA-A-----------------CCGCUUA-G-C--G---CC--GAUGAU-AGUGCAAGAA--U------A-C-CUGUG-CGA---A-
X05052.1/3-119           --CCUGGC-GA-C-C-AU-AGC----GA-G-C-G-G---GA----------A-CC-A----------C--CCG----A-UC----CGAUGC------CGA-ACUCG-GC-AGUGAA-A-----------------CCGCUCA-G-C--G---CC--GAUG----GUAGUGCGA--CCA-CGCU-G-UCGUG-CGA---G-
M34759.1/7-109           -------U-GG-C-C-AU-AGC----GA-G-C-G-U---GA----------A-CC-A----------C--CCG----A-UC----CCAUCC------CGA-ACUCG-GA-AGUGAA-A-----------------CCGCUUA-G-C--G---CC--GAUGA----UAGUGCGA---CAGGU-U-G-UCGUG-CGA---A-
M34762.1/3-116           ---UUGGU-GA-C-C-AU-AGC----GA-G-C-G-U---GA----------C-CC-A----------C--CCG----A-UC----CCAUCC------CGA-ACUCG-GA-AGUGAA-A-----------------CCGCUUA-G-U--G---CC--GAUGA----UAGUGUGG---CA-AUUU-G-CCAUG-CGA---A-
M34764.1/3-118           --CUUGGU-GA-C-C-AU-AGC----GA-G-C-G-U---GA----------A-CC-A----------C--CCG----A-UC----CCAUCC------CGA-ACUCG-GA-AGUGAA-A-----------------CCGCUUA-G-C--G---CC--GAUGA----UAGUGUGG--CCGUU--U-G-CCAUG-CGA---A-
M34763.1/3-117           --CUUGGU-GA-C-U-AU-AGU----GA-G-C-G-U---GA----------A-CC-A----------C--CCG----A-UC----CCAUCC------CGA-ACUCG-GA-AGUGAA-A-----------------CCGCUUA-G-C--G---CC--GAUGA----UAGUGUGG--CCGUU--U-G-CCAUG-CGA---A-
M34761.1/2-116           --CUUGGU-GA-C-C-AU-AGC----GA-G-C-G-U---GR----------A-CC-A----------C--CCG----A-UC----CCAUCC------CGA-ACUCG-GA-AGUGAA-A-----------------CCGCUUU-G-C--G---CC--GAUGA----UAGUGUGG---CAGUU-U-G-CCAUG-UGA---A-
M34760.1/2-117           --CUUGGU-GA-C-C-AU-AGC----AA-G-C-G-U---GA----------A-CC-A----------C--CCG----A-UC----CCAUCC------CGA-ACUCG-GA-AGUGAA-A-----------------CCGCUUA-G-C--G---CC--GAUGA----UAGUGUGG---CAGGU-U-G-CCAUG-UGA---A-
AF051554.1/130-236       --CUUGGU-GG-C-U-AU-AGC----AA-A-A-A-U---GA----------A-CC-A----------C--CCG----A-UC----UCAUUU------CGA-ACUCG-GA-AGUGAA-A-----------------CUUUUUA-G-C--G---CC--GAUGA----UACUUAAA--A-------------AG-GGA---A-
AF051555.1/130-236       --CUUGGU-GG-C-U-AU-AGC----AA-A-A-A-U---GA----------A-CC-A----------C--CCG----A-UC----UCAUUU------CGA-ACUCG-GA-AGUGAA-A-----------------CUUUUUA-G-C--G---CC--GAUGA----UACUUAAA--A-------------AG-GGA---A-
AJ235270.1/260875-260989 --CUUGGU-GG-U-C-AU-AGC----AU-G-A-G-U---GA----------A-AC-A----------C--ACG----A-UC----CCAUCC------CGA-ACUCG-AA-CGUGAA-A-----------------CCUCAUA-G-C--G---CU--AAUG----GUACUAUG----UCAUAAG---CCAUG-GGA---G-
AF088897.1/10366-10481   --CUUGGU-GG-C-U-AU-AGC----GU-C-A-G-U---GA----------C-CC-A----------C--CCG----A-UC----CCAUUU------CGA-ACUCG-GA-CGUGAA-A-----------------CCUGUCCUG-C--G---CC--GAUG----GUACUGUU----GCUUAAG-C-AAC---GGA---A-
X16191.1/4-119           --CUUGGU-GG-C-U-AU-AGC----GU-C-U-G-U---GA----------C-CC-A----------C--CCG----A-UC----CCAUCU------CGA-ACUCG-GC-CGUGAA-A-----------------CCGGACU-G-C--G---CC--GAUG----GUACUAGUG---CU-UCAA-G-CACUG-GAA---G-
X03905.1/4-117           --CUUGGU-GG-U-C-CU-AGC----GA-C-U-G-U---GA----------C-CC-A----------C--CCG----A-UC----CCAUCU------CGA-ACUCG-GC-CGUGAA-A-----------------CCAGUUA-G-C--G---CC--GAUG----GUACUAUG---UCU--UAA-G-GCAUG-GAA---G-
L37445.1/4-118           --UUGGCU-GG-U-A-UA-GGC----GU-C-U-G-A---AC----------C-GA-A----------C--CCG----A-UC----CCAUCU------CGA-ACUCG-GC-CGGUAA-A-----------------UCAGACA-G-C--G---CC--GAUG----GUACUAAC----GCUGAAG-C-GUU---GGA---A-
L37451.1/4-118           --CUUGGU-GC-A-C-AG-UGC----UU-G-U-G-G---UA----------C-CC-A----------C--GCG----A-UC----CCAUCU------CGG-ACUCG-GC-CGUGAA-A-----------------CCAGACA-G-C--G---CC--GAUG----GUAUCAAC----GCUCAAG-C--GUUG-GAA---G-
L37446.1/4-117           --CUUGGC-CU-C-G-AU-AGU----GC-G-U-C-G---UA----------C-CC-A----------C--GCG----A-UC----CCAUCU------CGG-ACUCG-GC-CGUGAA-A-----------------CCAGACU-G-C--G---CC--GAUG----GUACUAA-----CUGCUAA-G-CGUUG-GAA---G-
L37447.1/4-116           --CUUGGU-CA-C-C-AU-AGC----GU-C-A-G-A---UA----------C-CC-A----------C--GCG----A-UC----CCAUCU------CGA-ACUCG-GC-CGUGAA-A-----------------CCUGACU-G-C--G---CC--GAUG----GUACUACC----GCUUAAG-C-GUU---GGA---A-
L37450.1/2-118           GCCUUGGU-CA-C-A-UG-UGC----CC-C-U-G-G---UA----------C-CC-A----------C--GCG----A-UC----CCAUCU------CGA-ACUCG-GC-CGUGAA-A-----------------CCAGGUA-G-C--G---CC--GAUG----GUACUGCC----GCUUAAG-C-GCC---GGA---A-
X52299.1/5-122           --CCCCGU-GC-C-G-UG-AGC----GC-C-U-C-G---GA----------A-CC-A----------C--CCC----A-CU----CCAUGC------CGA-ACUGG-GU-CGUGAA-A-----------------CGUGGCA-G-C--G---CC--UAUGA----UACUUGGA---CCGCAGG-G-UCCUG-GGA---A-
X52300.1/5-122           --CCCCGU-GC-C-U-UU-AGC----GC-C-U-C-G---GA----------A-CC-A----------C--CCC----A-CU----CCAUGC------CGA-ACUGG-GU-CGUGAA-A-----------------CGUGGCA-G-C--G---CC--UAUGA----UACUUGGA---CCGCAGG-G-UCCUG-GAA---A-
X01590.1/5-121           --CCCCGU-GC-C-C-UU-AGC----GG-C-G-U-G---GA----------A-CC-A----------C--CCG----U-UC----CCAUUC------CGA-ACACG-GA-AGUGAA-A-----------------CGCGCCA-G-C--G---CC--GAUG----GUACUGGGA---CCGCAGG-G-UCCUG-GGA---G-
M33891.1/4-123           --GCGCGU-GGCC-G-AG-AGC----GG-U-G-U-G---GC----------A-AC-A----------C--CCC----G-CU----CCAUCC------CGA-ACCGG-GU-CGUGCC-C-----------------CACACCA-G-C--G---CC--GGAGA---GUACUGCGC---GGGCAAC-C-GCGUG-GGA---G-
M16531.1/2-121           --CCUCGG-GA-C-C-AU-AGC----GG-A-G-G-G---GA----------A-AC-A----------C--CCG----G-UU---UCCAUUC------CGA-ACCCG-GC-AGUUAA-G-----------------CCCUCCA-G-C--G---CC--GAUGA----UACUGUGC--CGGGCGAA-CGGCACG-GGA---A-
M16532.1/2-117           --UCGGAC-CA-C-C-AU-ACC----GG-G-G-G-G---GA----------A-AC-A----------C--CCG----G-UC----CCAUUC------CGA-ACCCG-GA-AGUUAA-G-----------------CCCCCCA-G-G--G---CC--GAUGA----UAGCCUCG--CCC-CGA--G-CGAGG-UGA---A-
AF008220.1/5185-5300     --UUUGGU-GG-C-G-AU-AGC----GA-A-G-A-G---GU----------C-AC-A----------C--CCG----U-UC----CCAUAC------CGA-ACACG-GA-AGUUAA-G-----------------CUCUUCA-G-C--G---CC--GAUG----GUAGUCGG----GGGUUUC-C-CCCUG-UGA---G-
K03155.1/22-137          --UUUGGU-GG-C-G-AU-AGC----GA-A-G-A-G---GU----------C-AC-A----------C--CCG----U-UC----CCAUGC------CGA-ACACG-GA-AGUUAA-G-----------------CUCUUCA-G-C--G---CC--GAUG----GUAGUCGG----GGGUUUC-C-CCCUG-UGA---G-
X02013.1/1-116           --UUUGGU-GG-C-G-AU-AGC----GA-A-G-A-G---GU----------C-AC-A----------C--CCG----U-UC----CCAUGC------CGA-ACACG-GA-AGUUAA-G-----------------CUCUUCA-G-C--G---CC--GAUG----GUAGUUGG----GGGCUUC-C-CCCUG-UGA---G-
X05525.1/1-116           --UUUGGU-GG-C-G-AU-AGC----GA-A-G-A-G---GU----------C-AC-A----------C--CCG----U-UC----CCAUAC------CGA-ACACG-GU-AGUUAA-G-----------------CUCUUCA-G-C--G---CC--GAUG----GUGAGUGG----GGGCUUC-C-CCCUG-UGA---G-
X13662.1/1-116           --CUUCGU-GA-C-A-AU-AGC----GA-A-G-A-G---GU----------C-AC-A----------C--CUG----U-UC----CCAUAC------CGA-ACACA-GA-AGUCAA-G-----------------CUCUUCA-G-C--G---CC--GAUG----GUAGUUGGG---GGUUUUC-C-CCCUG-CGA---G-
X13007.1/1-116           --UUUAGU-AA-C-G-AU-AGC----GA-A-G-A-G---GU----------C-AC-A----------C--CCG----U-UC----CCAUAC------CGA-ACACG-GA-AGUUAA-G-----------------CUCUUCA-G-C--G---CU--GAUG----GUAGUUGG----GGGUUUC-C-CCCUG-UGA---G-
X75615.1/8-118           --AGUGAU-GA-G-U-AU-GGC----AA-A-G-A-G---GU----------C-A--A----------C--CCG----U-UC-----CAUAC------CGA-ACACG-GA-AGUUAA-G-----------------CUCUUUA-G-C--G---CC--GAUG----GUAGUUGG----GGGCUUC-C-CCCUG-UGA---G-
K01389.1/140-255         --UCUGGU-GA-U-G-AU-GGC----GA-A-G-A-G---GU----------C-AC-A----------C--CCG----U-UC----CCAUGC------CGA-ACACG-GA-AGUUAA-G-----------------CUCUUCA-G-C--G---CC--GAUG----GUAGUCGG----GGGUUUC-C-CCCUG-UGA---G-
X13005.1/1-116           --UCCAGU-GA-U-G-AU-GGC----AA-A-G-A-G---GC----------C-AC-A----------C--CCG----U-UC----CCAUGC------CGA-ACACG-GA-AGUUAA-G-----------------CUCUUUU-G-C--G---CC--GAUG----GUAGUUGG----GGGUUUC-C-CCCUG-UGA---G-
X13006.1/1-116           --UCCAGU-GA-U-G-AU-GGC----AA-A-G-A-G---GC----------C-AC-A----------C--CCG----U-UC----CCAUCC------CGA-ACACG-GC-AGUUAA-G-----------------CUCUUUU-G-C--G---CC--GAUG----GUAGUUGG----GGGUUUC-C-CCCUG-UGA---G-
Z11820.1/5-112           ------GU-GG-A-U-UA-GGC----GA-A-G-A-G---GU----------U-AC-A----------C--CCG----U-UC----CCAUCC------CGA-ACACA-GC-CGAGAA-A-----------------CUCUUCA-G-C--G---CC--GAUG----GUAGUUGG----GGGUCUC-C-CCCUG-UGA---G-
X12884.1/1-117           --CUUGGC-GG-U-C-AU-AGC----GA-A-G-A-G---GU----------C-AC-A----------C--CCG----U-UC----CCAUCC------CGA-ACACG-GU-CGUUAA-G-----------------CUCUUCU-G-U--G---CC--GAAG----GUAAUUGGG---GGCUGUC-C-CCCUG-UGA---G-
X02025.1/1-116           --UCUGGU-GG-C-G-AU-AGC----GA-G-A-A-G---GU----------C-AC-A----------C--CCG----U-UC----CCAUAC------CGA-ACACG-GA-AGUUAA-G-----------------CUUCUCA-G-C--G---CC--GAUG----GUAGUUAG----GGGCUGU-C-CCCUG-UGA---G-
X06578.1/1-116           --UCCGGU-GA-C-G-AU-AGC----GA-G-A-A-G---GU----------C-AC-A----------C--CCG----U-UC----CCAUAC------CGA-ACACG-GA-AGUGAA-G-----------------CUUCUCA-G-C--G---CC--GACG----GUAGUUCGG---GGCUGCC-C-UCCCG-UGA---G-
Z11821.1/3-116           ----UGGU-GG-C-G-AU-GGC----GA-G-A-A-G---GU----------C-AC-A----------C--CCG----U-UC----CCAUGC------CGA-ACACG-GA-AGUUAA-G-----------------CUUCUCA-G-C--G---CC--GAUG----GUAGUUGGG---GC-AUUG-C-CCCUG-CGA---G-
Z11825.1/3-116           ----UGGU-GG-C-G-UU-GGC----GA-G-A-A-G---GU----------C-AC-A----------C--CCG----U-UC----CCAUGC------CGA-ACACG-GA-AGUUAA-G-----------------CUUCUCA-G-C--G---CC--GAUG----GUAGUUGGG---GC-AUUG-C-CCCUG-CGA---G-
Z11824.1/3-116           ----UGGU-GG-C-G-AU-GGC----GA-G-A-A-G---GU----------C-AC-A----------C--CCG----U-UC----CCAUGC------CGA-ACACG-GA-GGUUAA-G-----------------CUUCUCA-G-C--G---CC--GAUG----GUAGUUGGG---GC-AUUG-C-CCCUG-CGA---G-
Z11819.1/3-116           ----UGGU-GG-C-G-AU-GGC----GA-G-A-A-G---GU----------C-AC-A----------C--CCG----U-UC----CCAUAC------CGA-ACACG-GA-GGUUAA-G-----------------CUUCUCA-G-C--G---CC--GAUG----GUAGUUGGG---GC-AUUG-C-CCCUG-YGA---G-
Z11818.1/3-116           ----UGGU-GG-C-G-AU-GGC----GA-G-A-A-G---GU----------C-AC-A----------C--CCG----U-UC----CCAUAC------CGA-ACACG-GA-GGUUAA-G-----------------CUUCUCA-G-C--G---CC--GAUG----GUAGUUGGG---GC-AUUG-C-CCCUG-CGA---G-
Z11822.1/1-116           --CCUGGU-GG-C-G-AU-GGC----GA-G-A-A-G---GA----------C-AC-A----------C--CCG----U-UC----CCAUAC------CGA-ACACG-GA-AGUUAA-G-----------------CUUCUCA-G-C--G---CC--GAUG----GUAGUUGGG---GC-AUUG-C-CCCUG-CGA---G-
Z11823.1/1-116           --CCUGGU-GG-C-G-AU-GGC----GA-G-A-A-G---GU----------C-AC-A----------C--CCG----U-UC----CCAUAC------CGA-ACACG-GA-AGUUAA-G-----------------CUUCUCA-G-C--G---CC--GAUG----GUAGUUGGG---GC-AUUG-C-CCCUG-CGA---G-
Z11816.1/1-116           --CCUGGU-GG-C-G-AU-GGC----GA-G-A-A-G---GU----------C-AC-A----------C--CCG----U-UC----CCAUAC------CGA-ACACG-GA-AGUUAA-G-----------------CUUCUCA-G-C--G---CC--GAUG----GUAGUUGGG---GC-AUUG-C-CCCUG-CGA---G-
M36156.1/2-116           ---CAGGU-GG-C-G-AU-GGC----GG-A-A-A-G---GU----------C-AC-A----------C--CCG----U-UC----CCAUCC------CGA-ACACG-GA-AGUUAA-G-----------------CUUUCCA-G-C--G---CC--GAUG----GUAGUUGG----GGGUCUC-C-CCCUG-CGA---G-
M36157.1/2-116           ---CAGGU-GG-C-G-AU-GGC----GG-A-A-A-G---GU----------C-AC-A----------C--CCG----U-UC----CCAUCC------CGA-ACACG-GA-AGUUAA-G-----------------CUUUCCA-G-C--G---CC--GAUG----GUAGUUGG----GGGUCUC-C-CCCUG-CGA---G-
M36159.1/2-116           ---CAGGU-GG-U-G-AU-GGC----GG-A-A-A-G---GU----------C-AC-A----------C--CCG----A-AC----ACAUCC------CGA-ACUCG-GA-AGUUAA-G-----------------CUUUCCA-G-C--G---CC--GAUG----GUAGUUGG----GGGUUUC-C-CCCUG-CGA---G-
M58416.1/2-116           ---CAGGU-GG-C-G-AU-GGC----GG-A-A-A-G---GU----------C-AC-A----------C--CCG----A-AC----ACAUCC------CGA-ACUCG-GA-AGUUAA-G-----------------CUUUCCA-G-C--G---CC--GAUG----GUAGUUGG----GGGUUUC-C-CCCUG-CGA---G-
X02024.1/3-117           ----UGGU-GG-C-G-AU-AGC----GA-A-G-A-G---GU----------C-AC-A----------C--CCG----U-UC----CCAUAC------CGA-ACACG-GA-AGUUAA-G-----------------CUCUUCA-G-C--G---CC--GAUG----GUAGUUGGG---GUGUUAG-C-CCCUG-CAA---G-
X02023.1/1-116           --UCUGGU-GG-C-G-AU-AGC----GA-A-G-A-G---GU----------C-AC-A----------C--CCG----U-UC----CCAUAC------CGA-ACACG-GA-AGUUAA-G-----------------CUCUUUA-G-C--G---CC--GAUG----GUAGUUGGG---AC-UUUG-U-CCCUG-UGA---G-
M33886.1/1-116           --UCUGGU-GG-C-G-AU-AGC----AG-A-G-A-G---GU----------C-AC-A----------C--CCG----U-UC----CCAUGC------CGA-ACACG-GA-AGUUAA-G-----------------UUCUCUA-G-C--G---CC--GAUG----GUAGUGUGG---AC-UUUG-U-CCCUG-UGA---G-
X61068.1/253-364         --UCUGGU-GA-C-G-AU-GGC----AA-G-A-U-G---GU----------U-CC-A----------C--CUG----U-UC----CCAUCC------CGA-ACACA-GA-AGUUAA-G-----------------CAUCUUA-G-C--G---CC--GACGA----UA----GU--UAUUACAA-U-UAGCG---A---A-
X61066.1/168-278         --UCUGGU-GA-C-G-AU-GGC----AA-G-A-U-G----U----------U-CC-A----------C--CUG----U-UC----CCUACC------CGA-AUAUA-GA-AGUUAA-G-----------------CAUCUUA-G-C--G---CC--GACGA----UA----GU--UAUUACAA-U-UAGCG---A---A-
X02713.1/1-117           --UGUUGU-GA-U-G-AU-GGC----AU-U-G-A-G---GU----------C-AC-A----------C--CUG----U-UC----CCAUAC------CGA-ACACA-GA-AGUUAA-G-----------------CUCAAUA-G-C--G---CC--GAAA----GUAGUUGGA---GGAUCUC-U-UCCUG-CGA---G-
X01950.1/1-117           --UGUUGU-GA-U-G-AU-GGC----AU-U-G-A-G---GC----------C-AC-A----------C--CUG----U-UC----CCAUAC------CGA-ACACA-GA-AGUUAA-G-----------------CUCAAUA-G-C--A---CC--GAAA----GUAGUUGGA---GGAUCUC-U-UCCUG-CGA---G-
K02687.1/1-115           --UCUGGU-GA-C-U-AU-AGC----AA-G-G-A-G---GU----------C-AC-A----------C--CUG----U-UC----CCAUGC------CGA-ACACA-GA-AGUUAA-G-----------------CUCCUUA-G-C--G---UC--GAUG----GUAGUCGA----ACUUACG-U-UCCG--CUA---G-
K02688.1/1-115           --UCUGGU-GA-U-A-AU-GGC----AA-G-G-A-G---GU----------C-AC-A----------C--CUG----U-UC----CCAUGC------CGA-ACACA-GA-AGUUAA-G-----------------CUCCUUA-G-C--G---CC--GAUG----GUAGUCGG----ACUUACG-U-UCCG--CUA---G-
X02026.1/1-117           --UGUGGU-GG-C-G-AU-AGC----CU-G-A-A-G---GA----------U-AC-A----------C--CUG----U-UC----CCAUGC------CGA-ACACA-GA-AGUUAA-G-----------------CUUCAGC-A-C--G---CC--GAUA----GUAGUUGGG---GGAUCGC-C-CCCUG-CGA---G-
X12886.1/1-117           --UGUGGU-GA-C-G-AU-GGC----GA-G-A-A-G---GA----------U-AC-A----------C--CUG----U-UC----CCAUGU------CGA-ACACA-GA-AGUUAA-G-----------------CUUCUUA-G-C--G---CC--GAGA----GUAGUUGGG---GGAUCGC-U-CCCUG-CGA---G-
X02027.1/1-117           --UGUGGU-GG-C-G-AU-AGC----GA-G-A-A-G---GA----------U-AC-A----------C--CUG----U-AA----CCAUGC------CGA-ACACA-GA-AGUUAA-G-----------------CUUCUUA-G-C--G---CC--GAUU----GUAGUGAGG---GGGUUGC-C-CCUUG-UGA---G-
X15245.1/36-152          --UGCGGU-GG-C-A-AU-GGC----AA-G-A-A-G---GA----------U-AC-A----------C--CUG----U-UC----CCAUGC------CGA-ACACA-GU-AGUUAA-G-----------------CUUCUUA-A-C--G---CC--GAAA----GUAGUUGG---UGGGAAAC-U-GCCUG-CGA---G-
X15246.1/11-127          --UGCGGU-GG-C-A-AU-GGC----AA-U-A-A-G---GA----------U-AC-A----------C--CUG----U-UC----CCAUGC------CGA-ACACA-GU-AGUUAA-G-----------------CUUCUUA-A-C--G---CC--GAAA----GUAGUUGG---UGGGAAAC-U-GCCUG-CGA---G-
M36152.1/2-117           ---GUGGU-UA-U-U-AC-AGC----AA-A-G-A-G---GA----------U-AC-A----------C--CUG----U-UC----CCAUUC------CGA-ACACA-GA-AGUUAA-G-----------------CUCUUUA-G-C--G---CC--GAUG----GUACUUGG---UGGGAAGC-U-GCCUG-GGA---G-
S43413.1/98-213          --UUAAGU-GA-C-G-AU-AGC----CU-A-G-G-A---GA----------U-AC-A----------C--CUG----U-UC----CCAUGC------CGA-ACACA-GA-AGUUAA-G-----------------CCCUAGU-A-C--G---CC--UGAU----GUAGUUGG----GGGUUGC-C-CCCUG-UUA---G-
X00081.1/2-117           --UUUGGU-CA-U-C-AU-UGC----GA-U-G-G-A---GA----------U-AC-A----------C--CUG----U-UC----CCAUGU------CGA-ACACA-GA-AGUUAA-G-----------------UCCAUCU-A-C--G---GC--GGAA----GUACUUGG----GGGUUGC-C-CCCUG-GGA---G-
X01589.1/1-117           --UCUGGU-GA-C-U-AU-AGC----GG-A-G-G-G---GC----------A-AC-A----------C--CCG----U-AC----CCAUCC------CGA-ACACG-GA-CGUGAA-G-----------------ACCUCCA-G-C--G---CC--GAGAA----UACUGGGA---GGGCAGC-C-UCCUG-GGA---A-
M10816.1/1-117           --CCUAGU-GA-C-A-AU-AGC----GG-A-G-A-G---GA----------A-AC-A----------C--CCG----U-UC----CCAUCC------CGA-ACACG-GA-AGUUAA-G-----------------CUCUCCA-G-C--G---CC--GAUG----GUAGUUGGG---GCCAGCG-C-CCCUG-CAA---G-
AJ251080.1/1-117         --CCUAGU-GG-U-G-AU-AGC----GG-A-G-G-G---GA----------A-AC-A----------C--CCG----U-UC----CCAUCC------CGA-ACACG-GA-AGUUAA-G-----------------CCCUCCA-G-C--G---CC--GAUG----GUAGUUGGG---GCCAGCG-C-CCCUG-CAA---G-
X55252.1/1-115           --UCUGGU-GA-C-C-AU-AGC----GG-A-G-G-G---GA----------U-CC-A----------C--CCG----U-UC----CCAUCC------CGA-ACACG-GA-AGUUAA-G-----------------CCCUCCA-G-C--G---CC--GAUG----GUACUUGG----GGAUGAC-C--CCUG-GGA---G-
X02028.1/1-117           --UCUGGU-GA-U-G-AU-GGC----GG-A-G-G-G---GA----------C-AC-A----------C--CCG----U-UC----CCAUAC------CGA-ACACG-GC-CGUUAA-G-----------------CCCUCCA-G-C--G---CC--AAUG----GUACUUGC---UCCGCAGG-G-AGCCG-GGA---G-
M33889.1/1-117           --UCUGGU-GA-C-G-AU-GGC----GG-A-G-G-G---GA----------C-AC-A----------C--CCG----U-UC----CCAUAC------CGA-ACACG-GC-CGUUAA-G-----------------CCCUCCA-G-C--G---CC--GAUG----GUACUUGCC---CCGCAGG-G-AGCCG-GGA---G-
D90255.1/422-538         --CCUGGU-GA-U-U-AU-GGA----GA-G-A-A-G---GC----------C-AU-A----------C--CCG----U-UC----CCAUUC------CGA-ACACG-GA-AGUCAA-G-----------------CUUCUCA-U-C--G---CC--GAUG----GUACUAUUG---GGUUCGC-U-CAAUG-GGA---G-
AB001721.1/2735-2851     --CCCGGU-GA-C-U-AU-AGA----GA-G-A-G-G---GC----------C-AC-A----------C--CCG----U-UC----CCAUCC------CGA-ACACG-GA-AGUUAA-G-----------------CCUCUCA-U-C--G---CU--GAUG----GUACUAUG---UGGUUCGC-U-GCAUG-GGA---G-
AF036708.1/19036-19140   --UGUGAU-AU-C-G-AU-AUC----GU-G-A-U-G---GA----------A-AC-A----------C--CUG----G-UC----CCAUUC------CGA-ACCCA-GA-AGUUAA-G-----------------CAUCAUG-G-A--G---CC--AAAG----GUA---------GCGCAAG-C-A-------A---G-
L08897.1/5770-5874       --UGUGAU-AU-C-G-AU-AUC----GU-G-A-U-G---GA----------A-AC-A----------C--CUG----G-UC----CCAUUC------CGA-ACCCA-GA-AGUUAA-G-----------------CAUCAUG-G-A--G---CC--AAAG----GUA---------GCGCAAG-C-A-------A---G-
AF272626.1/2982-3085     --UGUAGU-GA-U-C-AU-AUC----AG-A-G-U-G---GA----------A-AU-A----------C--CUG----U-UC----CCAUCC------CGA-ACACA-GA-AGUCAA-G-----------------CACUCUA-G-A--G---CC--GAAAA----UA---------GCGCAAG-U---------A---A-
U01070.1/190-289         -----AGU-AA-C-A-AU-AGC----AA-A-A-G-G---GA----------U--C-A----------C--CUG----A-UA----CCAUUC------CGA-ACUCA-GU-AGUUAA-G-----------------CCUUUUU-A-C--G---CC--GAAAA----UACUAGAA------AUA----------GGA---A-
M30199.1/68-167          -----AGU-AA-C-A-AU-AGC----AA-A-A-G-G---GA----------U--C-A----------C--CUG----A-AU----CCAUUC------CGA-ACUCA-GU-AGUUAA-G-----------------CCUUUUU-A-C--G---CC--GAAGA----UACUAGAA------AUA----------GGA---A-
X57791.1/153-262         --CCUGGU-GG-U-U-AA-AGA----AA-A-G-A-G---GA----------A-AC-A----------C--CUG----U-UA----UCAUUC------CGA-ACACA-GA-AGUUAA-G-----------------CUCUUAU-U-C--G---CU--GAUG----GUACU-------GC--GAG-U-UCGCG-GGA---G-
V00646.1/1-107           ---UUGGU-GG-U---AU-AGC----AU-A-G-A-G---GU----------C-AC-A----------C--CUG----U-UC----CCAUGC------CGA-ACACA-GA-AGUUAA-G-----------------CUCUAUU-A-C--G---GU--GAAGA----UAUUACUG---AUGUGA----------GAA---A-
X06099.1/1-107           ---UUGGU-GG-U---AU-AGC----AU-A-G-A-G---GU----------C-AC-A----------C--CUG----U-UC----CCAUGC------CGA-ACACA-GA-AGUUAA-G-----------------CUCUAUU-A-C--G---GU--GAAAA----UAUUACUU---AUGUGA----------GAA---G-
M29167.1/1-109           --UCUGGU-GG-U-U-AU-AGC----AU-A-G-A-G---GU----------C-AC-A----------C--CUG----U-UC----CCAUGC------CGA-ACACA-GA-AGUUAA-G-----------------CUCUAUU-A-C--G---GU--GAAGA----UAUUACUU---AUGUGA----------GAA---A-
X06098.1/1-107           --UCUGGU-GC-U-U-AU-GGC----AU-A-G-U-G---GA----------C-AC-A----------C--CCG----U-UC----CCAUCC------CGA-ACACG-GA-AGUUAA-G-----------------CACUAUU-A-C--G---CC--GACGA----UAG--------CCGCAAG-G-------UGA---A-
M35170.1/2-108           --UCCGGU-GA-C-C-AU-ACC----CA-A-A-C-G---GA----------A-AC-A----------C--CCG----U-UC----CCAUUC------CGA-ACACG-GC-CGUGAA-A------------------GUUUGA-G-G------CC--GAUG----GUA--------GUGCGUCC-A-GCGCG---A---G-
M35168.1/2-110           --UCUGGU-GA-C-U-UU-ACG----UC-U-G-G-G---GA----------A-AC-A----------C--UCG----U-UC----CCAUUC------CGA-ACACG-AC-AGUUAA-G-----------------CCCUG-A-C-G--G---CC--GAUGAU-AGUACUGCAA--G-------------UG-UGA---A-
M35167.1/2-111           --UCCGGU-GA-C-U-UU-ACG----CG-U-G-A-G---GA----------A-AC-A----------C--UCG----U-UC----CCAUUC------CGA-ACACG-AC-AGUUAA-G-----------------CUC-CCG-C-G--G---CC--GAUGA----UA---------GUGCCCA-C-CAGCG-UGA---A-
M35169.1/2-109           --UCCGGU-GA-C-C-AU-ACC----GU-C-G-G-G---GU----------C-CU-A----------C--CCG----U-UC----CCAUUC------CGA-ACACG-GC-CGUCAA-G-----------------CCCG-CC-G-G--G---CC--UAUGA----UAGU-------GCGUCAG-C-G-----CGA---A-
M35164.1/2-109           --UCCGGU-GA-C-C-AU-AUC----GA-A-A-A-G---GU----------C-AU-A----------C--CUG----U-UC----CCAUUC------CGA-ACACA-GC-CGUCAA-G-----------------CUUUU-C-G-A--G---CC--GAUGAU-AGUACCACAA--G-------------UG-UGA---A-
M35165.1/2-110           --UCCGGC-GA-U-C-AU-AUC----UU-A-A-A-G---GU----------U-AU-A----------C--CUG----U-UC----CCAUUC------CGA-ACACA-GC-AGUCAA-G-----------------CUUUA-A-G-A--G---CC--GAUGA----UA---------GUGCCCA-C-CAGCG-UGA---A-
M35166.1/2-110           --UCCGGU-GA-C-C-AU-AUG----GU-U-G-U-G---GA----------A-AC-A----------C--CUG----U-UC----CCUUUC------CGA-ACACA-GC-AGUUAA-G-----------------CACAA-C-C-A--G---CC--GAUGA----UA---------GUGCCCA-C-CAGUG-CGA---A-
M36154.1/1-117           --UCUGGU-GA-U-G-AU-GGC----AU-A-G-A-G---GU----------A-AC-A----------C--UCC----U-UU----CCAUUC------CGA-ACAGG-AC-AGUUAA-G-----------------GUCUAUA-G-C--G---CC--GAUG----GUACUGCA---UGGGAGAC-U-GUGUG-GAA---G-
M36155.1/1-117           --UCUGGU-GA-U-G-AU-GGC----AU-A-G-A-G---GU----------A-AC-A----------C--UCC----U-UC----CCAUUC------CGA-ACAGG-AC-AGUUAA-G-----------------GUCUAUA-G-C--G---CC--GAUG----GUACUGCA---UGGGAGAC-U-GUGUG-GAA---G-
X13663.1/1-117           --CCUAGU-GA-U-G-AU-GGC----GU-A-G-A-G---GA----------A-AC-A----------C--UCC----U-UU----CCAUUC------CGA-ACAGG-AC-AGUUAA-G-----------------CUCUACA-G-C--G---UC--GAUG----GUACUGCAC---GGGUGAC-U-GUGUG-GGA---G-
M33887.1/1-111           --UAAGGU-GG-U-U-AU-UGC----GG-C-G-G-G---GC----------U-CG-A----------C--CUC----U-UC----CCAUCC------CGA-ACAGA-GU-AGUUAA-G-----------------CCCGCCU-G-C--G---CA--GAUG----GUACUGCAG--U----UA-----UGUG-GGA---G-
X52298.1/2-113           --UUAGGU-GC-C-U-AU-AUC----GG-U-G-G-U---GU------------CC-A----------C--CUC----U-UC----CCAUUC------CGA-ACAGA-GA-AGUUAA-G-----------------CCCACCA-G-A--G---CC--GAUG----GUACUGCGG--U-----AA-S-ACGUG-GGA---G-
M33893.1/2-111           --CACGGC-GA-C-U-AU-AUC----CC-U-G-G-U---GU----------U--C-A----------C--CUC----U-UC----CCAUUC------CGA-ACAGA-GU-CGUUAA-G-----------------CCCAGGA-G-A--G---CC--GAUG----GUACUGCUU--U-----A----UUGCG-GGA---G-
M33892.1/2-110           --UACGGC-GA-C-U-UU-UUC----CC-A-G-G-U---GA----------U--C-A----------C--CUC----U-UC----CCAUUC------CGA-ACAGA-GU-CGUUAA-G-----------------CCCUGGA-G-A--G---CC--GAUG----GUACUGCUU--C-----A----CUGCG-GGA---G-
M33894.1/2-109           --UACGGC-GA-U-U-AU-AUC----CC-A-G-G-U---GU----------U--C-A----------C--CUC----U-UC----CCAUUU------CGA-ACAGA-GU-CGUUAA-G-----------------CCCUGGU-G-A--G---CC--GAUG----GUACU-------GCGUUAG-C-G-----GGA---G-
X52297.1/1-116           ---CCGGU-GG-C-A-AU-GUC----GG-A-G-G-G---GU----------C-CC-A----------C--CCG----U-UC----CCAUCC------CGA-ACACG-GA-AGUUAA-G-----------------CCCUCCA-G-A--G---CC--GAUG----GUACUCCGC---GGGAAAC-C-GCGCG-GGA---G-
M35310.1/1-117           --UCCGGU-GG-C-A-AU-GUC----GG-A-G-G-G---GU----------C-CC-A----------C--CCG----U-UC----CCAUCC------CGA-ACACG-GA-AGUUAA-G-----------------CCCUCCA-G-A--G---CC--GAUG----GUACUCCGC---GGGGAAC-C-GCGCG-GGA---G-
X52301.1/1-117           --UCGGGU-GG-C-A-AU-GUC----GG-A-G-G-G---GU----------C-AC-A----------C--CCG----U-UC----CCAUCC------CGA-ACACG-GA-AGUUAA-G-----------------CCCUCCA-G-A--G---CC--GAUG----GUACUCCGC---GGGAAAC-C-GCGUG-GGA---G-
M32519.1/4-118           --CCUGGC-GU-C-C-AU-GGA----GG-A-G-G-G---GG----------C-AC-A----------C--CUG----A-UC----CCAUUC------CGA-ACUCG-GA-AGUUAA-G-----------------CCCUCCA-U-C--G---CC--GAUGA----UACUGCGG--GGU---AG-C-UCGUG-GGA---A-
X52302.1/2-117           --GCUGGU-GG-C-U-AU-GGC----GG-A-A-G-G---GC----------C-AC-A----------C--CCG----A-UC----CCAUCC------CGA-ACUCG-GU-CGUUAA-G-----------------ACUUCCA-G-C--G---CC--GAUG----GUACUGCAG---GGGCGAC-C-CUGUG-GGA---G-
M35570.1/5-120           --GUUGGU-GA-U-U-AC-AGA----GA-A-A-A-G---GU----------C-AC-A----------C--UCA----G-CU----CCAUUU------CGA-ACCUG-AA-AGUUAA-G-----------------CUUUUCU-U-C--G---UC--GAUAA----UACUGCC----CCCUACG-G-GGGUG-GGA---C-
M76573.1/4-118           --CCUGGU-GG-C-U-AU-GGC----GG-G-A-G-A---GA----------U-CC-A----------C--CCG----A-UC----CCAUCC------CGA-ACUCG-GC-CGUGAA-A-----------------ACCCCCA-G-C--G---CC--UAUGA----UACUGCG----GCUUAAG-C--CGUG-GGA---A-
M76569.1/4-118           --CCUGGU-GG-C-C-AU-GGC----GG-G-A-G-A---GA----------U-CC-A----------C--CCG----A-UC----CCAUCC------CGA-ACUCG-GC-CGUGAA-A-----------------ACCCCCA-G-C--G---CC--UAUGA----UACGUUG----GCUUAAG-C--CACG-GGA---A-
M76572.1/4-118           --CCUGGU-GG-C-A-AU-GGC----GG-G-G-A-A---UA----------U-CC-A----------C--CCG----A-UC----CCAUCC------CGA-ACUCG-GC-CGUGAA-A-----------------UGCCCCA-G-C--G---CC--CAUGA----UACUGUG----CCUUAAG-G--CACG-GGA---A-
M11545.1/4-118           --CCUGGU-GG-C-C-AU-UGC----GG-G-G-A-G---CC----------U-GC-A----------C--CCG----A-UC----CCAUCC------CGA-ACUCG-GC-CGUGAA-A-----------------AUCCCCA-G-C--G---CC--CAUG----GUACUGUG----CCUCAAG-G--CACG-GGA---G-
M11546.1/4-118           --CCUGGU-GG-C-C-AU-UGC----GG-G-G-G-G---CC----------C-GC-A----------C--CCG----A-UC----CCAUCC------CGA-ACUCG-GC-CGUGAA-A-----------------ACCCCCA-G-C--G---CC--CAUG----GUACUGUG----CCUCAAG-G--CACG-GGA---G-
M76577.1/4-118           --CCUGGU-GG-C-C-AU-UGC----GA-G-G-G-C---CC----------U-AC-A----------C--CCG----A-UC----CCAUCC------CGA-ACUCG-GC-CGUGAA-A-----------------UCCCUCA-G-C--G---CC--UAUGA----UACCGUA----CCUUAAG-G-UGC---GGA---A-
M76579.1/4-118           --CCUGGU-GG-C-C-AU-UGC----GA-G-G-G-C---CC----------U-AC-A----------C--CCG----A-UC----CCUUCC------CGA-ACUCG-GC-CGUGAA-A-----------------UCCCUCA-G-C--G---CC--UAUGA----UACUGCA----CCUCAAG-G-UGC---GGA---A-
M76571.1/4-117           --UCUGGU-GG-C-C-AU-GGC----GG-G-A-G-C---AA----------A-UC-A----------G--CCG----A-UC----CCAUCC------CGA-ACUCG-GC-CGUCAA-A-----------------UGCCCCA-G-C--G---CC--CAUGA----UACUCUG----CCUCAAG-G-CAC---GGA---A-
M76576.1/4-118           --UCUGAU-GA-C-C-AU-GGC----GG-G-A-G-C---AA----------A-UC-A----------C--CCG----A-UC----CCAUCC------CGA-ACUCG-GC-CGUCAA-A-----------------UGCCCCA-G-C--G---CC--CAUGA----UACUCUG----CCUCAAG-G-CAC---GGA---A-
M76580.1/4-118           --UCUGAU-GG-C-C-AU-GGC----GG-G-A-G-C---AA----------A-UC-A----------C--CCG----A-UC----CCAUCC------CGA-ACUCG-GC-CGUCAA-A-----------------UGCCCCA-G-C--G---CC--CAUGA----UACUCUG----CCUCAAG-G-CAC---GGA---A-
M76574.1/4-118           --UCUGGU-GG-C-C-AU-GGC----GG-C-A-G-C---AA----------A-UC-A----------C--CCG----A-UC----CCAUGC------CGA-ACUCG-GC-CGUCAA-A-----------------UGCCCCA-G-C--G---CC--CAUGA----UACUCUG----CCUCAAG-G-CAC---GGA---A-
M76575.1/4-118           --UCUGGU-GG-U-C-AU-AGC----GG-G-A-G-U---AA----------A-UC-A----------C--CCG----A-UC----CCAUCC------CGA-ACUCG-GC-CGUCAA-A-----------------UGCCUCA-G-C--G---CC--CAUGA----UACUCUG----CCUCAAG-G-CAC---GGA---A-
X06577.1/4-117           --CCUGGU-GG-C-C-CA-AGU----GA-G-G-G-G---GC----------U-GC-A----------C--CCG----A-UC----CCAUCC------CGA-ACUCG-GC-CGUGAA-A-----------------ACCCUCA-G-C--G---CC--GAUG----GUACUGCG----UCUUAAG-G-CGC---GGA---A-
M34775.1/1-115           --CCUGGU-GG-C-C-AU-UGC----GA-G-G-A-G---CC----------C-CA-A----------C--CCG----A-UC----CCAUCC------CGA-ACUCG-GC-CGUUAA-A-----------------CUCCUCA-G-C--G---CC--GAUG----GUACUAUG---UCU--CAA-G-ACCUG-GGA---G-
M34773.1/1-114           ---CUGGU-GG-C-C-AU-UGC----GA-G-G-A-G---CC----------C-CA-A----------U--UCG----A-UC----UCACUC------CGA-ACUCG-GC-CGUUAA-A-----------------CUCCUCA-G-C--G---CC--GAUG----GUACUAUG---UCU--CAA-G-ACCUG-GGA---G-
M34772.1/1-114           ---CUGGU-GG-C-C-AU-UGC----GA-G-G-A-G---CC----------U-GA-A----------C--CCG----A-CU----CCACUC------CGA-ACUCG-GC-CGUUAA-A-----------------CUCCUCA-G-C--G---CC--GAUG----GUACUAUG---UCU--CAA-G-ACCUG-GGA---G-
M11544.1/4-118           --CCUGGU-GG-C-C-AU-UGC----GA-G-G-A-G---CC----------U-GA-A----------C--CCG----A-UC----CCAUCC------CGA-ACUCG-GC-CGUUAA-A-----------------CUCCUCA-G-C--G---CC--GAUG----GUACUAUG---UCU--UAA-G-ACCUG-GGA---G-
Z35330.1/6121-6235       --CCUGGU-GG-U-U-UU-AGC----GA-A-G-A-G---CC----------U-CA-A----------C--CCG----A-UC----CCAUCC------CGA-ACUCG-GC-CGUUAA-A-----------------CUCUUCA-G-C--G---CC--AAUG----GUACUAUG----GCUUAAG-C--CCUG-GGA---G-
X06575.1/4-117           --CCUGGU-GG-U-U-CU-AGC----GA-G-G-A-G---CU----------U-GA-A----------C--CCG----A-UC----CCAUCC------CGA-ACUCG-GC-CGUUAA-A-----------------CUCCUCA-G-C--G---CC--AAUG----GUACCAUG----GCUUAAG-C--CCUG-GGA---G-
M34776.1/2-116           --CCUGGU-GG-C-U-AU-GGC----GA-G-G-A-G---GC----------C-UA-A----------C--CCG----A-UC----CCAUCC------CGA-ACUCG-GC-CGUUAA-A-----------------CUCCUCA-G-U--G---CC--GAUG----GUACUAUG---UCU--UAA-G-ACCUG-GGA---G-
M34774.1/2-116           --CCUGGU-GG-C-U-AU-GGC----GA-G-G-A-G---UC----------C-GA-A----------C--CCG----A-UC----CCAUCC------CGA-ACUCG-GC-CGUUAA-A-----------------CUCCUCA-G-C--G---CC--AAUG----GUACUUCG---UCU--CAA-G-ACGCG-GGA---G-
X03903.1/4-117           --CCUGGU-GG-U-U-CU-AGC----GA-G-G-A-G---CC----------U-GA-A----------C--CCG----U-UC----CCAUCC------CGA-ACACG-GC-CGUUAA-A-----------------CUCCUCA-G-C--G---CC--AAUG----GUACUCCG---UCU--CAA-G-ACGCG-GGA---G-
S39188.1/3-117           --CCUGGU-GG-C-U-UU-AGC----GA-A-G-C-G---AU----------C-AG-A----------C--CCG----A-UC----CCAUCC------CGA-ACUCG-GC-CGUCAA-A-----------------CGCUCCA-G-C--G---CC--AAUG----GUACUAUG---UCU--CAA-G-ACCUG-GGA---G-
AF454951.1/1084-1198     --CCUGGU-GG-U-U-AU-GGC----GG-A-G-C-G---GC----------U-GC-A----------C--CCG----A-UC----CCAUUC------CGA-ACUCG-GC-CGUGAA-A-----------------CGCUCCA-G-C--G---CC--AAUG----GUACUUCG---UCU--CAA-G-ACGCG-GGA---G-
L12402.1/3-117           --CCUGGU-GG-U-U-AU-GGC----GG-A-G-C-G---GC----------U-GC-A----------C--CCG----A-UC----CCAUUC------CGA-ACUCG-GC-CGUGAA-A-----------------CGCUCCA-G-C--G---CC--AAUG----GUACUUCG----UCUCAAG-A-GGA---GGC---A-
X16192.1/3-117           --CCUGGU-GG-U-U-AU-GGC----GG-A-G-C-G---GC----------U-GC-A----------C--CCG----A-UC----CCAUUC------CGA-ACUCG-GC-CGUGAA-A-----------------CGCUCCA-G-C--G---CU--GAUG----GUACUUCG---UCU--CAA-G-ACGCG-GGA---G-
X02627.1/4-118           --CCUGGU-GG-U-C-AU-CGC----GG-G-G-C-G---GC----------U-GC-A----------C--CCG----U-UC----CCUUUC------CGA-ACACG-GC-CGUGAA-A-----------------CGCCCCA-G-C--G---CC--AAUG----GUACUUCG---UCU--CAA-G-ACGCG-GGA---G-
U28505.1/6807-6921       --CCUGGU-GG-U-C-AU-GGC----GG-G-G-C-G---GC----------C-GC-A----------C--CCG----U-UC----CCAUUC------CGA-ACACG-GC-CGUGAA-A-----------------CGCCCCU-G-C--G---CC--AAUG----GUACUUCG---UCU--UAA-G-ACGCG-GGA---G-
M34769.1/10-105          ----------A-U-U-AU-GGC----GG-G-G-U-G---GC----------U-GC-A----------C--CCG----A-UC----CCAUUC------CGA-ACUCG-GC-CGUGAA-A-----------------CGCCCCU-G-C--G---CC--GAUG----GUACUUCG---UCU--UAA-G-ACGCG-GGA---G-
M34768.1/3-117           --CCUGGU-GA-U-U-AU-GGC----GG-G-U-G-G---UC----------U-GC-A----------C--CCG----A-UC----UCAUUC------CGA-ACUCG-GC-CGUGAA-A-----------------CCGCCCA-G-C--G---CC--AAUG----GUACUUCG---UCU--UAA-G-ACGCG-GGA---G-
L08503.1/3-117           --CUUGGU-GG-U-U-AU-GGC----GG-A-A-C-G---CC----------U-GC-A----------C--CCG----A-UC----CCAUCC------CGA-ACUCG-GC-CGUGAA-A-----------------CGUUCCA-G-C--G---CU--GAUG----GUACUUUG---UCU--UAA-G-GCACG-GGA---G-
L24488.1/3-117           --CUUGGU-GG-U-U-AU-GGC----GG-A-G-U-G---AA----------U-GC-A----------C--CCG----A-UC----CCAUCC------CGA-ACUCG-GC-CGUGAA-A-----------------CGCUCCA-G-C--G---CU--GAUG----GUACUUCG----CCUCAAG-G--CACG-GGA---G-
L12403.1/3-117           --CUUGGU-GG-U-U-AU-GGC----GG-A-G-U-G---AA----------C-GC-A----------C--CCG----A-UC----CCAUCC------CGA-ACUCG-GC-CGUGAA-A-----------------CGCUCCA-G-C--G---CU--GAUG----GUACUUUG----CCUCAAG-G-CAC---GGC---A-
L12404.1/3-117           --CUUGGU-GG-U-U-AU-GGC----GG-A-G-C-G---AA----------C-GC-A----------C--CCG----A-UC----CCAUCC------CGA-ACUCG-GC-CGUGAA-A-----------------CGUUCCA-G-C--G---CU--GAUG----GUACUUUG----CCUCAAG-G-CAC---GGC---A-
M34771.1/2-116           --CCUGGC-GG-C-C-UG-AGC----GG-U-G-U-G---GA----------A-GA-A----------C--CCG----A-UC----CCAUCU------CGA-ACUCG-GC-CGUUAA-A-----------------CACACCA-G-C--G---CC--GAUG----GUACUGUG---UCU--CAA-G-ACACG-GGA---G-
M34770.1/1-114           --CC-GGC-GG-C-C-UG-AGC----GG-U-G-U-G---CC----------A-GA-A----------C--CCG----A-UC----CCAUCU------CGA-ACUCG-GC-CGUUAA-A-----------------CACACCA-G-C--G---CC--CAUG----GUACUGUG----CU-CCAA-G-ACACG-GGA---G-
X03902.1/1-114           ---CUGGU-GG-C-C-UG-AGC----GG-U-G-U-G---CC----------C-AGAA----------C--CCG----A-UC----CCAUCU------CGA-ACUCG-GC-CGUUAA-A-----------------CACACCA-G-C--G---CC--CAUG----GUACUGUG---UCU--CAA-G-ACACG-GGA---G-
L37449.1/4-118           --GCUUGC-GC-U-C-GG-UGU----GU-A-G-U-G---UA----------C-AU-A----------C--CCG----A-UC----CCAUCC------CGA-GCUCG-GC-CGUGAA-A-----------------CACUCCA-G-C--G---CC--UAUU----GUACCGAG----GCUUAAG-C-GGCG--GGA---G-
X02044.1/4-118           --CCUGGU-GG-U-C-AU-UGC----GG-G-C-U-C---GA----------A-AC-A----------C--CCG----A-UC----CCAUCC------CGA-ACUCG-GC-CGUGAA-A-----------------GAGCCCU-G-C--G---CC--AAUG----GUACUGCG---UCU--UAA-G-GCGUG-GGA---G-
X06576.1/4-117           --CCUGGU-GG-C-U-AU-GCC----GG-G-G-G-U---UA----------C-CC-A----------C--CCG----A-UC----CCAUUC------CGA-ACUCG-GU-CGUUAA-G-----------------UCCCCCU-G-G--G---CC--AAUG----GUACUUCG---UCU--CAA-G-GCGCG-GGA---G-
X01501.1/2-116           --UCUGGU-GG-C-C-AA-AGC----AC-G-A-G-C---AA----------A-AC-A----------C--CCG----A-UC----CCAUCC------CGA-ACUCG-GC-CGUUAA-G-----------------UGCCGUA-G-C--G---CC--AAUG----GUACUGCG----UCAAAAG-A--CGUG-GGA---G-
M11543.1/1-115           --UCUGGU-GG-C-U-UU-AGC----AC-G-A-G-C---AA----------A-AC-A----------C--CCG----A-UC----CCAUCC------CGA-ACUCG-GC-CGUUAA-G-----------------UGCCGUC-G-C--G---CC--AAUG----GUACUGCG----UCAAAAG-A--CGUG-GGA---G-
X05520.1/1-114           ---UUGGU-GG-C-C-AU-AGU----AC-G-A-G-U---AA----------A-AU-A----------C--CCG----A-UC----CCAUCC------CGA-ACUCG-GC-AGUUAA-G-----------------UGCCGUC-G-C--G---CC--AAUG----GUACUGCG---UCU--GAA-G-ACGUG-GGA---G-
X53853.1/5621-5735       --UCUGGU-GG-C-C-AU-AGC----AC-G-A-G-C---AA----------A-AC-A----------C--CCG----A-UC----CCAUCC------CGA-ACUCG-GC-AGUUAA-G-----------------UGCCGUC-G-C--G---CC--AAUG----GUACUGCG---UCU--CAA-G-ACGUG-GGA---G-
X04585.1/3-117           --UUUGGU-GG-U-C-AU-AGC----GU-U-G-G-C---UA----------A-AC-A----------C--CCG----A-UC----CCAUCC------CGA-ACUCG-GC-CGUUAA-G-----------------GGCCAAC-A-C--G---CC--GAUG----GUACUGCG---UCU--CAA-G-ACGUG-GGA---G-
X03904.1/2-116           --UUUGGU-GG-U-C-AU-AGC---GAC-G-G-C-U---AA----------A--C-U----------C--CCG----A-UC----CCUUCC------CGA-ACUCG-GC-CGAUAA-G-----------------GGCCGUC-A-C--G---CC--AAUG----GUACUGCG---UCU--CAA-G-ACGUG-GGA---G-
X55255.1/4-120           --GUUGGU-GG-U-U-AU-UGU----GU-C-G-G-G---GG----------U-AC-G----------C--CCG----G-UC----CCUUUC------CGA-ACCCG-GA-AGCUAA-G-----------------CCCGAUU-G-C--G---CU--GAUG----GUACUGCAC---CUGGGAG-G-GUGUG-GGA---G-
D13617.1/2-117           --UGUGGU-GG-U-U-AU-UGC----UG-G-A-G-G---GU----------C-AC-A----------C--CCG----G-UC----UCUUUC------CGA-ACCCG-GU-CGUUAA-G-----------------UCUCUUU-G-C--G---CU--GAUG----GUACUGCC----CUGUGGU-G-GGGUG-GGA---G-
X55264.1/4-122           --UGCGGU-GG-U-G-AU-AGU----GG-U-G-G-G---GA----------A-AC-G----------C--CCG----G-UUA--ACCGUUC------CGA-UCCCG-GU-AGCUAA-G-----------------CCCAUGU-A-U--G---CU--GAUG----GUACUGCAA---CUUGGUG-G-UUGUG-GGA---G-
M16205.1/4-122           --UGCGGU-GG-U-G-AU-AGU----GG-U-G-G-G---GA----------A-AC-G----------C--CCG----G-UUA--ACCGUUC------CGA-UCCCG-GU-AGCUAA-G-----------------CCCAUUC-G-C--G---CU--GAUG----GUACUGCAA---CUUGGUG-G-UUGUG-GGA---G-
M33890.1/5-120           ---UCGGU-GG-C-CUAU-AGC----AG-C-A-G-G---GA----------A--C-G----------C--CCG----G-AC----CCAUUC------CGA-ACCCG-GA-AGCUAA-G-----------------CCUGCUA-A-C--G---CU--GAUG----GUACUGCAA---CCGGGAG-G-UUGUG-GGA---G-
Z50058.1/3-119           --GUCGGU-GG-U-U-AU-GGC----GG-A-G-G-G---GG----------A-AC-G----------C--CCG----G-UC----CCAUCC------CGA-ACCCG-GA-AGCUAA-G-----------------CCCUCCA-G-C--G---CC--GAUG----GUACUGCAC---CUGUCAG-G-GUGUG-GGA---G-
Z50056.1/3-119           --GUCGGU-GG-U-C-AU-GGC----GG-A-G-G-G---GA----------A-AC-G----------C--CCG----G-UC----CCAUCC------CGA-ACCCG-GA-AGCUAA-G-----------------CCCUCCA-G-C--G---CC--GAUG----GUACUGCAC---UCGUCAG-G-GUGUG-GGA---G-
Z50057.1/2-118           --GUCGGU-GG-U-C-AU-UGC----GG-A-G-G-G---GG----------A-AC-G----------C--CCG----G-UC----CCAUCC------CGA-ACCCG-GA-AGCUAA-G-----------------CCCUCCA-G-C--G---CC--GAUG----GUACUGCAC---UCGCCAG-G-GUGUG-GGA---G-
Z50073.1/3-119           --GUCGGU-GG-U-U-AU-GGC----GG-A-G-U-G---GG----------A-AC-G----------C--CCG----G-UC----CCAUCC------CGA-ACCCG-GA-AGCUAA-G-----------------CACUCCA-G-C--G---CC--GAUG----GUACUGCAC---UCGCUAG-G-GUGUG-GGA---G-
Z50077.1/4-121           --GUCGGU-GG-U-U-UU-AGC----GG-A-GCG-G---GG----------A-AC-G----------C--CCG----G-UC----CCAUUC------CGA-ACCCG-GA-AGCUAA-G-----------------CCCUCCA-G-C--G---CC--GAUG----GUACUGCAC---UCGAUAG-G-GUGUG-GGA---G-
Z50054.1/4-120           --GUCGGU-GG-C-G-AU-AGC----GG-U-G-G-G---GA----------A-AC-G----------C--CCG----G-UC----CCUUUC------CGA-ACCCG-GA-AGCUAA-G-----------------CCUGCCA-G-C--G---CC--GAUG----GUACUGUAC---UCGAUAG-G-GUGUG-GGA---G-
Z50067.1/4-120           --GUCGGU-GG-C-G-AU-AGC----GG-G-G-A-G---GG----------U-CC-G----------C--CCG----G-UC----CCAUUC------CGA-ACCCG-GU-AGCUAA-G-----------------CUCCCCA-G-C--G---CU--GAUG----GUACUGCAC---UCGGUAG-G-GUGUG-GGA---G-
Z50069.1/4-120           --GUCGGU-GG-C-G-AU-GGC----GG-G-G-A-G---GG----------U-CC-G----------C--CCG----G-UC----CCAUUC------CGA-ACCCG-GU-AGCUAA-G-----------------CUCCCCA-G-C--G---CU--GAUG----GUACUGCAC---UCGACAG-G-GUGUG-GGA---G-
Z50076.1/4-120           --GUCGGU-GG-C-G-AC-AGC----GG-G-G-A-G---GG----------U-CC-G----------C--CCG----G-UC----CCAUAC------CGA-ACCCG-GA-AGCUAA-G-----------------CUCCCCA-G-C--G---CC--GAUG----GUACUGCAC---CCGGUGG-G-GUGUG-GGA---G-
M16176.1/4-120           --GUCGGU-GG-U-G-UU-AGC----GG-U-G-G-G---GU----------C-AC-G----------C--CCG----G-UC----CCUUUC------CGA-ACCCG-GA-AGCUAA-G-----------------CCUGCCU-G-C--G---CC--GAUG----GUACUGCAC---CUGGGAG-G-GUGUG-GGA---G-
M16177.1/4-120           --GUCGGU-GG-U-U-AU-AGC----GG-U-G-G-G---GU----------C-AC-G----------C--CCG----G-UC----CCAUUC------CGA-ACCCG-GA-AGCUAA-G-----------------CCCACCU-G-C--G---CC--GAUG----GUACUGCAC---CUGGGAG-G-GUGUG-GGA---G-
M16173.1/3-119           --UACGGC-GG-U-C-AU-AGC----GU-G-G-G-G---GA----------A-AC-G----------C--CCG----G-UC----CCAUUC------CGA-ACCCG-GA-AGCUAA-G-----------------ACCCACA-G-C--G---CC--GAUG----GUACUGCAC---CCGGGAG-G-GUGUG-GGA---G-
X08003.1/3-119           --UACGGC-GG-U-C-AU-AGC----GU-G-G-G-G---GA----------A-AC-G----------C--CCG----G-UC----CCAUUC------CGA-ACCCG-GA-AGCUAA-G-----------------ACCCACA-G-C--G---CC--GAUG----GUACUGCAC---CCGGGAG-G-GUGUG-GGA---G-
K02683.1/2-118           --UUCGGU-GG-U-C-AU-AGC----GU-G-G-G-G---GA----------A-AC-G----------C--CCG----G-UC----CCAUGC------CGA-ACCCG-GU-AGCUAA-G-----------------NCCCACA-G-C--G---CU--GAUG----GUACUGCAC---UCGGUAG-G-GUGUG-GGA---G-
K02682.1/2-118           --UCUGGC-GG-C-C-AU-AGC----GU-G-G-G-G---GA----------A-AC-G----------C--CCG----G-UC----CCAUCC------CGA-ACCCG-GA-AGCUAA-G-----------------CCCCAUA-G-C--G---CC--GAUG----GUACUGCAA---CCGGGAG-G-UUGUG-GGA---G-
AF114033.1/6078-6194     --UUCGGU-GG-U-C-AU-AGC----AU-G-A-G-G---GA----------A-AC-G----------C--CCG----G-UU----ACAUUC------CGA-ACCCG-GA-AGCUAA-G-----------------CCUCAUA-G-C--G---CC--GAUG----GUACUGCAG---GGGGGAC-C-CUGUG-GGA---G-
AF114034.1/6052-6168     --UUCGGU-GG-U-C-AU-ACC----GU-G-A-G-G---GA----------A-AC-G----------C--CCG----G-UU----ACAUUC------CGA-ACCCG-GA-AGCUAA-G-----------------CCUCAUA-G-C--G---CC--GAUG----GUACUGCAG---GGGGGAC-C-CUGUG-GGA---G-
AF114035.1/6057-6173     --UUCGGU-GG-U-C-AU-AGC----GU-G-A-G-G---GA----------A-AC-G----------C--CCG----G-UU----ACAUUC------CGA-ACCCG-GA-AGCUAA-G-----------------CCUCAGA-G-C--G---CC--GAUG----GUACUGCAG---GGGGGAC-C-CUGUG-GGA---G-
AF114036.1/6058-6174     --UUCGGU-GG-U-C-AU-AGC----GU-G-A-G-G---GA----------A-AC-G----------C--CCG----G-UU----ACAUUC------CGA-ACCCG-GA-AGCUAA-G-----------------CCUCAGA-G-C--G---CC--CAUG----GUACUGCAG---GGGGGAC-C-CUGUG-GGA---G-
M59338.1/3-119           --UUCGGU-GG-U-C-AU-AGC----GU-G-A-G-G---GA----------A-AC-G----------C--CCG----G-UU----ACAUUC------CGA-ACCCG-GA-AGCUAA-G-----------------CCUCACA-G-C--G---CC--GAUG----GUACUGCAG---GGGGGAC-C-CUGUG-GGA---G-
M59339.1/3-119           --UUCGGU-GG-U-C-AU-AGC----GU-G-A-G-G---GA----------A-AC-G----------C--CCG----G-UU----ACAUAC------CGA-ACCCG-GA-AGCUAA-G-----------------CCUCACA-G-C--G---CC--GAUG----GUACUGCAG---GGGGGAC-C-CUGUG-GGA---G-
M59335.1/3-119           --UUCGGU-GG-U-C-AU-AGC----GU-G-A-G-G---GA----------A-AC-G----------C--CCG----G-UU----ACAUCC------CGA-ACCCG-GA-AGCUAA-G-----------------CCUCACA-G-C--G---CC--GAUG----GUACUGCAG---GGGGGAC-C-CUGUG-GGA---G-
M59340.1/3-119           --UUCGGU-GG-U-C-AU-AGC----GU-G-A-G-G---GA----------A-AC-G----------C--CCG----G-UU----ACAUUC------CGA-ACCCG-GA-AGCUAA-G-----------------CCUCACA-G-C--G---CC--GAUG----GUACUGCAG---GGGGGAC-C-CUGUG-GGA---G-
X55269.1/3-119           --UUCGGU-GG-U-C-AU-AGC----GU-G-A-G-G---GA----------A-AC-G----------C--CCG----G-UU----ACAUUC------CGA-ACCCG-GA-AGCUAA-G-----------------CCUUACA-G-C--G---CC--GAUG----GUACUGCAG---GGGGGAC-C-CUGUG-GGA---G-
V01347.1/3-119           --UUCGGU-GG-U-C-AU-AGC----GU-G-A-G-G---GA----------A-AC-G----------C--CCG----G-UU----ACAUUC------CGA-ACCCG-GA-AGCUAA-G-----------------CCUUACA-G-C--G---CC--GAUG----GUACUGCAG---GGGGGAC-C-CUGUG-GGA---G-
M27245.1/5773-5889       --UUCGGU-GG-U-C-AU-AGC----GU-U-A-G-G---GA----------A-AC-G----------C--CCG----G-UU----ACAUUC------CGA-ACCCG-GA-AGCUAA-G-----------------CCUUACA-G-C--G---CC--GAUG----GUACUGCAG---GGGGGAC-C-CUGUG-GGA---G-
M59346.1/3-119           --UUCGGU-GG-U-C-AU-UGC----GU-U-A-G-G---GA----------A-AC-G----------C--CCG----G-UU----ACAUUC------CGA-ACCCG-GA-AGCUAA-G-----------------CCUUUCA-G-C--G---CC--GAUG----GUACUGCAG---GGGGGAC-C-CUGUG-GGA---G-
M76388.1/6142-6258       --UUCGGU-GG-U-C-AU-UGC----GU-U-A-G-G---GA----------A-AC-G----------C--CCG----G-UU----ACAUUC------CGA-ACCCG-GA-AGCUAA-G-----------------CCUUUCA-G-C--G---CC--GAUG----GUACUUCAG---GGGGGAC-C-CUGUG-GGA---G-
M59345.1/3-119           --UUCGGU-GG-U-C-AU-AGC----GU-U-A-G-G---GA----------A-AC-G----------C--CCG----G-UU----ACAUUC------CGA-ACCCG-GA-AGCUAA-G-----------------CCUUUCA-G-C--G---CC--GAUG----GUACUGCAG---GGGGGAC-C-CUGUG-GGA---G-
X59479.1/518-634         --UUCGGU-GG-U-C-AU-AGC----GU-U-A-G-G---GA----------A-AC-G----------C--CCG----G-UU----ACAUUU------CGA-ACCCG-GA-AGCUAA-G-----------------CCUUUCA-G-C--G---CC--GAUG----GUACUGCAG---GGGGGAC-C-CUGUG-GGA---G-
X55268.1/3-119           --UUCGGU-GG-U-C-AU-AGC----GU-U-A-G-G---GA----------A-AC-G----------C--CCG----G-UU----ACAUUC------CGA-ACCCG-GA-AGCUAA-G-----------------CCUUUCA-G-C--G---CC--GAUG----GUACUGCAG---GGGGGAC-C-CUGUG-GGA---G-
X58874.1/548-664         --UUCGGU-GG-U-C-AU-AGC----GU-A-G-G-G---GA----------A-AC-G----------C--CCG----G-UU----ACAUUU------CGA-ACCCG-GA-AGCUAA-G-----------------CCUUACA-G-C--G---CC--GAUG----GUACUGCAG---GGGGGAC-C-CUGUG-GGA---G-
X55253.1/3-119           --UUCGGU-GG-U-C-AU-AGC----GU-U-A-G-G---GA----------A-AC-G----------C--CCG----G-UU----ACAUUC------CGA-ACCCG-GA-AGCUAA-G-----------------CCUUUCG-A-C--G---CC--GAUG----GUACUGCA---UGGGGGAC-C-GUGUG-GGA---G-
M16170.1/3-119           --UUCGGC-GG-C-C-AU-AGC----GA-G-A-G-G---GA----------A-AC-G----------C--CCG----G-UU----AUAUUC------CGA-ACCCG-GA-AGCUAA-G-----------------CCUCUCA-G-C--G---CC--GAUG----GUACUGCAG---GGGGGAC-C-CUGUG-GGA---G-
M16169.1/3-119           --UUCGGC-GG-C-C-AU-AGC----GA-G-A-G-G---GA----------A-AC-G----------C--CCG----G-UU----AUAUUC------CGA-ACCCG-GA-AGCUAA-G-----------------ACUCUCU-G-C--G---CC--GAUG----GUACUGCAG---GGGGGAC-C-CUGUG-GGA---G-
M60936.1/3-119           --UUCGGC-GG-C-C-AU-AGC----GA-G-A-G-G---GA----------A-AC-G----------C--CCG----G-UC----ACAUUC------CGA-ACCCG-GA-AGCUAA-G-----------------ACUCUCU-G-C--G---CC--GAUG----GUACUGCAG---GGGGGAC-C-CUGUG-GGA---G-
S73542.1/3-119           --UUCGGC-GG-C-C-AU-AGC----GA-G-A-G-G---GA----------A-AC-G----------C--CCG----G-UC----ACAUUC------CGA-ACCCG-GA-AGCUAA-G-----------------ACUCUCA-G-C--G---CC--GAUG----GUACUGCAG---GGGGGAC-C-CUGUG-GGA---G-
X55265.1/3-119           --UUCGGU-GG-U-C-AU-GGC----GA-G-A-G-G---GA----------A-AC-G----------C--CCG----G-UU----ACAUUC------CGA-ACCCG-GA-AGCUAA-G-----------------CCUUUCA-G-C--G---CC--GAUG----GUACUGCAG---GGGGGAC-C-CUGUG-GGA---G-
M16171.1/3-119           --UCCGGU-GG-U-G-AU-AGC----GA-G-A-G-G---GA----------A-AC-G----------C--CCG----G-UG----AGAUUC------CGA-ACCCG-GA-AGCUAA-G-----------------CCUCUCA-G-C--G---CC--GAUG----GUACUGCAA---GGGGGAC-C-UUGUG-GGA---G-
X52303.1/2-118           --UCCGGU-GG-U-G-AU-AUC----AA-G-A-A-G---GC----------U-AC-A----------C--CCG----A-UC----CCAUAC------CGA-ACUCG-GA-AGUUAA-G-----------------CUUCUUG-G-A--G---CC--GAUG----GUACUGCCA---GGGCAAC-C-UGGUG-GGA---G-
D13615.1/3-119           --UUCGGU-GG-U-U-UU-GGC----GA-G-G-G-G---GA----------A-AC-A----------C--CCG----G-UC----CCAUUC------CGA-ACCCG-GA-AGUUAA-G-----------------CCUCUCA-G-C--G---CC--GAUG----GUACUGCA---UGGGAGAC-U-GUGUG-GGA---G-
M55343.1/5620-5736       --UUCGGU-GG-U-U-UU-GGC----GA-A-G-G-G---GA----------A-AC-G----------C--CCG----G-UC----UCAUUC------CGA-ACCCG-GA-AGCUAA-G-----------------CUCUUCA-G-C--G---CC--GAUG----GUACUGCA---UGGGGGAC-U-GUGUG-GGA---G-
X05516.1/3-119           --UACGGC-GG-U-C-AU-AGC----GA-A-G-G-G---GA----------A-AC-G----------C--CCG----G-UC----CCAUAC------CGA-ACCCG-GA-AGCUAA-G-----------------CCCUUCA-G-C--G---CC--GAUG----GUACUGCCC---UGAAGAC-G-GGGUG-GGA---G-
X55263.1/3-119           --UACGGC-GG-U-C-AU-AGC----GA-G-A-G-G---GA----------A-AC-G----------C--CCG----G-UC----CCAUUC------CGA-ACCCG-GA-AGCUAA-G-----------------CCUCUCA-G-C--G---CC--GAUG----GUACUGCCC---UGGAGAC-G-GGGUG-GGA---G-
Z50055.1/3-119           --UACGGU-GG-U-U-AU-AGC----GA-A-G-A-G---GA----------A-AC-G----------C--CCG----G-UC----CCAUUC------CGA-ACCCG-GA-AGCUAA-G-----------------CUCUUCA-G-C--G---CC--GAUG----GUACUGCAC---UGGGUAC-G-GUGUG-GGA---G-
AF116561.1/5902-6018     --UUCGGU-GG-U-U-AU-AGC----GG-U-G-G-G---GA----------A-AC-A----------C--CCG----G-UC----CCAUUC------CGA-ACCCG-GU-AGUUAA-G-----------------CCCGCCA-G-C--G---CC--GAUG----GUACUGCAC---UGGUGAC-G-GUGUG-GGA---G-
D13619.1/3-119           --UUCGGU-GG-U-U-AU-GGC----GG-A-G-G-G---GG----------A-AC-A----------C--CCG----G-UC----CCAUUC------CGA-ACCCG-GU-AGUUAA-G-----------------CCUUCCA-G-C--G---CC--GAUG----GUACUGCAC---UCGUGAG-G-GUGUG-GGA---G-
Z50078.1/3-119           --UUCGGU-GG-U-C-AU-AGC----GG-U-U-G-G---GG----------A-AC-A----------C--CCG----G-UC----CCAUUC------CGA-ACCCG-GU-AGUUAA-G-----------------CCUUCCA-G-C--G---CC--GAUG----GUACUGCAC---UCGUGAG-G-GUGUG-GGA---G-
D13622.1/3-119           --UACGGC-GG-U-U-AU-GGC----GG-A-G-G-G---GA----------A-AC-A----------C--CCG----G-UU----ACAUUC------CGA-ACCCG-GA-AGUUAA-G-----------------CCCUCCA-G-C--G---CC--GAUG----GUACUGCAC---CGGGGAC-G-GUGUG-GGA---G-
D13618.1/3-119           --UACGGC-GG-U-U-AU-AGC----GG-A-G-G-G---GA----------A-AC-A----------C--CCG----G-UU----ACAUUC------CGA-ACCCG-GA-AGUUAA-G-----------------CUCUUCA-G-C--G---CC--GAUG----GUACUGCAC---UCGGGAG-G-GUGUG-GGA---G-
D13620.1/3-119           --UACGGC-GG-U-U-AU-GGC----GA-A-G-G-G---GA----------A-AC-A----------C--CCG----G-UU----ACAUUC------CGA-ACCCG-GA-AGUUAA-G-----------------CUCUUCA-G-C--G---CC--GAUG----GUACUGCAC---CGGGGAC-G-GUGUG-GGA---G-
D13616.1/3-119           --UACGGC-GG-U-U-AU-AGC----GG-U-A-G-G---GA----------A-AC-A----------C--CCG----G-UU----ACAUUC------CGA-ACCCG-GA-AGUUAA-G-----------------CCUUCCA-G-C--G---CC--GAUG----GUACUGCAC---UGGGGAC-G-GUGUG-GGA---G-
Z50736.1/3-119           --UUCGGU-GG-U-G-UU-GGC----GG-A-G-G-G---GA----------A-AC-G----------C--CCG----G-UC----CCAUUC------CGA-ACCCG-GA-AGCUAA-G-----------------CCCUCCU-G-C--G---CC--GAUG----GUACUGCAC---UCGUGAG-G-GUGUG-GGA---G-
D13621.1/3-119           --UUCGGU-GG-U-G-UU-GGC----GG-A-G-G-G---GA----------A-AC-G----------C--CCG----G-UC----CCACAU------CGA-ACCCG-GA-AGCUAA-G-----------------CCCUCCU-G-C--G---CC--GAUG----GUACUGCAC---UCGUGAG-G-GUGUG-GGA---G-
Z50074.1/3-119           --UUCGGU-GG-U-C-AU-GGC----GG-A-G-G-G---GA----------A-AC-G----------C--CCG----G-UC----CCAUUC------CGA-ACCCG-GA-AGCUAA-G-----------------UCCUCCA-G-C--G---CC--GAUG----GUACUGCA---UGCGUGAG-C-GUGUG-GGA---G-
K00569.1/51-169          --GUCUAC-GG-C-C-AU-ACC----UA-G-G-C-G---AA----------A-AC-A----------C--CAG----U-UC----CCGUCC-------GA-UCACU-GC-AGUUAA-G-----------------CGUCUGA-G-G--G---CC--UCGUUA--GUACUAUGG--UUGGAGAC-A-ACAUG-GGA---A-
AF033641.1/428-544       --UCUGGU-GU-C-U-UA-GGC----GU-A-G-A-G---GA----------A-CC-A----------C-ACCA----A-UC-----CAUCC------CGA-ACUUG-GU-GGUGAA-A-----------------CUCUACU-G-C--G---GU--GACAA----UACUGUAG---GGGAAGC-C-CUACG-GAA---A-
DQ007965.1/1269-1387     --AUCCAC-GG-C-C-AU-AGC----CU-U-C-A-U---AC----------A-GC-A----------C--CCU----G-CC----CCGUCC-------GA-UCCAG-GA-AGUUAA-G-----------------CUGAAGA-G-C--G---CU--CGGUUA--GUACCACGG--UGGGGGAC-C-ACGUG-GGA---A-
AJ744985.1/1-109         --GCCUGC-GG-C-C-AC-ACC----AC-U-U-U-G---AA----------U-AA-G----------C--CUG----A-----------------------UCUCA-GA-AGUGAA-A-----------------CAAUGUU-G-G--G---CU--UGGUUA--GUACUUGGA--UGGGAAAC-C-GCCUG-GGA---A-
DQ832176.1/170-287       --GGAUGC-UA-U-C-AU-ACC----AG-C-A-C-U---AA----------A-GC-A----------C--CGG----A-UC----CCAUCA-------GA-ACUAC-GA-AGUUAA-G-----------------CGUGCUU-G-G--C---GA--GAGUA---GUACUAGGA--UGGGUGAC-C-UCCUA-GGA---A-
AB019247.1/4143-4256     --UCUGGU-GA-U-U-UU-AGC----GA-A-G-U-G---GU----------C-AC-A----------C--CUG----U-UC----CCAUCU------CGA-ACACA-GA-AGUUAA-G-----------------CACUUUA-G-C--G---GC--GACAA----UAUCUAGC--CAC----G-C-GCUAG-UGA---A-
AF237329.1/306-425       --GGAUGC-GA-U-C-AU-ACC----AG-C-A-C-U---AA----------A-GC-A----------A--CGG----A-UC----CCAUCA-------GA-ACUCC-GA-AGUUAA-G-----------------CGUGCUU-G-G--G---CG--AGAGUA--GUACUAGGA---ACAUGCG-U-ACGUG-UGC---G-
EF661646.1/1509-1627     --GUAGAC-GG-C-C-AU-CUU----AG-G-C-U-G---AA----------A-UC-A----------C--CGU----A-UC----CCGUCU-------GC-UCUGC-GA-AGUUAA-G-----------------CAGCCUC-A-A--G---CU--CGGGUA--GUACUCGGG--UGGGUGAC-C-ACCGG-GGA---A-
X01942.1/1-117           --UCCAGU-GU-C-U-AU-GAC----UU-A-G-A-G---GU----------A-AC-A----------C--UCC----U-UC----CCAUUC------CGA-ACAGG-CA-GGUUAA-G-----------------CUCUAAU-G-U--G---CU--GAUG----GUACUGCAG---GGGAAGC-C-CUGU--GGA---G-
AF158095.1/1-122         --GCUGUC-GG-U-C-AU-ACU----GC-G-U-C-G---AA----------U-AC-A----------C--CGG----A-UC----CCUUCA-------GA-CCUCC-GA-AGUUAA-G-----------------CGGCGCA-A-G--G---CC--CGGUUA--GUACUUGGG--UGGGGGAC-U-CCCAG-GGA---A-
AF150518.1/228-354       --UAAAGC-AC-C-G-GA-UCC----GG-U-G-C-U---UU----------A-GU-G----------C--UGGUAUGA-UCGGCACCAUCA-------GA-ACUCC-GA-AGUUAA-G-----------------CGUGCUU-G-G--G---CG--AGAGUA--GUACUAUGA--UGGGUGAC-C-UCCUG-GAA---A-
U42342.1/183-65          --GAUUAC-GA-C-C-AU-ACC----GC-G-U-U-G---AA----------A-GC-A----------C--GCC----A-UC----CCGUCC-------GA-UCUGG-CA-AGUUAA-G-----------------CAACGCU-G-G--G---CU--UCCUUA--GUACUUGGA--ACGGAGAC-G-UCCUG-GGA---A-
D10536.1/1-119           --RGUUAC-GG-C-C-AU-AUC----CU-G-G-U-G---AA----------A-AU-A----------C--CGC----U-UC----CCGUCC-------GA-UCAGC-CAUAGUCAA-G-----------------CACCAGA-G-A--G---CC--UAGUUA--GUAUUCUAG--UGGGAGAC-C-AUAGG-AGA---A-
AY924945.1/1-119         --ACAUAC-GA-C-C-AU-AGG----CA-C-U-U-G---AA----------A-AC-U----------C--GGG----A-UC----CCGUCC-------GC-UCUCC-GAUCGAUAA-G-----------------CCAGUGA-C-C--G---CC--AGGCCA--GUAGUCGGU--UCGGUGAC-G-GCCGG-CGA---A-
AY544491.1/372-484       --AUGC---GA-U-C-AU-ACC----AG-C-A-C-U---GA----------A-GC-A----------C--CGG----A-UC----CCAUCA-------GA-ACUCC-GA-AAUUAA-G-----------------CGUGCUU-G-G--G---CG--AGAGUA--GUACUAG-----GAUUGAU-C-CCAUC-AGA---A-
AY544260.1/513-620       --AGUGCU-GG-U-A-UG-AUC----GG-C-A-U-G---AU----------C-CC-A----------U--CAG----A-----------------------ACUCC-GA-AGUUAA-G-----------------CGUGCUU-G-G--G---CG--AGAGUA--GUACUAGGA--UGGGUGAC-C-UCCUG-GGA---A-
X99089.1/298-417         --ACAUAC-GG-C-C-AU-AGA----UU-G-A-A-G---AA----------U-AU-A----------C--GGG----A-UC----CCGUCC-------GC-UCUCC-CAUAGUCAA-G-----------------CUUCUAA-U-C--G---CC--UCGUUA--GUACUGCGG--UGGGUGAC-C-ACACG-GGA---A-
AB045287.1/5831-5948     --UCUGGU-GA-U-G-AU-GUU---CUU-U-A-G-G---GU----------A-AC-A----------C--CCG----U-UC----CCAUUC------CGA-ACACG-AC-GGUUAA-G-----------------CCUUUAG-A-A--G---CC--GAUG----GUACUGCAC---GGGAGAC-U-GUGUG-GGA---G-
DQ178956.1/683-802       --ACGAAC-GA-C-C-AC-AGA----UA-C-G-U-G---AA----------A-GC-U----------A--GGC----A-UC----CCGUCC-------GC-UCUGC-CAUAUAUAA-G-----------------CACGUAA-U-C--G---CU--GGAUUA--GUACUACGG--UGGGUGAC-C-ACGUG-GGA---A-
AY544550.1/370-493       --GAUGCC-GA-U-C-AU-ACC----AG-C-A-C-U---AA----------A-GC-ACCG----GAUC--CGG----A-UC----CCAUCA-------GA-ACUCC-GA-AGUUAA-G-----------------CAUGCUU-G-G--G---CG--AGAGUA--GUACUAGGA--UGGGUGGC-C-UCCUG-GGA---A-
AY034724.1/369-476       --GGAUGC-GA-U-C-AU-ACC----CG-C-A-C-U---AA----------A-GC-A----------C--UGG----------------AU------C------CC-GA-AGUUAA-G-----------------CGUGCUU-G-G--G---CG--AGAGUA--GUACUAGGA--UAGGUGAU-C-UCCUG-GGA---A-
AJ628165.1/1-119         --GCUUAG-CG-U-C-AU-ACC----GC-G-U-A-G---AA----------U-AA-A----------C--CAG----U-UC----UCGUCC-------GA-UCACU-GA-AGUCAA-A-----------------CUACGAC-G-G--G---CG--GGGUUA--GUACUUACA--UGGGUGAC-C-GGUUG-GGA---A-
AY245251.1/371-487       --UUUGGC-GA-C-U-AU-GGC----GG-A-G-G-G---GU----------U-CC-A----------C--GCG----U-UC----CCAUCU------CGA-ACACG-AC-CGUUAA-G-----------------CCCUCCA-G-C--G---CC--GAUG----GUACUUGGA---CCGCAGG-G-UCCUG-GGA---G-
EF091879.1/123-5         --AGCUAC-GG-C-C-AU-AUC----UA-C-U-G-U---AA----------A-AC-A----------C--CGG----A-AC----UCGUCA-------GC-UCUCC-GA-AGUUAA-G-----------------CCAGUAA-G-A--G---CC--UUGUUA--GUACUGAGA--UGGGAAAC-C-GCUCG-GAA---A-
AF083351.1/469-590       --GGGUAC-GAGC-C-AU-ACU---UAG-G-C-C-G---AA----------C-GC-A----------C--CAC----A-UC----CCGUCC------AGUCUCUGU-GA-AGUUAA-------------------CGCGCAC-A-G--G---CC--UCGUUA--GUACGGCGA--UGCGUGAU-G-GCGCU-GGA---A-
AY007786.1/359-476       --GGAUAC-GA-C-C-AU-ACU----CU-G-G-U-G---AA----------A-GC-A----------C--CCC----A-UC----CCGCCU-------GA-UUUGG-GA-AGUUAA-G-----------------CACCAGC-A-G--G---CU--GACUA---GUACUGCGG--UGAGUGAU-C-ACGUG-GGA---A-
AF150533.1/320-444       --UAAAGC-AC-C-G-AU-CCC---CGG-U-A-C-C---GAGC-----UCGA-AU-U----------C--AGA----A-UC----CCAUUA-------GA-ACUCC-GA-AGUUAA-G-----------------CGUGCUU-G-G--G---CG--AGAGUA--GUACUAGGA--UGGGUGAC-C-UCCUG-GGA---A-
AF416766.1/2880-2994     --GCUGGU-GG-U-A-AU-GGC----AG-G-A-G-U---GA----------A-AC-A----------C--CCG----G-UA----ACAUUC------CGA-ACCCG-GA-AGUUAA-G-----------------CCUCCUA-G-C--G---CC--UGUG----GUACUUUG---UCU--UAA-G-ACAUG-GGA---G-
AJ872266.1/17328-17444   --CCGGGU-GC-C-G-AU-ACU---GGG-G-C-G-G---GA----------A-AC-A----------C--CCG----G-UU----CCAUUC------CGA-ACCCG-GC-CGUUAA-G-----------------CCGCCCU-G-G--G---CC--GAUG----GUAGUAUGG---GGGCAGC-C-CCAUG-CGA---G-
DQ776911.1/373-483       --UGCGA-----U-C-AU-ACC----AG-C-A-C-U---AA----------A-GC-A----------C--CGG----A-UC----CCAUCA-------GA-ACUCC-GA-AGUUAA-G-----------------CGUGCUU-G-G--G---CG--AGAGUA--GUACUAGGA--UGGGUGAC-C-------CGU---G-
AY544288.1/150-264       --GCUUG--GG-C-G-AG-AGU----AG-U-A-C-U---AG----------G-A----------------UGG----A-UC----CCAUCA-------GA-ACUCC-GA-AGUUAA-G-----------------CGUGCUU-G-G--G---CG--AGAGUA--GUGCUAGGA--UAGGUGAC-C-UCCUG-GGA---A-
AY547485.1/1-119         --AGGUAC-GU-U-C-AU-ACU----UU-G-C-U-G---AA----------U-AC-A----------C--CAU----A-UC----CCGUCC-------GA-UUUGU-GA-AGUUAA-G-----------------CAGCUAU-A-G--G---CC--ACGUUA--GUACUAAGG--UUAGUGAU-A-ACUUG-GGA---A-
L20049.1/222-341         --GCAAUC-GG-C-C-AU-ACU----AC-A-U-C-G---AA----------U-AU-A----------C--CGG----A-UC----CCAUCA-------GA-ACUCC-GA-AGUCAA-G-----------------CGGUGUA-A-G--G---UU--CGGUUA--GUACUAGGG--UGGGGGAC-C-ACCUG-GGA---A-
AY544262.1/351-457       ----AUGC-GA-U-C-AU-ACC----AG-C-A-C-U---AA----------A-GC-G----------C--CGG----A-UC----CCAUCA-------GA-ACUCC-GA-AGUUAA-G-----------------CGUGCUU-G-G--G---CG--AGAGUA--GUACUAG-----GAUUGAU-C-C-----GGU---G-
X06056.1/924-806         --GUCUAG-GG-C-C-AU-AUC----AU-G-U-U-G---AA----------A-AC-A----------C--CAG----U-UC----UCGUCC-------GA-UCACU-GA-AGUUAA-G-----------------CAACAUU-G-A--G---UU--GUGUUA--GUACUUGGA--UGGGUGAC-C-GCUUG-GGA---A-
AJ745020.1/1-119         --ACCUGC-AG-C-C-AC-ACC----AC-C-U-U-G---AA----------U-AA-G----------C--CUG----A-UC----UCAUCU-------GA-UCUCA-GA-AGCUAA-G-----------------CAACGUU-G-G--G---UU--UGGUUA--GUACUUGGA--UGGGAUUC-C-ACCUG-GGA---A-
EF064607.1/193-298       --GGAUGC-GA-U-C-AU-ACC----AG-C-A-C-U---AA----------A-GC-A----------C--CGG----A-UC----CCAUCA-------GA-ACUCC-CG-AGUUAA-G-----------------CGUGCUU-G-G--G---CG--AGAGUA--GUACUAGGA--U--------------G-GGU---G-
DQ776912.1/370-490       --GGAUGC-GA-U-C-AU-ACU----AG-C-A-C-U---AA----------A-GC-A----------C--CGG----A-UC----CCAUCA-------GA-ACUCU-GA-AGUUAA-G-----------------CGUGCUU-G-G--G---CG--AGAGUA--GUACUAGGA--UGGGUGGG-C-GAGAGUAGU---A-
AY544566.1/361-487       --GGCAGC-GU-C-G-A---CC----UG-C-A-G-C---CA----------A-GC-UUUUCACUGGCC--GGG----A-UC----CCAUAA-------GA-ACUCC-GA-AGUUAA-G-----------------CCUGCUU-G-G--G---CG--AGAGUA--GUACUAGGA--UAGGUGAC-C-UCCUA-GGA---A-
AJ390167.1/190-313       --GGAUGC-GA-U-C-AU-ACC----AG-C-A-C-U---AA----------A-GC-G----------C--CGG----A-UC----CCAUCA-------GA-ACUCC-GA-AGUUAA-G-----------------CGUGCUU-G-G--G---CG-AGAGUA---GUACUAGGA--UGGGUGAC-CUCCGAG-AGU---A-
AF096716.1/373-495       --GGAUGC-GA-U-C-AU-ACC----AG-C-A-C-U---AA----------A-GC-A----------G--CGG----A-UC----CCAUCA-------GA-ACUCC-GA-AGUUAA-G-----------------CGUGCUU-G-G--G---CG--AGAGUA--GUACUAGGA--UGGGUGAC-C-UCCAU-UGC---C-
AY924923.1/1-119         --ACAUAC-GG-C-C-AU-AAC----UA-U-C-A-G---AU----------A-AC-U----------C--GGG----A-UC----CCGUCC-------GC-UCUCC-GUUCGAUAA-A-----------------CUGAUAA-G-U--G---CU--GAAUUA--GUAGUUAGG--UCAGUAAC-G-ACCAG-CGA---A-
X14817.1/224-341         --ACCAAC-GG-C-C-AU-ACC----AU-G-U-U-G---AA----------A-GU-A----------C--CCA----G-UC----UCGUCA-------GA-UCCUG-G--AGUCCC-A-----------------CAACGUC-G-G--G---CC--CGGUCA--GUACUUGGA--UGGGUGAC-C-GCCUG-GGA---A-
AB109769.1/5352-5468     --UAUGGU-GA-U-A-AA-AGC----AA-G-A-G-G---GA----------U-AC-A----------C--CUG----U-AC----CCAUGC------CGA-ACACA-GA-AGUUAA-G-----------------CCUCUUA-A-C--G---CC--GAUG----GUACUACGA---UGGAAAC-G-UCGUG-GGA---G-
AY704408.1/197-314       --UCUGGU-GC-C-G-AU-GCG---CUU-A-G-G-G---GA----------G-AC-A----------C--CCG----U-UC----CCAUCC------CGA-ACACG-AU-GGUUAA-G-----------------ACUUAAG-C-G--G---CC--GAUG----GUACUAUGC---UGGAGAC-G-GCAUG-GGA---G-
Z18289.1/4653-4769       --CUUGAU-AC-U-U-AU-AGC----GC-A-G-U-G---GA----------C-CC-A----------C-AUCG----A-UC-----CAUCC------CGA-ACUCG-AU-UGUUAA-A-----------------CACUACA-G-C--G---GC--AAUGA----UACUGAAG---GGGAAGC-C-UUUUG-GGA---A-
AY544266.1/386-501       --CAUGCC-GA-U-C-AU-ACC----AG-C-A-C-U---AA----------A-GC-A----------C--CGG----A-UC----CCAUCA-------GA-ACUCC-GA-AGUUAA-G-----------------CGUGCUU-G-G--G---CG--AGAGUA--GUACUAG-----GAUCGAU-C-CCAU--CAA---A-
M11398.1/1543-1662       --AUAUAC-GG-C-U-AU-AGA----UG-G-U-A-G---AA----------A-AU-U----------C--AGG----A-UC----CCGUCC-------GC-UCUCC-UAUAGAUAA-G-----------------CUACUAA-U-C--G---CU--UAAUUA--AUAGUUAGG--UCAGUAAC-G-ACCAG-CGA---A-
M74438.1/534-648         --GUCUACUGG-C-C-CC-ACCCCCAAC-C-C-U-G---GG----------U-AC-U----------C--CCG----A-----------------------UCUCG-GA-AGCAAA-G-----------------CAGGGUCGG-G--C---UC--AGGCAA--CUACUUGGA--UGGGAGAC-C-UCCUG-GGA---A-
AY130476.1/307-424       --GGAUGC-GA-U-C-AU-ACC----AA-C-A-A-U---AA----------U-GC-A----------C--CGG----A-UC----CCAUCA-------GA-ACUCC-GC-AGUUAA-C-----------------A-UGCUU-G-G--A---CA--UGAGGA--GUACUACGA--UGAGUGAA-C-UCCCG-GGA---A-
AY544351.1/286-392       --UUCAA----------A-ACU----AA-A-A-U-G-----------------GC-C----------C--CGG----A-UC----CCAUCA-------GA-ACUCC-GA-AGUUAA-G-----------------CGUGCUU-G-G--G---CG--AGAGUA--GUACUAGGA--UGGGUGAC-C-UCCUG-GGA---A-
AF516403.1/371-484       --UGAUGC-GA-U-C-AU-ACC----AG-C-A-C-U---AA----------A-GC-A----------C--CGG----A-UC----CCAUCA-------GA-ACUCC-GA-AGUUAA-G-----------------CGUGCUU-G-G--G---CG--AGAGUA--GUACUAGGA--UGGGUGAC-C-UC----CGA---A-
AY305327.1/3653-3773     --GCCAGC-GG-C-C-AU-ACU----GC-A-U-C-G---AA----------U-AC-G----------C--CGG----A-UC----CCAUCC-------GA-ACUCC-GA-AGUUAA-G-----------------CGGUGCA-A-G--G---CC--CGGAUA--GUACUGGGG--UGGGGGAC-C-GCCCG-GGA---A-
DQ867108.1/1-118         --GCUUAC-GG-C-C-AU-ACC----AG-C-C-U-G---------------U-AC-G----------C--CCG----A-UC----UCGUCC-------GA-UCGCG-GA-AGAUAA-A----------------ACGCGUUU-G-G--U---CU--UGGCCA--GUACUUGGA--UGGGAGAC-C-ACAUA-GGA---A-
AF516427.1/370-470       --GGAUGC-GA-U-C-AU-ACC----AG-C-A-C-U---AA----------A-GC-A----------C--C--------------------------C---------GA-AGUUAA-G-----------------CGUGCUU-G-G--U---UG--AGAGUA--GUACUAGGA--UGGGUGAC-U--CUUG-GGA---A-
EF175854.1/1-112         --GGGUGC-GA-U-C-GU-ACC----AG-C-A-C-U---AA----------A-GC-A----------C--C-G----A-UC----CCAUCA-------GA-ACUCU-GC-AGUUAA-G-----------------CGUGCUC-G-G--G---CG--AGAGUA--GUACUGGCU--UGGGUGAC-C-------CGC---A-
U89919.1/939-1056        --CUUUAC-GG-C-C-AC-ACC----AC-C-C-U-G---AA----------C-GC-A----------C--CGG----A-UC----UCGACU-------GA-CCUUG-AA-AGCUAA-G-----------------CAGGAUC-G-G--G---CC--UGGUUA--GUAUUGGGA--UGGCAGAC-C-CCCUG-GAA---A-
AY313646.1/296-411       --GGAUGC-UA-U-C-AU-ACC----AG-C-A-C-U---AA----------A-GC-A----------C--CGG----A-UC----CCAUCC-------GA-ACUCC-AA-AGUUAA-G-----------------CGUGCUU-G-G--G---CG--AAGUA---GUAUUAGAU--AAG--UAC-C-UCCUG-GAA---A-
AL096764.11/46123-46004  --GUCUAU-GG-C-C-AU-ACC----AC-C-C-U-G---AA----------U-GU-G----------C--UUG----A-UC----UCAUCU-------GA-UCUCGUGA-AGCCAA-G-----------------CAGGGUG-G-G--G---CC--UAGUUA--GUACUUGGA--UGGGAGAC-U-UCCUG-GGA---A-
AY544489.1/356-472       --GGGGGU-AA-C-A-UG-G------UG-G-A-U-G---UU----------A-UU-A----------U--AGG----A-UC----CCAUCA-------GA-ACUCC-GA-AGUUAA-G-----------------CGUGCUU-G-G--G---CG--AGAGUA--GUACUAGGA--UGGGUGAC-C-UCCUG-GGA---A-
AJ005582.1/157-275       --GAUUAC-GG-C-C-AU-AUC----CA-C-G-G-A---AA----------A-GC-A----------C--CGG----A-AC----UCGUCA-------GA-UCUCC-GA-AGUUAA-G-----------------CCCGUGC-G-A--G---CC--UGGGUA--GUACUGAGA--AGGGAGAC-C-GCUCG-GGA---A-
DQ340386.1/10887-11006   --AGAUAC-GG-C-C-AU-ACC----AU-G-U-A-A---GA----------A-AA-A---------UC--CUC----A-UC----UCGUUC-------GA-UCUGA-GA-AGAUAA-G-----------------UUGCAUC-G-G--G---CC--UUCCUA--GUACUCAAG--UUGGAGAC-A-AUUGG-GGA---A-
L07260.1/753-869         --UUUGGU-GC-C-A-AU-AGC----AC-A-G-U-G---GA----------A-CC-A----------C-ACCG----A--C----CCAUCU------CGA-ACUCG-GU-UGUUAA-A-----------------CGCUGUA-G-C--G---GC--AAGAA----UACUUAAG---GGGCAGC-U-CUUUG-GGA---A-
DQ020568.1/1-118         --GCCUAC-GG-C-C-AU-ACU----AG-C-C-U-G---AA----------C-AC-G----------C--CCG----A-UC----CCGUCU-------GA-UCUCG-GA-AGCUAA-G-----------------CAGGUCA-G-G--C---CU--GGUUA---GUACUUGGA--UGGGAGAC-C-GCCUG-GGA---A-
M25016.1/1-119           --GCCAAC-GA-C-C-AU-ACC----AC-G-C-U-G---AA----------U-AC-A----------U--CGG----U-UC----UCGUCC-------GA-UCACC-GA-AAUUAA-G-----------------CAGCGUC-GCG--G---GC--GGUUA---GUACUUAGA--UGGGGGAC-C-GCUUG-GGA---A-
AY924903.1/1-119         --ACAUAC-GG-C-C-AA-AGC----UC-G-U-A-G---AG----------A-AU-A----------C--GGG----G-UC----CCGUCC-------GC-UCCCC-CAUCGUCAA-G-----------------CUGCGAA-G-C--G---CU--GGAUUA--GUAGUUGGG--UCGGUGAC-G-ACCAG-CGA---A-
AF416765.1/2878-2993     --GUUGGU-GG-U-A-AU-AGC----GG-A-A-G-U---GG----------U-AC-A----------C--CCA----GCUU----ACAUUU------CGA-ACCUG-GA-AGUUAA-G-----------------CCUUCUA-G-C--G---CU--GAUG----GUACUUUG---UCU--UAA-G-ACAUG-GGA---G-
AF095839.1/346-228       --GCGUAC-GG-C-C-AU-ACU----AU-G-G-G-G---AA----------U-AC-A----------C--CUG----A-UC----CCGUCC-------GA-UUUCA-GA-AGUUAA-G-----------------CCUCAUC-A-G--G---CA--UCCUAA--GUACUAGGG--UGGGCGAC-C-ACCUG-GGA---A-
AJ272600.1/602-724       --GGGUAC-GA-C-C-AU-ACU----UG-G-C-C-A---AA----------U-GC-A----------C--CAC----A-UC----CCGUCC-------GA-UUUGU-GA-AGUUAA-G----------------CCGGUCAC-A-G--G---CC--UCGUUA--GUACGGCGNNAWCAGUGAUNG-GCGUU-GGA---A-
AJ744982.1/1-129         --ACCUUC-GG-C-C-AC-ACC----AC-U-U-U-G---AAUAAGCCUGAUC-UC-G----------C--CUG----A-UC----UCGUCU-------GA-UCUCA-GA-AGUGAA-A-----------------CAAUGUU-G-G--G---CU--UGGUUA--GUACUUGGA--UGGGAGAC-C-GCCUG-GGA---A-
AF237320.1/326-425       --GGAUGC-GA-U-C-AU-ACC----AG-C-A-C-U---AA----------A-GC-A----------C--CGG----A-UC----CCAUCA-------GA-ACUCC-GA-AGUUAA-G-----------------UGUGCUU-G-G--G---CG--AGAGUA--GUACU------------A----------GGA---A-
AY934066.1/157-271       --CCUGGU-UG-U-U-AU-AGC----AA-A-G-G-G---UU----------A-AA-A----------C--CGG----A-UC----CCAUCU------CGA-ACUCA-UU-GGAGAA-U-----------------UCCUUUA-G-C--G---CC--GAUG----GUACUUAG---UCU--UAA-G-GCUUG-GGA---G-
AF516460.1/348-446       --GGAUGC-GA-U-C-AU-ACC----AG-C-G-C-U---AA----------A-GC-A----------C--CGG----A-UC----CCAUCA-------GA-ACUAC-GAGAGU----------------------AGUACUA-G-G--A---UG--GGUGA----CCUCCUGG-------------------GAA---G-
X75364.1/777-892         --UUUGGU-AU-U-U-AU-UGC----AU-A-G-G-A---GA----------U-AU-A----------C--CUG----U-UC----CCAUGU------CGA-ACACA-GA-AGUCAA-G-----------------UCCUUUU-G-C--G---CU--GGAA----GUACUUGG----GGGUUGC-C-CCCUG-GGA---G-
M29278.1/713-832         --ACAUAC-GG-C-C-AU-AGA----UG-G-U-G-G---AA----------A-AC-U----------C--GGG----A-UC----CCGUCC-------GC-UCUCC-CAUAGAUAA-G-----------------CCACCAA-U-C--G---CU--UGACUA--GUAGUUGGG--UCGGUGAC-G-ACCAG-CGA---A-
AF516424.1/400-520       --CUUGCC-GA-U-C-AU-ACC----AG-C-A-C-U---AA----------A-GC-A----------C--CGG----A-UC----CCAUCA-------GA-ACUCC-GA-AGUUAA-G-----------------CGUGCUU-G-G--G---CG--AGAGUA--GUACUAGGA--UAGGUGCU-U-GGGCG-AGA---GU
V01425.1/590-708         --CCCUGC-GG-C-U-AC-ACC----CC-C-C-U-G---AA----------A-GA-G----------C--CUG----A-UC----UUGUCU-------GA-UCUCA-GA-AGCCAU-G-----------------CGGGGCC-G-A--C---CC--UGGUUA--GUACCUGGA--UGGGAGAC-C-ACCUG-GGA---A-
AY599019.1/4972-5080     --CCUGGU-GA-U-C-AU-AGC----GA-A-G-A-G---GU----------C-CC-A----------C--CCG----U-UC----CCAUCC------CGA-ACACG-GA-AGUUAA-G-----------------CUCUUCA-G-C--G---CC--GAUG----GUACUGCUA--U-----------UGCG-GGA---G-
AY544461.1/401-518       --CGAUGC-UU-U-A-GU-GCU----GG-U-A-U-G---AU----------CGGC-A----------U----G----A-UC----CCAUCA-------GA-ACUCC-AA-AGUUAA-G-----------------CGUGCUU-G-G--G---CG--AGAUUA--GUUCUAGGA--UGGGUGAC-C-UCCUG-GGA---A-
AY544517.1/371-474       --GGACGC-GA-U-C-AU-AUC----AG-C-A-C-U---AA----------A-GC-A----------C--CGG----A-UC----CCAUCA-------GA-ACUCC-GA-AGUUAA-G-----------------CGUGCUU-G-G--G---CG--AGAGUG--ACCUCCUGG-------------------GAA---G-
DQ867109.1/1-117         --GCUUAC-GG-C-C-AU-ACC----AG-C-C-U-G---UA----------C----G----------C--CCG----A-UC----UCGUCC-------GA-UCCUG-AA-AAAUAA-A-----------------CAUGCUU-G-G--G---CU--UGGCCA--GUACUUGGA--UGGGUGAC-C-GCCUG-GGA---A-
AY034723.1/387-496       --UAGUGC-UG-U-U-AUGAUC----GG-C-A-U-G---AU----------C-CU-A----------U--CAG----G-----------------------ACUCC-GA-AGUUAA-G-----------------CAUGUUU-G-G--G---CG--AGAGUA--GUACUAGGA--UAGGUGAC-C-UCCUG-GGA---A-
M32451.1/1-117           --CCUGGU-GC-U-U-AU-UGC----GU-G-G-U-G---GA----------A-CC-A----------C-ACCG----A-UC-----CAUAC------CGA-ACUCG-GU-UGUGAA-A-----------------CAUUACU-G-C--G---GC--GACAA----UACUUGAA---GGGUAAC-U-UUCUG-GAA---A-
M86547.1/142-262         --GCCGUC-GU-U-C-AU-ACU----GC-G-U-C-U---AA----------U-GC-A----------C--CGG----A-UC----CCAUCU-------GA-ACUCC-GA-AGUUAA-U-----------------CGGCGCA-A-G--G---CC--CGGUUA--GUACUGCGG--UAGGGGAC-U-CCGCG-GGA---A-
AJ510153.1/1-116         --UGUCGU-GU-U-A-AU-UCC----GA-U-G-A-G---GU----------C-AC-A----------C--CUG----U-UC----CCAUUC------CGA-ACACA-GA-AGUUAA-G-----------------CUUGUCA-G-G--G---CC--CAAA----GUAGUUACA---GGAACGC-C-UGUUG-CAA---G-
AF516401.1/456-574       --GAUGCC-GA-U-C-AU-ACC----AG-C-A-C-U---AA----------A-GC-A----------C--CGG----A-UC----CCAUCA-------GA-ACUCC-GA-AGUUAA-G-----------------CGUGCUU-G-G--G---CG--AGAGUA--GUACUAGGA--UAGGUGAC-C-UCCGA-AGU---U-
AF330837.1/213-340       --GUAUGC-GA-U-C-AU-ACC----AG-C-A-C-U---RA----------U-AC-A----------CAGUAG----A-UC----CCRWUYCCCAUCAGA-ACUCC-GC-AGUUAA-G-----------------CGUGCUU-G-G--G---CG--AAUAUU--GUACUAGGA--UGGGUGAC-C-UCCCG-GGA---A-
AB205145.1/27903-27784   --ACAUAC-GA-C-C-AC-AGC----CG-C-C-A-G---CC----------A-AA-U----------C--CGG----A-UC----CCGUCC-------GA-UCUCC-GCUAGAUAA-U-----------------CUGGCGA-G-C--G---CU--AGAUUA--GUAGUUGAG--UCGGUGAC-G-AUCAG-CGA---A-
AY034752.1/354-454       --GGAUGC-GA-U-C-AU-ACC----AG-C-A-C-U---AA----------A-GC-A----------C--C------------------------------------GG-AUCCCA-U-----------------CGUGCUU-G-G--G---CG--AGAGUA--GUACUAGGA--UGGGUGAC-C-UCCUG-GGA---A-
AY544430.1/375-465       --GGAUGC-GA-U-C-AU-ACC----AG-C-A-C-U---AA----------A-GC-A----------C--CGG----A-UC----CCAUCA-------GA-ACUCC-GA-AGUUAA-G-----------------CGUGCUU-G-G--G---CG--AGGAA-------------------GU------------------
AF516416.1/267-382       --CGGUGC-GG-U------AUC----CG-U-U-A-U---UA----------G-GA-G----------C--GGG----A-UC----CCAUCA-------AA-ACUCC-GA-AGUUAA-G-----------------CGUGCUU-G-G--G---CG--AGAGUA--GUACUAGGA--UAGGUGAC-C-UCCUG-GGA---A-
M24957.1/152-36          --GGUUGC-GG-C-C-AU-AUC----UA-C-C-A-G---AA----------A-GC-A----------C--CGU----U-UC----CCGUCC-------GA-UCAACUGU-AGUUAA-G-----------------CUGGUAA-G-A--G---CC--UGACCG-AGUAGUGUA----GUGGGUA-C-UGA---ACA---U-
AF135389.2/2013-1896     --CCUGGU-GU-C-U-AU-UGC----GC-U-G-U-G---GA----------A-CC-A----------C-ACUG----A-CU----CCAUCC------CGA-ACUCA-GA-GGUGAA-A-----------------CGCUGCU-G-C--G---GC--CACGA----UAGUCUAG---GGGUUGC-C-CUACG-CCA---C-
L79956.1/1-118           --AUCCUC-GG-C-C-AU-AGCC--UUU-G-C-A-U---GA----------A-AU-A----------C--CAC----G-UC----CCGUCC-------GA-UCCGU-GA-AGUCAA-G-----------------UUGCAUA-U-C--G---CU--CGGUUA--GUACCAAGG--UGGGGGAC-C-ACUUG-GGA---A-
X01545.1/1-118           --GGAAUC-GG-C-C-AU-AUU----AG-C-C-U-G---AC----------U-AG-A----------C--UGC----A-UC----CCGUCC-------GC-UCUGC-AA-AGUUAA-C-----------------CAGGCUC-A-A--G---CG--UGGGUA--GUACUCAGG--UGGGUGAC-C-ACUGG-GGA---A-
DQ867109.1/245-353       --GCUUAC-GG-C-C-AC-ACC----AG-U-G-U-G---AA----------A-GC-A----------U--CUG----A-----------------------UCUCA-GA-AGCUAA-A-----------------CACACUU-G-G--G---CU--CGAUCA--GUACUUGGA--UGGGAGAC-C-GCCUG-GAA---A-
DQ776902.1/368-481       --GGAUGC-GA-U-C-AU-ACU----AG-C-A-C-U---AA----------A-GC-A----------C--CGG----A-UC----CCAUCA-------GA-ACUCC-GA-AGUUGA-G-----------------CGUGCUU-G-G--G---CG--AGAGUA--GUACUAG-----GAUCGAU-C-CCAUC-AGA---A-
AY544260.1/501-381       --UCUGCC-GA-U-C-AU-ACC----AG-C-A-C-U---AA----------A-GC-A----------C--CGG----A-UU----CCAUCA-------GA-AAUCC-GA-AGUUAA-G-----------------CGUGCAU-G-G--G---UG--AGAGUA--CUACUAGGA--UGCGUGA--C-AUGUC-CGAUGCG-
AY034715.1/370-504       --GCAUGG-AC-U-C-AU-ACC----AG-C-A-C-U----A----------A-GC-A----------C--CGG----A-UC----CCAUCA-------GA-ACUCC-AA-AGUUAA-GCGUGCUUGGGCGAGAGUAGUGCUU-G-G--G---CG--AGAGUA--GUACUAGGA--UGGGUGAC-C-UCCUG-GGA---A-
AJ390158.1/188-305       --GGAUGC-GA-U-C-AU-ACC----AG-C-A-C-U---AA----------A-GC-A----------C--CGG----A-UC----CCAUCA-------GA-ACUCC-GA-AGUUAA-G-----------------CGUGCUU-G-G--G---CG--AGAGUA--GUACUAGGA--UGGGG--C-G-AGAGU-AGU---A-
AF516423.1/138-256       --GGUGGC-AA-U-G-GU-ACC----GC-G-U-U-G---UG----------A-AA-G----------G--GGG----A-UC----CCAUCA-------GA-ACUUC-GA-AGUUAA-G-----------------CGUGCUU-G-G--G---UG--AGAGUA--GUACUAGGA--UGGGUGAC-C-UCUUG-GGA---A-
AF330846.1/196-319       --NGUAGG-GA-U-C-AU-ACC----AG-C-A-N-U---NA----------U-AC-A----------C--GAG----A-UC----CCAUCA-------GA-ACUCC-GC-AGUUAA-G-----------------NGUGCUU-G-G--G---CG--AAUAUU--GUAAUAGGA--UGGGUGAC-C-UCCCG-GGA---A-
AF516438.1/428-540       --CCGAUC--------AU-ACC----AG-C-A-C-U---AA----------A-GC-A----------C--CGG----A-UC----CCAUCA-------GA-ACUCC-GA-AGUUAA-G-----------------CGUGCUU-G-G--G---CG--AGAGUA--GUACUAGGA--UAGGUGCU-U-GGGCG-AGA---G-
AF237322.1/124-242       --AGGGGC-GU-C-G-UU--GC----GG-U-G-G-A---AA----------A-GU-G----------G-UCGG----A-UC----CCAUCA-------GA-ACUCC-AA-AGUUAA-G-----------------CGUGCUU-G-G--G---CG--AGAGUA--GUACUAGGA--UGGGUGAC-C-UCCUG-GGA---A-
AJ508600.1/161-58        --GUCUAC-AG-C-C-AU-ACC----AU-C-C-U-G---AA----------C-AU-G----------C--CAG----A-UC----UUGUCU-------GA-CCUCU-GA-AGCUAA-G-----------------CAGGGUC-A-A--G---CC--UGGUUA--GUACUUGGG-------------------AGA---A-
M11398.1/749-868         --AUAUAC-GG-C-U-AU-AGA----UG-G-U-A-G---AA----------A-AU-U----------C--GGG----A-UC----CUAUCC-------AU-UUUCC-UAUAAAUAA-G-----------------CUACUAA-U-U--A---CU--UAACUA--GUAGUUAGG--UUGGUGAC-G-AUUAG-CGA---A-
DQ840051.1/217-335       --GGGUGC-GA-U-C-AU-ACU----AG-C-A-C-U---AA----------A-GC-A----------C--CGG----A-UC----CUAUCA-------GA-ACUCC-GC-AGUUAA-G-----------------CAUGCUU-G-G--G---CC--AGAGUA--GUACUAGGA--UGGGGGAU-C-UCCUA-GUA---A-
U62086.1/19-126          --GAAAGUUAA-G-C-GU-GCU----UG-G-G-C-G---AG----------A-GU-A----------G--UAC----U-------------------------AGG-AU-AGUUAA-G-----------------CGUGCUU-G-G--G---CG--AGAGUA--GUACUAGGA--UGGGUGAC-C-UCCUG-GGA---A-
DQ776904.1/441-560       --GAAGGU-AA-G-C-GU-GCU----UG-G-G-C-GAGAGU----------A-GU-A----------C--UAG----G-AU----GGGU---------GA-CCUCC-GA-AGUUAA-G-----------------CGUGCUU-G-G--G---CG--AGAGUA--GUACUAGGA--UGGGUGAC-C-UCCUA-GGA---A-
AY034776.1/370-483       --GGAUGC-GA-U-C-AU-ACC----AG-C-A-C-U---AA----------A-GC-A----------C--CGG----A-UC----CCAUCA-------GA-ACUCC-GA-AGUUAA-G-----------------UGUGCUU-G-G--G---CG--AGAGUA--GUACUAGGA---GG----U-C-UUAAG-UGU---G-
AF096755.1/373-488       --GGAUGCCGA-U-C-AU-ACC----AG-C-A-C-U---AA----------A-GC-A----------C--CGG----A-UC----CCAUCA-------AC-ACUCC-GA-AGUUAA-G-----------------CGUGCUU-G-G--G---CG--AGAGUA-UGUACUAGG----GA----U-C-CCAUC-UGA---A-
AJ318074.1/3315-3429     --UCUGGU-GU-C-C-UA-GGC----GU-A-G-A-G---GA----------A-GC-A----------C--ACC----A-AU----CCAUCC-------AU-CCUGG-U--GGUUAA-A-----------------CUCUACU-G-C--G---GU--GACGA----UACUGUAG---GGGAGGU-C-CUGCG-GAA---A-
AY544572.1/31-151        --ACAUGC-G-------U-ACG----UG-C-G-C-G---GAAUAU--AUUAA-GC-A-------------CGG----A-UC----CCAUCA-------GA-ACUCC-GA-AGUUAA-G-----------------CGUGCUU-G-G--G---CA--AGAGUA--GUACUAGGA--UGGGUGAC-C-UCCUG-GGA---G-
EF175853.1/1-105         --GGGUGC-GA-U-C-GU-ACC----AG-C-A-C-U---AA----------A-GC-A----------C---CG----A-UC----CCAUCA-------GA-ACUCU-UU-AGUUAA-A-----------------CGUGCUU-G-G--G---CG--AGAGUA--GUACUGGCU--U--------------G-GGU---G-
DQ867109.1/483-591       --GCUUAC-GG-C-C-AC-AUC----AG-U-G-U-G---AA----------A-GU-G----------U--CUG----A-----------------------UCUUC-GA-AGUUAA-A-----------------CACGCCU-G-U--G---CU--CGGCUA--GUACGUGGA--UGGGAAAU-C-GCCUG-AGA---A-
AF516462.1/347-450       --GGAUGC-GA-U-C-AU-ACC----AG-C-A-C-U---AA----------A-GC-A----------C--CGG----A-------------------------UCC-CA-U---CA-G-----------------CGUGCUU-G-G--G---CG--AGAGUA--GUACUAGGA--UAGGUGAC-C-UCCUG-GGA---A-
#=GC SS_cons             ..((((((.((.(.,.,,.,<<....-<.<.<.<.<...--..........-.<<.-..........-..<<<....<.<<....______......_>>.-->>>.>-.->>---.-.................>>>>>--.>.>..<...<<..-<<---..-<-<<----..-<<____>.>.-----.>>-...>.
#=GC RF                  ..ccuggc.gg.c.C.AU.Agc....gg.g.g.c.g...gA..........a.ac.A..........C..ccG....a.uC....CCAUCC......CGa.ACuCg.gA.AguUAA.G.................cgcccua.g.c..g...cc..gggguA..GuAcuggGg..UGgGuGAc.C.aCcUG.ggA...a.

X01556.1/3-118           --AGUA----GG-U-CA-UC--G-UCAAGC
X55260.1/3-119           --AGUA----GG-A-CG-CC--G-CCGGAC
M16174.1/3-119           --AGUA----GG-A-CG-CC--G-CCGGAC
X55267.1/3-119           --AGUA----GG-A-CG-CC--G-CCGGAC
M16172.1/3-119           --AGUA----GG-A-CG-CC--G-CCGGAC
AF001265.1/6033-6149     --AGUA----GG-A-CA-CC--G-CCGAAC
X05057.1/3-119           --AGUA----GG-A-CA-CC--G-CCGGAC
X15126.1/3-120           --AGUA----GG-A-CA-CC--G-CCGAAC
Z50737.1/3-119           --AGUA----GG-A-CG-CC--G-CCGGAC
X55261.1/3-119           --AGUA----GG-A-CA-CC--G-CCGGAA
Z50059.1/3-119           --AGUA----GG-A-CA-CC--G-CCGAAC
Z50061.1/3-119           --AGUA----GG-A-CA-CC--G-CCGGAC
Z50060.1/3-119           --AGUA----GG-A-CA-CC--G-CCGAAC
Z50075.1/3-119           --AGUA----GG-A-CA-CC--G-CCGAAC
Z50066.1/3-119           --AGUA----GG-A-CA-CC--G-CCGAAC
Z50062.1/3-119           --AGUA----GG-A-CA-CC--G-CCGAAC
Z50065.1/3-120           --AGUA----GG-A-CA-CC--G-CCGAAC
M33888.1/3-119           --AGUA----GG-U-CA-CC--G-CCGAAC
X05526.1/2-115           -AAGUA----GG-G-CA-CC--G-CCGAAC
X75601.1/91-203          -AAGUA----GG-A-CA-CC--G-CCGAAC
X55251.1/3-116           -AAGUA----GG-A-CA-CC--G-CCGAAC
X55259.1/3-117           --AGUA----GG-A-CA-CC--G-CCGAAC
X55254.1/3-119           --AGUA----GG-A-CA-CC--G-CCGAAC
X00991.1/1-118           -CACCC----GG-U--G-UU--G-UAGGC-
K02348.1/1-119           -CACCU----GG-U--G-UU--G-UAGGCC
K02350.1/1-119           -CGCCU----GG-U--G-UC--G-UAGACU
K02349.1/1-119           -CUCCU----GG-U--G-CC--G-UAGACU
X05233.1/1-119           -UACCU----GG-U--G-CU--G-UAGACU
X06837.1/1-119           -UACCU----GG-U--G-CU--G-UAGACU
X01534.1/1-119           -CAGCA----GG-U--G-UU--G-UAGGCU
X01535.1/1-119           -CAGCA----GG-U--G-UU--G-UAGACU
AJ243001.2/1-116         -CACCA----GA-U--G-CU--G-UUG---
X04305.1/1-118           -CACCA----CG-U--G-CU--G-UAGGC-
J01888.1/1-119           -CACCA----CG-U--G-UU--G-UAGACA
J01889.1/1-119           -CACCA----CG-U--G-UU--G-UAGAUA
X01003.1/1-119           -UACCA----GG-U--G-UC--G-UAGGCU
X00996.1/1-119           -UACCA----GG-U--G-CU--G-UAGGUU
AJ132198.1/1-116         -UACCG----GG-U--G-CU--G-UAG---
AJ312082.1/1-119         -UACCG----GG-U--G-UU--G-UAGACA
X00020.1/1-119           -UACCA----CG-U--G-UU--G-UAGGCU
X03911.1/1-119           -UACCG----GG-U--G-CU--G-UAGACU
X00998.1/1-119           -UACCG----GG-U--G-CU--G-UAGACU
M35395.1/1-119           -UACCU----GG-U--G-CC--G-UAGACA
X00994.1/1-119           -UACCU----GG-U--G-UU--G-UAGGCU
X06836.1/1-119           -UACCA----CG-U--G-CU--G-UAGGCU
M16074.1/307-425         -CCCCG----CG-U--G-AC--G-UUGGCA
X13035.1/1-119           -CACCG----CG-U--G-AC--G-UUGGCU
K02354.1/1-118           -CACCG----CG-U--G-CC--G-UUGGC-
M25201.1/1-119           -CACCA----CG-U--G-AU--G-UUGGCU
M35394.1/1-119           -CACCA----CG-U--G-AU--G-UUGGCU
X13037.1/1-119           -CACUA----CG-U--G-AU--G-UUGGCU
X01518.1/1-119           -CACUA----CG-U--G-CC--G-UUGGCA
X83208.1/1-119           -CACCG----CG-U--G-CC--G-UUGACA
X00992.1/1-119           -UACUG----GG-U--G-CC--G-UAGACU
X00022.1/1-119           -CACCG----GG-U--G-UC--G-UUGUCA
X01004.1/1-119           -UACCG----GG-U--G-UU--G-UAGGCA
AJ417699.1/1-119         -UACCG----GG-U--G-UU--G-UAGGCU
X00997.1/1-119           -UACCG----UG-U--G-CA--G-UAGGCU
X06834.1/1-119           -UACCA----GG-U--G-CU--G-UAGACU
X01002.1/1-119           -UACUA----GG-U--G-CC--G-UAGACU
X00993.1/1-119           -UACUA----GG-U--G-CU--G-UAAGCA
X05234.1/1-119           -UACCA----GG-U--G-CU--G-UAAGCA
X06835.1/1-119           -CCCUA----GG-U--G-CU--G-UAAGCA
X57691.1/1-116           -UACCU----CA-U--G-CC--G-UAGGC-
AB015590.1/1-119         -UACCA----GG-U--G-CU--G-UAAGCU
V00647.1/1-119           -UACCA----GG-U--G-UU--G-UAAGCU
V00648.1/1-119           -UACCA----GG-U--G-UU--G-UAAGCU
D00076.1/1-119           -UACCA----GG-U--G-UU--G-UAGGCU
X04309.1/2-120           -UACCA----GG-U--G-UU--G-UAGGCU
M10817.1/1-119           -UACCG----GG-U--G-CU--G-UAGGCU
X71804.1/109-227         -UACCG----GG-U--G-CU--G-UAGGCU
X12624.1/61-178          -UACCA----GG-U--G-UU--G-UAGGC-
X12622.1/1-118           -UACCU----GG-U--G-CU--G-UAGGC-
X16851.1/1-119           -UACCA----GG-U--G-CU--G-UAGGCA
M10850.1/361-479         -UACCA----GG-U--G-UC--G-UAGGCU
J01012.1/1-119           -UACCG----GG-U--G-UC--G-UAGGCU
K01537.1/51-169          -UACCA----GG-U--G-UC--G-UAGGCU
J01009.1/607-725         -UACCA----GG-U--G-UC--G-UAGGCU
X00190.1/1-118           -UACCG----AG-U--G-UC--G-UAGGC-
M24954.1/1-119           -UACCA----GG-U--G-CA--G-UAGGCU
X13034.1/1-119           -CACCG----GG-A--G-UU--G-UAGGCA
V00476.1/1-119           -UACUG----GU-U--G-CU--G-UAGAAA
M27961.1/79-196          -UCCCA----GG-U--G-CU--G-UAAGC-
X16225.1/825-943         -UCCUG----GA-U--G-UU--G-UAAGCU
X01536.1/1-119           -UCGCU----GG-U--G-CU--G-CAGGCU
X01550.1/1-119           -UACUG----GG-U--G-UC--G-CUACCU
M34003.1/489-607         -UCCAC----CG-U--G-CC--G-UAUCCU
M28984.1/1-119           -UCCAC----CG-U--G-CC--G-UAUCCU
M36306.1/1-119           -UACCA----CG-U--G-CU--G-UAAUCU
X02036.1/1-119           -UCCCA----CG-U--G-CU--G-CAUUCU
X06833.1/1-115           -CUCAC----AG-U--G-UC--G-UACU--
AF072692.1/240-358       -GUCCU----UG-U--G-UU--G-CACCUC
X15199.1/158-276         -GUCCU----CG-U--G-UU--G-CACCUC
X06844.1/1-119           -GUCCU----CG-U--G-UU--G-CACUUU
AF331021.1/183-301       -GUCCU----CG-U--G-UU--G-CAUCCC
X65710.1/35-152          -GUCCU----CG-U--G-UU--G-CACCC-
X05059.1/1-119           -GUCCU----CG-U--G-UU--G-CACCCC
X56490.1/1-119           -GUCCU----UG-U--G-UU--G-CACCCC
X06843.1/1-119           -GUCCU----CG-U--G-UU--G-CAACCC
AF101250.1/1-119         -GUCCU----CG-U--G-UU--G-CACCCC
X06840.1/1-119           -GUCCU----CG-U--G-UU--G-CACCCU
AF237335.1/140-258       -GUCCU----CG-U--G-UU--G-CAUUCC
M18171.1/1-119           -GUCCU----UG-U--G-UU--G-CAUCCC
X55697.1/1-119           -GUCCU----CG-U--G-UU--G-CAUCCC
X13040.1/1-118           -GUCCU----CG-U--G-UU--G-AACCCU
M18170.1/1-119           -GUCCU----UG-U--G-UU--G-CAUCCC
X01620.1/1-118           -GUCCC----GG-U--G-CU--G-CACCCU
X00378.1/2-120           -GUCCU----GG-U--G-CU--G-CACCCU
X00377.1/2-120           -GUCCU----GG-U--G-CC--G-CACCCC
M10435.1/2-120           --GUCC----GG-G-UG-CC--G-CACCCU
M10434.1/1-119           -GUCCU----AA-U--A-UU--G-CACCCU
M10433.1/1-119           -GUCCC----AG-U--G-UU--G-CACCCU
X06996.1/1-118           -GUCCU----AG-U--G-UU--G-CACCC-
X06995.1/1-119           -GUCCU----AG-U--G-UU--G-CACCCA
M10432.1/1-119           -GUCCC----GG-U--A-UU--G-CACCCU
M10436.1/2-120           -GUCCC----GG-U--G-CC--G-CGCCCA
X01618.1/1-119           -GUCCC----GG-U--G-CU--G-CAUCCA
X01619.1/1-119           -GUCCC----GG-U--G-CU--G-CAUCCA
X01617.1/1-119           -GUCCC----GG-U--G-CU--G-CAUCCA
M10437.1/2-120           -GUCCC----GG-U--G-CU--G-UACCUA
X52052.1/4-118           -GUCCU----GG-U--G-UG--G---AACC
X52049.1/2-120           -GUCCU----CG-U--G-AC--G-AACCCA
X52050.1/1-119           -GUCCG----AG-U--G-UC--G-UACCUU
M10358.1/2-120           -CCCCG----AG-U--G-AC--G-UAGUGU
M10202.1/3-117           -CCCCG----AG-U--G-AC--G-UAG---
M10438.1/2-120           -CCCCU----GG-U--G-CU--G-UAGUGU
X52047.1/2-120           -UCCCC----AG-U--G-AC--G-UAGUGU
X52048.1/2-120           -UCCCC----AG-U--G-UC--G-UAGUGU
V01420.1/2-120           -UCCCC----UG-U--G-CU--G-UAUCGC
X52051.1/2-120           -UCACC----GG-U--G-AC--G-CAUUGC
J01851.1/1-119           -GCCCU----CG-U--G-CU--G-ACAGCU
K02343.1/1-119           -GCCCA----UG-U--G-CU--G-AUAGCU
J01872.1/1-119           -GUCCU----CG-U--G-UU--G-ACAACC
AJ419791.1/210-328       -CUUCA----GG-U--G-CU--G-AUAGCU
J01893.1/5-114           -GUCCC----AG-U--G-UC--G-A-----
X00475.1/121-239         -GUCCC----AG-U--G-UC--G-ACAGCC
M25115.1/1-122           -GUCCUU--AGG-G-UG-CU--G-UCAGCU
M19136.1/148-266         -CACCA----GG-U--G-AU--G-AGUCAU
X01551.1/1-119           -UACGA----GG-U--G-GU--G-UCGACU
K03160.1/1-118           -UCCUG----GG-U--G-CU--G-UGGUU-
M58368.1/1-118           -UCCUG----GG-U--G-CU--G-UGGUU-
X00073.1/1-117           --UCCU----GG-G-UG-CU--G-UGGUU-
X00074.1/1-118           -UCCUG----GG-U--G-CU--G-UGGUU-
M58384.1/1-118           --UCUU----GG-G-UG-CU--G-UGGUU-
K02344.1/1-118           -UCCUG----GG-U--G-CU--G-UGGUU-
K03168.1/1-118           -UCCUG----GG-U--G-CU--G-UGGUU-
X01570.1/1-119           -UCCUG----GG-U--G-CU--G-UGGUUU
Z49275.1/645-762         -UCCUG----GG-U--G-CU--G-UGGUU-
X06851.1/1-118           -UCCUA----GG-U--G-CU--G-UGGUU-
X73890.1/1-118           -UCCUG----GG-U--G-CU--G-UGGUU-
X73589.1/1-118           -UCCUG----GG-U--G-CU--G-UGGUU-
M35578.1/1-118           -UCCUG----GG-U--G-CU--G-UGGUU-
X00574.1/1-118           -UCCUA----GG-U--G-CU--G-UGGUU-
K03169.1/1-118           -UCCUA----GG-U--G-CU--G-UGGUU-
X06854.1/5-111           -UCCUA----GG-U--G-C-----------
M58383.1/4-115           -UCCUA----GG-U--G-CU--G-UG----
K03161.1/1-118           -UCCUG----GG-U--G-CU--G-UGGUU-
X06852.1/1-118           -UCCUG----GG-U--G-CU--G-UGGUU-
X00575.1/1-121           -UCCUGC-CAGG-U--G-CU--G-UGGUU-
M35576.1/1-118           -UCCUG----AG-U--G-CU--G-AAGUU-
X00069.1/1-118           -UCCUG----GG-U--G-CU--G-CAGUU-
X00071.1/1-118           -UCCUG----AG-U--G-CU--G-CAGUU-
X00070.1/1-118           -UCCUA----GG-U--G-CU--G-CAGUU-
X00072.1/1-118           -UCCUG----GG-U--G-CU--G-CGGUU-
M58387.1/5-112           -UCCCU----GC-U--G-C-----------
X67494.1/1-118           -UCCCU----AG-U--G-CC--G-AGGUU-
X05535.1/1-118           -GCCCU----GG-U--G-CU--G-UUCCU-
X05534.1/1-118           -GCCCU----GG-U--G-CU--G-UUCCU-
D16558.1/6715-6832       -GCCCU----GG-U--G-CU--G-UUCCU-
X05532.1/1-118           -ACCCU----GG-U--G-CU--G-UUCCU-
X05533.1/1-118           -GCCCC----GG-U--G-CU--G-UUCCU-
D00058.1/1-118           --UCCC----GG-G-UG-UU--G-UUCUU-
M58385.1/5-116           --UCCG----GG-U-UG-CU--G-CA----
M36310.1/2-120           -UACGA----AG-U--G-CU--G-UAAUUU
M36307.1/1-119           -UACGA----AG-U--G-CC--G-UAGCUU
M36308.1/1-119           -UACUU----AG-U--G-UC--G-UUAUUU
M36309.1/1-120           -UACCG----GG-U--G-UC--C-CAGCUU
M36313.1/2-120           -UACUA----GG-U--G-CU--G-AUGUUU
X01543.1/1-118           -UACCG----CG-U--G-CU--G-UAGUU-
M36312.1/2-120           -UACCC----UG-U--G-CU--G-UAAUUU
M36316.1/2-120           -UACGG----CG-U--G-CC--G-UAGGUC
M36315.1/3-121           -UACGG----CG-U--G-CC--G-UAAGUC
M36314.1/2-120           -UACGA----UG-U--G-CC--G-UAAGUU
X01544.1/1-118           -UACGU----CG-U--G-CU--G-UAGUU-
M28193.1/1-119           -UACGA----CG-U--G-CU--G-UAGCUU
M36311.1/2-120           -UACUG----GU-U--G-CU--G-UAGUUU
X58912.1/148-266         -UACUG----GU-U--G-CU--G-UAGUU-
V01120.1/2-120           -UACGC----UA-U--G-UC--G-UAGGUU
X00867.1/1-119           -UACCG----GC-U--G-UU--G-UAUGU-
X00865.1/1-119           -UACCU----GC-U--G-UU--G-UAUGU-
X00866.1/1-119           -UACCG----GC-U--G-UU--G-UAUGU-
X00864.1/1-119           -UACCG----GC-U--G-UU--G-UAUGU-
X00687.1/1-119           -UCCCU----AC-U--G-UU--G-UAUGU-
X00689.1/1-119           -UCCCA----GC-U--G-UU--G-UAUGU-
X03567.1/108-226         -UCCCA----GC-U--G-UU--G-UAUGU-
X00691.1/1-119           --UCCC----UU-C-UG-UU--G-UAUGU-
X00692.1/1-119           -UCCUC----AC-U--G-UU--G-UAUGU-
X16688.1/41-159          -UCCCA----GC-U--G-UU--G-CAUGU-
X06849.1/1-119           -CACUG---UGC-U--G-CC--G-CAGGU-
X06847.1/1-119           -CACUG---UGC-U--G-CC--G-CAGGU-
M35571.1/1-119           -CACUG---UGC-U--G-CC--G-CAGGU-
X06848.1/1-119           -CACUG---UGC-U--G-CC--G-CAGGU-
M35573.1/1-119           -UACUG---UGG-U--G-UU--G-CACUU-
M35574.1/1-119           -CAUUG---UGG-U--G-UU--G-CACUU-
X00067.1/1-119           -UACUC---UGG-U--G-CC--C-CAGGU-
X00068.1/1-119           -UACUC---UGG-U--G-CC--C-CAGGU-
M35572.1/1-119           -UACUC---UGG-U--G-CC--C-CAGGU-
D10525.1/1-120           -CGGGU----GG-U--A-CU--G-AAGGU-
D10532.1/1-120           -CAGAA----GG-U--G-CU--G-CAGUU-
D10530.1/1-120           -CUGAA----GG-U--G-CU--G-UAGUU-
X16634.1/937-1057        -ACUAU----UG-U--G-CU--G-CAAUCU
D10535.1/1-121           -ACUCU----CG-U--G-CU--G-CAAUCU
D10529.1/1-121           -ACUCU----CG-U--G-CU--G-CAAUCU
K01050.1/1-121           -ACUCA----GG-U--G-CU--G-CAAUCU
M19950.1/1-120           -ACUCA----GG-U--G-CU--G-CAAUC-
D10533.1/1-120           -ACUCA----GG-U--G-CU--G-CAAUC-
D10527.1/1-120           -ACUCA----GG-U--G-CU--G-CAAUC-
D10534.1/1-121           -ACUCA----GG-U--G-CU--G-UAGUUU
D10528.1/1-121           -AUUCA----GA-U--G-CU--G-CAAUCU
D10526.1/1-121           -AUUGU----GG-U--G-CU--G-CAAUCU
D00063.1/1-121           -UCGCG----UG-U--G-UC--G-UAUGUU
X05541.1/1-121           -UCUCG----UG-U--G-CC--G-CAUGUU
X13222.1/1-121           -UCUCG----UG-U--G-CC--G-CAUGUU
X68666.1/1-122           -CCCCA----AG-U--G-CC--G-UACGUU
K02362.1/1-121           -CCCCC----AA-U--G-CU--G-UACGUC
X01000.1/1-121           -CCCCC----AA-U--G-CU--G-UACGUC
D00062.1/1-121           -UCGCG----CG-U--G-CU--G-AAUGUU
X05527.1/1-120           -UCCCC----GG-U--G-CC--G-AAUGU-
D00061.1/1-120           -CCCCC----UG-U--G-CC--G-CAUGU-
X00999.1/1-121           -UCCCC----AG-U--G-CU--G-AAUGUU
X05528.1/1-121           -AUCUG----GG-U--G-CU--G-AAUGUU
M28975.1/65-183          -CCCUG----AG-U--G-CC--G-UACUCC
X54477.1/2-120           -CCCGG----GG-U--G-CC--G-UACUCC
M25202.1/1-119           -CAUAG----GG-U--G-CU--G-UAUACU
M32450.1/1-119           -CAUCG----GG-U--G-CU--G-UACACU
X02031.1/1-118           -CACUG----GG-U--G-CU--G-UACGCU
X01484.1/2-120           -CACUG----GG-U--G-CU--G-UACGCU
X06839.1/3-124           -GCGCNN-NACG-U--A-CU--G-UACAGC
M38645.1/2-120           -CCUGG----UG-U--G-CU--G-UAGUGC
X02706.1/2-120           -UCCUC----AG-U--G-AC--G-ACCUGG
X02707.1/2-120           -CCCUC----AG-U--G-AC--G-ACCUGU
K02345.1/1-118           -GCCCU----CG-U--G-AC--G-AUCGU-
D00059.1/1-118           -GCCUG----GG-U--A-CU--G-UUCGU-
X06104.1/1-119           -GCGUG----CG-U--G-AC--G-GCUGUU
X06103.1/1-119           -GCACG----CG-U--G-GG--G-CUCAUU
AL445066.1/280290-280410 -GCGCA----AU-A-UG-CU--G-UUACCA
X07545.1/505-619         -CCGUU----CU-G-AG-CU--G-GGAU--
U05019.1/544-658         CCUCUC----UG-A--G-CU--G-GGAU--
M21086.1/8-123           -CGCCC----CC-A-AG-CC--G-GGAU--
X05870.1/304-418         -CCCCA----CU-A-AG-CU--G-GGAU--
X01588.1/5-119           -CCCCA----CU-A-AG-CU--G-GGAU--
M16530.1/8-123           --ACCG---CCG-U--G-CU--G-GGA---
AF034619.1/5584-5700     --AUCC----GGUU-CG-CC--G-CCA---
L27163.1/1-119           --ACCG----GGUU-CG-CC--G-CUAC--
X03407.1/5927-6048       --AUCC----GGUU-CG-CC--G-CCUACU
L27170.1/1-120           -AUCCG----GU-U-CG-CC--G-CCAC--
L27168.1/1-120           --AUCU----GAUU-CG-CC--G-CCACC-
X72495.1/5075-5190       --AGCC----GAUU-CG-CC--G-CC----
X14441.1/5-123           -AUCCA----GU-U-CG-CC--G-CCCCU-
X02128.1/24-139          -AUCCA----GU-U-CG-CC--G-CCC---
L27236.1/1-122           -CCGCG----GU-U-CG-CC--G-CCUGCC
L27166.1/1-122           --CCAC----GAGU-CG-CC--G-CCUACC
L27169.1/1-121           --CCAC----GAGU-CG-CC--G-CCUAC-
L27167.1/1-122           --CCAC----GAGU-CG-CC--G-CCUGCC
L27162.1/2-122           --GCGG----GGUU-CG-CC--G-CCUGCC
L27343.1/3-116           --CGCU----GGUU-CG-CC--G-CC----
X72588.1/6990-7093       --AACU----------G-------------
X62865.1/3-123           --CUCU----GGAU-CG-CU--G-CCAACU
M36188.1/5-125           --CUCU----GGAU-CG-CU--G-CCAUAC
X62864.1/3-123           --CUCU----GGAU-CG--U--G-CCAUAU
X62860.1/3-123           -CUGCG----GA-U-AG-CU--G-CCAGCU
X62862.1/2-123           -AUAUG----GA-A-CG-CU--G-CCACCA
M34910.1/5-126           -AUAUG----GA-A-CG-CU--G-CCAUCU
X62861.1/3-124           --CUAU----ACUC-CG-CU--G-CUGAUC
X62863.1/2-121           --AUCU----GCGU-CG-CU--G-CUAGC-
D90253.1/251-366         --AGCA----GG-A-CG-GU--G-CCA-CA
X62859.1/3-124           GCUCAU----AA-C--G-CU--G-CCGGCC
X62858.1/1-121           --GCCC----ACUU-CA-CU--G-CCAGCA
X62857.1/1-121           --GCCC----ACUU-CA-CU--G-CCAGAC
M36187.1/5-126           --GCCC----ACUU-CA-CU--G-CCAGAC
M36186.1/5-125           --GCCC----ACUU-CA-CU--G-CCAGCC
X15364.1/6601-6721       --GCCC----AUUU-CA-CU--G-CCAGCC
M26976.1/105-223         --CCUC----CA-A-CG-UC--G-CCGGCC
X15329.1/3-123           --CCGG----GG-A-CG-CC--G-CCGGCC
X07692.1/700-821         --GCCG----GGGA-CG-CC--G-CCGGCC
M34911.1/4-118           -CAGGG----UG-A-CG-CU--G-UUGAUC
X02729.1/3021-3135       CAAAGU----GA-C--G-CC--G-UUAGUC
X00916.1/1218-1332       CAAGGU----GA-C--G-CU--G-CCGAUC
AB035926.1/5989-6104     --AGUA----GG-G-AA-CU--G-CCAGGC
AF170176.1/1092-1207     --AGUA----GG-G-AA-CU--G-CCAGGC
X00501.1/7-121           --AGUA----GG-G-AA-CU--G-CCAGAC
X02264.1/3-118           --AGUA----GG-G-AA-CU--G-CCAGGC
X02039.1/3-118           --AGUA----GG-G-AA-CU--G-CCAGGC
X05519.1/1-116           --AGUA----GG-G-CA-CC--G-CCAGGU
X00931.1/3-117           --AGUA----GG-A-CA-CU--G-CCAGGC
X02259.1/3-117           --AGUA----GG-A-CA-CU--G-CCAGGC
X02258.1/3-117           --AGUA----GG-A-CA-CU--G-CCAGGC
X15180.1/3-118           --AGUA----GG-U-CA-UU--U-CCAGGC
X15181.1/3-118           --AGUA----GG-U-CA-UU--U-CCAGGC
M16533.1/3-118           --AGUA----GG-U-CA-UU--U-CCAGGC
X02250.1/3-118           --AGUA----GG-U-CA-UU--G-CCAGGC
X02249.1/3-117           --AGUA----GG-U--A-UC--G-CCAGGC
X02030.1/3-120           --AGUA----GG-A-CA-UC--G-CCAGGC
X05041.1/3-118           --AGUA----GG-A-CA-UC--G-CCAGGC
X06688.1/3-118           --AGUA----GG-A-CA-UC--G-CCAGGC
X15179.1/3-118           --AGUA----GG-A-CA-UC--G-CCAGGC
X02251.1/3-118           --AGUA----GG-A-CA-UC--G-CCAGGC
X02022.1/3-118           --AGUA----GG-A-CA-UC--G-CCAGGC
X02255.1/3-118           --AGUA----GG-A-CA-UC--G-CCAGGC
X02254.1/3-118           --AGUA----GG-A-CA-UC--G-CCAGGC
X02253.1/3-118           --AGUA----GG-A-CA-UC--G-CCAGGC
X02241.1/3-119           --AGUA----GG-A-CA-UC--G-CCAGGC
X02236.1/3-119           --AGUA----GG-A-CA-UC--G-CCAGGC
X02235.1/3-118           --AGUA----GG-A-CA-UC--G-CCAGGC
X02242.1/7-110           --AGUA----GG-A-CA-U-----------
X02243.1/3-118           --AGUA----GG-A-CA-UC--G-CCAGGC
X02247.1/3-118           --AGUA----GG-A-CA-UC--G-CCAGGC
X03701.1/3-119           --AGUA----GG-U-CA-CC--G-CCAGGC
X02239.1/3-118           --AGUA----GA-A-CA-UC--G-CCAGGC
X00930.1/3-118           --AGUA----GA-A-CA-UC--G-CCAGGC
X02248.1/3-118           --AGUA----GA-A-CA-UC--G-CCAGGC
X02237.1/3-118           --AGUA----GA-A-CA-UC--G-CCAGGC
X02238.1/3-118           --AGUA----GA-A-CA-UC--G-CCAGGC
X02246.1/3-118           --AGUA----GA-A-CA-UC--G-CCAGGC
X02252.1/3-118           --AGUA----GG-A-CA-UC--G-CCAGGC
X06687.1/3-118           --AGUA----GG-A-CA-UC--G-CUAGGC
X00932.1/3-118           --AGUA----GG-A-CA-UC--G-CCAGGC
X16193.1/4-119           --AGUA----GG-A-CA-UC--G-CCAGGC
X02260.1/3-117           --AGUA----GG-A-CA-UU--G-CUAAGC
X06694.1/9-124           --AGUA----GG-U-CA-UC--G-UCAAGC
X05517.1/3-118           --AGUA----GG-U-CA-UC--G-UCAAGC
AF134704.1/5562-5676     --AGUA----GG-U-CA-UC--G-UCAAG-
X01557.1/3-118           --AGUA----GG-U-CA-UC--G-UCAAGA
X01555.1/3-118           --AGUA----GG-U-CA-UC--G-UCAGGC
U26684.1/296-411         --AGUA----GG-A-CA-GU--A-UCAGGU
M35563.1/5-120           --AGUA----GG-U-CA-AC--G-CCAGGC
M11537.1/2-117           --AGUA----GG-U-CA-AC--G-CCAGGC
U09230.1/4482-4597       --AGUA----GG-U-AU-CA--G-CCAGGC
X02631.1/2-115           --AGUA----AG-U-CA-UC--G-CCAGCU
M11536.1/2-116           --AGUA----GG-U-CA-UC--C-CCAAGC
X05081.1/5-114           --AGUA----GG-U-CA-UC--G-CCA---
Y00159.1/2-117           --AGUA----GG-U-CA-UC--G-CCAGGA
M11535.1/2-117           --AGUA----GG-U-CA-UC--G-CCAAGC
M35565.1/3-118           --AGUA----GG-U-UA-UC--G-CCAAGA
M35566.1/3-117           --AGUA----GG-U-CA-UC--G-UCAGGC
X05053.1/3-118           --AGUA----GG-U-CA-CU--G-CCAGGC
X00757.1/2-119           --AAUA----GC-U-CG-AC--G-CCAGGU
X02637.1/3-120           --AAUA----GC-U-CG-AU--G-CCAGGA
X02731.1/3-119           --AAUA----GC-U-CA-AU--G-CUAGGC
M10364.1/2-118           --AAUA----GC-U-AA-CC--G-CCAGGG
AJ131583.1/3-115         --AGUA----GG-U-CA-UC--G-UCAGGC
AJ131585.1/3-115         --AGUA----GG-U-CA-UC--G-UCAGGC
AJ131598.1/3-114         --AGUA----GG-U-CA-UC--G-UCAGG-
AJ131602.1/3-115         --AGUA----GG-U-CA-UC--G-UCAGGC
AJ131595.1/3-115         --AGUA----GG-U-CA-UC--G-UCAGGC
X16194.1/2-114           --AGUA----GG-U-CA-UC--G-UCAGGC
AJ131597.1/3-113         --AGUA----GG-U-CA-UC--G-UCAG--
AJ131599.1/3-114         --AGUA----GG-U-CA-UC--G-UCAGG-
M35569.1/4-116           --AGUA----GG-U-CA-UC--G-UCAGGC
M35568.1/2-115           --AGUA----GG-A-CA-UC--G-UCAGGC
AJ131586.1/3-115         --AGUA----GG-U-CA-UC--G-UCAAGC
X02628.1/2-114           --AGUA----GG-U-CA-UC--G-UCAAGC
AJ131588.1/3-114         --AGUA----GG-U-CA-UC--G-UCAGG-
AJ131590.1/3-114         --AGUA----GG-U-CA-UC--G-UCAGG-
X05524.1/5-117           --AGUA----GG-U-CA-UC--G-UCAGGC
AJ131589.1/3-115         --AGUA----GG-U-CA-UC--G-UCAGGC
M35567.1/3-116           --AGUA----GG-U-CA-UC--G-UCAAAC
X02630.1/3-115           --AGUA----GG-U-CU-CC--G-CCAAGC
AJ131591.1/3-116         --AGUA----GG-U-AA-UC--G-UCAGGC
AJ131592.1/3-116         --AGUA----GG-U-AA-UC--G-UCAGGC
AJ131593.1/3-115         --AGUA----GG-U-AA-UC--G-UCAGGC
X02629.1/3-115           --AGUA----GG-U-AA-UC--G-UCAGGC
AJ131600.1/3-115         --AGUA----GG-U-CA-UC--G-UCAGGC
AJ131601.1/3-115         --AGUA----GG-U-CA-UC--C-CCAGGC
AJ131587.1/3-115         --AGUA----GG-U-CA-UC--G-CCAGGC
M11538.1/4-116           --AGUA----GG-A-CA-UC--G-UCAGGC
M34765.1/1-114           --AGUA----GG-U-CA-UC--C-CCAAGC
M11540.1/3-116           --AGUA----GG-U-CA-UC--G-UCAGAC
U18089.1/3485-3600       --AGUC----GG-U-CA-CC--G-CCAGAC
M11541.1/4-119           --AGUC----GG-U-CA-CC--G-CCAGAC
M11716.1/2-115           --AGUA----GG-U-CA-CC--G-CCAGAC
X79704.1/3397-3511       --AGUA----GG-U-CA-CC--G-CCAGUU
M11715.1/3-118           --AGUA----GG-A-CA-CU--G-CCAGGC
M34758.1/2-116           --AGUA----GG-G-AA-CU--G-CCAGGC
X05052.1/3-119           --AGUA----GG-U-CA-UC--G-CCAGGC
M34759.1/7-109           --AGUA----GG-G-AA-U-----------
M34762.1/3-116           --AGUA----GG-G-AA-UU--G-CMAAA-
M34764.1/3-118           --AGUA----GG-G-CA-UU--G-CMAAGC
M34763.1/3-117           --AGUA----GG-G-CA-UU--G-CMAAG-
M34761.1/2-116           --AGUA----GG-U-CA-UC--G-CMAAG-
M34760.1/2-117           --AGUA----GG-U-CA-UC--G-CMAAGC
AF051554.1/130-236       --AGUA----GG-U-CG-UU--G-CCAAGU
AF051555.1/130-236       --AGUA----GG-U-CG-UC--G-CCAAGU
AJ235270.1/260875-260989 --AGUA----AG-U-CG-CU--G-CCAAGC
AF088897.1/10366-10481   -GAGUA----GG-U-CG-UC--G-CCAGGC
X16191.1/4-119           --AGUA----GG-U-CG-UC--G-CCAGGC
X03905.1/4-117           --AGUA----GG-U--G-CC--G-CCAGGC
L37445.1/4-118           -GAGUA----GG-U-CG-UU--G-UCCAAG
L37451.1/4-118           --AGUA----GG-U-CG-CC--G-CCAUGG
L37446.1/4-117           --AGUA----GG-U-CG-CU--G-CCAAG-
L37447.1/4-116           -GAGUA----GG-C--G-UC--G-CCAAG-
L37450.1/2-118           -GAGUA----GG-G-UG-CC--G-CCAAGG
X52299.1/5-122           --AGUC----GG-UGCA-GU--G-CGGGGG
X52300.1/5-122           --AGUC----GG-UGCA-GU--G-CGGGGG
X01590.1/5-121           --AGUA----GG-U-CG-GU--G-CGGGGG
M33891.1/4-123           --GCGA----GG-C-CGCUC--G-CGCGCA
M16531.1/2-121           --AGUA----GG-U-CG-UC--C-CGGGGG
M16532.1/2-117           --AGUA----GG-U-CG-UG--G-UCCGGG
AF008220.1/5185-5300     --AGUA----GG-A-CG-CC--G-CCAAGC
K03155.1/22-137          --AGUA----GG-A-CG-CC--G-CCAAGC
X02013.1/1-116           --AGUA----GG-A-CG-CC--G-CCAAGC
X05525.1/1-116           --AGUA----GG-A-CG-CC--G-CCAAGC
X13662.1/1-116           --AGUA----GG-A-CG-UC--G-CUAAG-
X13007.1/1-116           --AGUA----AG-A-CG-UU--G-CUAGGC
X75615.1/8-118           --AGUA----GG-A-----C--G-UCGCUA
K01389.1/140-255         --AGUA----GG-A-CA-UC--G-CCAGGC
X13005.1/1-116           --AGUA----GG-A-CG-UC--G-CUGGGC
X13006.1/1-116           --AGUA----GG-A-CG-UC--G-CUGGGC
Z11820.1/5-112           --AGCA----GG-A-CG-CC--G-CU----
X12884.1/1-117           --AGUA----GG-U-CA-CU--G-CCAGGC
X02025.1/1-116           --AGUA----GG-A-CG-CU--G-CCAGGC
X06578.1/1-116           --AGUA----GG-A-CG-UU--G-CCGGC-
Z11821.1/3-116           --AGUA----GG-A-CG-UU--G-CCAGGC
Z11825.1/3-116           --AGUA----GG-A-CG-CU--G-CCAGGC
Z11824.1/3-116           --AGUA----GG-A-CG-CU--G-CCAGGC
Z11819.1/3-116           --AGUA----GG-A-CG-CU--G-CCAGGC
Z11818.1/3-116           --AGUA----GG-A-CG-UU--G-CCAGGC
Z11822.1/1-116           --AGUA----GG-A-CG-CU--G-CCAGGC
Z11823.1/1-116           --AGUA----GG-A-CG-UU--G-CCAGGC
Z11816.1/1-116           --AGUA----GG-A-CG-CU--G-CCAGGC
M36156.1/2-116           --AGUA----GG-A-CG-UU--G-CCGGGC
M36157.1/2-116           --AGUA----GG-A-CG-CU--G-CCGGGC
M36159.1/2-116           --AGUA----GG-A-CG-UU--G-CCGGGC
M58416.1/2-116           --AGUA----GG-A-CG-CU--G-CCGGGC
X02024.1/3-117           --AGUA----GG-A-CG-UU--G-CCAGGC
X02023.1/1-116           --AGUA----GG-A-CG-UU--G-CCAGGC
M33886.1/1-116           --AGUA----GG-A-CG-UU--G-CCAGGC
X61068.1/253-364         --AAUA----GG-A-CG-UU--G-CCAGGC
X61066.1/168-278         --AAUA----GG-A-CG-UU--G-CCAGGC
X02713.1/1-117           --GAUA----GG-A-CG-UC--G-CAAUGC
X01950.1/1-117           --GAUA----GG-A-CG-UC--G-CGAUGC
K02687.1/1-115           --AGUA----GA-A-CG-UU--G-CCAGGC
K02688.1/1-115           --AGUA----GG-A-CG-UU--G-CCAGGC
X02026.1/1-117           --GAUA----GG-A-CG-UU--G-CCACGC
X12886.1/1-117           --GGUA----GG-A-CG-UU--G-CCAUGC
X02027.1/1-117           --AGUA----GG-A-CG-UC--G-CCACGC
X15245.1/36-152          --GAUA----GG-A-AG-CU--G-CCGCGC
X15246.1/11-127          --GAUA----GG-A-AG-CU--G-CCGCGC
M36152.1/2-117           --AGUA----GG-A-CG-UA--G-CCGCGU
S43413.1/98-213          --AUAC----GG-U-AG-UC--G-CUUAGC
X00081.1/2-117           --AUAU----GC-G-AG-UG--G-CCAAGU
X01589.1/1-117           --AGUA----GG-U-CG-UU--G-CCAGGC
M10816.1/1-117           --AGUA----GG-U-CG-UU--G-CUAGGC
AJ251080.1/1-117         --AGUA----GG-U-CG-CU--G-CUAGGC
X55252.1/1-115           --AGUA----GG-U-CG-UU--G-CCAGGC
X02028.1/1-117           --AGUA----GG-A-CG-UC--G-CCAGGC
M33889.1/1-117           --AGUA----GG-A-CG-UU--G-CCAGGU
D90255.1/422-538         --AGUA----GG-A-CA-UU--G-CCGGGU
AB001721.1/2735-2851     --AGUA----GG-A-CG-UU--G-CCGGGU
AF036708.1/19036-19140   --AAUA----GG-A-AA-AU--A-UCACGC
L08897.1/5770-5874       --AAUA----GG-A-AA-AU--A-UCACGC
AF272626.1/2982-3085     --AAUA----GG-U-CA-UC--G-CUACGC
U01070.1/190-289         --AAUA----GG-A-AG-UU--A-CUC---
M30199.1/68-167          --AAUA----GG-G-AG-UU--A-CUC---
X57791.1/153-262         --AGUA----GG-U-UA-UU--G-CCAGG-
V00646.1/1-107           ---AUA----GC-A-AG-CU--G-CCAGUU
X06099.1/1-107           ---AUA----GC-A-AG-CU--G-CCAGUU
M29167.1/1-109           ---AUA----GC-A-AG-CU--G-CCAGUU
X06098.1/1-107           --AAUA----GG-G-CA-GU--G-CCAGGU
M35170.1/2-108           --AGUA----GG-U--A-UC--G-CCGGCC
M35168.1/2-110           --AGUA----GG-U-GA-UU--G-CCAGAC
M35167.1/2-111           --AGUA----GG-U-UA-UC--G-CCGGAC
M35169.1/2-109           --AGUC----GG-U-GA-UC--G-CCGGAU
M35164.1/2-109           --AGUA----GG-U--A-UC--G-CCGGAU
M35165.1/2-110           --AGUA----GG-U--C-UU--G-CCGGAU
M35166.1/2-110           --AGUA----GG-U--A-UC--G-CCGGAU
M36154.1/1-117           --AGUA----GG-A-CG-UC--G-CCAGGU
M36155.1/1-117           --AGUA----GG-A-CG-UC--G-CCAGGU
X13663.1/1-117           --AGUA----GA-A-CG-UU--G-CUAGGU
M33887.1/1-111           --AGUA----UG-U-CG-UC--G-CCUUUC
X52298.1/2-113           --AGUA----GG-U-CG-GU--G-CCAAAU
M33893.1/2-111           --AGUA----GG-U-CG-UC--G-CCGAGU
M33892.1/2-110           --AGUA----GG-U-CG-UC--G-CCG-AU
M33894.1/2-109           --AGUA----GG-U-CG-UC--G-CCGUAU
X52297.1/1-116           --AGUA----GG-U-CG-CU--G-CCGGAU
M35310.1/1-117           --AGUA----GG-U-CG-CU--G-CCGGAU
X52301.1/1-117           --AGUA----GG-U-CG-CU--G-CCGGAU
M32519.1/4-118           --AGUA----GG-C-CG-AC--G-CCAGGA
X52302.1/2-117           --AGUA----GG-A-CG-CC--G-CCAGC-
M35570.1/5-120           --GGUA----GA-U-CG-UU--G-CCAACC
M76573.1/4-118           --AGUC----GG-U-CG-CC--G-CCAGGU
M76569.1/4-118           --AGUC----GG-U-CG-CC--G-CCAGGU
M76572.1/4-118           --AGUC----GG-U-CG-CC--G-CCAGGU
M11545.1/4-118           --AGUA----GG-U-CG-CC--G-CCAGGU
M11546.1/4-118           --AGUA----GG-U-CG-CC--G-CCAGGU
M76577.1/4-118           -AAGUC----GG-U-CG-CC--G-CCAGGU
M76579.1/4-118           -AAGUC----GG-U-CG-CC--G-CCAGGU
M76571.1/4-117           -AAGUC----GG-U-CG-CC--G-CCAGA-
M76576.1/4-118           -AAGUC----GG-U-CG-CC--G-CCAGAU
M76580.1/4-118           -AAGUC----GG-U-CG-CC--G-CCAGAU
M76574.1/4-118           -AAGUC----GG-U-CG-CC--G-CCAGAU
M76575.1/4-118           -AAGUC----GG-U-CG-CC--G-CCAGAC
X06577.1/4-117           -GAGUA----GG-U-CG-CC--G-CCAGG-
M34775.1/1-115           --AGUA----GG-U-CG-CU--G-CCAGGC
M34773.1/1-114           --AGUA----GG-U-CG-CU--G-CCAGGC
M34772.1/1-114           --AGUA----GG-U-CG-CU--G-CCAGGU
M11544.1/4-118           --AGUA----GG-U-CG-CU--G-CCAGGC
Z35330.1/6121-6235       --AGUA----GG-U-CG-CU--G-CCAGGC
X06575.1/4-117           --AGUA----GG-U-CG-CU--G-CCAGG-
M34776.1/2-116           --AGUA----GG-U-CG-UC--G-CCAGGC
M34774.1/2-116           --AGUA----GG-U-CG-CU--G-CCAGGC
X03903.1/4-117           --AGUA----GG-U--G-CC--G-CCAGGC
S39188.1/3-117           --AGUA----GG-U-CG-UC--G-CCAGGC
AF454951.1/1084-1198     --AGUA----GG-U-CG-CU--G-CCAGGU
L12402.1/3-117           -GAGUA----GG-U-CG-AU--G-CCAGGU
X16192.1/3-117           --AGUA----GG-U-CG-CU--G-CCAGGU
X02627.1/4-118           --AGUA----GG-U-CG-CU--G-CCAGGU
U28505.1/6807-6921       --AGUA----GG-U-CG-CU--G-CCAGGU
M34769.1/10-105          --AGUA----GG------------------
M34768.1/3-117           --AGUA----GG-U-CG-UC--G-CCAGGU
L08503.1/3-117           --AGUA----AG-U-CG-CU--G-CCAGGU
L24488.1/3-117           --AGUA----AG-U-CG-CU--G-CCAGGU
L12403.1/3-117           -GAGUA----AG-U-CG-UU--G-CCAGGU
L12404.1/3-117           -GAGUA----AG-U-CG-UU--G-CCAGGU
M34771.1/2-116           --AGUC----GG-U-CG-CC--G-CCAGGC
M34770.1/1-114           --AGUC----GG-U-CG-CC--G-CCAGGC
X03902.1/1-114           --AGUC----GG-U--G-CC--G-CCAGGC
L37449.1/4-118           --AGUC----GG-U-CA-GC--G-CCAGGG
X02044.1/4-118           --AGUA----GG-U-CG-CC--G-CCAGGC
X06576.1/4-117           --AGUA----GG-U-CG-CC--G-CCAGG-
X01501.1/2-116           --AGUA----GG-U-CA-CC--G-CCAGAC
M11543.1/1-115           --AGUA----GG-U-CA-CC--G-CCAGAC
X05520.1/1-114           --AGUA----GG-U-CG-CC--G-CCAGAC
X53853.1/5621-5735       --AGUA----GG-U-CG-CC--G-CCAGAC
X04585.1/3-117           --AGUA----GG-U-CA-CC--G-CCAAAC
X03904.1/2-116           --AGUA----GG-U-CA-CC--G-CCAAAC
X55255.1/4-120           --AGUA----GG-U-CG-CU--G-CCAACC
D13617.1/2-117           --AGUA----GG-U-CG-CU--G-CCACGG
X55264.1/4-122           --AGUA----AG-U-GA-CU--G-CCGCAA
M16205.1/4-122           --AGUA----AG-U-GA-CU--G-CCGCAA
M33890.1/5-120           --AGUA----AG-A-AA-CC--G-CCGACA
Z50058.1/3-119           --AGUA----GG-U-CG-CC--G-CCGACA
Z50056.1/3-119           --AGUA----GG-U-CG-CC--G-CCGACA
Z50057.1/2-118           --AGUA----GG-U-CG-CC--G-CCGACA
Z50073.1/3-119           --AGUA----GG-U-CG-CC--G-CCGACA
Z50077.1/4-121           --AGUA----GG-A-CA-CC--G-CCGACA
Z50054.1/4-120           --AGUA----GG-A-CA-CC--G-CCGACA
Z50067.1/4-120           --AGUA----AG-A-CA-CC--G-CCGACA
Z50069.1/4-120           --AGUA----AG-A-CA-CC--G-CCGACA
Z50076.1/4-120           --AGUA----GG-A-CA-CC--G-CCGACA
M16176.1/4-120           --AGUA----GG-A-CC-CC--G-CCGGCA
M16177.1/4-120           --AGUA----GG-U-CA-CC--G-CCGGCC
M16173.1/3-119           --AGUA----GG-U-CA-CC--G-CCGGAC
X08003.1/3-119           --AGUA----GG-U-CA-CC--G-CCGGAA
K02683.1/2-118           --AGUA----AG-U-CA-CC--G-CCGGAA
K02682.1/2-118           --AGUA----GG-U-CG-CC--G-CCGGAC
AF114033.1/6078-6194     --AGUA----GG-A-CG-CC--G-CCGAAC
AF114034.1/6052-6168     --AGUA----GG-A-CG-CC--G-CCGAAC
AF114035.1/6057-6173     --AGUA----GG-A-CG-CC--G-CCGAAC
AF114036.1/6058-6174     --AGUA----GG-A-CG-CC--G-CCGAAC
M59338.1/3-119           --AGUA----GG-A-CG-CC--G-CCGAAC
M59339.1/3-119           --AGUA----GG-A-CG-CC--G-CCGAAC
M59335.1/3-119           --AGUA----GG-A-CG-CC--G-CCGAAC
M59340.1/3-119           --AGUA----GG-A-CA-CC--G-CCGAAC
X55269.1/3-119           --AGUA----GG-A-CA-CC--G-CCGAAC
V01347.1/3-119           --AGUA----GG-A-CG-CC--G-CCGAAC
M27245.1/5773-5889       --AGUA----GG-A-CG-CC--G-CCGAAC
M59346.1/3-119           --AGUA----GG-A-CG-CC--G-CCGAAC
M76388.1/6142-6258       --AGUA----GG-A-CG-CC--G-CCGAAC
M59345.1/3-119           --AGUA----GG-A-CG-CC--G-CCGAAC
X59479.1/518-634         --AGUA----GG-A-CG-CC--G-CCGAAC
X55268.1/3-119           --AGUA----GG-A-CG-CC--G-CCGAGC
X58874.1/548-664         --AGUA----GG-A-CG-CC--G-CCGAAC
X55253.1/3-119           --AGUA----GG-A-CG-CC--G-CCGAAC
M16170.1/3-119           --AGUA----GG-A-CA-CC--G-CCGGAC
M16169.1/3-119           --AGUA----GG-A-CA-CC--G-CCGGAC
M60936.1/3-119           --AGUA----GG-A-CA-CC--G-CCGGAC
S73542.1/3-119           --AGUA----GG-A-CA-CC--G-CCGGAC
X55265.1/3-119           --AGUA----GA-A-CA-CC--A-CCGAAC
M16171.1/3-119           --AGUA----GG-A-CG-CC--G-CCGGAC
X52303.1/2-118           --AGUA----GG-A-CG-CC--G-CCGGGA
D13615.1/3-119           --AGUA----GG-A-CA-CC--G-CCGGAC
M55343.1/5620-5736       --AGUA----GG-A-CG-CC--G-CCGGAC
X05516.1/3-119           --AGUA----GG-A-CG-CC--G-CCGGAC
X55263.1/3-119           --AGUA----GG-U-CG-CC--G-CCGGAC
Z50055.1/3-119           --AGUA----GG-U-CG-CC--G-CCGUAA
AF116561.1/5902-6018     --AGUA----GG-U-CG-CC--G-CCGGAC
D13619.1/3-119           --AGUA----GG-A-CG-CC--G-CCGAAC
Z50078.1/3-119           --AGUA----GG-A-CG-CC--G-CCGAAC
D13622.1/3-119           --AGUA----GG-A-CA-CC--G-CCGGAC
D13618.1/3-119           --AGUA----GG-U-CG-CC--G-CCGGAC
D13620.1/3-119           --AGUA----GG-U-CG-CC--G-CCGGAC
D13616.1/3-119           --AGUA----GG-A-CG-CC--G-CCGGAA
Z50736.1/3-119           --AGUA----GG-A-CG-CU--G-CCGAAC
D13621.1/3-119           --AGUA----GG-A-CG-CU--G-CCGAAC
Z50074.1/3-119           --AGUA----GG-A-CG-CC--G-CCGAAC
K00569.1/51-169          -UCCGG----GG-U--G-CU--G-UAGGCU
AF033641.1/428-544       --AAUA----GC-U-CG-AC--G-CCAGGA
DQ007965.1/1269-1387     --UCCC----GG-G-UG-CC--G-UGGUUC
AJ744985.1/1-109         -UAUCA----AG-U--G-CU--G-UAGGCA
DQ832176.1/170-287       --GUCC----UC-A-UG-UU--G-CAUCCC
AB019247.1/4143-4256     --GAUA----GU-U-CA-UC--G-CCAGGU
AF237329.1/306-425       -GAAUA----UA-UUAA-GC--G-CGGUUC
EF661646.1/1509-1627     -GUCCG----GG-U--G-CU--G-UCUACA
X01942.1/1-117           -AAGUA----GG-U-CG-AC--G-CUGGGU
AF158095.1/1-122         -UACCCU--CGG-G-UG-CU--G-ACAGCU
AF150518.1/228-354       -GUCCU----CG-U--G-GU--G-CAUUCC
U42342.1/183-65          -UCGGG----AG-U--G-UC--G-UAAUCU
D10536.1/1-119           -UCCUG----GG-U--G-CU--G-UAAUU-
AY924945.1/1-119         -UACCU----GG-U--G-UU--G-UAUGU-
AY544491.1/372-484       --CUC-----CG-A-AG-UU--A-AGCGUG
AY544260.1/513-620       -GUCCU----CG-U--G-UU----GCAUUC
X99089.1/298-417         -UCCGA----GG-U--G-CU--G-UAUGCU
AB045287.1/5831-5948     --AGUA----GG-U-GG-UC--G-CCAGGU
DQ178956.1/683-802       -UCCCC----AG-U--G-UU--G-UUCGUU
AY544550.1/370-493       -GUCCU----CG-U-GG-U-----GCAUUC
AY034724.1/369-476       -GUCCU----CG-U--A-UU--G-CAUUCC
AJ628165.1/1-119         -UACCU----CG-U--G-CG--C-UAAGCA
AY245251.1/371-487       --AGCA----GG-A-CG-UU--G-CCAAGC
EF091879.1/123-5         -AGCUA----GG-U--G-CU--G-UAGUUU
AF083351.1/469-590       -CCCGG----GG-U--G-UC--G-UACUCU
AY007786.1/359-476       --CCCC----AG-G-UG-UU--G-UAUUCU
AF150533.1/320-444       -GUCCU----CG-U--G-UU--G-CAUUCC
AF416766.1/2880-2994     --AGAG----GG-U-CG-CU--G-CCAGCC
AJ872266.1/17328-17444   --AGUA----GG-U--A-GC--G-CCCGGG
DQ776911.1/373-483       --CUUG----GG-C-GA-GA--G-UAGUAC
AY544288.1/150-264       -GUCCU----CG-U--G-UU--G-CAUUCC
AY547485.1/1-119         -CCCGC----GG-U--G-AU--G-UACCUC
L20049.1/222-341         -GACCA----GA-A-UG-UC--G-AUCGCC
AY544262.1/351-457       --UUUU----AG-U-GC-UG--G-UAU---
X06056.1/924-806         -UACAC----AA-U--G-UC--C-UAGACA
AJ745020.1/1-119         -UAUCA----AG-U--G-CU--G-UAGGCA
EF064607.1/193-298       --ACCU----CG-U--G-UU--G-CAUCCC
DQ776912.1/370-490       CUAGGA----UG-G--G-UG--A-CCUCCU
AY544566.1/361-487       -GUCCU----UG-U--G-UU--G-CAUUCC
AJ390167.1/190-313       GUACUAG-GAUG-G--G-UG--A-CCUCCC
AF096716.1/373-495       --ACCAUUGCCA-C-UA-UU--G-CCAUCU
AY924923.1/1-119         -UCCUC----AG-U--G-UU--A-UAUGU-
X14817.1/224-341         -CACCG----GG-U--G-UU--G-UUGGCA
AB109769.1/5352-5468     --AGUA----GG-U-AG-UC--G-CCAAAC
AY704408.1/197-314       --AGCA----GG-U-GG-GU--G-CCAGAU
Z18289.1/4653-4769       --AGUA----GC-U-CA-GU--G-CCAAGG
AY544266.1/386-501       --ACUC----CG-A-AG-UU--AAGCGUGC
M11398.1/1543-1662       -UCCUA----GG-U--G-CU--G-UAUGUU
M74438.1/534-648         --CACC----GA-G-UG-CU--G-UAGACU
AY130476.1/307-424       --GUCC----UC-C-AA-UU--G-CAUCCC
AY544351.1/286-392       -GUCCU----CG-U-G--------UUGCAU
AF516403.1/371-484       --GUUA----AG-C-G---U--G-CUUGGG
AY305327.1/3653-3773     -GUCCUU--AGG-G-UG-CU--G-CUGGC-
DQ867108.1/1-118         -CCCCG----AG-U--G-CU--G-ACAGCU
AF516427.1/370-470       --GUCC----UC-G-UG-UU--G-CAUUCC
EF175854.1/1-112         --AUUU----CU-U--U-UC--C-UUCUUA
U89919.1/939-1056        --UACA----GG-G-UG-CU--G--AAGGU
AY313646.1/296-411       -GUCCU----CG-U--G-UU--G-CAUUCC
AL096764.11/46123-46004  --UAUA----AG-C-UG-CU--G-UUGGCU
AY544489.1/356-472       --GUCC----UC-A-AG-UU--G-CAUUCC
AJ005582.1/157-275       -UACCG----GG-U--G-CC--G-UAAUCU
DQ340386.1/10887-11006   -AAUAA----GG-U--G-CU--G-UAUCUU
L07260.1/753-869         --AGUA----GC-U-CA-GU--G-CCAAAG
DQ020568.1/1-118         --UACC----AG-G-UG-CC--G-UAGGCU
M25016.1/1-119           --CACC----GC-G-UG-UU--G-UUGGCC
AY924903.1/1-119         -UCCCC----AG-U--G-UU--G-UAUGU-
AF416765.1/2878-2993     --AGUA----AG-U-CA-CU--G-CCACCC
AF095839.1/346-228       -CCGGA----UG-U--G-CU--G-UACGCU
AJ272600.1/602-724       -CCCGG----GG-U--G-CC--G-UACCCU
AJ744982.1/1-129         -UAUCA----AG-U--G-CU--G-UAGGCA
AF237320.1/326-425       --CAUG----CG-U--A--C--G-UGUGCG
AY934066.1/157-271       --AGUA----GG-A-CG-UA--G-CCAGGC
AF516460.1/348-446       --UCCU----CG-U--G-UU--G-CAUUCC
X75364.1/777-892         --AUAA----AG-A-CG-AU--G-CCAAGU
M29278.1/713-832         --UCCC----AG-G-UG-CU--G-UAUGUU
AF516424.1/400-520       AGUACU----AG-G--A-UA--G-GUGACC
V01425.1/590-708         --UACA----AG-G-UG-UU--G-UAGUCU
AY599019.1/4972-5080     --AGUA----GG-U-CG-UC--G-CCAGGC
AY544461.1/401-518       -GUCCU----CG-U--G-UU--G-CAUUAC
AY544517.1/371-474       --UCCU----CG-U--G-UU--G-CAUUCC
DQ867109.1/1-117         -CACCG----AG-U--G-CU--G-UAAGCU
AY034723.1/387-496       -GUUCU----CG-U--G-UU--G-CAUUCC
M32451.1/1-117           --GAUA----GC-U-UA-GU--G-CCAGGA
M86547.1/142-262         --UCCUU--UGG-G-UG-AU--G-ACGGCC
AJ510153.1/1-116         --GUUA----GG-A-CG-AC--G-CGAUG-
AF516401.1/456-574       -AAGCG----UG-C--U-UG--G-GCGAGA
AF330837.1/213-340       -GUCCU----CG-U--G-UU--G-CAUCCC
AB205145.1/27903-27784   -UACCU----AG-U--G-UU--G-UAUGUU
AY034752.1/354-454       -GUCCU----CG-U--G-UU--G-CAUUUC
AY544430.1/375-465       ---CCU----CG-U--G-UU--G-CAUUCC
AF516416.1/267-382       -GUCCU----CG-U--G-UU--G-CAUUCC
M24957.1/152-36          --GUCU----GG-A-CC-CU--G-CCCUCA
AF135389.2/2013-1896     --AAUA----GC-U-CG-AU--G-CCAGGU
L79956.1/1-118           --UCCC----GG-G-UG-CC--G-AGG---
X01545.1/1-118           -GUCCA----CG-U--G-CU--G-AUUCU-
DQ867109.1/245-353       -CACCG----AG-U--G-CU--G-UAAGCU
DQ776902.1/368-481       --CUC-----CG-A--A-GC--G-AAGCGU
AY544260.1/501-381       --AUCA----UA-C-CA-GC--A-CUAAAG
AY034715.1/370-504       -GUCCU----CG-U--G-UU--G-CAUUCC
AJ390158.1/188-305       CUAGGA----UG-G--G-UG--A-CCUCCU
AF516423.1/138-256       -GUUCU----CG-U--G-UU--G-CAUUCC
AF330846.1/196-319       GUCCUNGUGUUG-C--A-UC--C-CUCUUU
AF516438.1/428-540       -UAGUA----CU-A-G------G-AUAGGU
AF237322.1/124-242       -GUCCU----CG-U--G-UU--G-CAUUCC
AJ508600.1/161-58        ---GCU----GG-U--G-UG--GCUAGACC
M11398.1/749-868         -UCCUA----AG-U--G-UU--G-UAUAUU
DQ840051.1/217-335       -GUCCU----UG-U-UA--G--G-UGGUCA
U62086.1/19-126          -GUCCU----CG-U--G-UU--G-CAUUCC
DQ776904.1/441-560       -GUCCU----CG-U--G-UU--G-CAUUCC
AY034776.1/370-483       --CUUG----GG-C-GA-GA--G-UAGUAC
AF096755.1/373-488       --CUC-----CG-A-AG-UUAAG-CGUGCU
AJ318074.1/3315-3429     --AAUA----GC-U-CG-AC--G-CCAGGA
AY544572.1/31-151        --ACCU----CG-U--A-UU--G-CAUUCC
EF175853.1/1-105         --AAC-----CG-C-AA-UU--U-CUUUUC
DQ867109.1/483-591       --CCCC----AG-G-UG-CU--A-UAAGCU
AF516462.1/347-450       --GUCG---UCG-U--G-UU--G-CAUUCC
#=GC SS_cons             ..->>-....>>.>.,).))..).))))):
#=GC RF                  ..acca....gg.u.Cg.cc..g.ccaggc
//
