# Supplementary material for: All-at-once RNA folding with 3D motif prediction framed by evolutionary information
Source: Nat Methods. 2025 Oct 3;22(10):2094–106. doi: 10.1038/s41592-025-02833-w (PMC12510878; doi:10.1038/s41592-025-02833-w)
Supplement: Supplementary file 3 — Source code to run CaCoFold-R3D. Data and results. [file 41592_2025_2833_MOESM3_ESM.gz › supplemental_material/data/Rfam.15.0/CyVA-1]

# STOCKHOLM 1.0
#=GF ID CyVA-1
#=GF AC RF02965
#=GF DE CyVA-1 RNA
#=GF AU Weinberg Z; 0000-0002-6681-3624
#=GF GA 41.4
#=GF NC 41.1
#=GF TC 41.9
#=GF SE Weinberg Z
#=GF SS Published; PMID:28977401;
#=GF TP Gene; sRNA;
#=GF BM cmbuild -F CM SEED
#=GF CB cmcalibrate --mpi CM
#=GF SM cmsearch --cpu 4 --verbose --nohmmonly -T 24.26 -Z 2958934 CM SEQDB
#=GF DR SO; 0000370; small_regulatory_ncRNA;
#=GF RN [1]
#=GF RM 28977401
#=GF RT Detection of 224 candidate structured RNAs by comparative analysis of
#=GF RT specific subsets of intergenic regions.
#=GF RA Weinberg Z, Lunse CE, Corbino KA, Ames TD, Nelson JW, Roth A, Perkins KR,
#=GF RA Sherlock ME, Breaker RR
#=GF RL Nucleic Acids Res. 2017;45:10811-10823.
#=GF CC Cyanobacteria, Acidobacteria (1 example), Verrucomicrobia (1 example). Big
#=GF CC IGRs
#=GF WK CyVA-1_RNA_motif
#=GF SQ 123

URS0000D6A925_12908/1-83   AUA-GUAC-UAGACA-GUUAAAUUGUUUAGA--GCCUUUAA--AG-UAUACACUAU-AAAAGUGA--CG-AACCAUUAUA-GUGUACUG-AUAUUGU
URS0000D671C8_12908/1-78   UUA-CUAG-GUGAGC-GUUUUAGUGCUUUCCUACUC-UUUA--GG-AUAAUCGAAG-GAGAAGCA--CG--------CCAGAUUAUCCA-CUAGUAA
URS0000D6CB2D_12908/1-78   UUA-CUAG-GUGAGC-GUUUUAGUGCUUUCCUGCUC-UUUA--GG-AUAAUCGAAG-GAGAAGCA--CG--------CCAGAUUAUCCA-CUAGUAA
URS0000D6858E_12908/1-77   CCG-UCGG-UUGGCACUUUUCGUCCUUUCUG--GCCAUUUG--UG-AGUCCCGAAG-GAGAAGGA--CG--------UCAGGGACUCA--ACGACGG
URS0000D69E94_373994/1-79  AAG-CCAAAGCAGGU-GUUUUGCUGUUUCGU--CCUGUUUCU-UA-CUUUCCAUAG-GAGAACGG--UG--------UCAGGAAAGUAA-GUGGCUU
URS0000D67C7D_234267/1-81  UUG-CCGGAGCGGGAGUUUUCACCGAUUGAU--CCCGCCAGU-CGAUGGGCCGAAG-AAGAACGG--CG--------GUAGGCCCGCGG-ACGGCAG
URS0000D66CC2_12908/1-80   GGG-CCAGAGCGGGAGUUUUGUCCGUUGUGU--CCCGCGAAU-CG-CCGGCCGGAG-GGAAGGGC--CG--------UCAGGCCGGCGG-GUGGCUU
URS0000D66562_320771/1-76  AGA-UCGG-CAGGGA-CUUUUGGUGCAAAGG--UCCUUUGU--CA-AAGGUCGAAG-GAGAGCGG--CG--------UCAGACCU-UGA-ACGAUCA
URS0000D6977E_12908/1-77   GAG-CUGU-ACGGGC-GUUAUGUCGCUGUGG--CCCGGUAC--CA-GACCCCAAAG-GAGAACGA--UG--------UCAGGGGUCUGG-GCAGCUA
URS0000D6777D_102232/1-76  GUA-UUGU-UUGGAA-GUUAUACCGCAGUGG--UCCAGUAG--CG-UACUCCGAAG-GAGAGCGA--UG--------UCAGGAGUAC-A-ACAAUAC
URS0000D65C8D_12908/1-78   GCA-CUGG-GAAGGCAGCUACACCGCAGUGU--CUUUUUGC--CU-UAUGUCGAAG-AAGAGCGG--CA--------UCAGAGGUAGGG-ACGGUGC
URS0000D6A1CE_128403/1-77  GCA-UUGG-AUAGAU-GUUGUGCCGCUGUGG--UCUAUUGC--UA-CAUCCUGUAG-GAGAGCGA--CG--------UCAAGGAUGUAG-ACAAUGC
URS0000D6680C_1173026/1-77 GUA-UUGG-AUAGGG-GUUGCGCCACUGUGA--CCUAUAGU--CA-AUUGCUGAAG-GAGGGCGA--CG--------UCAAGCGGUUGG-ACAAUGC
URS0000D67EFB_251229/1-77  GCA-CUGG-AUGGGG-GUUACGCCGUUGUGA--CCCAGAGC--CA-UUAGCUGAAG-GAGAGCGA--UG--------UCAGGCAAAUGG-ACAGUGU
URS0000D6699F_65393/1-77   UUG-CUGG-AAGGGG-GUUUUGCCGUUGUGA--CCCUUUGU--UA-UUUGCCGAAG-GAGAGCGA--CG--------ACAAGCAAAUAG-AUAGUAA
URS0000D69452_497965/1-77  UUA-CUGG-AUGGGG-GUUUUACCGUUGUGA--ACCAUUGC--UA-UUUGCCGAAG-GAGAGCGA--CG--------ACAAGCAAAUAG-ACAGUAA
URS0000D6C9A0_313612/1-79  UUA-CCGG-AUGAGG-GUUUUGCUGUUGUGA--CUCAUUGC--UU-UUCACCGAAG-GAGAGCGAAUUG--------ACAAGUGAAAAG-ACGGUAC
URS0000D68258_12908/1-79   GCA-CCGG-AUGAGG-GUUUUGCUGUUGUGA--CUCAUUGC--UU-UUCACCGAAG-GAGAGCGAAUUG--------ACAGGUGAAAAG-ACGGUAC
URS0000D68258_1348334/1-79 GCA-CCGG-AUGAGG-GUUUUGCUGUUGUGA--CUCAUUGC--UU-UUCACCGAAG-GAGAGCGAAUUG--------ACAGGUGAAAAG-ACGGUAC
URS0000D6CFE5_1348334/1-79 GUA-CCGG-AUGAGG-GUUUUGCUGUUGUGA--CUCAUUGC--UU-UUCACCGAAG-GAGAGCGAAUUG--------ACAGGUGAAAAG-ACGGUAC
URS0000D6CFE5_12908/1-79   GUA-CCGG-AUGAGG-GUUUUGCUGUUGUGA--CUCAUUGC--UU-UUCACCGAAG-GAGAGCGAAUUG--------ACAGGUGAAAAG-ACGGUAC
URS0000D68A22_28072/1-77   GUG-CUGG-AUGAGU-GUUAUAUCGCUGUGA--CUCAUGAU--UG-UGUAUCGAAG-GAGAGCGA--UG--------UCAGAUACAUAA-ACAGUAC
URS0000D69B88_251229/1-77  GCA-CUGU-AUGAGC-GUUAUACCGUUGUGG--CUCAGGAG--CG-CGCAUUGAAG-GAGAGCGA--UG--------UCAAAUGUGCGA-ACAGUGC
URS0000D6745E_927677/1-77  GCA-CUGG-AUGGGA-GUUUUACCGUUAUGU--CCCAUUGU--UG-GAUCUUCAAG-GAGAGCGA--UG--------ACAGAGAUUCAA-ACAGUGC
URS0000D6B93E_1183438/1-77 GCA-CUGG-CAGGGA-GUUAUACCGCUGUGG--CCCCUUGC--UG-GAUCUUAAAG-GAGAGCGA--UG--------UCAUAGAUCCAG-ACAGUGC
URS0000D66170_1173021/1-77 GCA-CUGA-CAGGAA-GUUUUACCGUUGUGU--UCCUUUAC--UG-CUUCUUGAAG-GAGAGCGA--CG--------UCAAAGAAGCAG-ACAGUGC
URS0000D674DD_184925/1-77  GUA-CUGG-CAGGAA-GUUUUAUCGUUGUGU--UCCUUUGC--UG-CCUCUAGAAG-GAGAGCGA--CG--------UCACAGAGGCAG-ACAGUGC
URS0000D6856F_12908/1-77   GCG-CUGG-UAGAAG-GCUUUACCGUUGUAG--UUCUUUGC--UG-CUUCUGCAAG-GAGAGUGA--CG--------UCACAGAAGUAG-ACAGUGC
URS0000D6856F_372787/1-77  GCG-CUGG-UAGAAG-GCUUUACCGUUGUAG--UUCUUUGC--UG-CUUCUGCAAG-GAGAGUGA--CG--------UCACAGAAGUAG-ACAGUGC
URS0000D6856F_98439/1-77   GCG-CUGG-UAGAAG-GCUUUACCGUUGUAG--UUCUUUGC--UG-CUUCUGCAAG-GAGAGUGA--CG--------UCACAGAAGUAG-ACAGUGC
URS0000D69F43_306281/1-77  GCA-CUGG-CAGAAC-GUUUUACCGUUGUGG--UUCUUUGC--UG-CUUCUGGAAA-GAAAGCGA--CA--------UGACAGAAGUAG-ACAGUGU
URS0000D67B72_1174528/1-77 GCA-CUGG-CAGAAC-GUUUUACCGUUGUGG--UUCUUUGC--UA-CUUUUGGAAG-GAGAGCGA--CG--------UCACAAAAGUAG-ACAGUGC
URS0000D68A05_372781/1-77  GCA-CUGG-CGGAAC-GUUUUACCGUUGUGG--UUCUUUGC--UA-CUUCUGGAAG-GAGAGCGA--CG--------UCACAGAAGUAG-ACAGUGC
URS0000D6B6B2_1173020/1-77 UCG-CUGG-CGGGGA-GUUUUACCGUUGUGU--CCCCUUGC--UG-CAUCUCGAAG-GAGAGCGA--UG--------UCAUCGAUGCAG-ACAGCCC
URS0000D69284_1170562/1-77 CUA-CUGG-CGGGGA-GUUUUACCGUUGUGU--CCCCUUGC--UA-CAUCUAGAAG-GAGAGCGA--UG--------UCACAGAUGCAG-ACAGUAU
URS0000D6D3BF_1170562/1-77 CUA-CUGG-UGGGGA-GUUUUACCGUUGUGU--CCCCUUGC--UG-CAUCUAGAAG-GAGAGCGA--UG--------UCACAGAUGCAG-ACAGUAU
URS0000D66FDB_1173020/1-77 CUA-CUGG-CGGGGA-GUUUUACCGUUGUGU--CCCCUUGC--UG-CAUCUCGAAG-GAGAGCGA--UG--------UCACAGAUGCAG-ACAGUCU
URS0000D69FC2_1385935/1-77 GCG-CUGG-CGGGGA-GUUGUGCCGCUGUGU--UCCCUUGC--UG-UGUCUUGAAG-GAGAGCGA--CG--------ACAAAGACACAG-ACAGCGC
URS0000D65894_111780/1-77  UUA-CUGU-AGGGAA-GUUUUAUCGCUGUGU--UCCCUUAC--UA-CACAUUGAAG-GAGAGCGA--UG--------UCAAAUGUGUAG-ACAGUCA
URS0000D6B0C1_118163/1-77  GCA-CCGU-AGGGAA-GUUUUGCCGUUGUGU--UCCCUUAC--UA-UACGUUGAAG-GAGAGCGA--UG--------UCAAACGUGUAG-GCGGUGG
URS0000D6C2FD_102125/1-78  ACA-CUGUAAAAGAA-GUUUUGUCGCUGUGU--UCUUGAAC--UA-CAUAUCGUAG-GAGAGCGA--UG--------UCAGAUGUGUAG-ACAGUGU
URS0000D6C7B0_43989/1-77   ACA-CCGG-CUGAGU-GUUUUAUCGUUGUGG--CUCAUUGU--CG-GAUAUCGAAG-AAGAGCGA--CG--------UCAGAUAUCCGA-ACGGUGU
URS0000D669C4_391612/1-77  GCA-CCGG-CUGAGU-GUUUUGUCGUUGUGG--CUCAUAGU--CG-GAUAUCGAAG-AAGAGCGA--CG--------UCAGAUAUCCGA-ACGGUGU
URS0000D6BB2C_118161/1-78  GUA-CUGG-AUGGGA-GUUAUACCGUUGUGA--CCCAUUGC--UG-GAAACUGAAG-GAGAGCGA-UCG--------CCAGGUUUUCGG-ACAGUUC
URS0000D697E9_373994/1-79  GCA-CUGG-AUGGGG-GUUAUGCCGCAGUGA--CCCAUUAU--UG-AAUACCGAAG-AAGAACGAAUUG--------GCAGGUGUUCGG-ACAGUGU
URS0000D665CA_373994/1-79  GUA-CUGG-AUGGGA-GUUAUGCCGCAGUGA--CCCAUUAU--CG-AAUGCCGAAG-AAGAACGAAUUG--------GCAGGUGUUCGG-ACAGUGC
URS0000D68D78_12908/1-77   GCA-UCGG-UUGAGG-GUUAUACCGCAGUGA--CUCAGUGU--CA-UACAUCCAAG-GAGAGCGA--CG--------GCAGAUGUAUGG-ACGGUGC
URS0000D66407_1173027/1-77 GUA-CUGG-AUGGGA-GUUUAACCGCUGCGA--CCCAUAGU--UG-UACAUCAAAA-CAGAGCGA--UG--------UUAGAUGUACAA-ACAGUGC
URS0000D6C4E4_111780/1-78  UUA-CUGG-AUGGGA-GUUAUACCGCAGUGG--UCCAUUGU--CA-GACAUCGAAG-AAGAGCGA-CCG--------UCAGGUGUUUGG-ACAGUAA
URS0000D69E90_12908/1-79   GCA-CCGG-AUUGGAAGUUUUUCCGUAUGGU--CCAUUCGC--UG-CACAUCGAAGGUAGAGCGA--CG--------UCAGAUGUGCAA-ACGGUGC
URS0000D66B9E_118168/1-79  GCA-CUGGAUUGGAC-GUUUUUCCGCUGUGG--UCCAUUCGU-UG-CACAUCGAAG-GAGAGCGA--CG--------UCAGAUGUGCAA-ACGGUGC
URS0000D66635_12908/1-79   GCA-CUGGAUUGGAC-GUUUUGCCGCUGUGG--UUCAUUCGU-UG-CACAUCGAAG-GAGAGCGA--CG--------UCAGAUGUGCAA-ACGGUGC
URS0000D6A309_12908/1-79   CCC-CCGGAUUGGAA-GUUUUUCCGUUAUGG--UCCAUUCGC-UG-CACAUCGAAG-GAGAGCGA--CG--------UCAGAUGUGCAA-ACGGUGC
URS0000D68885_12908/1-79   GCA-CCGGAUUGGAA-GUUUUUCCGUUAUGG--UCCAUUCGC-UG-CACAUCGAAG-GAGAGCGA--CG--------UCAGAUGUGCAA-ACGGUGC
URS0000D69E02_12908/1-79   GCA-CCGGAUUGGAA-GUUUUUCCGUUAUUG--UCCAUUCGC-UG-CACAUCGAAG-GAGAGCGA--CG--------UCAGAUGUGCAA-ACGGUGC
URS0000D6B000_12908/1-78   GCA-CCGG-AUUGAA-GUUUUUCCGUUAUGG--UCCAUUCGC-UG-CACAUCGAAG-GAGAGCGA--CG--------UCAGAUGUGCAA-ACGGUGC
URS0000D69C09_12908/1-81   GCA-CUGG-AUGGAAGGUUGUUCCGCUGUGA--UCCAAUUGU-CG-GACAUCGAAG-GAGAGCGA--CGC-------UCAGAUGUCUGGUACAGUGC
URS0000D6BABE_12908/1-78   GCA-CUGG-AUGGAG-GUUGUUCCGCUGUGA--UCCAUUGU--CG-GACAUCGAAG-GAGAGCGA--CGC-------UCAGAUGUCUGG-ACAGUGC
URS0000D6BA6F_12908/1-75   ACAGCCGG-AUGGGA-GUUAUACCGCAGUAG--CCCAUUGU--CG-UAUAUCG----GAGAGCGA--UG--------UCAGAUGUACGG-ACGGUGU
URS0000D68098_1173027/1-77 GUA-CCGG-UUGGGA-GUUAUACCGCAGUGG--CCCAUAAC--UG-UAUAUCGGAG-GAGAGCGA--CG--------UCAGAUAUACAG-ACGGUGC
URS0000D69FEC_12908/1-77   GCA-CCGG-CUGGGA-GUUAUACCGCAGUGA--CCCAUAGC--UU-UACAUCGGAG-GAGAGCGA--CG--------UCAGAUGUAGAG-ACGGUGC
URS0000D6B218_12908/1-77   GUA-CCGG-AUGGGA-GUUAUACCGCAGUGG--CCCAUAAC--UG-UACAUUGAAG-GGGAGCGG--CG--------UCAAAUGUACAG-ACGGUGC
URS0000D66DDD_12908/1-77   GUA-CCGG-ACGGGA-GUUAUACCGCAGUGA--CCCAUAGU--UG-UACAUCGAAG-GAGAGCGA--CG--------ACAGAUGUGCAG-ACGGUGC
URS0000D6B4F0_12908/1-77   GCA-CCGG-AUGGGA-GUUAUACCGCAGUGA--CCCAGAAC--CG-GACAUCGAAG-GAGAGCGA--UG--------UCAGAUGUCCGG-ACGGUGC
URS0000D661BB_12908/1-77   GCA-CCGG-AANGAA-GCUAUACCGCAGUGU--UUCUUUAC--CG-GACAUCGAAG-GAGAGCGA--CC--------CCAGAUGUACGG-ACGGUGU
URS0000D6A4F8_12908/1-76   GUA-CCGC-AAGGAA-GUUAUACCGCUGUGU--UCCUUAC---CG-GACAUCGAAG-GAGAGCGA--CG--------GCAGAUGUACGG-ACGGUGC
URS0000D69529_12908/1-77   AUA-CCGG-AAGGAA-GUUAUACCGCAGUGU--UCCUUUAC--CG-GACAUCCAAG-GAGAGCGA--CG--------GCAGAUGUACGG-ACGGUGU
URS0000D6D165_1173020/1-77 GCA-CUGG-AUGGGG-GUUAUAUCGCAGUGA--CCCAGUGC--UG-CCCAUCGUAG-GAGAGCGA--CG--------GUAGAGGGGCAG-ACAGUGC
URS0000D6C6E7_12908/1-77   GCA-CCGG-AUGGGA-GUUCUAUCGCAGUGA--CCCAUUGC--CG-UUUCUCGAAG-AAAAGCGA--UU--------GCAGACUAACGG-ACGGUGC
URS0000D661C8_1385935/1-77 GUG-UUGA-CUGGGU-GUUGUACCGCUGUGU--CCCAUUAU--CA-AACCUUGAAG-GAGAGCGA--CG--------UCAAAGGUUUGA-GCAACAC
URS0000D67C9C_102129/1-77  GUG-UUGG-CUGGGU-GUUGUACCGCUAUGU--CCCAUUAU--CA-GACCUUGAAG-GAGAGCGA--CG--------UCAAAGGUUUGA-GCAACAC
URS0000D6850F_184925/1-78  GCA-CUGG-CAGAACUUUGACACCGCUUUAG--UUCUUUGU--GG-UGGUUUGAAG-UCAAGCGA--UG--------CCGUAACUACCA-ACAGUGC
URS0000D6D38A_1174528/1-79 GCA-CUGG-CAGAAC-GUUAAACCGCUCAAG--UUCUUUAUA-UG-UAGUCACCAUCAAAAGCGA--UG--------CUAAAACUACCG-ACAGUGC
URS0000D67C7B_372781/1-78  GCA-CUGG-CAGAAC-GUUAAACCGCUUAAG--UUCUUGAU--AG-UAGUUACCAUCAAAAGUGA--UG--------UUAAAACUAUUA-ACGGUGC
URS0000D6782B_12908/1-78   GUG-GUGG-GGACAGGUUUUCGCCGUUUCCC--UGUCCAUG--GA-CUCGCCAAAG-GAGAACGG--CG--------UCAGGCGAGAUC-ACACCGC
URS0000D65ACF_12908/1-78   GUG-GUGG-GGACAGGUUUUCGCCGUUUCCC--UGUCCAUG--GA-CUCGCCAAAG-GAGAACGG--CG--------UCAGGCGAGGUC-ACACCGC
URS0000D666B9_12908/1-78   UGG-ACGGCAACGGG-UUUUUGUCGUUUCCU--CUGUUUUG--GG-CCAGCCGAAG-CGGAACGA-CUG--------UCAGGCUAGCC--ACGUCCU
URS0000D66A9B_12908/1-76   AGG-ACGG-UGCGGAGUUUUUGCCGUUUCCU--CCGUUUAA--GG-UCCGCCGAAG-GAGAACGG--CG--------ACAGGCGG-CC--ACGAACU
URS0000D6CD45_12908/1-76   AGG-GCGG-CACAGAUUUUUCACCGUUUCCU--CUGUUAA---GA-ACGGCCGAAG-GAGAACGG--UG--------UCAGGCCGUUC--ACGCUCU
URS0000D6C8B0_12908/1-77   GAG-GUGG-CACAGGUUUUUUACCGUUUCCC--CUGUCCUG--GA-GCGGCCAAAG-GAGAACGG--UG--------UCAGGCCGCUC--ACAUCCU
URS0000D6B251_12908/1-79   GGG-ACGG-CACAGGGUUUUCACCGUUUCCA--CUGUCUUAG-GC-CUGGCCGAAG-GCGAACGG--UG--------UCAGACUAGGCC-ACGUCUC
URS0000D69516_12908/1-78   -AGGACGG-CACAGG-UUUUUACCGUUUCCA--CUGUCCUGG-GC-UCGACCGAAG-GAGAACGG--UG--------GCAGGCCGGGCC-ACGUUUC
URS0000D6751F_12908/1-78   -AGGGCGG-CACAGG-UUUUUACCGUUUCCA--CUGUCCUGG-GU-UCGACCGAAG-GCGAACGG--UG--------UCAGGCCGGACC-ACGUUUC
URS0000D6B3A3_12908/1-78   -AGGACGG-CACAGG-UUUUCACCGUUUUCU--CUGUCCUGG-GU-UCGGCCGAAG-GCGAACGG--UG--------ACAGGCCGGGCC-ACGUCUC
URS0000D6B563_12908/1-78   GAU-GCGG-UACAGG-UUUUUGCCGUUUCUC--CUGUUUCAG-AC-UCGUCCGAAG-CGGAACGG--CG--------UCAAGACGGGUC-ACGCAUC
URS0000D69F8F_12908/1-78   GAU-GCGG-UACAGG-UUUUUGCCGUUUCCC--CUGUUUCAG-AC-UCGUCCGAAG-CGGAACGG--CG--------UCAAGACGGGUC-ACGCAUC
URS0000D6A152_12908/1-78   GAU-GCGG-UACAGG-UUUUUGCCGUUUCCC--CUGUUUCAG-AC-UCGUCCCAAG-CGGAACGG--CG--------UCAAGACGGGUC-ACGCAUC
URS0000D6862C_12908/1-78   GAU-GCGG-CACAGG-UUUUUGCCGUUUCUC--CUGUCUCAG-AC-UCGUCCGAAG-CAGAACGG--CG--------UCAAGACGGGUC-ACGCAUC
URS0000D69D25_12908/1-78   GAU-GCGG-CACAGG-UUUUUGCCGUUUCUC--CUGUCUCGG-AC-CCGUCCGAAG-CGGAACGG--CG--------UCAAGACGGGUC-ACGCAUC
URS0000D6810B_12908/1-77   ACG-GUGG-CACGAG-UUUUUAUCGUUUCC---UCGUCUUGG-GU-CCGUCCGAAG-CCGAACGA--UG--------UCAGGCUGGACC-ACACCGU
URS0000D6A8E1_12908/1-77   ACG-GCGG-CACGAG-UUUUUAUCGUUUCC---UCGUCUUGG-AC-CCGGCCGGAG-CCGAACGA--UG--------UCAGGCCGGAUC-ACGCCGU
URS0000D6698E_12908/1-76   GUG-AUGG-CAGCGGGUUUUUACCGUUUCUC--CGCUUUG---AG-CCAGCCGAAG-CAGAACGG--UG--------UCAGGCAGGCU--ACAUCAC
URS0000D662D7_12908/1-77   GUG-AUGG-AGCGGA-UUUUUACCGUUUC-U--CCGCCGUGA-GU-UCGACUGAAG-CGGAACGG--UG--------UCAGGUCGAACU-ACAUCAC
URS0000D6998E_12908/1-77   GUG-GUGGCGGCGGG-UUUUUACCGUUUCCU--CCGCCUUG--AG-CCGGCCGAAG-CAGAACGG--UG--------UCAGGUCGGCU--ACACCAC
URS0000D6B216_12908/1-78   GUG-GUGG-CGCGGGGGUUUUACCGUUUCCU--CCGCUUAA--GU-CCGGCCGAAG-CAGAACGG--UG--------UCAGGCAGGACU-ACACCAC
URS0000D67EDE_12908/1-77   GUG-GUGG-CGCGGG-UUUUUACCGUUUCCU--CCGCUUAA--GU-CCGGCCGAAG-CAGAACGG--UG--------UCAGGCAGGACU-ACACCAC
URS0000D6C2C9_12908/1-81   GUG-UCGGCGCGGGGGUUUCUGUCGCUUCCU--CCCGCUUCAUCG-GCCUCCGAAG-CGGAGCGA--CG--------UCAGGAGGCCGA-ACGAGAC
URS0000D676FD_195250/1-78  GGU-UCAUAGUGGGAUUUUUUGCUGUUUGGC--CCGCGAAU--UG-C-UCCCGAAG-GAGAACGA--UG--------CCAGGGAAGCAA-GUGAGAC
URS0000D668D3_12908/1-78   CUA-ACAU-CGCAGGGGUUGUACUGCUUGAC--CUGCUAGU--CG-AGUUUCGAAG-GAGAACGG--UG--------UCAGAAACCCGA-AUGGUUU
URS0000D684EF_12908/1-78   CUA-ACAU-CGCAGGGGUUGUACUGUUUGAC--CUGUUGGU--CG-GGUUUCGAAG-GAGAACGG--UG--------UCAGAAACCCGA-AUGGUUU
URS0000D68574_1183438/1-78 CGG-UCAG-AGCAGUCGUUUUGCGGUUUACA--CUGCGAGC--UG-CCCUCCGAAG-GGGAACGA--CG--------GCAGAAGGGCAG-AUGGCCA
URS0000D69CC6_582515/1-75  UCG-CCCU-AUCGGGACUUUUGCUGUUUGAC--UCGAUCGA--GU-UCCUCCGAAG-GAGAACGG--CG--------CCAGGAGGAA----GGGAGA
URS0000D69007_12908/1-78   AAG-CUCU-AUCAGUUGUUUUGCUGUUUGAA--CUGAGAAU--UU-UCUUCCGAAG-GAGAACGA--UG--------UCAGGAAGAAAA-AGAGCAA
URS0000D6D127_12908/1-79   UUG-CCUCUAUCAGCAGUUUUGCUGUUUGGG--CUGAGAAU--UU-UCUUCCGAAG-GAGAACGA--CG--------UCAGGAAGAAAA-AGGGCAU
URS0000D6AB27_98439/1-78   UGA-UCGA-CGCAGGAGUUGUGCUGUUUGUC--CUGUUUAU--CG-CUUCCCAAAG-GAGAACGG--CG--------UCAGGGUAGCGA-GCGAUCG
URS0000D6AB27_372787/1-78  UGA-UCGA-CGCAGGAGUUGUGCUGUUUGUC--CUGUUUAU--CG-CUUCCCAAAG-GAGAACGG--CG--------UCAGGGUAGCGA-GCGAUCG
URS0000D6AB27_306281/1-78  UGA-UCGA-CGCAGGAGUUGUGCUGUUUGUC--CUGUUUAU--CG-CUUCCCAAAG-GAGAACGG--CG--------UCAGGGUAGCGA-GCGAUCG
URS0000D6C993_372781/1-78  UGA-UCGG-CGCAGGAAUUAUGCUGUUUGUC--CUGUUCAU--CG-CUAUCCGAAG-GAGAACGG--CG--------UCAGGAUAGCGA-GCGAUCG
URS0000D6A74F_1174528/1-78 UGG-UCGG-CGCAGGAUUUAUGCUGUUUGUC--CUGUUCAU--CG-CUGCCCGAAG-GAGAACGG--CG--------UCAGGGUAGUGA-GCGAUCG
URS0000D68314_927677/1-78  AGG-UCGU-AGCAGGCUUUUUGCUGUUUGUC--UUGCUAGU--UG-CUUCCUAAAG-GAGAACGA--UG--------UCUAAGGAUCAA-GCGAUCG
URS0000D68BA2_1173025/1-79 AAA-CCAU-CGCAAGCUUUUUGCUGUUUUGC--UUGCUGAU--UG-CCAACCGAAG-GAGAACGG-CCG--------CCAGGAAGGCAA-AUGGUUG
URS0000D6837D_179408/1-78  UAA-CCAG-AACAGGUGUUUUGCUGUUUUAC--UUGUGAAU--CG-CCAACCUCAG-GAGAACGG--UG--------UCCGGGAGGCGA-CUGGCUA
URS0000D6872D_12908/1-78   UAA-CCAG-AACAGGUGUUUUGCUGUUUUAC--CUGUGAAU--CG-CCAACCUUAG-GAGAACGG--UG--------UCCGGGAGGCGA-CUGGCUA
URS0000D6911E_12908/1-78   UAA-CCAG-AACAGGUGUUUUGCUGUUUUAC--CUGUGAAU--CG-CCAACCUAAG-GAGAACGG--UG--------UCGGGGAGGCGA-CUGGCUA
URS0000D66D24_12908/1-78   UAA-CCAG-AACAGGUGUUUUGCUGUUUUAC--CUGUGAAU--CG-CCAACCUAAG-GAGAACGG--UG--------UCCGGGAGGCGA-CUGGCUA
URS0000D6D237_12908/1-80   UGG-CCAG-AGCAGGACUUUUGCUGUUUGAC--CUGCGAAU--CA-CCGACCGAAG-GAGAAUAGGCCG--------UCAGGAAGGUGA-CUGGCUU
URS0000D679D0_251229/1-78  CAA-CCAG-AGCAGAAAUUUUGCUGUUUAGU--CUGCUAAU--UU-UCGCCCGAAG-GAGAACGA--UG--------UCAGGGUAGAAA-AUGGUUG
URS0000D68C56_102232/1-77  AGA-CCAU-AACAAGAGUUUUGUUGUUUAAC--UUGUGGAU--UA-CUACCUGAAG-GAGAACGG--UG--------UCAAGG-AGCAA-AUGGUCA
URS0000D6B806_12908/1-78   CGA-CGAG-AGCAAGUAUUUUGCUGUUUAAC--UUGUGAAU--UG-CCCCCCAAAG-GAGAACGA--UG--------UCAGGGGAGCAA-GUCGUCA
URS0000D6B806_1348334/1-78 CGA-CGAG-AGCAAGUAUUUUGCUGUUUAAC--UUGUGAAU--UG-CCCCCCAAAG-GAGAACGA--UG--------UCAGGGGAGCAA-GUCGUCA
URS0000D6759D_313612/1-78  CGA-CGAG-AGCAAGUAUUUUGCUGUUUAAC--UUGUGAAU--UG-CCCCCCAAAG-GAGAACGG--CG--------UCAGGGGAGCAA-AUUGUCA
URS0000D6B2A0_12908/1-78   GUG-CCGC-AGUGGU-GUUUUGUAGUUUCCCA-CCACGGAU--UG-CUGACCAAAG-GAGAACGG--CG--------ACAGGAAGGCAA-GCGGUAU
URS0000D665B5_12908/1-76   CGG-AUCG-ACGGGU-GUUUUGCUGUUUCG---CCCGGUAU--UG-CCAACCGAAG-GAGGACGG--CG--------UCAGGAAGGCGA-AGGUCCA
#=GC SS_cons               (((.(((,.,<<<<_._______________..>>>>,,,,..<<.<<<<<<____.________..__........___>>>>>>>>,.,))))))
#=GC RF                    gca.ccGG.aaggGg.GUUUUaCCGUUuugu..CccuUuau..ug.ccccccGAAG.GAGAaCGA..CG........UCAggggggcaa.ACggugc
//
