# Supplementary material for: All-at-once RNA folding with 3D motif prediction framed by evolutionary information
Source: Nat Methods. 2025 Oct 3;22(10):2094–106. doi: 10.1038/s41592-025-02833-w (PMC12510878; doi:10.1038/s41592-025-02833-w)
Supplement: Supplementary file 3 — Source code to run CaCoFold-R3D. Data and results. [file 41592_2025_2833_MOESM3_ESM.gz › supplemental_material/data/Rfam.15.0/Yfr20]

# STOCKHOLM 1.0
#=GF ID Yfr20
#=GF AC RF02367
#=GF DE Cyanobacterial functional RNA 20
#=GF AU Eberhardt R; 0000-0001-6152-1369
#=GF GA 44.0
#=GF NC 42.7
#=GF TC 78.9
#=GF SE Eberhardt R
#=GF SS Predicted; mfold
#=GF TP Gene; sRNA;
#=GF BM cmbuild -F CM SEED
#=GF CB cmcalibrate --mpi CM
#=GF SM cmsearch --cpu 4 --verbose --nohmmonly -T 27.13 -Z 2958934 CM SEQDB
#=GF DR SO; 0000370; small_regulatory_ncRNA;
#=GF RN [1]
#=GF RM 18769676
#=GF RT The challenge of regulation in a minimal photoautotroph: non-coding RNAs
#=GF RT in Prochlorococcus.
#=GF RA Steglich C, Futschik ME, Lindell D, Voss B, Chisholm SW, Hess WR
#=GF RL PLoS Genet. 2008;4:e1000173.
#=GF WK Non-coding_RNA
#=GF SQ 7

BX548174.1/1336435-1336523   AAGCAUUUAGGAAGUGCUUAGCUGGUUAAGCUCAGUCAAUCUGAAUUUAACUUUAUCGUCAUGAG--AGUUUGCUAGU-----AGGG---A---UGCGAGCA
CP000552.1/1383739-1383827   UGGCAUUUAGGAAGUGCUUAGCUGUUUAAGCUCAGUUCAUCUGAAUUUAACUUAUUCGUCAUGAG--AGUUUGCUAGU-----AGGG---A---UACAAGCA
AACY023403472.1/399-487      AGGCAUUUAGGAAGUGCUUAGCUGGUUAAGCUUAGAUUAUUUGAAGCUAACUUAAUCGUCAUGAG--AGUUUGCUGGU-----AGGG---A---UACAGGCA
CP000111.1/1389686-1389777   UAGCAUUUAGGAAGUGCUUAACUGGUUAAGAUCAAAAAAUCUGAAUUUAACUAGGUCGUCAUG----AGUUUGCCAGUGGUAUAUAC---U---UGCAAGCU
ACDW01000003.1/283050-283139 UAGCAUUUAGGAAGUGCUUAGCUGGUUAUAGUAAGAAAACCUUAAUUUAACCUGUUCGUCAUG----AGCUUGCCUGU-----GGGAUACA---UGCAAGCU
CP000551.1/1359515-1359602   AAGCAUUUAGGAAGUGCUUGCCUGGUUAAA-UCAC-AAAUCUGAAUUUAACUAGUUCGUCAUG----AGCUUGCCUGU-----GGGA---UACCUGCAAGCU
CP000576.1/1332702-1332785   UAGCAUUUAGGAAGUGCUUAGCUGGUUAA-AUCAGGUAAUCUGAA-UUAAUUAGGUCGUCAUGAGCUUGCAGGU----------GGG---A---UACUUGCA
#=GC SS_cons                 <<<<<<<<___>>>>>>>>::::<<<<<<<-<<<<_____>>>>->>>>>>>:::::::::::::..:<<<<<<____.....____..._..._>>>>>>:
#=GC RF                      aaGCAuUUAGGAAgUGCuuAgCUggUUAagaUcAgauaAUcUgAAcuUAAcuuguUCGUCAUGAG..AGcuuGcuaGU.....aGGg...a...UgCaagCa
//
