# Supplementary material for: All-at-once RNA folding with 3D motif prediction framed by evolutionary information
Source: Nat Methods. 2025 Oct 3;22(10):2094–106. doi: 10.1038/s41592-025-02833-w (PMC12510878; doi:10.1038/s41592-025-02833-w)
Supplement: Supplementary file 3 — Source code to run CaCoFold-R3D. Data and results. [file 41592_2025_2833_MOESM3_ESM.gz › supplemental_material/data/Rfam.15.0/snoR44_J54]

# STOCKHOLM 1.0
#=GF ID snoR44_J54
#=GF AC RF00357
#=GF DE Small nucleolar RNA R44/J54/Z268 family
#=GF AU Moxon SJ; 0000-0003-4644-1816
#=GF GA 48.0
#=GF NC 47.9
#=GF TC 48.1
#=GF SE Moxon SJ
#=GF SS Predicted; PFOLD; Moxon SJ
#=GF TP Gene; snRNA; snoRNA; CD-box;
#=GF BM cmbuild -F CM SEED
#=GF CB cmcalibrate --mpi CM
#=GF SM cmsearch --cpu 4 --verbose --nohmmonly -T 29.53 -Z 2958934 CM SEQDB
#=GF CL CL00069
#=GF DR SO; 0000593; C_D_box_snoRNA;
#=GF DR GO; 0006396; RNA processing;
#=GF DR GO; 0005730; nucleolus;
#=GF DR snoopy; Arabidopsis_thaliana300077;
#=GF RN [1]
#=GF RM 12007400
#=GF RT Small nucleolar RNAs: an abundant group of noncoding RNAs with diverse
#=GF RT cellular functions.
#=GF RA Kiss T
#=GF RL Cell 2002;109:145-148.
#=GF CC R44, J54 and Z268 are members of the C/D class of snoRNA which contain the
#=GF CC C (UGAUGA) and D (CUGA) box motifs. Most of the members of the box C/D
#=GF CC family function in directing site-specific 2'-O-methylation of substrate
#=GF CC RNAs [1].
#=GF WK Small_nucleolar_RNA_R44/J54/Z268_family
#=GF SQ 29

AY220692.1/2-94            GGUGCAGGUGAUGAGAAGCAAGACAGGGACAUCAG-AUCUCCUUCC-------------GUGGG--GAGUGAUC--GACUAAAGUCUC-AAUGGGAAUCUCUCUGAUGCAUU
AP005757.2/6127-6035       GGUGCAGGUGAUGAGAAGCAAGACAGGGACAUCAG-AUCUCCUUCC-------------GUGGG--GAGUGAUC--GACUAAAGUCUC-AAUGGGAAUCUCUCUGAUGCAUU
AY220693.1/1-99            -AUGCAUAUGAUGAGAAGCAAGACAGGGACAUCAGCACCCCCUUUCUGU------GAAGGUGGG--GAGUGAUC--GACUAAAGUCUC-AAUGGGAAUCUCUCUGAUGCAU-
AP005757.2/5906-5806       GAUGCAUAUGAUGAGAAGCAAGACAGGGACAUCAGCACCCCCUUUCUGU------GAAGGUGGG--GAGUGAUC--GACUAAAGUCUC-AAUGGGAAUCUCUCUGAUGCAUA
AJ532497.1/1-103           GAAGCAGGUGAUGA-AAGCCAGACAGG-ACAUCAGCACCCUCUUCUCUUUU--GAGAGAGAUGG--GAAUGAUC--GACUAA-GUCUAUAAUGGGAAUCUCUCUGAUGCUUU
AY220694.1/1-104           GAAGCAGGUGAUGA-AAGCAAGACAGGGACAUCAGCACCCUCUUCUCUUUU--GAGAGAGAUGG--GAAUGAUC--GACUAA-GUCUAUAAUGGGAAUCUCUCUGAUGCUUU
AF317960.1/1-80            --UGCAAGUGACGA-UGAAUAGACAGGGACAUCAG-AAGUUCUAUA----------------------AUGAU---GACUAAUGUCUA-GAUGGGAAUCUCUCUGAUGCA--
AY069871.1/443-526         AGUGCAAGUGACGA-UGAAUAGACAGGGACAUCAG-AAGUUCUAUA----------------------AUGAU---GACUAAUGUCUA-GAUGGGAAUCUCUCUGAUGCACA
AY090970.1/294-388         UGUGCAAGUGAUGA-UAAAAAGACAGGGACAUCAGAUUCUCCUUUG--------GGAGAAGUA---UAAUGAU---GAUUAA-GUCUA-GAUGGGAAUCUCUCUGAUGCACC
AF317959.1/1-97            UAUGCAAGUGAUGA-UGAAAAGACAGGGACAUCAGAAUCUCCUUGU---U---AGGAGAUGA----GAAUGAU---GACUAAUGUCUA-GAUGGGAAUCUCUCUGAUGCAUA
AC135465.23/42922-43010    CUUGCAAGUGACGAUAAAUUAGACAGGGACAUCAG-AUCUCCUAAU-------UAGAGAACA-------UGAU---GAUUUGUCGA-----UGGGAAUCUCUCUGAUGCAUA
AC135465.23/42234-42322    GUUGCAAAUGAUGACAAACUAGACAGGGACAUCAG-AUCUCCUAAU-------UAGAGAAAA-------UGCU---GAUUU--GUCUG---UGGGAAUCUCUCUGAUGCACA
AB010073.1/79857-79773     UUUGCAAGUGACGA-UUAACAGACAGGGACAUCAG-AAAAUAUUCUG----------------------UGUU---GACUAUAGUCUAUAAUGGGAAUCUCUCUGAUGCAUA
AJ532503.1/1-102           -UAGCAUAUGAUGAGAAGCAAGACAAGAACAUCUGCAGUGCAUCUGAAUCAAAUCAAGAUGCAGCAACAGGAU---GACUCAUGUCUA---GGGGAA--UCUCUGAUGCUA-
AJ532502.1/1-104           UUGGCAUAUGAUGAGAAGCAGGACAAGAUCACCUGCCGCAUUCCU-GAUCCAAAUCAGGGACG-CAAUAGCAUGAUGACUC-UGUCUA---GGGGAA--UCUCUGAUGCUAA
AJ532504.1/1-104           UUAGCAGAUGACGAGAAUCGAGACAAGGUGUC-UGCAGCGUGCUCGAUCCAAGUCGGGGAGCG-CGAUAGCAUGAUGACUC-CGUAUA---GAGGAA--UCUCUGAUGCAAG
AJ532501.1/1-105           UUAGCAGAUGACGAGAAUCGAGACAAGGUGUC-UGCAGCGCCCCUCGAUCCGAGUCGGGGAGCGCGAUAGCAUGAUGACUC-CGUCUA---GGGGAA--UCUCUGAUGCAAG
AP003509.3/126406-126509   UUAGCAUAUGAUGAGAAGCAAGACAAGAACAUCUGCAGUGCAUCUGAAUCAAAUCAAGAUGCAGCAACAGGAU---GACUCAUGUCUA---GGGGAA--UCUCUGAUGCUAU
AAAA02025515.1/16604-16696 GGUGCAGGUGAUGAGAAGCAAGACAGGGACAUCAG-AUCUCCUUCC---------GAGGGGAG------UGAUC--GACUAAAGUCUC-AAUGGGAAUCUCUCUGAUGCAUA
AASG02005935.1/3152-3240   AAUGCAAGUGAUGAUAAACUAGACAGGGACAUCAGUUACUCCUUCG----------------GA--GGAUGAU---GACUA-AGUCUA-AAUGGGAAUCUCUCUGAUGCUUG
AARH01007574.1/77646-77552 UGUGCAAAUGAUGAUAAAAUAGACAGGGACAUCAGCUACUCCUUUU--------UUAGGGAGG-----AUGAU---GACUA-AGUCUAAAAUGGGAAUCUCUCUGAUGCAUU
AC135465.23/42434-42519    UGCGCAGAUGAUGACAAGAUAGACAGGGACUC-AGCACUCCGAAGG----------------GA--GAAUGUU---GAUUU--GUCUA--AUGGGAAAAUCUCUGAUGCGUU
AARH01007574.1/77488-77393 UGUGCAAAUGAUGAUAAAACAGACAGGGACAUCAGCCACUCCAAUU---------GAAAUUGGA--GAAUGUU---GACUA-UGUCUA-AAUGGGAAUCUCUCUGAUGCAAA
AARH01010384.1/53441-53347 UGUGCAGAUGAUGAUAGAACAGACAGGGACAUCAGCCACUCCAAUU---------GAAAUUGGA--GAAUGUU---GACUU--GUCUA-AAUGGGAAUCUCUCUGAUGCACA
AARH01010384.1/53588-53494 AAGGCAGGUGAUGAUAAAAUAGACAGGGACAUCAGUUACUCUCUUU--------UUAGGGAGG-----AUGAU---GACCA-AGUCUAAAAUGGGAAUCUCUCUGAUGCCUU
AM468060.2/3268-3351       UGUGCAAGUGACGA--UAUCAGACAGGGACAUCAGCACCUCCAAUG----------------GA--GAAUGAU---GAUUU--GUCUU---UGGGAAUCUCUCUGAUGCACA
AASG02005935.1/3531-3613   UGUGCAAAUGACGA-UAAGAAGACAGGGACAUCAGUACUCCACCGG----------------------AGCAU---GAUGAUUGUCUU---UGGGAAUCUCUCUGAUGCCUG
AC189574.2/21504-21599     UGUGCAAGUGACGA-UAAAAAGACAGGGACAUCAGAUUCUCCUUAG--------GGAGAAGUA---GAAUGAU---GAUUAUUGUCUA-AAUGGGAAUCUCUCUGAUGCACU
FN594950.1/6204764-6204680 CAUGCAAGUGAUGUUAAAGCAGACAGGGACAUCUGCACUCUUUAGG------------------A-GAUUGAU---GACUU--GUUCU---UGGGAAUCUCUCUGAUGCAUU
#=GC SS_cons               :<<<<<________________________________________........_________..._______...____________._________________>>>>>:
#=GC RF                    uguGCAaaUGAUGAuAAaaaAGACAGGGACAUCAGcAucuccuuuu........ugAGagaag...gaAUGAU...GACUaauGUCUa.AAUGGGAAUCUCUCUGAUGCaca
//
