# Supplementary material for: All-at-once RNA folding with 3D motif prediction framed by evolutionary information
Source: Nat Methods. 2025 Oct 3;22(10):2094–106. doi: 10.1038/s41592-025-02833-w (PMC12510878; doi:10.1038/s41592-025-02833-w)
Supplement: Supplementary file 3 — Source code to run CaCoFold-R3D. Data and results. [file 41592_2025_2833_MOESM3_ESM.gz › supplemental_material/data/Rfam.15.0/sau-6072]

# STOCKHOLM 1.0
#=GF ID sau-6072
#=GF AC RF02398
#=GF DE Staphylococcus sRNA sau-6072
#=GF AU Eberhardt R; 0000-0001-6152-1369
#=GF GA 50.0
#=GF NC 44.6
#=GF TC 85.0
#=GF SE Eberhardt R
#=GF SS Predicted; mfold
#=GF TP Gene; sRNA;
#=GF BM cmbuild -F CM SEED
#=GF CB cmcalibrate --mpi CM
#=GF SM cmsearch --cpu 4 --verbose --nohmmonly -T 28.07 -Z 2958934 CM SEQDB
#=GF DR SO; 0000370; small_regulatory_ncRNA;
#=GF RN [1]
#=GF RM 20151104
#=GF RT Identification of differentially expressed small non-protein-coding RNAs
#=GF RT in Staphylococcus aureus displaying both the normal and the small-colony
#=GF RT variant phenotype.
#=GF RA Abu-Qatouseh LF, Chinni SV, Seggewiss J, Proctor RA, Brosius J,
#=GF RA Rozhdestvensky TS, Peters G, von Eiff C, Becker K
#=GF RL J Mol Med (Berl). 2010;88:565-575.
#=GF WK Bacterial_small_RNA
#=GF SQ 2

FR821777.2/2562707-2562759         ACAUGGAGUCACAUCAUCUCAUGUUAGCGCUCUACUCGUAGGGCGCUAUUUUU
#=GR FR821777.2/2562707-2562759 PP *****************************************************
FR821779.1/2559810-2559862         ACAUGGAGUCACAUCAUCUCAUGUUAGCGCUCUGAUUGCAGGGCGCUAUUUUU
#=GC SS_cons                       <<<<<--<<______>>-->>>>><<<<<<<<<<____>>>>>>>>>>:::::
#=GC RF                            ACAUGGAGUCACAUCAUCUCAUGUUAGCGCUCUgaUuGcAGGGCGCUAUUUUU
//
