# Supplementary material for: All-at-once RNA folding with 3D motif prediction framed by evolutionary information
Source: Nat Methods. 2025 Oct 3;22(10):2094–106. doi: 10.1038/s41592-025-02833-w (PMC12510878; doi:10.1038/s41592-025-02833-w)
Supplement: Supplementary file 3 — Source code to run CaCoFold-R3D. Data and results. [file 41592_2025_2833_MOESM3_ESM.gz › supplemental_material/data/Rfam.15.0/snoJ26]

# STOCKHOLM 1.0
#=GF ID snoJ26
#=GF AC RF00336
#=GF DE Small nucleolar RNA J26
#=GF AU Moxon SJ; 0000-0003-4644-1816
#=GF GA 50.0
#=GF NC 43.7
#=GF TC 50.5
#=GF SE Moxon SJ
#=GF SS Predicted; ILM; Moxon SJ, Daub J
#=GF TP Gene; snRNA; snoRNA; CD-box;
#=GF BM cmbuild -F CM SEED
#=GF CB cmcalibrate --mpi CM
#=GF SM cmsearch --cpu 4 --verbose --nohmmonly -T 32.77 -Z 2958934 CM SEQDB
#=GF DR SO; 0000593; C_D_box_snoRNA;
#=GF DR GO; 0006396; RNA processing;
#=GF DR GO; 0005730; nucleolus;
#=GF RN [1]
#=GF RM 12007400
#=GF RT Small nucleolar RNAs: an abundant group of noncoding RNAs with diverse
#=GF RT cellular functions.
#=GF RA Kiss T
#=GF RL Cell 2002;109:145-148.
#=GF CC J26 is a member of the C/D class of snoRNA which contain the C (UGAUGA)
#=GF CC and D (CUGA) box motifs. Most of the members of the box C/D family
#=GF CC function in directing site-specific 2'-O-methylation of substrate RNAs
#=GF CC [1].
#=GF WK Small_nucleolar_RNA_J26
#=GF SQ 5

AY220656.1/1-147       UGGAAAAAAACAACACAGUGGGUAAGUUAGGAGAAGGUGACUUUUUCUCUUUUUCUGAA-----GGUUGGAGCUCUGCCCAUUAUAUUAAGAAGUUGGUUUCAGACUACAAUUCAAGGAUAUUACAUGGAACAAAAAGCAACUGAGCUUUCA-
AY220657.1/1-148       UGGAAAAAAACAACACAGUGGGUAAGUUAGGAGAAGGUGACUUUUUCUCUUUUUCUGAA-----GGUUGGAGCUCUGCCCAUUAUAUUAAGAAGUUGGUUUCAGACUACAAUUCAAGGAUAUUACAUGGAACAAAAAGCAACUGAGCUUUCAC
AC137998.2/5577-5723   UGGAAAAAA-CAACACAGUAGGUAAAUUAGGAGAAGGUGACUUUUUCUCUUUUUCUGAA-----GGUUGGAGCUCUGCCCAUUAUAUUAAGAAGUUGGUUUCAGACUACAAUUCAAGGAUAAUACAUGGAACAAAAAGCAACUGAGCUUUCAC
AP003861.2/88090-88241 UGGAAAAAA-CAACACAGUGGGUAAGUUAGGAGAAGGUGACUUUUUCUCUUUUUCUGAAGUAAAGGUUGGAGCUUUGCUCAUUAUAUUAAGAAGUUGGUUUCAGACUAUAAUUCGAGGAUAUUACAUAGAACAAAAAGCAACUGAACUUUCAC
AK068808.1/2266-2115   UGGAAAAAA-CAACAAAGCGAGUAAGUUAGGAGAAGGUGACCUUUUCUCUUUUUCUGAAGUAAAGGUUGGAGCUCUGCCCAUUAUAUUAAGAAGUUGGUUUCGGAAUACAAUUCGAGGAUAUUACAUGGAACAAAAAGCAACUGAACUUUCCC
#=GC SS_cons           ::<<<<---.-------------------------------------------------.....-------------------<<<<<----<<<<<___________>>>>>---->>>>>------------------------->>>>::
#=GC RF                UGGaaaAAA.CAACAcAGUggGUAAgUUAGGAGAAGGUGACUUUUUCUCUUUUUCUGAA.....GGUUGGAGCUcUGCcCAUUauauuAAGAaguuGGUUUCAGAcUACaauuCaAGgauauUACAUgGAACAAAAAGCAACUGAgCuuuCaC
//
