# Supplementary material for: All-at-once RNA folding with 3D motif prediction framed by evolutionary information
Source: Nat Methods. 2025 Oct 3;22(10):2094–106. doi: 10.1038/s41592-025-02833-w (PMC12510878; doi:10.1038/s41592-025-02833-w)
Supplement: Supplementary file 3 — Source code to run CaCoFold-R3D. Data and results. [file 41592_2025_2833_MOESM3_ESM.gz › supplemental_material/data/Rfam.15.0/ST7-OT4_1]

# STOCKHOLM 1.0
#=GF ID ST7-OT4_1
#=GF AC RF02187
#=GF DE ST7 overlapping transcript 4 conserved region 1
#=GF AU Eberhardt R; 0000-0001-6152-1369
#=GF GA 50.0
#=GF NC 43.6
#=GF TC 53.6
#=GF SE Predicted; CMfinder; Eberhardt R
#=GF SS Predicted; CMfinder;
#=GF TP Gene; lncRNA;
#=GF BM cmbuild -F CM SEED
#=GF CB cmcalibrate --mpi CM
#=GF SM cmsearch --cpu 4 --verbose --nohmmonly -T 29.67 -Z 2958934 CM SEQDB
#=GF DR SO; 0001463; lincRNA;
#=GF RN [1]
#=GF RM 12213198
#=GF RT The RAY1/ST7 tumor-suppressor locus on chromosome 7q31 represents a
#=GF RT complex multi-transcript system.
#=GF RA Vincent JB, Petek E, Thevarkunnel S, Kolozsvari D, Cheung J, Patel M,
#=GF RA Scherer SW
#=GF RL Genomics. 2002;80:283-294.
#=GF WK ST7-OT4
#=GF SQ 24

BC043268.2/231-430         --GCCGCGUGCCUCCCAUCCUUGGUCGGUGGUAAAUGCAG-GAGGUAAUUA--ACAGGAUCUUCA-CAAACUUGGAGCCGGCCCACUGAGUCGUUAAAAAA--------ACACCCGCAAAGA-------AAA-C--ACAC---GAGCCUUAACACUCCAGAGAGUUC----CGAAACACAAAGUAAAUUUC-GAGCUAAG
AC156348.3/57972-58173     --GCCGCGUGCCUCCCAUCCUUGGUCGGUGGUAAAUGCAG-GAGGUAAUUAGAACAGGAUCUUAA-CAAACUUGGAGCCAGCCCACUGAGUCGUUAAAAAA--------ACACCCGCAAAGA-------AAA-C--ACAC---GAGCCCUAACACUACAGAGGGUUC----CGAAACACAAAGUAUAUUUU-GAGCUAAG
AC163242.3/31481-31682     --GCCGCGUGCCUCCCAUCCAUGGUUGGUGGUUAAUGCAG-GAGGUAAUUAGAACAAGAUCCUAA-CAAACUUGCAGCCAGCCCACUGAGUCGUUAAAAUA--------ACACUCGCAAAGA-------AAA-C--ACGC---CCGCCCUAACGCUCCAUAGAGUUC----CAAAACACAAAGUAUAUUUC-GAACUAAA
AC182539.4/18715-18912     --GCCGCGUGCCUCCCAUCCAUGGUCGGUGGUUAAUGCAG-GAGGUAAUUAGAACAAGAUCCUAA-CAAACUUGCAGCCAGCCCACUGAGUCGUUAAAA------------ACCCGCAAAGA-------AAA-C--ACGC---CAGCCCUAACGCUCCAGAGAGUUC----CAAAACACAAAGUAUAUUUC-GAACGAAG
AC159917.3/63003-63203     --GCCGCGUGCCUCCCAUCCAUGGUCGAUGGUUAAUGCAG-GAGGUAAUUAGAACAAGAUCCUAA-CCAAAUUGCAGCCAGCCCACUGAGUCGUUAAAAAA---------CACCCGCAAAGA-------AAA-C--ACGC---CAGCCCUAACGCUCUAGAGAGUUC----UAAAACAUAAAGUAUAUUUC-GAACUAAG
AC152893.4/30358-30567     --GCCGCGUGCCUCCCAUCCGUGGUCGGUGGUUAAUGCAG-GAGGGAAUUAGAACAAGAUCCUAA-CAAACUUGCAGCCAGCCCACUGAGUCGUUAAAAAA---------CACCCGCAAGGAUGUUAAAAAA-CACACGC---CAACCCUAACGCUCCAGAGAGUUC----CGAAACACACAGUAUAUUUC-GAACUAAG
AC146768.3/95912-96108     --GCCGCGUGCUUCCCAUCCAUGGUCGGUGGUUAAUGCAG-GUGGUAAUUAAAACAAGAUCCUAA-CAAACUUGCAGCCAGCCCACUGGGUCGUUAACAAA---------CACCCGCAAAGA-------AAG-C--ACGC---CAGCCCUAACGCUCCAGAGAGUUC----CAAAACACAAAGUGUAUUUC-GAACU---
AC146316.3/135856-136054   --CCCGCGUGUCUCGUAUC-AUGGUCGGUGGUAAGUGCAG-GAGGUAAUUAGAGCAGGAUCUUAA----ACUUGCAGCCAGCCGACUGAAUCGUUAAAAAA---------CAGCCACAGAGA-------AAA-CUCACAC---CAACAGUAACACUUGAGAGACAAUU--CAGAAACAC--AGUAUAUUUU-AAAGGAAG
AC138559.3/136100-136298   --CCCGCGUGUCUCGUUUC-AUGGUCGGUGGUAAGUGCAG-GAGGUAAUUAGAGCAGGAUCUAAA----ACUCGCAGCCAGCCAACUGAAUCGUUAAAAAA---------CAACCACAGAGA-------AAA-CUCACAC---CAACAGUAACACUUCAGAGACAAUU--CAGAAACGC--AGUAUAUUUU-AAAGGAAG
ABRN01307492.1/17951-18145 --GCCGUGUGUCCU--CUCCACGGUCG----UAAGUGCAG-AAGGUAAUUA-AACAGGAUCUUAA----ACUUGCAGUCAGACAACUGAAUCAUUAGAAAG---------CAACCACAGAGA-------AAA-CUCACAC---CAACAGUGACACUCCGGAGACAAAU--CAAAAACGCAAAGUAUAUUUU-GCAGGAAG
AANG01396076.1/561-761     --CCCGCAUGUCUCAUACCCACGGUCG----UAAGUGAAG----GUGAUUAGAACAGGACCUUAA-UAAAUUGGCAGCCAGCCGACUGAAUCCUUAAAAAA---------CAGCCACAAAGA-------AAA-UCCACAC---CGACAGAAACACUCCAGGGACAAUU--CAGAAACACAAAAUAUAUUUU-GAAGGAAG
AAFC03098364.1/16923-16726 --CCCGCAGGUCUUGUAUCCACGGUUG----UAAGUGCCC-AAGGUAAUUAGAACAGGAUCUUAA----ACUUGCAACCAGCCAACUGAAUCAUUAAAAAA---------CAACCACAAAGA-------AAA-CAGACAC---CAGCAGUAACACCCCAGAGACAAAU--CAAGAACCCAAAGUAUAUUUU-GCAGGAAG
AC147928.3/153046-153239   --CCCGCAGGUCUUGUAUCCCCGGUCG----UAAGUGCCA-GA------UAGAACAGGAUCUUAA----ACUUGCAACCAGCCAACUGAAUCAUUAAAAAA---------CAACCGCAAAGA-------AAA-CACACAC---CAGCAGUAACACCCCAGAGACAAAAAUCAAGAACACAAAGUAUAUUUU-GCAGGAAG
AC146920.3/74770-74955     --CCCGCAUGUCUCCUGUCCAUGGCCGGUGGUGAGUGCAG-GAGGUGAUUAGAGCAGGAUCUUAA----ACCUGCAGCCGGCCAACUGAAUCAUUAAAA-A---------CAACCUCAGAGG-------AAA-C----------AAUAGUAACACUCGUGAAACAAUU--CAGAAACA----GUAUAUUUU-AAAGGAAG
AAWR02014325.1/563-763     --CCCCCGAGGCUCGGGUCCGCGGUCG----GAACUGCAG-AGGGUAAUUGGAACAGGAUGUUAA-UAAACCUGCGAGCGGCCAACUGAAUCCUGGAAAAG---------CAACCACAGGGA-------AAA-CCCACAC---CACGUGUAACACGCCAGAGACAAUU--CAGAAACACGAAGUAUAUUUU-GCGGGAAG
AC087160.2/96835-97035     --CCCGCACGUCUCGUAUCCAGUGUUG----UAAGUGCAG-AAUGUAAUUGGAAAGGGAUCUUAA----ACUUGCAGCCAGCCAGCUGAAUCAUUAAAAAG---------CAACCACAAAGA-------AAA-CUCACAC---CAAUAGUAACGCUCCAGAGACAAAU--CAAAAACCCAAAGUCUAUUUU-GCAGGAAG
AAKN02017194.1/596-789     GCCCCGCGCAUCUCCUCUCCGCAGUCG----CAAGAGCGG-AGGGUAAUUAGGACAGGAUCCUAA-UAAACCUGCGAGU--------GAGACGUUAAAAAA--------ACUUCCACUGGCA-------AAA-CGCAGGC---CAACAGUAACACUCCAGAGACAGA----UUAGAAGUAAAGUAUAUUUU-GAAGGAAG
ABRP01243925.1/446-621     --CCCGCAUGGCUCAUAUCCAUGG-------CAAAUACAG-AAAGUAAUGAGAACAGGAUCUUAA-UAAACGUGCAGCCAGCCAACCGAAUCAUUAAAAAA---------CAACCACAAAAU-------AAA-C----------AAAAACCUCACUC---------UU--CAGGAACAAAAAUUAUAUUUU-GCUGGAAA
AC139728.3/109300-109490   GCCCUGCAAGUGUC--UUCUAGGGUCG----CAAGUACAG-AAAGUAAUUAUAAUAGGAUCUUAA-UAAACUUGCAGUCCACCAACCGAGUCAUUAGAAAA---------CAAUCACAAAGA-------AAA-CUGACAC---CAACAGUAACUC---------------CAGAGCCGCAAAGUAUAUUUU-GCAAGAAG
AC161329.3/114519-114729   GCCCCGCUUCUUUCAUACCCACAGUUG----UAAUUGGAG-AUGGUAAUUAGAACAGGAUCUUAA-AACACAUGUUGCCAGCCAAAUGAAUCAUUAAAAAAAACCCAACACAACCACAAAGA-------AAA-GUCACGA------CAGUAACAAUCUAGUAGCGACU--CAGAUACACAAGGUGUAUUUU-GAAGGAAG
AC149571.3/116655-116851   --CCCGCGUGGCUCAUAUCCACAGUCU----CAAGUGCAG-AAAAUAAUUAGAGUAGUCUCUUAA-UAAACGUGCAGCCAGCCAAC-GAAUCAUGAAAACA---------CAACCACAAAGA-------AAA-CUCACAC---CGACAGUAACACUCCAGAGACAGUU--CAGAAACA---AGUAUAUUUU-GCAGGAAA
AAQQ01561278.1/327-511     --CCCGCGUGUCUCAUGGCCACGGUCU----UCGGUGCAG-AA-GCAACUAGGACAG--UGUUAA-UAAACUUGGAGCU--------GAGUCGAUAAACAG---------CCACUACAGACA-------AGA-C-UACGC---CAACAGUAACACUCCAGGGACAAUG--CAGAAACA--AAGUAU--UUC-AAAGGAAG
AC153775.3/41296-41492     --CCUGCUUGUCCUGCAUCCACGGUCA----UGAUUGCAGGAAGGUAGUGAGAACAGGAUCUUAA----ACAUGCAGUCAGCC----GAAUCAUUAAAAAG---------CAGCCACAAGGA-------AAA-CUCAUAA---AAACAGUACCACCCCCGAAGCGACU--CAGAAACUCAAGGUAUAUUUU-GAAGGAAG
AC147455.3/45158-45369     --CCCCCACCGCUCAGAUCUGCGGUCU----UCCGUGCAC-AAGGUAAUUGGGACUGGAUCUUAAGUCAACUUGCUGCCAGCCAGCCGGCUCGUUAAAAUA---------CAACCGCAAAGA-------AAAACUCACGCUGACAGUAGUGACACCCGAGGGACCAUUCGAAGAAAAACAAAGUAUAUUUUUGCAGGAAG
#=GC SS_cons               ..:::::::::::::::::::::::::....:::::::::.::::::::::::::::::::::::.:::::::::::::::::::::::::::::::::::.........::::::::::::.......:::.:::::::...:::::::::::::::::::::::::..:::::::::::::::::::::.::::::::
#=GC RF                    ..cCCGCguGuCUCauaUCCacGGUCG....uaAgUGCAG.aaGGUAAUUAGAACAGGAUCUUAA.uaAACuUGCaGcCaGCCaACUGAgUCgUUAAAAaa.........CAaCCaCAaAGA.......AAA.CucACgC...CaacagUaACaCuCcaGaGAcaauu..CagAaACaCAAAGUaUAUUUU.GaagGAAG

BC043268.2/231-430         GGUUACAGUC-------CUUUAAAUCUGGAAAUUUCAAG------
AC156348.3/57972-58173     GGUUACAAUC-------CUUGAAAUCUGGAAAUUUCAAG------
AC163242.3/31481-31682     GGUUACAAUC-------CUUGAAAUGUGGAAAUUUCAAG------
AC182539.4/18715-18912     GGUUACAGUC-------CUUGAAAUGUGGAAAUUCCAAG------
AC159917.3/63003-63203     UGUUUCAGUC-------CUUGAAAUGUGGAAAUUCCAAG------
AC152893.4/30358-30567     GGUUACAGUC-------CUUCAAAUGUGGAAAUUCCAAG------
AC146768.3/95912-96108     -GUUACAAUC-------CUUGAAAUGUGGAAAUUCCAAG------
AC146316.3/135856-136054   GAUUACAGUC-------CUUGACGUCUGGAAAUUGUUGU------
AC138559.3/136100-136298   GGUUACAGUC-------CUUGACGUCUGCAAAUUGUUGU------
ABRN01307492.1/17951-18145 GGUUACAGUU-------CUUGAAGUCUGGAAAUAGUUGU------
AANG01396076.1/561-761     GGUUACGGUC----CUUUUCGAAGUCUGGAAAUAGUUGU------
AAFC03098364.1/16923-16726 GGCUAUAGUU-------CUUGAAGUCUGGAAAUACUUGU------
AC147928.3/153046-153239   GGCUAUAGUU-------CUUGAAGUCUGGAAAUAGUUGU------
AC146920.3/74770-74955     GGUUACAGUG-------CUUGACGUCGGGAAAUAG----------
AAWR02014325.1/563-763     GGUUGCAGUC-------CUUGAAGUCUAGAAAUAGAUGU------
AC087160.2/96835-97035     GGUUAUAGUU----CCUCUCGAAAUCUGGCCAUGGUUGU------
AAKN02017194.1/596-789     GGUUACAGUC-------UUUGAAGUCGGGAAGUAAUAGU------
ABRP01243925.1/446-621     GGUUACAGUC-------CUUGAGUUGU------------UUUGAG
AC139728.3/109300-109490   GGUAACAGCC----UUUCUUGAAGUCUGGAAAUAGUGGG------
AC161329.3/114519-114729   GAU-ACAGUA----CUAUUUGGAAUCUGGAAAUAGGUAU------
AC149571.3/116655-116851   GCUUACCUGCCAUCUUUCUUGAAGUCUGGAAG-------------
AAQQ01561278.1/327-511     UGUUACAAUC-------CUUGAAAUGUGAAAAUAAUCAU------
AC153775.3/41296-41492     AGC-GCGAUC----CUUCUUGAAGUCUGGCAAUAGUUGU------
AC147455.3/45158-45369     GGUUACGGUC----UUAAGUGAUUGCAGGAAGAUGCAAC------
#=GC SS_cons               ::::::::::.......::::::::::::::::::::::......
#=GC RF                    GGUUACaGUc.......CUUGAagUcUGGAAAUaguugu......
//
