# Supplementary material for: All-at-once RNA folding with 3D motif prediction framed by evolutionary information
Source: Nat Methods. 2025 Oct 3;22(10):2094–106. doi: 10.1038/s41592-025-02833-w (PMC12510878; doi:10.1038/s41592-025-02833-w)
Supplement: Supplementary file 3 — Source code to run CaCoFold-R3D. Data and results. [file 41592_2025_2833_MOESM3_ESM.gz › supplemental_material/data/Rfam.15.0/Ssr1]

# STOCKHOLM 1.0
#=GF ID Ssr1
#=GF AC RF02627
#=GF DE Shigella small RNA 1
#=GF AU Argasinska J; 0000-0003-2678-2824
#=GF GA 820.0
#=GF NC 175.2
#=GF TC 822.1
#=GF SE Argasinska J
#=GF SS Predicted; RNAfold;
#=GF TP Gene; sRNA;
#=GF BM cmbuild -F CM SEED
#=GF CB cmcalibrate --mpi CM
#=GF SM cmsearch --cpu 4 --verbose --nohmmonly -T 30.00 -Z 2958934 CM SEQDB
#=GF DR SO; 0000370; small_regulatory_ncRNA;
#=GF RN [1]
#=GF RM 27014636
#=GF RT A Novel Small RNA Regulates Tolerance and Virulence in Shigella flexneri
#=GF RT by Responding to Acidic Environmental Changes.
#=GF RA Wang L, Yang G, Qi L, Li X, Jia L, Xie J, Qiu S, Li P, Hao R, Wu Z, Du X,
#=GF RA Li W, Song H
#=GF RL Front Cell Infect Microbiol. 2016;6:24.
#=GF CC Exists only in Shigella, may play role in resistance to acidic stress and
#=GF CC regulation of virulence.
#=GF WK Shigella_flexneri
#=GF SQ 2

AE005674.2/286849-287502   AAGUUGUGGACGAAAUUAGAAUAAGAAUUGCUGGUAAUACGGCUGCGCCUUGUUUCCAUGUGCUAAAAAAUAAGGGAUAUAAAGUAACAAUGGAAACUCAUGCAUUAUCUGACGAUUGUUUAGAUUGUGUAUAUGAUUGGUAUGCGGAAAAAAAUGGACAAUUUUUUAGUGCAACGAGUCCAGAAGAGUUACUUGGAUUA
AFGZ01000006.1/19734-20386 AAGUUGUGGACGAAAUUAGAAUAAGAAUUGCUGGUAAUACGGCUGCGCCUUGUUUCCAUGUGCUAAAAAAUAAGGGAUAUAAAGUAACAAUGGAAACUCAUGCAUUAUCUGACGAUUGUUUAGAUUGUGUAUAUGAUUGGUAUGCGGAAA-AAAUGGACAAUUUUUUAGUGCAACGAGUCCAGAAGAGUUACUUGGAUUA
#=GC SS_cons               ::[[--[[[[[[[[[[[[[[[[[[[[[,,<<<<______>>>><<<<----<<<<<<<<<<<<<__________________>>>->>->>>>>>>>--->>>>,,,,<<<<-<<<<<<<<<--<<-<<<<<<<_____>>>>>>>->>----->>>>>>>>>-->>>><<<<<<-<<<<<<<_________>>>>>>>-
#=GC RF                    AAGuUGuGgaCGaaauuagaauaagaaUUGCcGGUAAUACgGCuGCgCCUUGuuuCCauGugCuAAAAAAUAAGGGAUAUAAaGcAaCAauGGaaaCUCAcGCaUUAUCugaCgauuGuccaGAuuGcGcauacGAUUGguaugCgGaaAAAAAuggaCaaucUUucaGuGCaaCGaguCCagAAGAGUUACcuGGacuA

AE005674.2/286849-287502   GUUGCAAUGUGGGAAGUUCGUGGUAAUGACUGGAGAGCUAAUUUGAAUGAGAUAAAUACUUAUCAAAAAGCCAUAGAAGAAUCCCCGUUUUUUGAUAAAAACGGCAAUGAAAUAGAGUCUGACUAAAUUUUAUUGAUAUAGCAACGAUAAUAACCGGAAAUUUCUUCCAGAUCUUUCCGGCUUUUUAUUAUUUAACUUUC
AFGZ01000006.1/19734-20386 GUUGCAAUGUGGGAAGUUCGUGGUAAUGACUGGAGAGCUAAUUUGAAUGAGAUAAAUACUUAUCAAAAAGCCAUAGAAGAAUCCCCGUUUUUUGAUAAAAACGGCAAUGAAAUAGAGUCUGACUAAAUUUUAUUGAUAUAGCAACGAUAAUAACCGGAAAUUUCUUCCAGAUCUUUCCGGCUUUUUAUUAUUUAACUUUC
#=GC SS_cons               >>>>>>,(((((,,<<<<<-<<<<____>>>>-->>>>>,,<<<<<-<<<<_______>>>>>>>>>,,,))))),,,,,,,,,<<<<<<<<____>>>>>>>><<<<<<<<<--<<<___>>>-->>>>>>>>>,,,,,,,,,,,,,,,,,,<<<<<<<--<<<___>>>-->>>>>>>,]]]]]]]--]]]]]-]]]]
#=GC RF                    GuuGCaAuguGGGAaGcuCGcgGuAAUGaCcgGAGagCuAAuuuGaAugaGAUAAAUACucauCaaaAAGCCacaGAAGAAUCCCCGuuuuuUGAUaaaaaCGGCaaugaaauAGaGuCUGaCuAAauuucauuGAUAUAGCAACGAUAAUAACCGGaaaUUuCuUCCaGaUCuuuCCGGCuucuuauUAucuaaCuuuC

AE005674.2/286849-287502   GUUCAGCACACUAAACAUCCCGUCUCGCAUCCCCUUAACUGGCUGUUUAACCUGAUAAAGUUCCCUGCGCAGUUCCUGUACUUCGUUGUUAUCCCAAGCAGGAUCAAACAUCCCUCCGAGAUCUUCACGGUAACGCCCGUGCCGAUCUCAAAUCCCGCUUUUCUCAGCCAUUUGGCGCUGAUUUUGAUCACCGGCGUGUC
AFGZ01000006.1/19734-20386 GUUCAGCACACUAAACAUCCCGUCUCGCAUCCCCUUAACUGGCUGUUUAACCUGAUAAAGUUCCCUGCGCAGUUCCUGUACUUCGUUGUUAUCCCAAGCAGGAUCAAACAUCCCUCCGAGAUCUUCACGGUAACGCCCGUGCCGAUCUCAAAUCCCGCUUUUCUCAGCCAUUUGGCGCUGAUUUUGAUCACCGGCGUGUC
#=GC SS_cons               ]]]]]--]]::<<<<<<-<<-<<______________>>->>->>>>>>:::::::::::((((--((((((((((((((((--((((((--(((((-(,<<<<_____>>>>,,,,<<<<<<--<<<<<______>>>>>-->>>>>>,,,,,,,,,,,,,,,<<<<-<<-<<-<<-<<<<____>>>>->>->>->>-
#=GC RF                    GucCaGCaCACuaaaCaUCCCGuCUCGCAUCCCCUUAaCUGGCuGuuuaACCUGAUAAAGuuCCCUgCgCaGcuCCuGuaCcUCGuugucAUCCCaaGCAGGauCAAACauCCCUCCGaGauCUUCaCGGUAACGCCCGuGCCGauCuCAAAUCCCGCUUUUCUCaGCCacUcGGCGCuGauUUUGauCaCCGGCgUguC

AE005674.2/286849-287502   GCUGCGGUUGGGCAGAUAACCCACGGUACAGCGACGCUGUGUUUUGGAAAUGGU
AFGZ01000006.1/19734-20386 GCUGCGGUUGGGCAGAUAACCCACGGUACAGCGACGCUGUGUUUUGGAAAUGGU
#=GC SS_cons               >>>>,)-)))))--))))))----)))))))-))-)))))))---)))):::::
#=GC RF                    GCuGCGGuuGGGCAgacaaCCCACgGuaCaGCGaCgCuGcGcUUUGGaaAUGGU
//
