# Supplementary material for: All-at-once RNA folding with 3D motif prediction framed by evolutionary information
Source: Nat Methods. 2025 Oct 3;22(10):2094–106. doi: 10.1038/s41592-025-02833-w (PMC12510878; doi:10.1038/s41592-025-02833-w)
Supplement: Supplementary file 3 — Source code to run CaCoFold-R3D. Data and results. [file 41592_2025_2833_MOESM3_ESM.gz › supplemental_material/data/Rfam.15.0/snoMe28S-Am2634]

# STOCKHOLM 1.0
#=GF ID snoMe28S-Am2634
#=GF AC RF00537
#=GF DE Small nucleolar RNA Me28S-Am2634
#=GF AU Moxon SJ; 0000-0003-4644-1816
#=GF GA 50.0
#=GF NC 46.3
#=GF TC 51.3
#=GF SE PMID:15987805
#=GF SS Predicted; ILM; Daub J
#=GF TP Gene; snRNA; snoRNA; CD-box;
#=GF BM cmbuild -F CM SEED
#=GF CB cmcalibrate --mpi CM
#=GF SM cmsearch --cpu 4 --verbose --nohmmonly -T 32.15 -Z 2958934 CM SEQDB
#=GF DR SO; 0000593; C_D_box_snoRNA;
#=GF DR GO; 0006396; RNA processing;
#=GF DR GO; 0005730; nucleolus;
#=GF RN [1]
#=GF RM 15987805
#=GF RT Genome-wide analyses of two families of snoRNA genes from Drosophila
#=GF RT melanogaster, demonstrating the extensive utilization of introns for
#=GF RT coding of snoRNAs.
#=GF RA Huang ZP, Zhou H, He HL, Chen CL, Liang D, Qu LH
#=GF RL RNA. 2005;11:1303-1316.
#=GF RN [2]
#=GF RM 12007400
#=GF RT Small nucleolar RNAs: an abundant group of noncoding RNAs with diverse
#=GF RT cellular functions.
#=GF RA Kiss T
#=GF RL Cell 2002;109:145-148.
#=GF CC Me28S-Am2634 is a member of the C/D class of snoRNA which contain the C
#=GF CC (UGAUGA) and D (CUGA) box motifs. This family directs 2'-O-methylation of
#=GF CC 28S A-2634 [1].
#=GF WK Small_nucleolar_RNA_Me28S-Am2634
#=GF SQ 18

AC093192.2/140443-140346     AACUUC-----UUUAUUGUGAUGAUAUUU-U-GAGUAGGAAUCUCAUUGAGCCUCAGUCAUUCGUUGCUUUGAAAUUAAUUUUG-UCUCUCACUG-AUUGCAAGCAU
AC093192.2/140665-140574     UGUAAU-----CUGCUC-UGAUGAUAUUU-C-GAGUAGGAAUCUCAUUGAGC-----UACCU-GUAGCUAUGAAAUCAAUUUUAAUCUCCCACUG-AUCAAAUCAUU
AC093192.2/140885-140801     UAUAACA----CUUAGC-UGAUGAUAUUA-C-GAGUAGGAAUCUCAUUGAAA-----UAACC-------AUGAAAUCAAUUUUA-UCUCC-ACUG-AUAGCAUUAUG
AC105264.3/54702-54605       AACUUC-----UUUAUUGUGAUGAUAUUU-U-GAGUAGGAAUCUCAUUGAGCCUCAGUCAUUCGUUGCUUUGAAAUUAAUUUUG-UCUCUCACUG-AUUGCAAGCAU
AC105264.3/54924-54833       UGUAAU-----CUGCUC-UGAUGAUAUUU-C-GAGUAGGAAUCUCAUUGAGC-----UACCU-GUAGCUAUGAAAUCAAUUUUAAUCUCCCACUG-AUCAAAUCAUU
AC105264.3/55144-55060       UAUAACA----CUUAGC-UGAUGAUAUUA-C-GAGUAGGAAUCUCAUUGAAA-----UAACC-------AUGAAAUCAAUUUUA-UCUCC-ACUG-AUAGCAUUAUG
AAPU01011424.1/25535-25628   AUAAAU-----AUAUUU-UGAUGAUACUU-U-GAGUAGGAAUCUCAUUGAGCUUCAGUCAUUCGUUGCAUUGAAAUUAACUUUC-UCA---ACUG-AAUAAAUUUGU
AAPU01011093.1/111411-111507 AAUAUU-----CUUAGUUUGAUGAUAUUUGU-GAGUAGGAAUCUCAAUGAGCUGUAAUCAUUCGUUGCAGUGAAAUUAAAUUU---CUACUAGUA-ACCGUAAUGCA
AAPQ01006533.1/457851-457759 UUUGAUAU---UUGCUC-UGAUGAUAUUU-C-GAGUAGGAAUCUCAUUGAGC-----UACCG--UAGCUAUGAAAUCAAUUUUAAUCUCUCACUG-AUCAAAUUAUU
AADE01000764.1/1329-1424     AUUAGU-----AUAUUG-UGAUGAUUUUU-U-GAGUAGGAAUCUCAUUGAGCUUCAGUCAUUCGUUGCUUUGAAAU-AAGUUUG-UCUCUUACUG-AUAUGUUUAGU
AANI01017292.1/82823-82729   UCUAUU-----UCUAUA-UGAUGAUUUUUUC-AAGUAGGAAUCUCAUUGAGCUUCAGUCAUUCGUUGCCAUGAAAUCAACUUCU-UUUCC---UG-AACAUAAUAUC
AADE01000764.1/871-966       UAUAUUU----UUUUUC-UGAUGAUUUUU-C---GUAGGAAUCUCACUGAGCUUCAGUCAUUCGUUGCUUUGAAAUCAAUUUAU-CUUUCUGAUU-AUACCAAUAGU
AAPT01002824.1/1781-1684     UUUUUAA----UAAAUUCUGAUGAUAUUU-UAGAGUAGGAAUCUCAUUGAGCUUCAGUCAUUCGUUGCCAUGAAAUCAA--ACA-UCUCUCACUG-AACAAUGAACU
AAPT01002824.1/1325-1230     UACAUA-----UUAUUA-UGAUGAUAUUA-UAGAGUAGGAAUCUCAUUGAGCUUCAGUCAUUCGUUGCCAUGAAAUUAA--ACA-UCUCUAACUG-AUAAAAGUGCU
AAPT01002824.1/1557-1461     UGUUAU-----UUAUAA-UGAUGAUAUUU-UAGAGUAGGAAUCUCAUUGAGCUUCAGUCAUUCGUUGCCAUGAAAUUAA--ACA-UCUCUAACUGAACUUUAUAAAU
AASR01028110.1/560-654       ACUAUC-----UUCAUUCUGAUGAUAUUU-U-GAGUAGGAAUCUCAUUGAGCCUCAGUCAUUCGUUGCUUUGAAAUUAAUUUUG-UCUCUCACUG-AUU---GUGCA
AASS01010574.1/756-844       AAUGUAUAACACUUAGC-UGAUGAUAUUU-C-GAGUAGGAAUCUCAUUGAAA------------UAACCAUGAAAUCAAUAUUU-UCUCA-ACUG-AUAAUAACAUU
AAQB01006165.1/155968-155874 AAUUUC-----GAAUGA-UGAA-ACACUU-U-ACGUAGGAAUCUCAUUGAGCUUCAGUCAUUCGUUGCCUUGAAAACAA-UAAU-CCUCUGACUA-CUAGAAAGACA
#=GC SS_cons                 ::<<<_.....______.___________._.____________________________________________________.__________.______>>>::
#=GC RF                      uauguu.....uUuauu.UGAUGAUAUUU.u.GAGUAGGAAUCUCAUUGAGCUUCAGUcAUUCGUUGCuaUGAAAUcAAuUUua.UCUCuuACUG.AuaaaAacauu
//
