# Supplementary material for: All-at-once RNA folding with 3D motif prediction framed by evolutionary information
Source: Nat Methods. 2025 Oct 3;22(10):2094–106. doi: 10.1038/s41592-025-02833-w (PMC12510878; doi:10.1038/s41592-025-02833-w)
Supplement: Supplementary file 3 — Source code to run CaCoFold-R3D. Data and results. [file 41592_2025_2833_MOESM3_ESM.gz › supplemental_material/data/Rfam.15.0/Hatchet]

# STOCKHOLM 1.0
#=GF ID Hatchet
#=GF AC RF02678
#=GF DE Hatchet ribozyme
#=GF AU Ontiveros-Palacios N; 0000-0001-8457-4455
#=GF GA 51.0
#=GF NC 43.8
#=GF TC 54.5
#=GF SE Published; PMID:26167874
#=GF SS Published; PMID:26167874
#=GF TP Gene; ribozyme;
#=GF BM cmbuild -F CM SEED
#=GF CB cmcalibrate --mpi CM
#=GF SM cmsearch --cpu 4 --verbose --nohmmonly -T 30.00 -Z 2958934 CM SEQDB
#=GF DR SO; 0000374; ribozyme;
#=GF DR GO; 0003824; catalytic activity;
#=GF RN [1]
#=GF RM 26167874
#=GF RT New classes of self-cleaving ribozymes revealed by comparative genomics
#=GF RT analysis.
#=GF RA Weinberg Z, Kim PB, Chen TH, Li S, Harris KA, Lunse CE, Breaker RR
#=GF RL Nat Chem Biol. 2015;11:606-610.
#=GF RN [2]
#=GF RM 26385510
#=GF RT Biochemical analysis of hatchet self-cleaving ribozymes.
#=GF RA Li S, Lunse CE, Harris KA, Breaker RR
#=GF RL RNA. 2015;21:1845-1851.
#=GF RN [3]
#=GF RM 31088965
#=GF RT Hatchet ribozyme structure and implications for cleavage mechanism.
#=GF RA Zheng L, Falschlunger C, Huang K, Mairhofer E, Yuan S, Wang J, Patel DJ,
#=GF RA Micura R, Ren A
#=GF RL Proc Natl Acad Sci U S A. 2019;116:10783-10791.
#=GF CC Hatchet ribozyme was first report in [1] and biochemical analysis report
#=GF CC it has self-cleaving activity [2]. The structure of Hatchet ribozyme was
#=GF CC reported in PDB 6JQ5 and 6JQ6 [3]
#=GF WK Hatchet_ribozyme
#=GF SQ 155

URS0000D6C318_12908/1-119                  CUUCUAUC-AUCUUC----ACCUGUAAGCAACAUCGUGGGUGUCG-U-GACAUU----UCCCAUUAAGGAUAAUGGUGAUCUUUUCCAGUAAUGUUCAA------------------------------------------------------------------------------------------------GAUGU
URS0000D65F91_12908/1-84                   CUGUGG-G-UCGGGCAGGCCGCGACACCCAACCGCAUGGGGCGCA-A-GGGCGA----UGGGG------------------------------------------------------------------------------------------------------------------------------------ACGCC
URS0000D6A77C_12908/1-115                  CCUUCGCU-GUGGGA----AAUGGACUACAACGGCGUGGGCUUUG-A-AUGGAU----CGACCGCACGGACGACUACAACAAUAUAUUCGCCUAC----------------------------------------------------------------------------------------------------AUCCG
URS0000D664B8_12908/1-208                  UGUAUUAA-GG-UUAG--UAAACCUUGACAAGCCUGUGGGGCU---A-CUAGACACUUCUAGAUAUUACUAAUCCACGUUGUUAUCUUCUAUACUAGUUAUAGAAAC----AACUAUUCAUAGUAACAAUCUAGUACUAAAUAAUGGGGACAUUAUAAGUGGUUAACGUAUAUAUAAAUAUAAUAGU-------UAUUUA
URS0000D66625_12908/44-170                 GUCCUCA------GGA---AA----UGACAAACAUGUGGGGCGUA-A-GCAAUAUUUACAUUCUAUAAAGAAAAAGUGGAUUGUAAUGCUUUAUAGAAUGCGUAUCC------------------------------------------------------------------------------------AUAAUAUUG
URS0000D69A24_12908/1-166                  ACCAUUA------GAA---AA----UAACAAACUUGUGGGGCGUA-A-AUUUAUUCACAUUCAGACGUAAUUCCAUGGAGUAAUUCAUGUCUACAUUAAAGUAGAUG----GUUACUUAAAAUACGUGUG-------------------------------------GUGCUCAUCAUGGAGAGUUA----AUGAAUAAA
URS0000D670B6_12908/19-150                 -UCUACAC-UG-UGUG---AAUCAGUGUCAACUUUGUGGGGCUUAUA-UUCAUAAAUAUCUCAAUAGAAAGUUAAGUGAGUUGCAAUAACUUAGCUGGAAAUUCUUU----U--------------------------------------------------------------------------A----UA-UUAUGA
URS0000D6AE31_12908/1-162                  CUCUUUAAUGGUUGAU---AAACCUUAACAAACCUGUGGGGCUACUA--CCAAUUUCUCAAUACAUCCAUGGAUGUAUCAAUUGAUCUGACUGUAAAUCAGUUCAAG----AUGAGAUAUCAC---------------------------------------------------ACGCAUUACAGUG----CGUAAUUGG
URS0000D6BE5B_12908/1-125                  GUUCUUAC-UGUGAG----AAUCAGUGACAAACAUGUGGGGCUUAUAUCUAAUC----AUUUUAGAGGGCAGUAUUACUGUCGUCUGAAGGUAGGUGGAGGA---------------------------------------------------------------------------------------------GAUUA
URS0000D6C6A3_12908/1-125                  GUUUUUAC-UGUGAG----AAUCAGUGACAAACAUGUGGGGCUUAUAUCUAAUC----AUUUUAGAUGACAGUAUUACUGCCGUCUGAAGGUAGGUGGAGGA---------------------------------------------------------------------------------------------GAUUA
URS0000D693F5_12908/26-152                 UUCUUUAA-GG-UUAG--CAAACCUUGACAAACCUGUGGGGCUACUA--CUCUAUUCUAAAAGAUAAUUCUAUUUUUAGUGCUAAAUACUUAGUCAGU---------------------------------------------------------------------------------------------AUAAUAGAG
URS0000D67AE3_12908/1-159                  AUCUACAC-UG-UGAG---AAUCAGUGUCAACUUUGUGGGGCUUAUA-UUUAGAGCGCACAUAUGAAAGUGCUUUUUAUCAAUAGAAGGUGAAAUGAUUGCAAGCAU----UAGCCGGAAAUUCU-----------------------------------------------UUUAAAGUAACGCAU----AUG--CUAA
URS0000D685AC_12908/1-133                  UUCUACAC-UG-UGCG---AAUCAGUGUCAACUUUGUGGGGCUUAUA-UUCAUAA-AUAUCUCAAUAGAAAGCUAAGUGAGUUGCAAUAACUUAGCUGGAAAUUCUU----U--------------------------------------------------------------------------U----AUAUUAUGA
URS0000D6C543_12908/1-108                  AUCUUUAA-GG-UGAG---AAUCCUUGACAUUCCUAUGGGGCUUAUA-UCUCUUCAAUCGGUCUAAUUAACCUACAUAC----------------------------------------------------------------------------------------------------------------AGAGAAGAG
URS0000D671D2_12908/1-100                  AGUAUUAC-UG-UGAG---AAUCAGUAAUAAGCAUGUGGGGCUUAUGUCUUAUC-AAAAGGGUGGCCAACU------------------------------------------------------------------------------------------------------------------------UUUAGAUAG
URS0000D6B9FA_12908/1-100                  AGUAUUAC-UG-UGAG---AAUCAGUGAUAAGCAUGUGGGGCUUAUGUCUUAUC-AAAAGGGUGGCCAACU------------------------------------------------------------------------------------------------------------------------UUUAGAUAG
URS0000D6B9AF_12908/1-121                  CUCUUUAA-GG-UGAG---AAUCCUUGACAAGCAUGUGGGGCUUAUA-UCCUUAGCUGUCCACUUAACUCGUGCUGUAGUUAAGAGAGGCAAC--------------------------------------------------------------------------------------------------CAGC-AAGG
URS0000D66157_12908/1-126                  UUCUACAC-UG-UGUG---AAUCAGUGUCAACUUUGUGGGGCUUAUA-UCUAUUCAUACAGAGCAAGUACGUACGGGAAAGCUUAAAAUACUCAUCU----------------------------------------------------------------------------------------------GUAAAAUAG
URS0000D66771_12908/1-124                  GUCUUUAA-GG-UGAG---AAUCCUUGACAAUCCUGUGGGGCUUAUA-UCUAUCAAAAGAACUUACAGCAGCUUUUAUAUUAGCUUAGCUGGACU------------------------------------------------------------------------------------------------UUAUGAUAG
URS0000D6A247_12908/1-126                  CUCUUUAA-GG-UGAG---AAUCCUUGACAAGCAUGUGGGGCUUAUA-UCUAUU-CAUACAGAGCAAGUACGUACGGGAAAGCUUAAAAUACUCAUCU---------------------------------------------------------------------------------------------GUAAAAUAG
URS0000D6D07C_12908/19-144                 CUCUUUAA-GG-UGAG---AAUCCUUGACAAGCGUGUGGGGCUUAUA-UCUAUU-CAUACAGAGCAAGUACGUACGGGAAAGCUUAAAAUACUCAUCU---------------------------------------------------------------------------------------------GUAAAAUAG
URS0000D66914_12908/1-128                  CUCUUUAA-GG-UGAG---AAUCCUUGACAAGCAUGUGGGGCUUAUA-UCUAU-CUAUAAACAAGGAGACGGACUAAUUUUUAUUAGUACAAGGAGUCGG-------------------------------------------------------------------------------------------UUAUAGUAG
URS0000D6A994_12908/34-117                 AACUUUAC-GG-UGAG---AAUCCGUGACAAACUUGCGGGGCUUAUG-UCUUA-----UUAUAUU-----------------------------------------------------------------------------------------------------------------------------------UAAG
URS0000D6938E_12908/1-189                  CUCUUUAA-GG-CGAG---AAUCCUUGACAAGCAUGUGGGGCUUAUA-UCUAAC-AAUAUUGACUAUUAUUCAUCUAGUGACGAAGCUAUUCGACAACUUAAAGCAA----AUAUCACAGAAUAAAAAGUUAUUAAUU----------------------AUGUAUUUGAAAGUUGCAAUACAUAAU----AUUAGUUAG
URS0000D68B8D_12908/1-153                  CUCUUUAA-GG-UGAG---AAUCCUUGACAAGCAUGUGGGGCUUAUA-UCUUAUUGUGUCCUUUACAGGAUAGAAAUAGAUUUAUUGGGGAUACAGAGCGUUGGCAU----AGCCACUC-----------------------------------------------------------UAAACCAAU----CACAAUAAG
URS0000D6897D_12908/1-153                  UUCUUUAA-GG-UGAG---AAUCCUUGACAAGCAUGUGGGGCUUAUA-UCUUAUUGUGUCCUUUACAGGAUAGAAAUAGAUUUAUUGGGGAUACAGAGCGUUGGCAU----AGCCACUC-----------------------------------------------------------UAAACCAAU----CACAAUAAG
URS0000D66917_12908/23-175                 GUCUUUAA-GG-UGAG---AAUCCUUGACAAGCAUGUGGGGCUUAUA-UCUUAUUGUGUCCUUUACAGGAUAGAAAUAGAUUUAUUGGGGAUACAGAGCGUUGGCAU----AGCCACUC-----------------------------------------------------------UAAACCAAU----CACAAUAAG
URS0000D6BD63_12908/19-166                 -CCUAUAC-UG-UGAG---AAUCAGUAUCAACUUUGUGGGGCUUAUA-UCUUAUUGUGUCCUUUACAGGAUAGAAAUAGAUUUAUUGGGGAUACAGAGCGUUGGCAU----AGCCACUC-----------------------------------------------------------UAAACCAAU----CACAAUAAG
URS0000D67864_12908/23-150                 GUCUUUAA-GG-UGAG---AAUCCUUGACAAGCAUGUGGGGCUUAUA-UCUAUCUAUAAACAAGGAGACGGACUAAUUUUUAUUAGUACAAGGAGUCGGU-------------------------------------------------------------------------------------------UAUA-GUAG
URS0000D691F0_12908/1-128                  UUCUUUAA-GG-UGAG---AAUCCUUGACAAGCAUGUGGGGCUUAUA-UCUAUCUAUAAACAAGGAGACGGACUAAUUUUUAUUAGUACAAGGAGUCGGU-------------------------------------------------------------------------------------------UAUA-GUAG
URS0000D66B79_12908/34-152                 CUCCUUAC-UG-UGAG---AAUCAGUGACAAACAUGUGGGGCUUAUA-UCUUAGAUGUCCAUCUAACUCGUGCUGUAGUUAGACAAGGCAA----------------------------------------------------------------------------------------------------CCAUC-GAG
URS0000D6762F_12908/34-158                 CUCCUUAC-UG-UGAG---AAUCAGUGACAAACAUGUGGGGCUUAUA-UCUAAUCAUUUUAGAUGGCAGUGUUACUGUCGUCUGAAGGUAGGUGGA-----------------------------------------------------------------------------------------------GGAGAUUAG
URS0000D6B2B2_12908/34-158                 CUCCUUAC-UG-UGAG---AAUCAGUGACAAACAUGUGGGGCUUAUA-UCUAAUCAUUUUAGAGGGCAGUAUUACUGUCGUCUGAAGGUAGGUGGA-----------------------------------------------------------------------------------------------GGAGAUUAG
URS0000D680DD_12908/34-158                 CUCCUUAC-UG-UGAG---AAUCAGUGACAAACAUGUGGGGCUUAUA-UCUAAUCAUUUUAGAGGGCAGUAUUACUGUCGUCUGAAGGUAGGUGGA-----------------------------------------------------------------------------------------------GGAGAUUAG
URS0000D6BB6D_12908/34-158                 CUCCUUAC-UG-UGAG---AAUCAGUGACAAACAUGUGGGGCUUAUA-UCUAAUCAUUUUAGAGGGCAGUAUUACUGUCGUCUGAAGGUAGGUGGA-----------------------------------------------------------------------------------------------GGAGAUUAG
URS0000D65DEC_12908/34-116                 CUCCUUAC-UG-UGAG---AAUCAGUGACAAACAUGUGGGGCUUAUA-UCUAAU----UCAA-------------------------------------------------------------------------------------------------------------------------------------AUUGG
URS0000D683C1_12908/32-156                 GUCUUUAC-UG-UGAG---AAUCAGUGACAAACAUGUGGGGCUUAUA-UCUAAUCAUUUUAGAGGGCAGUAUUACUGUCGUCUGAAGGUAGGUGGA-----------------------------------------------------------------------------------------------GGAGAUUAG
URS0000D6B4E6_12908/32-156                 GUUCUUAC-UG-UGAG---AAUCAGUGACAAACAUGUGGGGCUUAUA-UCUAAUCAUUUUAGAUGACAGUAUUACUGCCGUCUGAAGGUAGGUGGA-----------------------------------------------------------------------------------------------GGAGAUUAG
URS0000D68B0D_12908/32-156                 GUUCUUAC-UG-UGAG---AAUCAGUGACAAACAUGUGGGGCUUAUA-UCUAAUCAUUUUAGAGGGCAGUAUUACUGUCGUCUAAAGGUAGGUGGA-----------------------------------------------------------------------------------------------GGAGAUUAG
URS0000D6A3D5_12908/32-156                 GUUCUUAC-UG-UGAG---AAUCAGUGACAAACAUGUGGGGCUUAUA-UCUAAUCAUUUUAAAGGGCAGUAUUACUGUCGUCUAAAGGUAGGUGGA-----------------------------------------------------------------------------------------------GGAGAUUAG
URS0000D69E3C_12908/32-156                 GUUCUUAC-UG-UGAG---AAUCAGUGACAAACAUGUGGGGCUUAUA-UCUAAUCAUUUUAGAGGGCAGUAUUACUGUCGUCUGAAGGUAGGUGGA-----------------------------------------------------------------------------------------------GGAGAUUAG
URS0000D687C5_12908/32-156                 GUUCUUAC-UG-UGAG---AAUCAGUGACAAACAUGUGGGGCUUAUA-UCUAAUCAUUUUAGAUGGCAGUAUUACUGUUGUCUGAAGGUAGGUGGA-----------------------------------------------------------------------------------------------GGAGAUUAG
URS0000D6D14A_12908/32-156                 GUUCUUAC-UG-UGAG---AAUCAGUGACAAACAUGUGGGGCUUAUA-UCUAAUCAUUUUAGAUGGCAGUGUUACUGUCGUCUGAAGGUAGGUGGA-----------------------------------------------------------------------------------------------GGAGAUUAG
URS0000D67EB4_12908/32-156                 GUUCUUAC-UG-UGAG---AAUCAGUGACAAACAUGUGGGGCUUAUA-UCUAAUCAUUUUAGAUGGCAGUGUUACUGUCGUCUGAAGGUAGGUGGA-----------------------------------------------------------------------------------------------GGAGAUUAG
URS0000D695A2_12908/32-150                 GUCCUUAC-UG-UGAG---AAUCAGUGACAAACAUGUGGGGCUUAUA-UCUUAGAUGUCCAUCUAAUUCAUGCUGUAGUUAGACAAGGCAA----------------------------------------------------------------------------------------------------CCAUC-AAG
URS0000D66B54_12908/32-150                 GUUCUUAC-UG-UGAG---AAUCAGUGACAAACAUGUGGGGCUUAUA-UCUUAGAUGUCCAUCUAACUCGUGCUGUAGUUAGACAAGGCA-----------------------------------------------------------------------------------------------------ACCAUCGAG
URS0000D6B5D8_12908/1-82                   UACA--AC-UG-UGAG---AAUCAGUAACAAGCAUGUGGGGCUUAUA-UCUUAC----UAUAA------------------------------------------------------------------------------------------------------------------------------------GUAAG
URS0000D67D12_12908/1-190                  CUCUUUAA-GG-UGAG---AAUCCUUGACAAGCAUGUGGGGCUUAUA-UCUAGC-AAUAUUAACCAUUAUUCAUUUUAGUGACGAAGCUAUUCGACAACUUAAAGCA----AAUAUCACAGAAUAAGGAGUUAUUAAU---------------------UAUGUAUUUGAAAGUUGCAAUACAUAAU----AUUAGUUAG
URS0000D66E0A_12908/18-141                 AUCUAUAC-UG-UGAG---AAUCAGUGUCAACUUUGUGGGGCUUAUA-UUCAGUU-AUUCUUUAUGUAAAAUAGGAGUCAUGACCUAAUAAUAUCAUAAC-------------------------------------------------------------------------------------------AUAAACUGA
URS0000D67B26_12908/1-124                  AUCUACAC-UG-UGAG---AAUCAGUAUCAACUUUGUGGGGCUUAUA-UUCAGUU-AUCCCUUAUGUAAAAUAGGAGUCAUGACCUAAUAAUAUCAUAAU-------------------------------------------------------------------------------------------AUAAACUGA
URS0000D6A2E8_12908/24-130                 CUCUUUAA-GG-UGAG---AAUCCUUGACAAUCCUGUGGGGCUUAUA-UCUCUAGCUGGGUUAGAACAAUCCUUGAAAUGUA-----------------------------------------------------------------------------------------------------------------UAGAG
URS0000D6B9C7_12908/23-186                 AUCUUUAA-GG-UGAG---AAUCCUUGACAAUCCUGUGGGGCUUAUA-UCUUUAU-CUCUGAGGAGUUCUUUAUCGCUAUAGUAGUAGAGAGAACUAUUUACGGUGG----ACGGUCUACUGAAU-----------------------------------------------GCUUGAAUGCGUAAG----AGAAUAAAG
URS0000D6CE7E_12908/1-181                  AUCUUUAA-GG-UGAG---AAUCCUUAACAAUCCUGUGGGGCUUAUA-UCUCAG-CACUUAUUACCACUCUGAGGGGUGGCAGAUAAAAUUCAUUAUUGAUAGUAUG----UUAUACUAGUCACUGACUAAGUG------------------------------AGGUAUAUUGCAUUAUUAAUAAU----GUGACUGAG
URS0000D6BD69_12908/24-204                 CUCUUUAA-GG-UGAG---AAUCCUUGACAAUCCUGUGGGGCUUAUA-UCUCAG-CACUUAUUACCACUCUGAGGGGUGGCAGAUAAAAUUCAUUAUUGAUAGUAUG----UUAUACUAGUCACUGACUAAGUG------------------------------AGGUAUAUUACAUUAUUAAUAAU----GUGACUGAG
URS0000D68401_12908/24-204                 CUCUUUAA-GG-UGAG---AAUCCUUGACAAUCCUGUGGGGCUCAUA-UCUCAG-CACUUAUUACCACUCUGAGGGGUGGCAGAUAAAAUUCAUUAUUGAUAGUAUG----UUAUACUAGUCACUGACUAAGUG------------------------------AAGUAUAUUACAUUAUUAAUAAU----GUGACUGAG
URS0000D6921F_12908/1-112                  AUCUAUAC-UG-UGAG---AAUCAGUGUCAACUUUGUGGGGCUUAUA-UUUAGACAAUGUAUGAUAAUAGUUGCAAAUGUUAUUAU---------------------------------------------------------------------------------------------------------AUAAUCUAA
URS0000D6B91F_12908/18-129                 AUCUAUAC-UG-UGAG---AAUCAGUAUCAACUUUGUGGGGCUUAUA-UUUAGACAAUGUAUGAUAAUAGUUGCAAAUAUUAUUAU---------------------------------------------------------------------------------------------------------AUAAUCUAA
URS0000D6C0DB_12908/18-129                 AUCUAUAC-UG-UGAG---AAUCAGUAUCAACUUUGUGGGGCUUAUA-UUUAGACAAUGUAUAAUAAUAGUUGCAAAUGUUAUUAU---------------------------------------------------------------------------------------------------------AUAAUCUAA
URS0000D65910_12908/18-114                 AUCUUUAA-GG-UGAG---AAUCCUUGACAAUCCUGUGGGGCUUAUA-UCUCGUGUUUAUAGUAGUGGUGU---------------------------------------------------------------------------------------------------------------------------CACGAG
URS0000D67087_12908/24-120                 CUCUUUAA-GG-UGAG---AAUCCUUAACAAUCCUGUGGGGCUUAUA-UCUUGUGUUUAUAGUAGUGGUGU---------------------------------------------------------------------------------------------------------------------------CACGAG
URS0000D6BA4D_12908/23-119                 AUCUUUAA-GG-UGAG---AAUCCUUAACAAUCCUGUGGGGCUUAUA-UCUUGUGUUUAUAGUAGUGGUGU---------------------------------------------------------------------------------------------------------------------------CACAAG
URS0000D68517_12908/23-119                 AUCUUUAA-GG-UGAG---AAUCCUUAACAAUCCUGUGGAGCUUAUA-UCUCGUGUUUAUAGUAGUGGUGU---------------------------------------------------------------------------------------------------------------------------CACGAG
URS0000D6BD5A_12908/23-119                 AUCUUUAA-GG-UGAG---AAUCCUUAACAAUCCUGUGGGGCUUAUA-UCUCGUGUUUAUAGUAGUGGUGU---------------------------------------------------------------------------------------------------------------------------CACGAG
URS0000D6C03C_12908/1-97                   CUCUUUAA-GG-UGAG---AAUCCUUAACAAUCCUGUGGGGCUUAUA-UCUCGUGUUUAUAGUAGUGGUGUC---------------------------------------------------------------------------------------------------------------------------ACGAG
URS0000D6C9D5_12908/23-119                 AUCUUUAA-GG-UGAG---AAUCCUUGACAAUCCUGUGGGGCUCAUA-UCUCGUGUUUAUAGUAGUGGUGU---------------------------------------------------------------------------------------------------------------------------CACGAG
URS0000D6C599_12908/31-127                 GUCUAUAA-GG-UGAG---AAUCCUUAACAAUCCUGUGGGGCUUAUA-UCUCGUGUUUAUAGUAGUGGUGU---------------------------------------------------------------------------------------------------------------------------CACGAG
URS0000D67CF2_12908/18-110                 AUCUAUAC-UG-UGAG---AAUCAGUAUCAACUUUGUGGGGCUUAUA-UCUCGUAUUUAUAGUAGUGGUGUC---------------------------------------------------------------------------------------------------------------------------ACGAG
URS0000D6A589_12908/23-187                 AUCUUUAA-GG-UGAG---AAUCCUUGACAAUCCUGUGGGGCUUAUA-UCUUUAU-CUCUGAGGAGUUCUUUAUCGCCAUGGUAGUAGAGAAGAACUAUCUACGGUG----GAUGGUCUACUGAAU----------------------------------------------GCUUGGAUGUGUAAG----AGAAUAAAG
URS0000D66E78_12908/23-187                 AUCUUUAA-GG-UGAG---AAUCCUUAACAAUCCUGUGGGGCUUAUA-UCUUUAU-CUCUGAGGAGUUCUUUAUCGCCAUGGUAGUAGAGAAGAACUAUCUACGGUG----GAUGGUCUACUGAAU----------------------------------------------GCUUGGAUGUGUAAG----AGAAUAAAG
URS0000D6B95F_12908/1-168                  GUCAAGAGUAGUCCUAAUCGAUCAGUAUCAACUUUGUGGGGCUUAUA-UCUUAGGAGCGCAUAUAAAUAAACCUAUAUCUCAAUAGAAGGAAUAAUAGUUGCAAAUA----GUAUUCUGGAAAUUC---------------------------------------------UUUUAUAGUUAGGUUU----AUACCUAAG
URS0000D683E5_12908/1-163                  UUCUACAC-UG-UGUG---AAUCAGUGUCAACUUUGUGGGGCUUAUA-UCUUAGGAGCGCAUAUAAAUAAACCUAUAUCUCAAUAGAAGGAAUAAUAGUUGCAAAUA----GUAUUCUGGAAAUUC---------------------------------------------UUUUAUAGUUAGGUUU----AUACCUAAG
URS0000D66E61_12908/1-163                  UUCUACAC-UG-UGUG---AAUCAGUGUCAACUUUGUGGGGCUUAUA-UCUUAGGAGCGCAUAUAAAUAAACCUAUAUCUCAAUAGAAGGAAUAAUAGUUGCAAAUA----GUAUUCUGGAAAUUC---------------------------------------------UUUUAUAGUUAUGUUU----AUACCUAAG
URS0000D6A696_12908/19-180                 -CCUAUAC-UG-UGAG---AAUCAGUAUCAACUUUGUGGGGCUUAUA-UCUUAGGAGCGCAUAUAAAUAAACCUAUAUCUCAAUAGAAGGAAUAAUAGUUGCAAAUA----GUAUUCUGGAAAUUC---------------------------------------------UUUUAUAGUUAUGUUU----AUACCUAAG
URS0000D67798_12908/19-180                 -CCUAUAC-UG-UGAG---AAUCAGUAUCAACUUUGUGGGGCUUAUA-UCUUAGGAGCGCAUAUAAAUAAACCUAUAUCUCAAUAGAAGGAAUAAUAGUUGCAAAUA----GUAUUCUGGAAAUUC---------------------------------------------UUUUAUAGUUAGGUUU----AUACCUAAG
URS0000D6B237_12908/1-124                  AUCUUUAA-GGUGAG----AAUCCUUAACAAUCCUGUGGGGCUUAUAUCUAUCA----AAAGAACUUACAGCAGCUUUUAUAUUAGCUUAGCUGGACUUUA----------------------------------------------------------------------------------------------UGAUA
URS0000D65E2E_12908/1-126                  AUCUUUAA-GGUGAG----AAUCCUUAACAAUCCUGUGGGGCUUAUAUCUAUU-----CAUACAGAGCGAGUACGUUCGGAAAAGCUUAAAAUACUUAUCUGUGA-------------------------------------------------------------------------------------------AAUA
URS0000D6B494_12908/1-126                  UUCUUUAA-GGUGAG----AAUCCUUGACAAGCAUGUGGGGCUUAUAUCUAUU-----CAUACAGAGCAAGUACGUACGGGAAAGCUUAAAAUACUCAUCUGUAA-------------------------------------------------------------------------------------------AAUA
URS0000D667AB_12908/1-134                  UUCUUUAA-GG-UUAG--CAAACCUUGACAAGCAUGUGGGGCAACUA--CAUUGUUUUAUUAAUUGUCUGGAAAACAAUUAAUAAUGCUAAAUCUAUUCCAGUAG--------------------------------------------------------------------------------------AUAACAAUG
URS0000D6C495_12908/1-86                   ACCUUUAG-GG-UAAU--CAUUCCCUGACAAGCAUGUGGGGCA-A-A-GCAUGGUCAUU------------------------------------------------------------------------------------------------------------------------------------CUGACUAUG
URS0000D6AC66_12908/1-138                  UUCAUUAC-UG-UUAG--UAAACAGUGACAAACCUGUGGGGCUACUA--UUGGGUUCUAUAUUUCUCCUGCAAAGAGAAUAUAGUACUAACAUAUCAUUUGCAGUGA----U--------------------------------------------------------------------------A----UGAAUCCAA
URS0000D6A49C_12908/1-112                  AUCUAUAC-UGUGAG----AAUCAGUAUCAACUUUGUGGGGCUUAUAUUUAGA-----CAAUGUAUGAUAAUAGUUGCAAAUGUUAUUAUAUAA------------------------------------------------------------------------------------------------------UCUA
URS0000D65FCD_12908/1-124                  AUCUAUAC-UGUGAG----AAUCAGUAUCAACUUUGUGGGGCUUAUAUUCAGUU----AUCCCUUAUGUAAAAUAGGAGUCAUGACCUAAUAAUAUCAUAAUAUA------------------------------------------------------------------------------------------AACUG
URS0000D6A542_12908/1-132                  UAAAUCAU-----CAG---AAA--AUGACAAACCUGUGGGGCGUA-A-GUAAAUACUUUUAUGCAAGAGAAGAAGAGUGGUGAUUGCUCUGAUUAGUAUUGAUAGUC----A--------------------------------------------------------------------------C----AAGUAUUUA
URS0000D67D97_12908/32-157                 GUCCUCA------GUA---AA----UGACAACCAUGUGGGGCGUA-A-GUAGUAUUUUAUGCAGAAUAAUUAGAGUGGUGAUUGCUUUAAUUAAUACUGAUAAUCA-------------------------------------------------------------------------------------CAAAUAUUA
URS0000D6D31A_12908/32-157                 GUCCUCA------GAA---AA----UGACAACCAUGUGGGGCGUA-A-GUAGUAUUUUAUGCAGAAUAAUUAGAGUGGUGAUUGCUUUAAUUAAUACUGAUAAUCA-------------------------------------------------------------------------------------CAAAUAUUA
URS0000D6BED4_12908/32-163                 GUCCUCA------GAA---AA----UGACAACCAUGUGGGGCGUA-A-GUAAUUGUAUAGACAUUUAUAUUUAUUAAAUACGAUAUAUAAAUAUAUUUGAAUAUUCG----UA-----------------------------------------------------------------------UUU----AUGCAAUUA
URS0000D6AD0F_12908/42-173                 AUCAUCA------GAA---GA----UGACAAGCAUGUGGGGCGUA-A-GUAAUUAUAUAGACAUUUAUAUUUAUUAAAUACGACAUAUAAAUAUAUUUGGACAUUCG----UA-----------------------------------------------------------------------UUU----AUAUAAUUA
URS0000D6AF5B_12908/42-173                 AUCAUCA------GAA---GA----UGACAAGCAUGUGGGGCGUA-A-GUAAUUAUAUAGACAUUUAUAUUUAUUAAAUACGACAUAUAAAUAUAUUUGGACAUUCG----UA-----------------------------------------------------------------------UUU----AUAUAAUUA
URS0000D6B8AA_12908/43-174                 AUCAUCA------GAA---GA----UGACAAGCAUGUGGGGCGUA-A-GUAAUUAUAUAGACAUUUAUAUUUAUUAAAUACGACAUAUAAAUAUAUUUGGACAUUCG----UA-----------------------------------------------------------------------UUU----AUAUAAUUA
URS0000D68431_12908/43-174                 AUCAUCA------GAA---GA----UGACAAGCAUGUGGGGCGUA-A-GUAAUUAUAUAGACAUUUAUAUUUAUUAAAUACGACAUAUAAAUAUAUUUGGACAUUCG----UA-----------------------------------------------------------------------UUU----AUAUAAUUA
URS0000D6AA9A_12908/43-174                 AUCAUCA------GAA---GA----UGACAAGCAUGUGGGGCGUA-A-GUAAUUAUAUAGACAUUUAUAUUUAUUAAAUACGACAUAUAAAUAUAUUUGGACAUUCG----UA-----------------------------------------------------------------------CUU----AUAUAAUUA
URS0000D68B7D_12908/43-174                 AUCAUCA------GAA---GA----UGACAAGCAUGUGGGGCGUA-A-GUAAUUAUAUAGACAUUUAUAUUUAUUAAAUACGACAUAUAAAUAUAUUUGGACAUUCG----UA-----------------------------------------------------------------------UUU----AUAUAAUUA
URS0000D68E2F_12908/43-174                 AUCAUCA------GAA---GA----UGACAAGCAUGUGGGGCGUA-A-GUAAUUAUAUAGACAUUUAUAUUUAUUAAAUACGACAUAUAAAUAUAUUUGGACACUCG----UA-----------------------------------------------------------------------UUU----AUAUAAUUA
URS0000D68020_12908/43-174                 AUCAUCA------GAA---GA----UGACAAGCAUGUGGGGCGUA-A-GUAAUUAUAUAGACAUUUAUAUUUAUUAAAUACGACAUAUAAAUAUAUUUGGACACUCG----UA-----------------------------------------------------------------------UUU----AUAUAAUUA
URS0000D66997_12908/1-124                  GCAGUCGU---CCUC-A-GAAA--AUGACAAACCUGUGGGGCGUA-A-GUAACU----AAGUAGUAAUACUAUAAUGUCAGUAUGUAGUAUUACACUGAAACUGAC-----------------------------------------------------------------------------------------UGUUA
URS0000D6608A_12908/32-149                 GUCCUCA------GAA---AA----UGACAAACCUGUGGGGCGUA-A-GUAACU----AAGUAGUAAUACUAUAAUGUCAGUAUGUAGUAUUACACUGAAACUGAC-----------------------------------------------------------------------------------------UGUUA
URS0000D6B082_12908/1-130                  UAGAUCAU---CAG-----AAG--AUGACAAGCAUGUGGGGCGUA-A-GUAGUAUUUUUAUGCGGGAGAAGAAGGAUGGCAAUUGUUCCAAUUAGUACUGAUAAUUG------------------------------------------------------------------------------------CAAAUACUA
URS0000D673B3_12908/1-130                  UAGAUCAU---CAG-----AAG--AUGACAAGCAUGUGGGGCGUA-A-GUAGUAUUUUUAUGCGGGAGAAGAAGAAUGGCAAUUGUUCUAAUUAGUACUGAUAAUUG------------------------------------------------------------------------------------CAAAUACUA
URS0000D673B3_1262980/1-130                UAGAUCAU---CAG-----AAG--AUGACAAGCAUGUGGGGCGUA-A-GUAGUAUUUUUAUGCGGGAGAAGAAGAAUGGCAAUUGUUCUAAUUAGUACUGAUAAUUG------------------------------------------------------------------------------------CAAAUACUA
URS0000D670FE_12908/1-130                  UAGAUCAU---CAG-----AAA--AUGACAAGCAUGUGGGGCGUA-A-AUAGUAUUUUUAUGCGGGAGAAGAAGAAUGGCAAUUGUUCCAAUUAGUACUGAUAAUUG------------------------------------------------------------------------------------CAAAUACUA
URS0000D6B5FD_12908/38-167                 UGGAUCAU-C----AG---AA--GAUGACAAGCAUGUGGGGCGUA-A-GUAGUAUUUUUAUGCGGGAGAAGAAGAAUGGCAAUUGUUCUAAUUAGUACUGAUAAUUG------------------------------------------------------------------------------------CAAAUACUA
URS0000D69B29_12908/43-169                 AUCAUCA------GAA---AA----UGACAAGCAUGUGGGGCGUA-A-AUAGUAUUUUUAUGCGGGAGAAGAAGAAUGGCAAUUGUUCCAAUUAGUACUAAUAAUUG------------------------------------------------------------------------------------CAAAUACUA
URS0000D6AA40_12908/43-169                 AUCAUCA------GAA---GA----UGACAAGCAUGUGGGGCGUA-A-GUAGUAUUUUUAAGCAGGAGAAGAAGAAUGGCAAUUGUUCUAAUUAGUACUGAUAAUUG------------------------------------------------------------------------------------CAAAUACUA
URS0000D6868F_12908/43-169                 AUCAUCA------GAA---GA----UGACAAGCAUGUGGGGCGUA-A-GUAGUAUUUUUAUGCGGGAGAAGAAGAAUGGCAAUUGUUCUAAUUAGUACUGAUAAUUG------------------------------------------------------------------------------------CAAAUACUA
URS0000D65715_12908/43-169                 AUCAUCA------GAA---AA----UGACAAGCAUGUGGGGCGUA-A-GUAGUAUUUUUAUGCAGGAGAAGAAGAAUGGCAAUUGUUCUAAUUAGUACUGAUAAUUG------------------------------------------------------------------------------------CAAAUACUA
URS0000D6CD60_12908/1-130                  GGCGUCGU---CAG-----AAA--AUGACAAACCUGUGGGGCGUA-A-GUAGUAUUUUUAAGCGGGAGAAGAAGAGUGGCAAUUGCUCUAAUUAGUACUGAUAAUUG------------------------------------------------------------------------------------CAAAUAUUA
URS0000D698D6_12908/1-130                  GGCGUCGU---CAG-----AAA--AUGACAAACCUGUGGGGCGUA-A-GUAGUAUUUUUAAGCGGGAGAAGAAGAGUGGCAAUUGCUCUAAUUAGUACUGAUAAUUG------------------------------------------------------------------------------------CAAAUAUUA
URS0000D6C55C_12908/1-130                  GGCGUCGU---CAG-----AAA--AUGACAAACCUGUGGGGCGUA-A-GUAGUAUUUUUAAGCGGGAGAAGAAGAGUGGCAAUUGCUCUAAUUAGUACUGAUAAUUG------------------------------------------------------------------------------------CAAAUAUUA
URS0000D67496_12908/31-157                 ---GUCGU-----CAG---AAA--AUGACAAACCUGUGGGGCGUA-A-GUAGUAUUUUUAAGCGGGAGAAGAAGAGUGGCAAUUGCUCUAAUUAGUACUGAUAAUUG------------------------------------------------------------------------------------CAAAUAUUA
URS0000D65B53_12908/31-157                 GUCGUCA------GAA---AA----UGACAAACCUGUGGGGCGUA-A-GUAGUAUUUUUAAGCGGGAGAAGAAGGGUGGCAAUUGCCCUAAUUAGUACUGAUAAUUG------------------------------------------------------------------------------------CAAAUAUUA
URS0000D68AFA_12908/31-157                 GUCGUCA------GAA---AA----UGACAAACCUGUGGGGCGUA-A-GUAGUAUUUUUAAGCGGGAGAAGAAGGGUGGCAAUUGCUCUAAUUAGUACUGAUAAUUG------------------------------------------------------------------------------------CAAAUAUUA
URS0000D65726_12908/27-152                 -UCUUCA------GAA---GA----UGACAAGCCUGUGGGGCGUA-A-GUAGUAUUUUUAAGCGGGAGAAGAAGAGUGGCAAUUGCUCUAAUUAGUACUGAUAAUUG------------------------------------------------------------------------------------CAAAUAUUA
URS0000D6A3DF_12908/27-152                 -UCUUCA------GAA---GA----UGACAAGCCUGUGGGGCGUA-A-GUAGUAUUUUUAAGCGGGAGAAGAAGGGUGGCAAUUACUCUAAUUAGUACUGAUAAUUG------------------------------------------------------------------------------------CAAAUACUA
URS0000D6CCE4_12908/31-154                 ---UUCA------GAA---AA----UGACAAGCCUGUGGGGCGUA-A-GUAGUAUUUUUAAGCAGGAGAAGAAGAGUGGCAAUUGCUCUGAUUAGUACUGAUAAUUG------------------------------------------------------------------------------------CAAAUACUA
URS0000D66789_12908/32-160                 UUCCUCA------GAA---AA----UGACAAACCUGUGGGGCGUA-A-GUAGAUAUGUCCUGUCUUGAGAAUUGGGCUUGCACAAUUCAAUAGAGCCUAGGGUGCAA----G--------------------------------------------------------------------------A----ACAUAUCUA
URS0000D691B3_12908/27-154                 -UCUUCA------GAA---GA----UGACAAGCCUGUGGGGCGUA-A-AUAGAUAUGUCUUGUCAAAAGAAUUAGGCCUACAUAAUUCGAUUGAGCCCAAGGUGUAG----G--------------------------------------------------------------------------A----ACAUAUCUA
URS0000D671AC_12908/27-154                 -UCUUCA------GAA---GA----UGACAAGCCUGUGGGGCGUA-A-AUAGAUAUGUCUUGUCAAAAGAAUUAGGCCUACAUAAUUCGAUUGAGUCCAAGGUGUAG----G--------------------------------------------------------------------------A----ACAUAUCUA
URS0000D67DE9_12908/27-154                 -UCUUCA------GAA---GA----UGACAAGCCUGUGGGGCGUA-A-AUAGAUAUGUCUUGUCAAAAGAAUUAGGCCUACAUAAUUCGAUUGAGUCCAAGGUGUAG----G--------------------------------------------------------------------------A----ACAUAUCUA
URS0000D665D7_12908/44-181                 AUCUUCA------GAA---AA----UGACAAACCUGUGGGGCGUA-A-GUAGAAUGCAUAUCGCAUCUUUAUACCCUUGAAUACGGUAAUAGUGGAUAAAGUACGAG----AUAUC-----------------------------------------------------------------CGUAUU----UGUAUUCUA
URS0000D69905_12908/32-154                 GUCUUCA------GAA---GA----UGACAAGCCUGUGGGGCGUA-A-GUAAUAAGUCAUCAAUAACCGACAUUAUUGAGUUAUCGGCUGUCUGUCGGGACAG----------------------------------------------------------------------------------------UGCUUAUUA
URS0000D690DB_12908/1-133                  GUCUUCA------GAA---GA----UGACAAACCUGUGGGGCGUA-A-GUAAUAAAGAAUCUGAAAGAUUGCAGAUAAGAGUAUGCACUUAUUGGC---------------AAUAUGCA-----------------------------------------------------------UACCAGAAU----AAUUUAUUA
URS0000D6D18D_12908/1-132                  GUCUUCA------GAA---GA----UGACAACCC-GUGGGGCGUA-A-GUAAUAAAGAGUCUGAAAGAUGCCAGAUAAGAGUAGCCACUUAUUGGCAAUAUCCAUAC----CAG----------------------------------------------------------------------AAU----AAUUUAUUA
URS0000D68D9A_12908/44-176                 GUCUUCA------GAA---GA----UGACAAACCUGUGGGGCGUA-A-GUAAUAAAGAGUCUGAAAGAUUGCAGAUAAGAGUAUGCACUUAUUGGCAAUAUGCAUAC----CAG----------------------------------------------------------------------AAU----AAUUUAUUA
URS0000D6802F_12908/44-176                 GUCUUCA------GAA---GA----UGACAAACCUGUGGGGCGUA-A-GUAAUAAAGAAUCUGAAAGAUUGCAGAUAAGAGUAUGCACUUAUUGGCAAUAUGCAUAC----CAG----------------------------------------------------------------------AAU----AAUUUAUUA
URS0000D67662_12908/32-165                 GUCUUCA------GAA---GA----UGACAAACCUGUGGGGCGUA-A-GUAAUAAAGAGUUCUGAAAGAUUG---------------------------------------CAGGUAAGAGUAUGCACUUAU----------------------------------UGGCAAUAUGCAUACCAGAAU----AAUUUAUUA
URS0000D69733_12908/32-165                 GUCUUCA------GAA---GA----UGACAAACCUGUGGGGCGUA-A-GUAAUAAAGAGUUCUGAAAGAUUGCAGGUAAGAGUAUGCACUUAUUAGCAAUAUGCAUA----CCA---------------------------------------------------------------------GAAU----AAUUUAUUA
URS0000D680F9_12908/44-181                 GUCUUCA------GAA---GA----UGACAAACCUGUGGGGCGUAAG-UAGAAUGCAUAUCGUGUCUUUAUACCAUUGAAUACGGUAAUAGUGGAUAAAGUGCGAGA----UAUC-------------------------------------------------------------------CGUAU----UUGUGUUCU
URS0000D6BE2A_12908/27-151                 -UCUUCA------GAA---GA----UGACAAGCCUGUGGGGCGUA-A-GUAAGUGCAUAUCUAUACUGUACUAAAUACGAUAAGAUAAGUAUAGAAAUACUCGUAU-------------------------------------------------------------------------------------UUGUGCUUA
URS0000D6A87B_12908/27-151                 -UCUUCA------GAA---GA----UGACAAGCCUGUGGGGCGUA-A-GUAAGUGCAUAUCUAUACUGUACUAAAUACGAUAAGAUAAGUAUAGAAAUACUCGUAU-------------------------------------------------------------------------------------UUGUGCUUA
URS0000D69621_12908/27-171                 -UCUUCA------GAA---AA----UGACAAGCCUGUGGGGCGUA-A-GUAAAUAGAUAAAUAUAUGUUAUAAAAUUAGCUAGAUGAAGUUGCUGGUAUACAUAUCU----AGUUACAUA---------------------------------------------------------UAAACCAGAU----AUCUAUUUA
URS0000D6C6A9_12908/32-166                 UUCCUCA------GAA---AA----UGACAAACCUGUGGGGCGUA-A-GUAAAUGCAUAUCGUAUAUUAUUCCCUUGAAUACGGCAAUAGCGGGUAAUAUCCGAGAU----ACUC--------------------------------------------------------------------GUAU----UUGUGUUUA
URS0000D67534_12908/31-165                 AUCUUCA------GAA---GA----UGACAAACCUGUGGGGCGAA-A-GUAAAUGCAUAUCGUAUAUUAUUCCCUUGAAUACGGCAAUAGCGGGUAAUAUCCGAGAU----ACUC--------------------------------------------------------------------GUAU----UUGUGUUUA
URS0000D65EF2_12908/31-165                 GUCUUCA------GAA---AA----UGACAAACCUGUGGGGCGUA-A-GUAAACGCAUAUCGUAUAUUAUUCCCUUGAAUACGGCAAUAGCGGGUAAUAUCCGAGAU----ACUC--------------------------------------------------------------------GUAU----UUGUGUUUA
URS0000D66920_12908/31-165                 GUCUUCA------GAA---AA----UGACAAACCUGUGGGGCGUA-A-GUAAAUGCAUAUCGUAUAUUAUUCCCUUGAAUACGGCAAUAGCGGGUAAUAUCCGAGAU----ACUC--------------------------------------------------------------------GUAU----UUGUGUUUA
URS0000D69B30_12908/31-165                 GUCCUCA------GAA---GA----UGACAAACCUGUGGGGCGUA-A-GUAAAUGCAUAUCGUAUAUUAUUCCCUUGAAUACGGCAAUAGCGGGUAAUAUCCGAGAU----ACUC--------------------------------------------------------------------GUAU----UUGUGUUUA
URS0000D65FC8_12908/31-165                 AUCUUCA------GAA---GA----UGACAAACCUGUGGGGCGUA-A-GUAAAUGCAUAUCGUAUAUUAUUCCCUUGAAUACGGCAAUAGCGGGUAAUAUCCGAGAU----ACUC--------------------------------------------------------------------GUAU----UUGUGUUUA
URS0000D68DFD_12908/31-165                 AUCUUCA------GAA---GA----UGACAAACCUGUGGGGCGUA-A-GUAAAUGCAUAUCGUAUAUUAUUCCCUUGAAUACGGCAAUAGCGGGUAAUAUCCGAGAU----ACUC--------------------------------------------------------------------GUAU----UUGUGUUUA
URS0000D66A8D_12908/31-148                 GUCCUCA------GAA---AA----UGACAAGCAUGUGGGGCGUA-A-GUAGCUAAGCAGUAAUGGUAUAGUAUCAGCAAUGACCAUUACGCCGAAACU--------------------------------------------------------------------------------------------GAUU-GCUA
URS0000D686DF_12908/31-148                 GUCCUCA------GAA---AA----UGACAAGCAUGUGGGGCGUA-A-GUAGCUAAGCAGUAAUGGUAUAGUAUCAGCAAUGACCAUUACGCCGAAACU--------------------------------------------------------------------------------------------GAUU-GCUA
URS0000D6A624_12908/31-179                 GUCCUCA------GAA---AA----UGACAAGCAUGUGGGGCGUA-A-GUAUAUACAGCAAGGUUAUCGUUUAUCCUCAUUUAUACAGGUUAAUUGCGCAGCUGUAA----AAAACGGGAUU------------------------------------------------------GAUAGAAUAGA----UGGUAUAUA
URS0000D6CF99_12908/31-179                 GUCCUCA------GAA---AA----UGACAAGCAUGUGGGGCGUA-A-GUAUAUACAGCAAGGUUAUCGUUUAUCCUCAUUUAUACAGGUUAAUUGCGCAACUGUAA----AAAACGGGAUU------------------------------------------------------GAUAGAAUAGA----UGGUAUAUA
URS0000D69C29_12908/31-179                 GUCCUCA------GAA---AA----UGACAAGCAUGUGGGGCGUA-A-GUAUAUACAGCAAGGUUAUCGUUUAUCCUCAUUUAUACAGGUUAAUUGCGCAACUGUAA----AAAACGGAAUU------------------------------------------------------GAUAGAAUAAA----UGGUAUAUA
URS0000D67E31_12908/31-179                 GUCCUCA------GAA---AA----UGACAAGCAUGUGGGGCGUA-A-GUAUAUACAGCAAGGUUAUCGUUUAUCCUCAUUUAUACAGGUUAAUUGCGCAACUGUAA----AAAACGGGAUU------------------------------------------------------GAUAGAAUAAA----UGGUAUAUA
URS0000D6B7AA_12908/31-178                 GUCCUCA------GAA---AA----UGACAAGCAUGUGGGGCGUA-A-GUAUAUACAGUAGGUUAUCGUUUAUCCUCAUUUAUACAGGUUAAUUGCGCAACUGUAAA----AAACGGGAUU-------------------------------------------------------GAUAGAAUAGA----UGGUAUAUA
URS0000D6C648_12908/31-178                 GUCCUCA------GAA---AA----UGACAAACAUGUGGGGCGUA-A-GUAUAUACAGCAGGUUAUCGUUUAUUCUCAUUUAUACAGGUUAAUUGCGCAACUGUAAA----AAACGGGAUU-------------------------------------------------------GAUAGAAUAGA----UGGUAUAUA
URS0000D660C8_12908/31-178                 GUCCUCA------GAA---AA----UGACAAACAUGUGGGGCGUA-A-GUAUAUACAGCAGGUUAUCGUUUAUCCUCAUUUAUGCAGGUUAAUUGCGCAACUGUAAA----AAACGGGAUU-------------------------------------------------------GAUAGAAUAGA----UGGUAUAUA
URS0000D6B5F7_12908/31-178                 GUCCUCA------GAA---AA----UGACAAACAUGUGGGGCGUA-A-GUAUAUACAGCAGGUUAUCGUUUAUCCUCAUUUAUACAGGUUAAUUGCGCAACUGUAAA----AAACGGGAUU-------------------------------------------------------GAUAGAAUAGA----UGGUAUAUA
URS0000D688E2_12908/31-178                 GUCCUCA------GAA---AA----UGACAAGCAUGUGGGGCGUA-A-GUAUAUACAGCAGGUUAUCGUUUAUCCUCAUUUAUACAGGUUAAUUGCGCAACUGUAAA----AAACGGGAUU-------------------------------------------------------GAUAGAAUAGA----UGGUAUAUA
URS0000D67B78_12908/29-146                 GUCCUCA------GUA---AA----UGACAAACCUGUGGGGCGUA-A-GUAACUAAGUAGUAAUACUAUAAUGUCAGUAUGUAGUAUUACACUGAAACUG-------------------------------------------------------------------------------------------ACU--GUUA
URS0000D697C7_12908/1-147                  UAAGUCAU-----CAG---AAA--AUGACAAACCUGUGGGGCGUA-A-GUAAGUAUAUAGAAACUCGGAUUAGUCACCGUUCAUGAAGAUGUACUCGUGACGUGCAA----AGAGUUGU-----------------------------------------------------------UACAUCUCU----AAAUACUUA
URS0000D6CCF0_12908/57-203                 UAAGUCAU-----CAG---AAA--AUGACAAACCUGUGGGGCGUA-A-GUAAGUAUAUAGAAACUUGGAUUAGUCACCGUUCACGAAGAUGUACUCGUGACGUGCAA----AGAGUUGU-----------------------------------------------------------UACAUCUCU----AAAUACUUA
URS0000D66E14_12908/1-134                  AUCCUUAA-GG-UUGA--UAAACCUUGACAAGCCUAUGGGGCUACUA--UAGUAUUCUCUUAUUACGGGUAAGAGUAUCAAGCAUAAGCGAAAUUCCGUGCUUAU--------------------------------------------------------------------------------------GUAAUGCUA
URS0000D68A13_12908/1-156                  UUCACUAA-GG-UUGA--UAAACCUUGACAUGCCUAUGGGGCUACUA--UCAUGUUUCAUCCAAUGCAUAUCAGUGCAUACUAUCUAUAGAUAGAACAAUGGGAUGA----UAUCAAACAC--------------------------------------------------------UCUGAUAAGU----GUAACAUGA
URS0000EEAD20_32630/1-82                   ----UUAC-UG-UGAG---AAUCAGUAACAAACAUGUGGGGCUUAUA-UCUAAUC----------------------------------------------------GAAA-----------------------------------------------------------------------------------GAUUAG
#=GR URS0000EEAD20_32630/1-82    6JQ5_A_SS ....((((.((...........))))))...........((((.(((..((((((...........................................................................................................................................))))))
#=GR URS0000EEAD20_32630/1-82    6JQ5_B_SS ....((((.((...........))))))...........((((.(((..((((((...........................................................................................................................................))))))
URS0000EEAD29_32630/1-81                   ----UUAC-UG-UGAG---AAUCAGUAACAAACAUGUGGGGCUUAUA-UCUAAUC------------------------------------------------------------------------------------------------------------------------------------UUCG---GAUUAG
#=GR URS0000EEAD29_32630/1-81    6JQ6_U_SS ....((((.((...........))))))...........((((.(((..((((((...........................................................................................................................................))))))
#=GC SS_cons                               ::::<<<<.<<.____...___>>>>>>:::<<<<<---<<<<-<.-.<<<<<<<<<<_______________________________________________......................................................................................>>>>>>>>>
#=GC RF                                    aUCuucAc.uG.UGAg...AAUCagUgaCAAcCcUGUGGGGCgUa.A.guaauuuuauuuagauuaagaauaauauuaauuauuaaauaaauuaauauuaauaau......................................................................................auaaaauua
#=GC RNA_structural_elements               ====[===========P1=========]===[P2=]===[=P3=]===[=====================================================================P4================================================================================

URS0000D6C318_12908/1-119                  UCCC-AUGGCGGGCCUGGAAAUUGGUG-
URS0000D65F91_12908/1-84                   UACUCCGCGCGGGCC---AAACUGCGG-
URS0000D6A77C_12908/1-115                  UCGCGGAGGCGGACAGG-AAACCGUCG-
URS0000D664B8_12908/1-208                  CAGUUAGUGCGGACGUAAAAAUCAGGC-
URS0000D66625_12908/44-170                 U-AAUCGUGCGGACGUUAAAAUCAUGU-
URS0000D69A24_12908/1-166                  U-AAUCGUGCGGGCUAUAAAAUCAAGU-
URS0000D670B6_12908/19-150                 U-AUUAGUGCAGGCG----AAUCAAAG-
URS0000D6AE31_12908/1-162                  A-GUUAGUGCAGACUUAAAAAUCAGGU-
URS0000D6BE5B_12908/1-125                  GUAUUAGUGCAGACGUUAAAACCAUGU-
URS0000D6C6A3_12908/1-125                  GUAUUAGUGCAGACGUUAAAAUCAUGU-
URS0000D693F5_12908/26-152                 A-GUUAGUGCAGACUAUAAAAUCAGGU-
URS0000D67AE3_12908/1-159                  U-AUUAGUGCAGAG----AAAUCAAAG-
URS0000D685AC_12908/1-133                  U-AUUAGUGCAGGCG----AAUCAAAG-
URS0000D6C543_12908/1-108                  U-AUUAGUGCAGAUGUAAAAAUUAGGA-
URS0000D671D2_12908/1-100                  C-AUUAGUGCGGACGUUAAAAUCAUGC-
URS0000D6B9FA_12908/1-100                  C-AUUAGUGCGGACGUUAAAAUCAUGC-
URS0000D6B9AF_12908/1-121                  U-AUUAGUGCAGACUUUAAAAUCAUGC-
URS0000D66157_12908/1-126                  U-AUUAGUGCAGACUUUAAAAUCAUGC-
URS0000D66771_12908/1-124                  U-AUUAGUGCAGACGUUAAAAUCAGGA-
URS0000D6A247_12908/1-126                  U-AUUAGUGCAGACUUUAAAAUCAUGC-
URS0000D6D07C_12908/19-144                 U-AUUAGUGCAGACUUUAAAAUCACGC-
URS0000D66914_12908/1-128                  U-AUUAGUGCAGACUUUAAAAUCAUGC-
URS0000D6A994_12908/34-117                 C-AUUAGUGCAGACUUUAAAAUCAAGU-
URS0000D6938E_12908/1-189                  U-AUUAGUGCAGACUUAAAAAUCAUGC-
URS0000D68B8D_12908/1-153                  U-AUUAGUGCAGACUUAAAAAUCAUGC-
URS0000D6897D_12908/1-153                  U-AUUAGUGCAGACUUAAAAAUCAUGC-
URS0000D66917_12908/23-175                 U-AUUAGUGCAGACUUAAAAAUCAUGC-
URS0000D6BD63_12908/19-166                 U-AUUAGUGCAGAG----AAAUCAAAG-
URS0000D67864_12908/23-150                 U-AUUAGUGCAGACUUUAAAAUCAUGC-
URS0000D691F0_12908/1-128                  U-AUUAGUGCAGACUUUAAAAUCAUGC-
URS0000D66B79_12908/34-152                 U-AUUAGUGCAGACGUUAAAAUCAUGU-
URS0000D6762F_12908/34-158                 U-AUUAGUGCAGACGUUAAAAUCAUGU-
URS0000D6B2B2_12908/34-158                 U-AUUAGUGCAGACGUUAAAACCAUGU-
URS0000D680DD_12908/34-158                 U-AUUAGUGCAGACGUUAAAACCAUGU-
URS0000D6BB6D_12908/34-158                 U-AUUAGUGCAGACGUUAAAACCAUGU-
URS0000D65DEC_12908/34-116                 U-AUUAGUGCAGACGUUAAAACCAUGU-
URS0000D683C1_12908/32-156                 U-AUUAGUGCAGACGUUAAAACCAUGU-
URS0000D6B4E6_12908/32-156                 U-AUUAGUGCAGACGUUAAAAUCAUGU-
URS0000D68B0D_12908/32-156                 U-AUUAGUGCAGACGUUAAAACCAUGU-
URS0000D6A3D5_12908/32-156                 U-AUUAGUGCAGACGUUAAAAUCAUGU-
URS0000D69E3C_12908/32-156                 U-AUUAGUGCAGACGUUAAAAUCAUGU-
URS0000D687C5_12908/32-156                 U-AUUAGUGCAGACGUUAAAAUCAUGU-
URS0000D6D14A_12908/32-156                 U-AUUAGUGCAGACGUUAAAACCAUGU-
URS0000D67EB4_12908/32-156                 U-AUUAGUGCAGACGUUAAAAUCAUGU-
URS0000D695A2_12908/32-150                 U-AUUAGUGCAGACGUUAAAACCAUGU-
URS0000D66B54_12908/32-150                 U-AUUAGUGCAGACGUUAAAAUCAUGU-
URS0000D6B5D8_12908/1-82                   U-AUUAGUGCAGACAUUAAAAUCAUGU-
URS0000D67D12_12908/1-190                  U-AUUAGUGCAGACUUAAAAAUCAUGC-
URS0000D66E0A_12908/18-141                 U-AUUAGUGCAGAG----AAAUCAAAG-
URS0000D67B26_12908/1-124                  U-AUUAGUGCAGAG----AAAUCAAAG-
URS0000D6A2E8_12908/24-130                 U-AUUAGUGCAGACGUUAAAAUCAGGA-
URS0000D6B9C7_12908/23-186                 U-AUUAGUGCAGACGUUAAAAUCAGGA-
URS0000D6CE7E_12908/1-181                  U-AUUAGUGCAGACGUUAAAAUCAGGA-
URS0000D6BD69_12908/24-204                 U-AUUAGUGCAGACGUUAAAAUCAGGA-
URS0000D68401_12908/24-204                 U-AUUAGUGCAGACGUUAAAAUCAGGA-
URS0000D6921F_12908/1-112                  U-AUUAGUGCAGAUG---AAAUCAAAG-
URS0000D6B91F_12908/18-129                 U-AUUAGUGCAGAUG---AAAUCAAAG-
URS0000D6C0DB_12908/18-129                 U-AUUAGUGCAGAUG---AAAUCAAAG-
URS0000D65910_12908/18-114                 U-AUUAGUGCAGACGUUAAAAUCAGGA-
URS0000D67087_12908/24-120                 U-AUUAGUGCAGACGUUAAAAUCAGGA-
URS0000D6BA4D_12908/23-119                 U-AUUAGUGCAGACGUUAAAAUCAGGA-
URS0000D68517_12908/23-119                 U-AUUAGUGCAGACGUUAAAAUCAGGA-
URS0000D6BD5A_12908/23-119                 U-AUUAGUGCAGACGUUAAAAUCAGGA-
URS0000D6C03C_12908/1-97                   U-AUUAGUGCAGACGUUAAAAUCAGGA-
URS0000D6C9D5_12908/23-119                 U-AUUAGUGCAGACGUUAAAAUCAGGA-
URS0000D6C599_12908/31-127                 U-AUUAGUGCAGACGUUAAAAUCAGGA-
URS0000D67CF2_12908/18-110                 U-AUUAGUGCAGAU----AAAUCAAAG-
URS0000D6A589_12908/23-187                 U-AUUAGUGCAGACGUUAAAAUCAGGA-
URS0000D66E78_12908/23-187                 U-AUUAGUGCAGACGUUAAAAUCAGGA-
URS0000D6B95F_12908/1-168                  U-AUUAGUGCAGAG----AAAUCAAAG-
URS0000D683E5_12908/1-163                  U-AUUAGUGCAGAG----AAAUCAAAG-
URS0000D66E61_12908/1-163                  U-AUUAGUGCAGAG----AAAUCAAAG-
URS0000D6A696_12908/19-180                 U-AUUAGUGCAGAG----AAAUCAAAG-
URS0000D67798_12908/19-180                 U-AUUAGUGCAGAG----AAAUCAAAG-
URS0000D6B237_12908/1-124                  GUAUUAGUGCAGACGUUAAAAUCAGGA-
URS0000D65E2E_12908/1-126                  GUAUUAGUGCAGACGUUAAAAUCAGGA-
URS0000D6B494_12908/1-126                  GUAUUAGUGCAGACUUUAAAAUCAUGC-
URS0000D667AB_12908/1-134                  A-GUUUGUGCAGACUUAAAAAUCAUGC-
URS0000D6C495_12908/1-86                   U--AUUGUGCAGGCGUAAAAACCAUGU-
URS0000D6AC66_12908/1-138                  A-GUUAGUGCAGACUUAAAAAUCAGGU-
URS0000D6A49C_12908/1-112                  AUAUUAGUGCAGAUG---AAAUCAAAG-
URS0000D65FCD_12908/1-124                  AUAUUAGUGCAGAU----AAAUCAAAG-
URS0000D6A542_12908/1-132                  U-AAUCGUGCGGACGUAAAAAUCAGGU-
URS0000D67D97_12908/32-157                 U-GAUCGUGCGGACGUAAAAAUCAUGG-
URS0000D6D31A_12908/32-157                 U-GAUCGUGCGGACGUAAAAAUCAUGG-
URS0000D6BED4_12908/32-163                 U-AAUCGUGCGGACGUUAAAAUCAUGG-
URS0000D6AD0F_12908/42-173                 U-GAUCGUGCGGACGUUAAAAUCAUGC-
URS0000D6AF5B_12908/42-173                 U-GAUCGUGCGGACGUUAAAAUCAUGC-
URS0000D6B8AA_12908/43-174                 U-GAUCGUGCGGACGUUAAAAUCAUGC-
URS0000D68431_12908/43-174                 U-GAUCGUGCGGACGUUAAAAUCAUGC-
URS0000D6AA9A_12908/43-174                 U-GAUCGUGCAGACGUUAAAAUCAUGU-
URS0000D68B7D_12908/43-174                 U-GAUCGUGCAGACGUUAAAAUCAUGU-
URS0000D68E2F_12908/43-174                 U-GAUCGUGCAGACGUUAAAAUCAUGU-
URS0000D68020_12908/43-174                 U-GAUCGUGCAGACGUUAAAAUCAUGC-
URS0000D66997_12908/1-124                  UGAU-CGUGCGGACGUAAAAAUCAGGU-
URS0000D6608A_12908/32-149                 U-GAUCGUGCGGACGUAAAAAUCAGGU-
URS0000D6B082_12908/1-130                  UGAU-CGUGCGGACGUUAAAAUCAUGC-
URS0000D673B3_12908/1-130                  UGAU-CGUGCGGACGUUAAAAUCAUGC-
URS0000D673B3_1262980/1-130                UGAU-CGUGCGGACGUUAAAAUCAUGC-
URS0000D670FE_12908/1-130                  UGAU-CGUGCGGACGUUAAAAUCAUGC-
URS0000D6B5FD_12908/38-167                 U-GAUCGUGCGGACGUUAAAAUCAUGC-
URS0000D69B29_12908/43-169                 U-GAUCGUGCGGACGUUAAAAUCAUGC-
URS0000D6AA40_12908/43-169                 U-GAUCGUGCGGACGUUAAAAUCAUGC-
URS0000D6868F_12908/43-169                 U-GAUCGUGCGGACGUUAAAAUCAUGC-
URS0000D65715_12908/43-169                 U-GAUCGUGCGGACGUUAAAAUCAUGC-
URS0000D6CD60_12908/1-130                  CAAU-CGUGCGGACGUUAAAAUCAGGU-
URS0000D698D6_12908/1-130                  CGAU-CGUGCGGACGUUAAAACCAGGU-
URS0000D6C55C_12908/1-130                  CGAU-CGUGCGGACGUUAAAAUCAGGU-
URS0000D67496_12908/31-157                 C-AAUCGUGCGGACGUUAAAACCAGGU-
URS0000D65B53_12908/31-157                 C-GAUCGUGCGGACGUUAAAAUCAGGU-
URS0000D68AFA_12908/31-157                 C-GAUCGUGCGGACGUUAAAAUCAGGU-
URS0000D65726_12908/27-152                 C-GAUCGUGCGGACGUUAAAAUCAGGU-
URS0000D6A3DF_12908/27-152                 C-GAUCGUGCGGACGUUAAAAUCAGGU-
URS0000D6CCE4_12908/31-154                 C-GAUCGUGCAGACGUAAAAAUCAGGU-
URS0000D66789_12908/32-160                 U-GAUCGUGCAGACGUUAAAAUCAGGU-
URS0000D691B3_12908/27-154                 U-GAUCGUGCGGACGUUAAAAUCAGGU-
URS0000D671AC_12908/27-154                 U-GAUCGUGCGGACGUUAAAAUCAGGU-
URS0000D67DE9_12908/27-154                 U-GAUCGUGCGGACGUAAAAAUCAGGU-
URS0000D665D7_12908/44-181                 U-GAUCGUGCAGACGUUAAAAUCAGGU-
URS0000D69905_12908/32-154                 U-GAUCGUGCAGACGUUAAAAUCAGGU-
URS0000D690DB_12908/1-133                  U-GAUCGUGCGGACGUUAAAAUCAGGU-
URS0000D6D18D_12908/1-132                  U-GAUCGUGCGGACGUUAAAAUCAGGU-
URS0000D68D9A_12908/44-176                 U-GAUCGUGCGGACGUUAAAAUCAGGU-
URS0000D6802F_12908/44-176                 U-GAUCGUGCAGACGUUAAAAUCAGGU-
URS0000D67662_12908/32-165                 C-GAUCGUGCAGACGUUAAAAUCAGGU-
URS0000D69733_12908/32-165                 U-GAUCGUGCAGACGUUAAAAUCAGGU-
URS0000D680F9_12908/44-181                 AUGAUCGUGCAGACGUUAAAAUCAGGU-
URS0000D6BE2A_12908/27-151                 U-AAUCGUGCGGACGUAAAAAUCAGGU-
URS0000D6A87B_12908/27-151                 C-GAUCGUGCGGACGUAAAAACCAGGU-
URS0000D69621_12908/27-171                 U-AAUCGUGCGGACGUAAAAAUCAGGU-
URS0000D6C6A9_12908/32-166                 U-AAUCGUGCAGACGUUAAAAUCAGGU-
URS0000D67534_12908/31-165                 U-GAUCGUGCAGACGUUAAAAUCAGGU-
URS0000D65EF2_12908/31-165                 U-AAUCGUGCAGACGUUAAAAUCAGGU-
URS0000D66920_12908/31-165                 U-AAUCGUGCAGACGUUAAAAUCAGGU-
URS0000D69B30_12908/31-165                 U-AAUCGUGCAGACGUUAAAAUCAGGU-
URS0000D65FC8_12908/31-165                 U-GAUCGUGCAGACGUUAAAAUCAGGU-
URS0000D68DFD_12908/31-165                 U-AAUCGUGCAGACGUUAAAAUCAGGU-
URS0000D66A8D_12908/31-148                 U-AAUCGUGCGGACGUUAAAAUCAUGU-
URS0000D686DF_12908/31-148                 U-GAUCGUGCGGACGUUAAAAUCAUGU-
URS0000D6A624_12908/31-179                 U-GAUCGUGCGGACGUUAAAAUCAUGU-
URS0000D6CF99_12908/31-179                 U-GAUCGUGCGGACGUUAAAAUCAUGU-
URS0000D69C29_12908/31-179                 U-GAUCGUGCGGACGUUAAAACCAUGU-
URS0000D67E31_12908/31-179                 U-GAUCGUGCGGACGUUAAAACCAUGU-
URS0000D6B7AA_12908/31-178                 U-GAUCGUGCGGACGUUAAAAUCAUGU-
URS0000D6C648_12908/31-178                 U-GAUCGUGCGGACGUUAAAAUCAUGU-
URS0000D660C8_12908/31-178                 U-GAUCGUGCGGACGUUAAAAUCAUGU-
URS0000D6B5F7_12908/31-178                 U-GAUCGUGCGGACGUUAAAAUCAUGU-
URS0000D688E2_12908/31-178                 U-GAUCGUGCGGACGUUAAAAUCAUGU-
URS0000D67B78_12908/29-146                 U-GAUCGUGCGGACGUAAAAAUCAGGU-
URS0000D697C7_12908/1-147                  U-GAUCGUGCGGACGUAAAAAUCAGGU-
URS0000D6CCF0_12908/57-203                 U-GAUCGUGCGGACGUAAAAAUCAGGU-
URS0000D66E14_12908/1-134                  A-GUUAGUGCAGACUUAAAAAUUAGGC-
URS0000D68A13_12908/1-156                  A-GUUAGUGCAGACUUAAAAAUUAGGC-
URS0000EEAD20_32630/1-82                   U-AUUAGUGCAGACGUUAAAACCAUGUC
#=GR URS0000EEAD20_32630/1-82    6JQ5_A_SS ).)).))).)..................
#=GR URS0000EEAD20_32630/1-82    6JQ5_B_SS ).)).))).)..................
URS0000EEAD29_32630/1-81                   U-AUUAGUGCAGACGUUAAAACCAUGU-
#=GR URS0000EEAD29_32630/1-81    6JQ6_U_SS ).)).))).)..................
#=GC SS_cons                               >.->->>>->------------>>>>>.
#=GC RF                                    u.auUcGUGCAGACGUUAAAAUCAgGg.
#=GC RNA_structural_elements               ]==[==P3=]============[=P2]=
//
