# Supplementary material for: All-at-once RNA folding with 3D motif prediction framed by evolutionary information
Source: Nat Methods. 2025 Oct 3;22(10):2094–106. doi: 10.1038/s41592-025-02833-w (PMC12510878; doi:10.1038/s41592-025-02833-w)
Supplement: Supplementary file 3 — Source code to run CaCoFold-R3D. Data and results. [file 41592_2025_2833_MOESM3_ESM.gz › supplemental_material/data/Rfam.15.0/mir-268]

# STOCKHOLM 1.0
#=GF ID mir-268
#=GF AC RF00834
#=GF DE microRNA mir-268
#=GF AU Griffiths-Jones SR; 0000-0001-6043-807X
#=GF GA 47.0
#=GF NC 46.8
#=GF TC 47.0
#=GF SE Griffiths-Jones SR
#=GF SS Predicted; RNAalifold
#=GF TP Gene; miRNA;
#=GF BM cmbuild -F CM SEED
#=GF CB cmcalibrate --mpi CM
#=GF SM cmsearch --cpu 4 --verbose --nohmmonly -T 25.00 -Z 2958934 CM SEQDB
#=GF DR MIPF; MIPF0000280;
#=GF DR SO; 0001244; pre_miRNA;
#=GF DR GO; 0016442; RISC complex;
#=GF DR GO; 0035195; miRNA-mediated post-transcriptional gene silencing;
#=GF RN [1]
#=GF RM 12769849
#=GF RT Computational and experimental identification of C. elegans microRNAs.
#=GF RA Grad Y, Aach J, Hayes GD, Reinhart BJ, Church GM, Ruvkun G, Kim J
#=GF RL Mol Cell. 2003;11:1253-1263.
#=GF RN [2]
#=GF RM 30423142
#=GF RT miRBase: from microRNA sequences to function.
#=GF RA Kozomara A, Birgaoanu M, Griffiths-Jones S
#=GF RL Nucleic Acids Res. 2019;47:D155.
#=GF WK MicroRNA
#=GF SQ 3

URS0000603CDF_6239/8-95 GCUUUGAAGCGGCAAGAAUUAGAAGCAGUUU-GGUGUCAGACACACU-ACUCACUCACUG--CUUC--UUGUUUUUUCUGCUUUCUUUGCUUUU
URS0000D55ED4_6238/1-79 ----UGAAGCGGCAAGAAUUAGAAGCAGUUUUGGUGUCAGACACACUCACUGACUCACUG--CUUC--UUGUUUUUCUUCUUCUUCU-------
URS0000A11F0E_6279/1-90 UCCAAUUAUUUGAAAUGAUUAGAAGCAGU----GUGUUCAAUACUUUUCCCUCACUAUUGAACUUCAAUUGUUUCAAGAAAUUAUUUCAGAUAA
#=GC SS_cons            :::::::<<<<<-<<<<<<-<<<<<<<<<--.-<<<<___>>>>------------>>>>..>>>>..>->>>>>>->>>>>::::::::::::
#=GC RF                 uCuaugaAgcggcaagaAUUAGAAGCAGUUU.GGUGUcagACACacUuaCuuacucACUG..CUUC..UUGUuuuuucugcUUuUUUuagaUaa
//
