# Supplementary material for: All-at-once RNA folding with 3D motif prediction framed by evolutionary information
Source: Nat Methods. 2025 Oct 3;22(10):2094–106. doi: 10.1038/s41592-025-02833-w (PMC12510878; doi:10.1038/s41592-025-02833-w)
Supplement: Supplementary file 3 — Source code to run CaCoFold-R3D. Data and results. [file 41592_2025_2833_MOESM3_ESM.gz › supplemental_material/data/Rfam.15.0/MCS4]

# STOCKHOLM 1.0
#=GF ID MCS4
#=GF AC RF02713
#=GF DE Mycoplasma sRNA MCS4
#=GF AU Quinones-Olvera N; 0000-0002-4612-6819
#=GF GA 56.0
#=GF NC 52.7
#=GF TC 143.5
#=GF SE Quinones-Olvera N
#=GF SS Published; PMID:9498566
#=GF TP Gene; sRNA;
#=GF BM cmbuild -F CM SEED
#=GF CB cmcalibrate --mpi CM
#=GF SM cmsearch --cpu 4 --verbose --nohmmonly -T 50.00 -Z 2958934 CM SEQDB
#=GF DR SO; 0000370; small_regulatory_ncRNA;
#=GF RN [1]
#=GF RM 7687343
#=GF RT A small RNA of Mycoplasma capricolum that resembles eukaryotic U6 small
#=GF RT nuclear RNA.
#=GF RA Ushida C, Muto A
#=GF RL Nucleic Acids Res. 1993;21:2649-2653.
#=GF RN [2]
#=GF RM 9498566
#=GF RT Probing the secondary structure of MCS4 RNA of Mycoplasma capricolum.
#=GF RA Ushida C, Sasamura S, Muto A
#=GF RL J Biochem. 1997;122:1202-1207.
#=GF RN [3]
#=GF RM 14527727
#=GF RT Distribution of the MCS4 RNA genes in mycoplasmas belonging to the
#=GF RT Mycoplasma mycoides cluster.
#=GF RA Ushida C, Yoshida A, Miyakawa Y, Ara Y, Muto A
#=GF RL Gene. 2003;314:149-155.
#=GF CC Abundant, small RNA of unknown function, found only in Mycoplasma.
#=GF CC Extensive sequence similarity to eukaryotic U6 snRNAs.
#=GF WK Mycoplasma
#=GF SQ 5

FR668087.1/130837-130959     UAUAAAUAUCUUGUAUAUUUAUAAGAUUGGCAGUGUGGUUCUUGCUGGACCUGGGUGA--UAAUAGAUCCCGAAAGACGGAGAUUGAACCAAAAA-ACAACUCUUAUAAAAAGAGUUGUUUUUUUU
AENG01000001.1/137972-138094 UAUAAAUAUCUUGUAUAUUUAUAAGAUUGGCAGUGUGGUUCUUGCUGGCUCUGGGUGA--CGAGAGAUCCCGAAAUCAAGAGAUUGAACCAAAAA-ACAACUCUUUUUAUAAGAGUUGUUUUUUUU
AENG01000001.1/255918-255795 CAUAAAUAUCUUGUAUAUUUAUAAUAUUGGCAGUGUAGUUCUUGCUGGCUCUGGGUGA--CGAGAGAUCUCGAAAUCAAGAGAUUGAACCAAAAAAACAACUCUUUUUAUAAGAGUUGUUUUUUUA
S67629.1/2-125               UAUAAAUAUCUUGUAUAUUUAUAAUAUUGGCAGUGUGGUUCUUGCUGGCCCUGGGUGAACUCUGAGAUCCCGAAAGACGGAGAUUGAACCAAAAA--CAACUCUUUUUAUAAGAGUUGUUUUUUUA
CP000123.1/122501-122623     UAUAAAUAUCUUGUAUAUUUAUAAUAUUGGCAGUGUGGUUCUUGCUGGCCCUGGGUGA--CGAGAGAUCCCGAAAUCAAGAGAUUGAACCAAAAA-ACAACUCUUUUUAUAAGAGUUGUUUUUUUA
#=GC SS_cons                 <<<<<<<<<_____>>>>>>>>>:::::::::::::<<<<<----------<<<<___..________>>>>------------->>>>><<<<<.-<<<<<<<<_____>>>>>>>>>>>>>:::
#=GC RF                      uauaaauauCUUGUauauuuauaAuAUUGGCAGUGUGGuuCUUGCUGGcuCuGGGUGA..ugagAGAUCCCgAAAuaaaGAGAUUGaaCCaaaaa.ACaaCuCuuuUuAuaaGaGuuGuuuuuUUa
//
