# Supplementary material for: All-at-once RNA folding with 3D motif prediction framed by evolutionary information
Source: Nat Methods. 2025 Oct 3;22(10):2094–106. doi: 10.1038/s41592-025-02833-w (PMC12510878; doi:10.1038/s41592-025-02833-w)
Supplement: Supplementary file 3 — Source code to run CaCoFold-R3D. Data and results. [file 41592_2025_2833_MOESM3_ESM.gz › supplemental_material/data/Rfam.15.0/Ysr186_sR026_CsrC]

# STOCKHOLM 1.0
#=GF ID Ysr186_sR026_CsrC
#=GF AC RF02767
#=GF DE Yersinia sRNA 186/sR026/CsrC
#=GF AU Argasinska J; 0000-0003-2678-2824
#=GF GA 279.0
#=GF NC 92.6
#=GF TC 329.3
#=GF SE Argasinska J
#=GF SS Predicted; PMID:27298343;
#=GF TP Gene; sRNA;
#=GF BM cmbuild -F CM SEED
#=GF CB cmcalibrate --mpi CM
#=GF SM cmsearch --cpu 4 --verbose --nohmmonly -T 30.00 -Z 2958934 CM SEQDB
#=GF CL CL00106
#=GF DR SO; 0000370; small_regulatory_ncRNA;
#=GF DR GO; 0005515; protein binding;
#=GF RN [1]
#=GF RM 27298343
#=GF RT Temperature-responsive in vitro RNA structurome of Yersinia
#=GF RT pseudotuberculosis.
#=GF RA Righetti F, Nuss AM, Twittenhoff C, Beele S, Urban K, Will S, Bernhart SH,
#=GF RA Stadler PF, Dersch P, Narberhaus F
#=GF RL Proc Natl Acad Sci U S A. 2016;113:7237-7242.
#=GF RN [2]
#=GF RM 25816203
#=GF RT Transcriptomic profiling of Yersinia pseudotuberculosis reveals
#=GF RT reprogramming of the Crp regulon by temperature and uncovers Crp as a
#=GF RT master regulator of small RNAs.
#=GF RA Nuss AM, Heroven AK, Waldmann B, Reinkensmeier J, Jarek M, Beckstette M,
#=GF RA Dersch P
#=GF RL PLoS Genet. 2015;11:e1005087.
#=GF RN [3]
#=GF RM 24786463
#=GF RT A direct link between the global regulator PhoP and the Csr regulon in Y.
#=GF RT pseudotuberculosis through the small regulatory RNA CsrC.
#=GF RA Nuss AM, Schuster F, Kathrin Heroven A, Heine W, Pisano F, Dersch P
#=GF RL RNA Biol. 2014;11:580-593.
#=GF CC The sRNA was identified by [2] and is confirmed to have a stable secondary
#=GF CC structure by [1] using genome-wide structure probing at different
#=GF CC temperatures. The function is unknown.
#=GF WK Yersinia_pseudotuberculosis
#=GF SQ 4

CP000950.1/4628384-4628061 UGUUAUUGGUACGGAUACACCAUGCAAGGAGCACAGUUACUCAGGAUGAGUGGCUUAUGUUUAAGGAACGUAAUGGAUAUACAAGGAAUGUAAUGGAUGUACGGGAGCCAAGGACGCUAUAAACGGAGCUAAUGUAAAGGGAUGUU-A-GGACACUGGCCGGAGCGCCGGGCGAAUCGCCUUCAGGGUUUGAGGGGUGGC
CP002956.1/1078276-1077952 UGUUAUUGGUACGGAUACACCAUGCAAGGAGCACAGUUACUCAGGAUGAGUGGCUUAUGUUUAAGGAACGUAAUGGAUAUACAAGGAAUGUAAUGGAUGUACGGGAGCCAAGGAUGCUAUAAACGGAGCUAAUGUAAAGGGAUGUUCA-GGACACUGGCCGGAGCGCCGGGCGAAUCGCCUUCAGGGUUUGAGGGGUGGC
AM286415.1/31270-31574     UUUUAACAGUGCGGGAUGUACUGGCAAGGAGCGUAAUCACUUAGGAAGAGUGGGGUAUGCUUAAGGAAUGUAAUGGAUAUACU-------------------GUGAGCCAGGGAUGAUAC--AGGGAGCUUAUAUAAAAGGAUGUUUAUGGACACAGGCCGGAGUGCUGGGUGAGUCACCUUCAGGGUUGGGGGGAUGGC
AALE02000042.1/8182-8486   UUUAAACAGUGCGGGAUGCGCUGGCAAGGAGCUUAAUCACUCAGGAAGAGUGGCUUAUGCUUAAGGAAUGUAAUGGAUAUACU-------------------GUGAGCCAGGGAUGAUAU--AGGGAGCUUAUUUAACAGGAUGUGUAUGGAUACAGGCCGGAGUGCUGGGUGAGUCGCCUUCAAGGUUGGAGGGAUGGC
#=GC SS_cons               (((((((-(((((,,,,,,<<______>>,,,,,<<<<<<<<_____>>>>>>>>,,,,,,,,,,,,,)))-))-))))-)))...................::::<<<--<<-<<<<--..-<-<-<<<<-<<<________________>>>->>>>>->>>>>>>->>>::::(((((((,,<<<<<--------<<
#=GC RF                    uguuaucaguaCgGaaugacCuuGCAAGgAGCauagucaCucAGGAagaGuggcuUAUGuUUAAGGAAcGuAauGgauaUaca...................GuGAgCCAagGAcgcuAu..AcGGAGCuuAuguAAaaGGAUGUuuAuGGacaCagGCCGgagcgCcGGGcGAaUCgCCuuCAgGGuuuGaGGGaUGGC

CP000950.1/4628384-4628061 AAGGAUCGCGUAUUGCAGGAGGGAGAAACCGGGACGUUAUCUAAGUGCAGGGAGUGCGCUGUAAGGAUAUCCUUCCGCAGAAGGUGCGAAAAAAGGCGACAGGUUAACCUGCCGCCUUUUUUCUUU
CP002956.1/1078276-1077952 AAGGAUCGCGUAUUGCAGGAGGGAGAAACCGGGACGUUAUCUAAGUGCAGGGAGUGCGCUGUAAGGAUAUCCUUCCGCAGAAGGUGCGAAAAAAGGCGACAGGUUAACCUGCCGCCUUUUUUCUUU
AM286415.1/31270-31574     AAGGAUGGCGAAUUGCAGUAGGGAGAAACCGGGACGUUAUAUCAGUGUAGGGAAUGCACAGUAAGGAUAUCCUUCCGCAGAAGGUGCGAAAAAAGGCGACAGGUUAAUCUGCCGCCUUUUUUCUUU
AALE02000042.1/8182-8486   AAGGAUGGCACAUUGCAGAAGGGAGAAACCGGGAUGUUAACUAAGUGCAGGGAGUGCGCUGUAAGGAUAUCCUUCCGCAGAAGGUGCGAAAAAAGGCGACAGGUUAAUCUGCCGCCUUUUUUCUUU
#=GC SS_cons               <<__________>>>>--------->>>>><<<<-<-<<<<<---<<<<<-<____>->>>>>->>>>>->->>>>,,,))))))):<<<<<<<<<<<-<<<<____>>>>->>>>>>>>>>>:::
#=GC RF                    aaGGAUgGCguAuuGCAGaAGGGAGaaaCCGGgacGUuaucuaAGugcaGGGAgUGCgCuguaAggauaUCCuuCCGCAGaaGGcGCGaaaaaaGGCGACaGgUUAAcCuGCCGCCuuuuuuCUUU
//
