# Supplementary material for: All-at-once RNA folding with 3D motif prediction framed by evolutionary information
Source: Nat Methods. 2025 Oct 3;22(10):2094–106. doi: 10.1038/s41592-025-02833-w (PMC12510878; doi:10.1038/s41592-025-02833-w)
Supplement: Supplementary file 3 — Source code to run CaCoFold-R3D. Data and results. [file 41592_2025_2833_MOESM3_ESM.gz › supplemental_material/data/Rfam.15.0/U7]

# STOCKHOLM 1.0
#=GF ID U7
#=GF AC RF00066
#=GF DE U7 small nuclear RNA
#=GF AU Marz M; 0000-0003-4783-8823
#=GF GA 34.0
#=GF NC 33.9
#=GF TC 34.0
#=GF SE Griffiths-Jones SR; Published; PMID:18267300
#=GF SS Predicted; PFOLD; Griffiths-Jones SR
#=GF TP Gene; snRNA;
#=GF BM cmbuild -F CM SEED
#=GF CB cmcalibrate --mpi CM
#=GF SM cmsearch --cpu 4 --verbose --nohmmonly -T 23.34 -Z 2958934 CM SEQDB
#=GF DR SO; 0002338; U7_snRNA;
#=GF RN [1]
#=GF RM 7937126
#=GF RT 3' end processing of mouse histone pre-mRNA: evidence for additional
#=GF RT base-pairing between U7 snRNA and pre-mRNA.
#=GF RA Spycher C, Streit A, Stefanovic B, Albrecht D, Koning TH, Schumperli D
#=GF RL Nucleic Acids Res 1994;22:4023-4030.
#=GF RN [2]
#=GF RM 2825355
#=GF RT Identification of the human U7 snRNP as one of several factors involved in
#=GF RT the 3' end maturation of histone premessenger RNA's.
#=GF RA Mowry KL, Steitz JA
#=GF RL Science 1987;238:1682-1687.
#=GF RN [3]
#=GF RM 18267300
#=GF RT U7 snRNAs: a computational survey.
#=GF RA Marz M, Mosig A, Stadler BM, Stadler PF
#=GF RL Genomics Proteomics Bioinformatics. 2007;5:187-195.
#=GF CC Animal histone pre-mRNAs are spliced by a different mechanism than nuclear
#=GF CC pre-mRNAs and self-splicing introns. This processing involves the U7
#=GF CC snRNP, which contains only one RNA species: U7. The 5' end of U7 RNA is
#=GF CC thought to base-pair to a conserved spacer element downstream of the
#=GF CC cleavage site in histone pre-mRNA. This family contains a number of
#=GF CC annotated U7 pseudogenes.
#=GF WK U7_small_nuclear_RNA
#=GF SQ 49

M17910.1/2-64                -NNGUG-UUACAGCUCUUUUAGAAUUUGUCUAGUA-GGCUU-UCU--GGCUUUUC-ACC--GGA-AA--GCCCCU
AAFC03061782.1/74685-74624   -CAGUG-UUACAGCUCUUUUAGAAUUUGUCUAGCA-GGCUU-UCC--GGU-UUGC-ACC--GGA-AA--GCCCCU
AAQQ01624215.1/522-461       -AAGUG-UUGCAGCUCUUUUAGAAUUUGUCUAGCA-GGCUU-UCU--GGC-AGUU-GCC--GGA-AA--GCCCCU
AAIY01793969.1/208-147       -UAGUG-UUACAGCUCUUUUAGAAUUUGUCUAGCA-CGUUU-UCU--GGU-UUCU-ACC--AGA-AA--GCCCCC
AANU01190095.1/9982-9921     -CAGUG-UUACAGCUCUUUUAGAAUUUGUCUAGCA-GGCUU-UCC--GGU-AUUU-GCU--GGA-AA--GCCCCU
AAHX01112961.1/18874-18935   -AAGUG-UUACAGCUCUUUUAGAAUUUGUCUAGUA-GGUUU-UCU--GAC-UUCG-GUC--GGA-AA--ACCCCU
AANG01081017.1/1107-1168     -UAGUG-UUACAGCUCUUUUAGAAUUUGUCUAGCA-GGUUU-UCC--GGU-UUUU-ACC--GGA-AG--GCCCCC
AAFR03067202.1/16722-16783   -CAGUG-UUACAGCUCUUUUAGAAUUUGUCUAGUA-GGUUU-UCC--GGU-GUUU-GCC--GGG-AA--GCCCUC
BX001019.7/126828-126773     -UGAAAAUA---GCUCUUUUAGUAUUUGUCCAGUA-GGUUU-CCU-----AUAAAA-----AGG-AA--GCCCAU
BX935168.2/176-235           -CAGUGAUUUCAGCUCUUUUAGUAUUUGUCCAGCA-GGUUU-CCC--GC--CCC---GC--GGG-AA--GCCCCA
AAIY01149668.1/205-144       -UAGUG-UUACAGCUCUUUUAGAAUUUGUCUAGCA-GGUUU-UCU--GGU-UUUU-ACC--AGA-AA--ACCCCC
BX001019.7/132397-132343     -GGAAAAUA---UCUCUUUUACUAUUUGUCCAGUA-GGUUU-CCU-----UUAAA------AGG-AA--GCCCAU
U47924.1/155825-155887       -CAGUG-UUACAGCUCUUUUAGAAUUUGUCUAGUA-GGCUU-UCU--GGCUUUUU-ACC--GGA-AA--GCCCCU
AANH01001136.1/46489-46433   --GAAUCUAUAUGCUCUUUAGAUAUUUUUCUAGUA-GGUUU-CUC-----GUAAA------GAG-AA--GCCCUC
Z54313.1/9464-9520           -AAGUG-UUACAGCUCUUUUACUAUUUGUCUAGCA-GGUUC-UUA--C---UCU----G--UAG-GA--GCCACA
X54748.1/482-543             -AAGUG-UUACAGCUCUUUUAGAAUUUGUCUAGCA-GGUUU-UCU--GAC-UUCG-GUC--GGA-AA--ACCCCU
AANN01093499.1/887-826       -CAGUG-UUACAGCUCUUUUAGAAUUUGUCUAGCA-GGUCU-UCC--GGU-UCCU-ACC--GGA-AG--GCCCCC
X64404.1/2361-2417           -AAGUG-UUACAGCUCUUUUACUAUUUGUCUAGCC-GGUUU-UUA--C---UCU----G--UUG-GA--GCCACA
CR388102.8/23123-23068       -UGGAAAAUU--GCUCUUUUAGUAUUUGUCUAGCA-GGCUU-CCU-----UUAAA------AGG-AA--GCCCAC
BAAF04048895.1/511-566       -GGAAACUUU--GCUCUGAAGAUAUUUGUCUAGCA-GGUUU-CUC-----AUAAA------GAG-AA--GCCCCU
AAIZ01011560.1/1330-1264     -AAAU-UUUUAAUCUCUUUGA-AAUUUAUCUUGGU-GGGACCCUU--UUGUCAAGGCAAUUGAGUGU--UCCCGA
AY310908.1/332-396           -AAAU-UUUUAUUCUCUUUGA-AAUUUGUCUUGGU-GGGACCCUU---UGUCUAGGCA-UUGAGUGU--UCCCGU
AAPU01011493.1/10145-10080   -AAAUAUUUUUAUCUCUUUGA-AAUUUGUCCUGGU-GGGACCCUU---UGCCUUGGCA-CUGAGUGU--UCCGAA
AAEU02000134.1/355158-355222 AAAA--UUUUAUUCUCUUUGA-AAUUUGUCUUGUU-GGGACCCUU---UGUCUAGGCA-UUGAGUGU--UCCCGU
AANI01017320.1/19268-19203   -AAAUAUUUUUAUCUCUUUGA-AAUUUGUCCUGGU-GGGACCCUU---UGCUUAGGCA-UUGAGUGU--UCCGAA
AAQB01007746.1/175188-175252 -AAAU-UUUUAAUCUCUUUGA-AAUUUGUCCUGUU-GGGACCCUU---UGUCUAGGCA-UUGAGUGU--UCCCCA
AAPQ01006552.1/12257-12321   -AAAU-UUUUAUUCUCUUUGA-AAUUUGUCUUGGU-GGGACCCUU---UGUCUAGGCA-UUGAGAGU--UCCCGG
AAPP01019312.1/138204-138140 AAAA--UUUAAAUCUCUUUGA-AAUUUGUCUUGGU-GGGACCCUU---UGCUUAGGCA-UUGAGAGU--UCCCGA
ABDC01308671.1/824-763       -AAGUG-UUACAGCUCUUUUAGAAUUUGUCUAGCA-GGUCU-UCC--GGU-CCUU-ACC--GGA-AG--GCCCAA
AADA01187858.1/23944-23883   -CAGUG-UUACAGCUCUUUUAGAAUUUGUCUAGCA-GGCUU-UCC--AGU-UUUU-GCU--GGA-AA--GCCCAA
AAPY01117698.1/5611-5672     -GAGUG-UUACGUCUCUUUUAGAAUUUGUCUAGCA-GGUUU-UCC--AGU-UUUU-ACU--GGA-AA--GCCCCC
AALT01385751.1/743-682       -CAGUG-UUAUAGCUCUUUUAGAAUUUGUCUAGCA-GGUUU-UCC--GGU-UGCU-ACC--AGA-AA--GCCAAG
AAYZ01241424.1/853-915       -CAGUG-UUACAGCUCUUUUCGAAUUUGUCAAGCA-GGCUU-UCC--GGU-UUGU-ACU--GGA-AA-GGCCCAC
AAPN01194339.1/1321-1260     -GCCAU-UUCAAGCUCUUGUAGAAUUUGUCUAGUA-GGUUU-UCC--AGU-AUUG-GCU--GGA-AA--GCCCUU
AAGL01003173.1/340-403       -UAGUG-UUACAGCUUUUUUAGAAUUUGUCUAGCA-GGCUU-UCU--GGU-UUUC-ACC--AUA-AAAUGCCCCA
AC199101.3/50895-50842       -CAGUG-UUACAGUUCUUA--------GUCUAGCA-GGCUU-UCU--GGU-UUUU-GCC--AGA-AA--GCCCCA
U28353.1/287-347             -AGCUA-AUACAGCUUUUAGA-AUUUUGUCUAGCA-GGUUU-UCU--GAA-UUUG-GUU--GGA-AA--ACCUAU
AAWR02029200.1/6316-6377     -CAGUG-UUACAGCUCUUUUAGAAUUUGUCUAGUA-GGUCU-UCC--GGU-UUUU-UCC--GGA-AG--GCCCCC
AAKN02052151.1/67960-68021   -AAGUG-UUACAGCUCUUUUAGAAUUUGUCUAGUA-GGUUU-UCU--GGU-GUUU-GCC--GGA-AA--ACCCAU
AAGV020207087.1/1970-1909    -CAGUG-UUACAGCUCUUUUAGAAUUUGUCUAGUA-GGUCU-UCU--GGC-GCUU-GCC--GGA-AG--GCCCUC
M13311.1/229-296             -GAGAGACCAUUUAUCUUUCA-AGUUUCUCUAGAAGGGUCU-CGCGUCC-GAAGUC-GGUGGCG-AG-UGCCCAA
AAQR03168143.1/79369-79430   -GAGUG-UUACAGCUCUUUUAGAAUUUGUCUAGCA-GGUUU-UCC--GGU-CUCU-ACC--GGA-AA--ACCCCC
AAGJ04113203.1/935-873       ---GAG---AGUUAUCUUUCA-AGUUUCUCUAGCAGGGUCU-CGC-AUCCGAAGUCGGA-CGCG-AG-UGCCCAA
AAGU03036159.1/12300-12360   -UAGUG-UUACAGCUCUUUUAGAAUUUGUCUAGUA-GGUCU-UCU--AG-UUUUU--CU--GGA-AG--ACCCUU
AACN010370619.1/1124-1185    -UAGUG-UUACAGCUCUUUUAGAAUUUGUCUAGCA-GGUUU-UCC--GGU-CCUC-ACC--GGA-AA--GCCCCC
AAWZ02028238.1/54909-54970   -CAGUGAUUUCAGCUCUUUUAGUAUUUGUCCAGCA-GGCUU-UCU--GC--AGUUA-GC--GGA-GA--GCCACC
CAAB02008541.1/44851-44905   --GAAUGAUU--GCUCUUUAGAUAUUUCUCUAGUA-GGCUU-UUC-----AUACA------GAG-AA--GCCCCC
AAGW02051582.1/13062-13123   -CAGUG-UUACAGCUCUUUUCGAAUUUGUCUAGCA-GGCUU-UCC--GGU-UUUC-ACC--GGA-AA--GCCCCC
AAPE02007016.1/5346-5408     -CAGUGCUUACAGCUCUUUUUGAAUUUGUCCAGCA-GGUCU-UCC--GGC-UCGU-CCC--GGA-AG--GCCCUC
#=GC SS_cons                 .:::::.::::::::::::::::::::::::::::.<<<<<.<<<..<<<.____.>>>..>>>.>>..>>>:::
#=GC RF                      .aAGUG.UUAcAGCUCUUUuAGAAUUUGUCUAGcA.GGuuU.ucc..ggu.uuuu.acc..gga.Aa..gCCCca
//
