# Supplementary material for: All-at-once RNA folding with 3D motif prediction framed by evolutionary information
Source: Nat Methods. 2025 Oct 3;22(10):2094–106. doi: 10.1038/s41592-025-02833-w (PMC12510878; doi:10.1038/s41592-025-02833-w)
Supplement: Supplementary file 3 — Source code to run CaCoFold-R3D. Data and results. [file 41592_2025_2833_MOESM3_ESM.gz › supplemental_material/data/Rfam.15.0/SBRMV1_UPD-PKd]

# STOCKHOLM 1.0
#=GF ID SBRMV1_UPD-PKd
#=GF AC RF01109
#=GF DE Pseudoknot of upstream pseudoknot domain (UPD) of the 3'UTR
#=GF AU Wilkinson A; 0000-0001-7406-0151
#=GF GA 33.0
#=GF NC 32.0
#=GF TC 35.5
#=GF SE Pseudobase
#=GF SS Pseudobase
#=GF TP Cis-reg;
#=GF BM cmbuild -F CM SEED
#=GF CB cmcalibrate --mpi CM
#=GF SM cmsearch --cpu 4 --verbose --nohmmonly -T 24.00 -Z 2958934 CM SEQDB
#=GF DR PKBASE; PKB00185;
#=GF DR SO; 0005836; regulatory_region;
#=GF DR GO; 1904973; positive regulation of viral translation;
#=GF DR GO; 0046782; regulation of viral transcription;
#=GF RN [1]
#=GF RM 10603167
#=GF RT Molecular characterization of a new furovirus mainly infecting rye.
#=GF RA Koenig R, Pleij CW, Huth W
#=GF RL Arch Virol. 1999;144:2125-2140.
#=GF WK UPSK_RNA
#=GF SQ 2

AF146278.1/6806-6826 CGUGGCCAUCACGAUAGAUGG
AJ298068.1/6775-6795 CGUGGCCAUCACGAUAGAUGG
#=GC SS_cons         <<<__AAAAA>>>:::aaaaa
#=GC RF              CGUGGCCAUCACGAUAGAUGG
//
