# Supplementary material for: All-at-once RNA folding with 3D motif prediction framed by evolutionary information
Source: Nat Methods. 2025 Oct 3;22(10):2094–106. doi: 10.1038/s41592-025-02833-w (PMC12510878; doi:10.1038/s41592-025-02833-w)
Supplement: Supplementary file 3 — Source code to run CaCoFold-R3D. Data and results. [file 41592_2025_2833_MOESM3_ESM.gz › supplemental_material/data/Rfam.15.0/TtnuHACA9]

# STOCKHOLM 1.0
#=GF ID TtnuHACA9
#=GF AC RF02316
#=GF DE Tetrahymena snoRNA TtnuHACA9
#=GF AU Eberhardt R; 0000-0001-6152-1369
#=GF GA 100.0
#=GF NC 50.5
#=GF TC 126.0
#=GF SE Eberhardt R
#=GF SS Predicted; mfold;
#=GF TP Gene; snRNA; snoRNA; HACA-box;
#=GF BM cmbuild -F CM SEED
#=GF CB cmcalibrate --mpi CM
#=GF SM cmsearch --cpu 4 --verbose --nohmmonly -T 32.95 -Z 2958934 CM SEQDB
#=GF DR SO; 0000594; H_ACA_box_snoRNA;
#=GF DR GO; 0006396; RNA processing;
#=GF DR GO; 0005730; nucleolus;
#=GF RN [1]
#=GF RM 21967850
#=GF RT Experimental identification and analysis of macronuclear non-coding RNAs
#=GF RT from the ciliate Tetrahymena thermophila.
#=GF RA Andersen KL, Nielsen H
#=GF RL Nucleic Acids Res. 2012;40:1267-1281.
#=GF WK Small_nucleolar_RNA
#=GF SQ 3

X66431.1/1-135               NAGGAUCUAUCGAAGCUGGUACAAUGAU--UUUAUCAUUGUAGAAGUCAAAACAAUCCAAAAGAAACCGUCAAAUAGUGAUUCGGGUGGCACUUUUAUU-UUCCAUA-AAUAAUC-GUGUCUA-UCGAAUUUCUAACACUU
AFXF01000011.1/357419-357290 AAGGAUCUAUCGAAGCUUGUGCAUUGAU--AUUAUCUUUGCAGAAGUCAAAACAAUCCAAAAGAAAAU-----UCAGUGAUUCGGGUGGCACUUUUAUU-UUUCAUA-AAUAAUC-GUGUCUA-UCGAAUCUCUUACACUC
AEDN01001712.1/46408-46546   AAGGAUUUAUCGAAGCUUGUGUAGUGUCAACAAAUCACUACAGAAGUCAAAUCAAUCCAAAAUUAAAUUUAAA--UGAUUUUCGGGUGGCAUGUUUAUUCUUUUAAAUAAUAAUCAAUGUCUAAUCGAAUAUCAAACAAAC
#=GC SS_cons                 ::<<<<--------<<<--<<<<<<<<<..___>>>>>>>>>-->>>------->>>>::::::::::::::::<<<-<<<<<<<--<<<<<--<<<<<.<_____>.>>>>>--.>>>>>--.>>>>>>>->>>::::::
#=GC RF                      aAGGaucUAUCGAAgCuuGugcaguGau..uuuauCacugcaGAaGuCAAAaCAauCCAAAAgaAAauuUaAAacaGugauuCGgGUGgCacuUuuauu.uUucAua.aauaaUC.guGuCUA.uCGaaucUCugACAcuc
//
