# Supplementary material for: All-at-once RNA folding with 3D motif prediction framed by evolutionary information
Source: Nat Methods. 2025 Oct 3;22(10):2094–106. doi: 10.1038/s41592-025-02833-w (PMC12510878; doi:10.1038/s41592-025-02833-w)
Supplement: Supplementary file 3 — Source code to run CaCoFold-R3D. Data and results. [file 41592_2025_2833_MOESM3_ESM.gz › supplemental_material/data/Rfam.15.0/SNORD77]

# STOCKHOLM 1.0
#=GF ID SNORD77
#=GF AC RF00591
#=GF DE Small nucleolar RNA SNORD77
#=GF AU Marantidis E
#=GF GA 35.0
#=GF NC 34.9
#=GF TC 35.0
#=GF PI snoU77
#=GF SE Marantidis E, INFERNAL
#=GF SS Predicted; RNAalifold
#=GF TP Gene; snRNA; snoRNA; CD-box;
#=GF BM cmbuild -F CM SEED
#=GF CB cmcalibrate --mpi CM
#=GF SM cmsearch --cpu 4 --verbose --nohmmonly -T 23.00 -Z 2958934 CM SEQDB
#=GF CL CL00070
#=GF DR SO; 0000593; C_D_box_snoRNA;
#=GF DR GO; 0006396; RNA processing;
#=GF DR GO; 0005730; nucleolus;
#=GF DR snoopy; Echinops_telfairi300160;
#=GF DR snoopy; Oryctolagus_cuniculus300213;
#=GF RN [1]
#=GF RM 15556860
#=GF RT Guide RNAs with 5' caps and novel box C/D snoRNA-like domains for
#=GF RT modification of snRNAs in metazoa.
#=GF RA Tycowski KT, Aab A, Steitz JA
#=GF RL Curr Biol. 2004;14:1985-1995.
#=GF RN [2]
#=GF RM 16381836
#=GF RT snoRNA-LBME-db, a comprehensive database of human H/ACA and C/D box
#=GF RT snoRNAs.
#=GF RA Lestrade L, Weber MJ
#=GF RL Nucleic Acids Res. 2006;34:D158-D162.
#=GF CC U77 belongs to the C/D family of snoRNAs. It is predicted to guide
#=GF CC 2'O-ribose methylation of large 28S rRNA subunit at position A1521. The
#=GF CC C/D snoRNAs U44, U47, U74, U75, U76, U78, U79, U80 and U81 share the same
#=GF CC host gene as U77 (non-coding).
#=GF WK Small_nucleolar_RNA_SNORD77
#=GF SQ 21

AL031584.2/110885-110818     GUACUAUGAUAGUUGCAUAGUUCAGCAGAU-UGA---AU-CAUCAAGAGAUUUA--AUAUUUGUCUGAUGUAUCU
AP004219.2/12572-12638       AUACUAUGAUGGUUGCAUAGUUCAGCAGAU-UGA---AUUCAUGAAGAGAUUUA--CAAU--GUCUGAUGUAGUU
AL136170.14/9004-8937        AUACUAUGAUGGUUGCAUAGUUCAGCAGAU-UUA---AU-CAUGAAGAGAUGUA--CUAUCUGUCUGAUGUAUCU
AC018515.7/88497-88433       AUACUAUGAUGUUUGCAUAGUUCAGCAGAU-UGA---AU-UAUGAAGAGAUCUA--CCAUUUGUCUGGUGU---U
AC012435.13/84027-83958      AUACUGUGACAGUUGCAUCGUUCAGCAGAU-UGA---GU-CACGAAGAGAUGUAUACCAUCUGUCUGAUGUAUCU
ABDC01166137.1/412-479       AUACCAUGAUGGUUGCAUAGUUCAGCAGAU-UGA---AU-CAUGAAGAGAUUUA--CCAUUUGUCUGAUGUAUCU
AANU01240317.1/5656-5589     AUACUAUGAUGGUUGCAUAGUUCAGCAGAU-UGA---AU-CAUGAAGAAAUGUA--CUGUGUGUCUGAUGUGUCU
AANG01024593.1/860-794       AUACUAUGAUGGUUGCAUAGUUCAGCAGAU-UGG---AU-CAUGAAGAGAUA-G--CUAUCUAUCUGAUGUAUCG
AAPY01728088.1/7352-7418     AUACUAUGAUGGUUGCAUAGUUCAGCAGAU-UGU---AU-CAUGA--AGAUGAGA-ACAUUUGUCUGAUGUAUCU
AAQQ01328837.1/160-225       AUACUGUGAUGGUUGCAUAGUUCAGCAGAU-UUA--AGU-CAUGAAGAAAUA-----UACUUUUCUGAUGUAUCU
AAFC03120161.1/28742-28810   AUACUGUGAUGGUUGCAUAGUUCAACAGAUAGGA---AU-CAUGAAAGAGAAAC--CAUUUUAUCUGAUGUAUCU
AAFR03026464.1/111644-111577 AUACUAUGAUGGUUGCAUAGUUCAGCAGAU-AUU---A---GUGAAGAAUACUUAUCUUAUUAUCUGAUGUAUCU
AANN01379367.1/1617-1554     AUACUAUGAUAGUUGCAUAGUUCAUCAGA---AA---GU-CCUGA--AGAGAUG--CACUUUGUCUGAUGUAUCU
AALT01136474.1/559-494       AUACGAUGAUGGUUGCAUAGUUCAGCAGAU-UG----GC-UGUGAAGAGAUGAA--CCAAU-GUCUGAUGUAUCU
AAPN01008930.1/67523-67455   AUACAGUGAUGCUUGCAUAGUUCAGCAGAU-GGAACAGU-GACGAAAUAUACCA--C--AUAAUCUGAUGUAUCU
AAWR02036950.1/21521-21454   AUACUAUGAUGGUUGCAUAGUUCAGCAGAU-UGA---AU-CAUGAAGAGAGAAA--CCAUUUGUCUGAUGUAUCU
AAGV020273689.1/1545-1610    ACAUAGUGAUGGUUGCAUAGUUCAGCAGAU-UGA---GU-UGUGA--AGAUAUG--UUAUUUGUCUGAUGUGUCU
AAGW02008585.1/14550-14617   AUACUAUGAUGGUUGCAUAGUUCAUCAGAU-UGA---AU-UCUGAAGAGAUGUA--UCAUUGGUCUGAUGUAUCU
AAPE02018271.1/30425-30358   AUACUGUGAUGCUUGCAUAGUUCAGCAGAU-UGA---AU-UCUGAAGAAAUGUA--CCACUUGUCUGAUGUAUCU
AAGU03036956.1/68003-68067   AUACUGUGAUGACUGCAUAGUUCAGCAGAU-UGC---AU----GAAGAGAUUUA--UCACUUGUCUGAUGUAUCU
AAQR03038677.1/8923-8990     AUACUAUGAUGGUUGCAUAGUUCAGCAGAU-UGA---AU-CAUGAAGAAAUUAG--CCAUUUGUCUGAUGUAUCU
#=GC SS_cons                 ((((,<<<<<--<<<<________>>>>--.---...>>.>>>,,,,<<<<<__.._>>>>>,,,,,,,))))::
#=GC RF                      AUACUauGAuGGUUGCAUAGUUCAGCAGAU.UGA...aU.CauGAAGagaucua..cgaucuGUCUGAUGUAUCU
//
