# Supplementary material for: All-at-once RNA folding with 3D motif prediction framed by evolutionary information
Source: Nat Methods. 2025 Oct 3;22(10):2094–106. doi: 10.1038/s41592-025-02833-w (PMC12510878; doi:10.1038/s41592-025-02833-w)
Supplement: Supplementary file 3 — Source code to run CaCoFold-R3D. Data and results. [file 41592_2025_2833_MOESM3_ESM.gz › supplemental_material/data/Rfam.15.0/sau-31]

# STOCKHOLM 1.0
#=GF ID sau-31
#=GF AC RF02389
#=GF DE Staphylococcus sRNA sau-31
#=GF AU Eberhardt R; 0000-0001-6152-1369
#=GF GA 50.0
#=GF NC 45.4
#=GF TC 98.9
#=GF SE Eberhardt R
#=GF SS Predicted; mfold
#=GF TP Gene; sRNA;
#=GF BM cmbuild -F CM SEED
#=GF CB cmcalibrate --mpi CM
#=GF SM cmsearch --cpu 4 --verbose --nohmmonly -T 33.52 -Z 2958934 CM SEQDB
#=GF DR SO; 0000370; small_regulatory_ncRNA;
#=GF RN [1]
#=GF RM 20151104
#=GF RT Identification of differentially expressed small non-protein-coding RNAs
#=GF RT in Staphylococcus aureus displaying both the normal and the small-colony
#=GF RT variant phenotype.
#=GF RA Abu-Qatouseh LF, Chinni SV, Seggewiss J, Proctor RA, Brosius J,
#=GF RA Rozhdestvensky TS, Peters G, von Eiff C, Becker K
#=GF RL J Mol Med (Berl). 2010;88:565-575.
#=GF WK Bacterial_small_RNA
#=GF SQ 3

CP001781.1/2309685-2309750 GGUCGAAAAUUUCAGUCGCUGUGCCUUCUUUAUAGACAGUCCCUUUAUUCAUAACGAUAACAUGAU
AJ938182.1/2243464-2243529 GGUCAAAAAUUUCAAUCGCUGUGCCUUCUUUAUAGACAGUCCCUUUAUUCAUAACGAUAACAUGAU
CP001996.1/2323100-2323165 GGUCAAAAAUUUCAAUCGCUGUGCCUUCUUUAUAGACAGUCCCUUUAUUCAUAACGAUAAGAUGAU
#=GC SS_cons               :<<<<--------<<--<<<<<_____________>>>>>-->>---------->>>>::::::::
#=GC RF                    GgUCgAAAAUUUCAgUCgCUGUGCCUUCUUUAUAGACAGuCCcUUUAUUCAUAAcGAuAAcAUGAU
//
