# Supplementary material for: All-at-once RNA folding with 3D motif prediction framed by evolutionary information
Source: Nat Methods. 2025 Oct 3;22(10):2094–106. doi: 10.1038/s41592-025-02833-w (PMC12510878; doi:10.1038/s41592-025-02833-w)
Supplement: Supplementary file 3 — Source code to run CaCoFold-R3D. Data and results. [file 41592_2025_2833_MOESM3_ESM.gz › supplemental_material/data/Rfam.15.0/rli52]

# STOCKHOLM 1.0
#=GF ID rli52
#=GF AC RF01480
#=GF DE Listeria sRNA rli52
#=GF AU Osuch I
#=GF GA 70.0
#=GF NC 49.4
#=GF TC 100.1
#=GF SE INFERNAL
#=GF SS Predicted; RNAalifold
#=GF TP Cis-reg;
#=GF BM cmbuild -F CM SEED
#=GF CB cmcalibrate --mpi CM
#=GF SM cmsearch --cpu 4 --verbose --nohmmonly -T 34.69 -Z 2958934 CM SEQDB
#=GF DR SO; 0005836; regulatory_region;
#=GF RN [1]
#=GF RM 19448609
#=GF RT The Listeria transcriptional landscape from saprophytism to virulence.
#=GF RA Toledo-Arana A, Dussurget O, Nikitas G, Sesto N, Guet-Revillet H,
#=GF RA Balestrino D, Loh E, Gripenland J, Tiensuu T, Vaitkevicius K, Barthelemy
#=GF RA M, Vergassola M, Nahori MA, Soubigou G, Regnault B, Coppee JY, Lecuit M,
#=GF RA Johansson J, Cossart P
#=GF RL Nature. 2009;459:950-956.
#=GF WK Listeria_monocytogenes_non-coding_RNA
#=GF SQ 6

AL596165.1/82988-82894     AGCUAUAAAUAAAUAUCCUUAUUCAGGAAUGUUACC-AACUUGGGCAUAACCUAGAUAAAUGGAGAAUUGGCUUUUUGGGCU-AUUUUUCGAUUUAU
AM263198.1/506759-506663   UCUUAUAAACAAAUAUCCUUAUUCAGGAAUGUUACCUAAUUUGGGCAUAACCUAGAUAAAACGAAAAUUGGCUUUUGGGGCUGUUUUUUCGAUUUAU
AADQ01000001.1/70381-70475 UCCUAUAAACAAAUAUCCUUAUUCAGGAAUGUUACC-AACUUGGGCAUAACCUAGAUAAAUGGAGAACUGGCUUUUUGGGCU-AGUUUUCAAUUUAU
AE017262.2/560498-560404   UCCUAUAAACAAAUAUCCUUAUUCAGGAAUGUUACC-AACUUGGGCAUAACCUAGAUAAAUGGAGAAUUGGCUUUUUGGGCU-AGUUUUCGAUUUAU
CP001175.1/2103647-2103741 UCCUAUAAACAAAUAUCCUUAUUCAGGAAUGUUACC-AACUUGGGCAUAACCUAGAUAAAUGGAGAAUUGGCUUUUUGGGCU-AGUUUUCGAUUUAU
AL591975.1/192421-192327   UCCUAUAAACAAAUAUCCUUAUUCAGGAAUGUUACC-AACUUGGGCAUAACCUAGAUAAAUGGAGAACUGGCUUUUUGGGCU-AGUUUUCAAUUUAU
#=GC SS_cons               :::::::::::::::<<<<_____>>>>::::::::.:::<<<<<_____>>>>><<<<<<-<<<<<<<<<<<_____>>>>.>>>>>>>->>>>>>
#=GC RF                    uccUAUAAAcAAAUAuCCuUAUUCaGGaAUGUUACC.AAcuugGGCAUAACCuagauaaaugGagaacugGCuUUUuGgGCu.aguucuCgauuuau
//
