# Supplementary material for: All-at-once RNA folding with 3D motif prediction framed by evolutionary information
Source: Nat Methods. 2025 Oct 3;22(10):2094–106. doi: 10.1038/s41592-025-02833-w (PMC12510878; doi:10.1038/s41592-025-02833-w)
Supplement: Supplementary file 3 — Source code to run CaCoFold-R3D. Data and results. [file 41592_2025_2833_MOESM3_ESM.gz › supplemental_material/data/Rfam.15.0/SNORD83]

# STOCKHOLM 1.0
#=GF ID SNORD83
#=GF AC RF00137
#=GF DE Small nucleolar RNA SNORD83
#=GF AU Daub J; 0000-0001-6022-563X
#=GF GA 35.0
#=GF NC 34.9
#=GF TC 35.0
#=GF PI U83
#=GF SE Griffiths-Jones SR
#=GF SS Predicted; PFOLD
#=GF TP Gene; snRNA; snoRNA; CD-box;
#=GF BM cmbuild -F CM SEED
#=GF CB cmcalibrate --mpi CM
#=GF SM cmsearch --cpu 4 --verbose --nohmmonly -T 28.91 -Z 2958934 CM SEQDB
#=GF DR snoRNABase; U83;
#=GF DR snoRNABase; U84;
#=GF DR SO; 0000593; C_D_box_snoRNA;
#=GF DR GO; 0006396; RNA processing;
#=GF DR GO; 0005730; nucleolus;
#=GF DR snoopy; Mus_musculus300916;
#=GF DR snoopy; Oryzias_latipes300094;
#=GF RN [1]
#=GF RM 10684929
#=GF RT Characterisation of the U83 and U84 small nucleolar RNAs: two novel
#=GF RT 2'-O-ribose methylation guide RNAs that lack complementarities to
#=GF RT ribosomal RNAs.
#=GF RA Jady BE, Kiss T
#=GF RL Nucleic Acids Res 2000;28:1348-1354.
#=GF RN [2]
#=GF RM 16381836
#=GF RT snoRNA-LBME-db, a comprehensive database of human H/ACA and C/D box
#=GF RT snoRNAs.
#=GF RA Lestrade L, Weber MJ
#=GF RL Nucleic Acids Res. 2006;34:D158-D162.
#=GF CC U83 (SNORD83) and U84 (SNORD84) are members of the C/D class of snoRNA
#=GF CC which contain the C (UGAUGA) and D (CUGA) box motifs. They act as guanine
#=GF CC methylation guides but lack complementarity to ribosomal RNA [1]. U83 and
#=GF CC U84 are spliced from introns 5 and 4 of the BAT1 gene in mammals.
#=GF WK Small_nucleolar_RNA_SNORD83
#=GF SQ 7

Z34846.1/492-568       GCCACAUGAUGUUUUCAUUUUGAAAAGUGAGAGCUUUGCGCA--GUGACGACUUUUAUC-AUCACCCUUGACUGAUGGCU
AJ314857.1/13267-13341 GCCAAAUGAUGUGUG---UUUGAUAUAGGAGCACUGUGUGCA--AGGACGACCCUCAUCUAUCACCCAUGACUGAUGGCU
AF387339.1/12156-12229 GC-AAAUGAUGUGUG---UUUGAUAUAGGAGCACUGUGUGCA--AGGACGACCCUCAUCUAUCACCCAUGACUGAUGGCU
BC024859.1/809-885     GCCACAUGAUGUUUGCAUUUGGGAA-GUGAGCGCUCUGCGCA--GUGCUGACCCUUAUCUAUCACCCUUGACUGAUGGCU
AJ243199.1/1-78        GCCAUAUGAUGUUUUCUUUUCGAAAGGUGAGCGCUUUGCGCA--GUGAUGACCCUCAUCUAUCACCCUUGACUGAUGGCU
AJ314857.1/8059-8137   GCCACAUGAUGUUUGCAAUUGGGAA-GUGAGCGCUCUGCGCGCGGUGCUGACCCUUAUCUAUCACCCUUGACUGAUGGCU
AJ251914.1/37947-38024 GCCACAUGAUGUUUUCAUUUUGAAAAGUGAGAGCUUUGCGCA--GUGACGACUUUUAUCUAUCACCCUUGACUGAUGGCU
#=GC SS_cons           <<<<--------------------------<<<<___>>>>-..------------------------------->>>>:
#=GC RF                GCCAcAUGAUGUuUgCAuUUuGAaAuguGAGcGCUuUGCgCA..guGauGACccUuAUCUAUCACCCuUGACUGAUGGCU
//
