# Supplementary material for: All-at-once RNA folding with 3D motif prediction framed by evolutionary information
Source: Nat Methods. 2025 Oct 3;22(10):2094–106. doi: 10.1038/s41592-025-02833-w (PMC12510878; doi:10.1038/s41592-025-02833-w)
Supplement: Supplementary file 3 — Source code to run CaCoFold-R3D. Data and results. [file 41592_2025_2833_MOESM3_ESM.gz › supplemental_material/data/Rfam.15.0/6S]

# STOCKHOLM 1.0
#=GF ID 6S
#=GF AC RF00013
#=GF DE 6S / SsrS RNA
#=GF AU Barrick JE
#=GF GA 45.0
#=GF NC 44.9
#=GF TC 45.0
#=GF SE Barrick JE
#=GF SS Published; PMID:15811922
#=GF TP Gene;
#=GF BM cmbuild -F CM SEED
#=GF CB cmcalibrate --mpi CM
#=GF SM cmsearch --cpu 4 --verbose --nohmmonly -T 30.00 -Z 2958934 CM SEQDB
#=GF DR SO; 0000376; RNA_6S;
#=GF RN [1]
#=GF RM 10892648
#=GF RT 6S RNA regulates E. coli RNA polymerase activity.
#=GF RA Wassarman KM, Storz G
#=GF RL Cell. 2000;101:613-623.
#=GF RN [2]
#=GF RM 15793584
#=GF RT A highly conserved 6S RNA structure is required for regulation of
#=GF RT transcription.
#=GF RA Trotochaud AE, Wassarman KM
#=GF RL Nat Struct Mol Biol 2005;12:313-319.
#=GF RN [3]
#=GF RM 15811922
#=GF RT 6S RNA is a widespread regulator of eubacterial RNA polymerase that
#=GF RT resembles an open promoter.
#=GF RA Barrick JE, Sudarsan N, Weinberg Z, Ruzzo WL, Breaker RR
#=GF RL RNA. 2005;11:774-784.
#=GF RN [4]
#=GF RM 28692405
#=GF RT 6S RNA in Rhodobacter sphaeroides: 6S RNA and pRNA transcript levels peak
#=GF RT in late exponential phase and gene deletion causes a high salt stress
#=GF RT phenotype.
#=GF RA Elkina D, Weber L, Lechner M, Burenina O, Weisert A, Kubareva E, Hartmann
#=GF RA RK, Klug G
#=GF RL RNA Biol. 2017;17(11):1627-1637.
#=GF RN [5]
#=GF RM 28988932
#=GF RT 6S RNA Mimics B-Form DNA to Regulate Escherichia coli RNA Polymerase
#=GF RA Chen J, Wassarman KM, Feng A, Walz T, Campbell EA, Darst SA.
#=GF RL Molecular Cell 2017;68:388-397.
#=GF CC E. coli 6S RNA was the first non coding RNA to be sequenced, but its
#=GF CC function was unknown until recently. It consists of 184 nucleotides that
#=GF CC fold into an extended hairpin structure with a large single-stranded
#=GF CC internal bulge. The 6S RNA specifically associates with RNA polymerase
#=GF CC holoenzyme containing the sigma70 specificity factor. This interaction
#=GF CC represses expression from a sigma70-dependent promoter during stationary
#=GF CC phase [1]. 6S RNA homologs have recently been identified in most bacterial
#=GF CC genomes [2,3]. Many Gram-positive species have two copies of 6S RNA. In
#=GF CC Bacillus subtilis, both copies appear to interact with RNA polymerase
#=GF CC holoenzyme containing the housekeeping sigma factor and be expressed
#=GF CC during different stages of growth. In many proteobacteria, 6S RNA may be
#=GF CC processed from a transcript encoding homologs of the E. coli YgfA protein
#=GF CC which is a putative 5-formyltetrahydrofolate cycloligase activity.
#=GF CC Structure of 6S-RNAP regulator has been reported in 5VT0 PDB [5]. 
#=GF WK 6S_/_SsrS_RNA
#=GF SQ 150

CR543861.1/1111804-1111620               UUGUCUCUGGG-AUGCUCGCCAGCGAGUCAGAA----U-CCCCUGAGCCGAUACUAUCACUUUA-----GGAUAGCGUUCUG---CAUAU-UUAGAGU-GU-AUGCCUAC---------------CCAGA----------GUAGGAA---AC---CCAGCAAGU-AUG--CGUCGCU--UCCACCUUG-----AAC----
AB036820.1/118-302                       GAGAUUAUGUA-CUCCACUCCGAUUACCUA--------GUUU-UGA-CCGAACAUUUUUUUAUAC----GGGAGCUUGCCCU--UUCCUU-UCUGCAU-AA-AUGCCCUC---------------A-UUA----------GAGGCAC---UU---AUAAAGUCA-GGA--AGAAAGC-ACCCACCUGC----CAUG----
AL591979.1/136531-136336                 GAAACCCUAAU-GUAUUCGAUAUAGUUCCUGAU----AUUUU-UGAACCGAACAAUUUUUUAUACC-UAGGGAGCUUGGAGU--UCCGGC-GCGGCGC-AC-AUGCCUU----------------CACAC-----------GAGGAA---GU---GCAAACCGU-UAG--ACAGAGC-ACCCACCUGCUUUAA---UUGA
BX842646.1/183093-182914                 AGAAGGGUUCG-ACGGCGUAAAGCUCUAUCGA-------AAA-UAAACCUUACAAGCAUAUUUUU----GGGGACUGUCCC----UGACA-AUGGUGA-GC-AAGCUCAG---------------CUCGU---------ACUGAGAA---GC---CUAAAGUUG-UUA--UCAUGGUUACCCACCUUAG---CUAA----
AE017355.1/1531701-1531884               AAAUUCCUACG-GUGUACGU-AGCUUAUGCAU------GUCU-UAAACCAAUAAGUUUAAUAU------GGAAGUUCAAUAU--UUAAAU-GUAGCUA-AC-AUGCCAUC---------------UUUUU--------AAGAAGGAA---GU---UACAAACAU-UUG--UGAGAGC-AUCCACCUGU-----GAG----
AE017355.1/1531497-1531679               CACAUCCUGCG-GUGUACGUAACUUAUUUAU-------GUCU-AAAACCGAUGUUAGUUAUAC------GGAAGCUCAAUAUU-UAGUGA-CCAUC-A-UC-AAGCCUUC---------------CUUGU----------GGAGGAA---GA---UGUACGGUA-ACU-GUGAGGGC-AUCCACCUGC----GAGU----
BX640434.1/259466-259282                 UUGUCCCUGCC-GUGCUCGUGACUUGGCCAUAC----AUUCUCUGAACCUAUGUCUUACGGCAUAU--GGGUUGCGGGAGU----GUAGA-GCUGG-A-GU-GA-UCGUCU-------------ACUCGU---------AGACGA-----AC---CCGAUGCUC-UUC--GGAUCGC-GACCACCUUG-----AAC----
CR522870.1/3243294-3243122               AUUCCCCUGUG-CUGUUGGUGAUUGCUAAAGU------GU-GUUGAGCCAACUCUCAAUAAAA------GGGCGUUGUCUCU---UGUCA-GU------AA-AGGUGAA----------------UCGGU-----------GACGAA---UUG-GCUGA-GCUG-AUA--AUAUGAU-GCCCACCUAU-----UAA----
U62615.1/1314-1495                       AUCUGGCUGCG-ACGUUGGUGACUGCCAACAAU----GUUUUUUGAUCUAUACCUUUCGAAGUU-----GGGCGCUCUCGCA--GAGCCG-ACGGC-A-GU-AGACCGAG---------------CUUGA----------CUCGGAA---AC---UUAAUGUUG-GCC---GCAAGC-UCCCCCCUGG-----UUC----
AE017334.2/1507514-1507697               AAAUUCCUACG-GUGUACGU-AGCAUAUGCAU------GUCU-UAAACCAAUAAGUUUAAUAU------GGAAGUUCAAUAU--UUAAAU-GUAGCUA-AC-AUGCCAUC---------------UUUUU--------AAGAAGGAA---GU---UACAAACAU-UUG--UGAGAGC-AUCCACCUGU-----GAG----
AL596168.1/332986-332791                 GAAACCCUAAU-GUAUUCGAUAUAGUUCCUGAU----AUUUU-UGAACCGAACAAUUUUUUAUACC-UAGGGAGCUUGGAGU--UCCGGC-GCGGCGC-AC-AUGCCUU----------------CACAC-----------GAGGAA---GU---GCAAACCGU-UAG--ACAGAGC-ACCCACCUGCUUUAA---UUGA
BX571857.1/1685846-1685657               AGUCAUCUGAG-UUGUUCGUAAGUUUGCUUUU------UAAUUUGGGCCUAACACUCUUUGAUCA---AGGGAGCCCAAUGGGUUUUCUU-GCAGCGU-AC-ACGCCUU----------------AUAUG-----------AAGGAC---GU---ACAAAACAA-GAA--ACAGGGC-ACCCACCUGU----AUAU----
AF029321.1/2323-2482                     GGGGGUCUGCG-UUGUUCGU--GUAGGUUGAAAG---UGCCUCGAGCCCGAUUUUGUUCUUAUA-----GGGAGCCGUCAC----UGGUA-AC------------CU------------------CGAGU-------------AG---------------GUUA-UUA---CACGGC-GCCCACCUUAGC-UU--UA--G
M12965.1/109-292                         AUUUCUCUGAG-AUGUUCGCAAGCGGGCCAG-------UCCCCUGAGCCGAUAUUUCAUACCACA---AGAAUGUGGCGCUC---CGCGG-UUGGUGA-GC-AUGCUCGG---------------UCCGU----------CCGAGAA---GC---CUUAAAACU-GCG--ACGACAC-AUUCACCUUG-----AAC----
CR378673.1/72541-72721                   UUGACCCUAGG-GUGUACGUCAGUGUGUCAAC------GUCCCCGAGCCGAUAAGCAAAUAACCC----GGAUCAGCUUUU----AUUAG-CUAUUGU-GC-AAGCUCAG---------------CUCGA----------CUGAGAA---GC---C-UGCGGCU-AAU--GUUGCUG-AACCACCUUG-----AAC----
BX569692.1/257432-257250                 CCUGAACUGCU-GUGUUGGUGACGGCCUUUUCUA---GUGCUCUGAUCUGACUCUCUUUCGACUU----GGGGAGACUGUC----GUGAC-GGUGC-C-GU-AAACCGGC---------------CCUGU---------AGCCGGAA---AC-----GAAUCCC-CAC--UUUGUUU-CCCCUUCUGG-----UUC----
AE017197.1/941600-941442                 UCUUGGCUGCU-UGGUGCGUGAGCUUAAUAUUA----ACCU--AGGACUACCACUAACUUUUA------GGACAUCAUCUCU---GUCUA-ACA-----------CU------------------AAUUC-------------AG---------------UUUA-GAU--AUAUGAA-GUCCACCUUU-----ACA----
BX571871.1/85682-85868                   AUUUCUCUGAG-AUGUUCGUUAACGGGGAAAG------UCCCCUGAGCCGAUAUUUCAUACAUUAU--AGAAUGUGGUGCUC---CGUAGUCUGGUGU-GC-AUGCUCGG---------------UCCAG----------CCGAGAA---GC---CUUAAAGCU-GCG--ACGCUGC-GUUCACCUUG-----AAC----
X01238.1/1-184                           AUUUCUCUGAG-AUGUUCGCAAGCGGGCCAG-------UCCCCUGAGCCGAUAUUUCAUACCACA---AGAAUGUGGCGCUC---CGCGG-UUGGUGA-GC-AUGCUCGG---------------UCCGU----------CCGAGAA---GC---CUUAAAACU-GCG--ACGACAC-AUUCACCUUG-----AAC----
BX897700.1/1339934-1340092               GGUGUUCUGCG-CUUCUCGACAGGAAAUAACAU----AUCCUGAGA-CCUUAGUGAUCUCCAA------GGGAGCUGUCCCU---GAUCA-AG------------CC------------------CGUG--------------GG---------------CUUU-UUC--AUAUGGC-GCCCACCUAU-----UUU----
BX572607.1/143813-143653                 GCGAAGCUGCG-GGACGCGUCAGGAGCCAUAUA-----UCCCCGGGGCCUUAUCGAUCCUUUC------GGGAACUGUCCCU----GG-----------------CCGGG---------------UCCGUG-------GACCCGG--------------------UC---AUAUGGU-GCCCACCUAC-----UUU----
BX897699.1/1644926-1645087               GGUGUUCUGCG-CCUCUCGACAGGAAAUAACAU----AUUCCUGAGACCUUAGUGAUUUCCAA------GGGAGCUGUCCCU---GAUUA-AG--------------------------------CUCGUG-------G-----G---------------CUUU-UUC--AUAUGGC-GCCCACCUAU-----UUA----
AF316874.1/3084-3280                     UACAAGCUGCA-UUGUUCGU--AUCAUUAUUAA-----GUUU-UAA-CCUUUAAGCUGUAAAA------GGGAGUUUUAUGA--UUGAAA-CUGAAAU-GGCAAGCCUCGUUC---------UUU-----UAAUUAACAACGAGGACA-GAC---AGGCAAGUU-UCU---GCGAAC-ACCCACUUUG-----AGG----
BX640420.1/116264-116080                 UUGUCCCUGCC-GUGCUCGUGACUUGGCCAUAC----AUUCUCUGAACCUAUGUCUUACGGCAUAU--GGGUUGCGGGAGU----GUAGA-GUUGG-A-GU-GA-UCGUCU-------------ACUCGU---------AGACGA-----AC---CCGAUGCUC-UUC--GGAUCGC-GACCACCUUG-----AAC----
BX950851.1/526655-526839                 AUUUCUCUGAG-AUGUUUGUCAGCGGGCCAG-------UCCCCUGAGCCGAUAUUUUAUACCAAAC--AGAAUGUAAUGCUC---UGCGG-UUGGUGC-GC-AAGCUCGG---------------UUCGU----------CCGAGAA---GC---CUUAAGACU-GCG--ACGUUAU-GUUCACCUUG-----AAC----
AJ235273.1/69980-69822                   UCUUGGCUGCU-UGGUGCGUGAGCUUAAUAUUA----ACCU--AGGACUACCACUAACUUUUA------GGACAUCGUCUCU---GUCUA-AUA-----------CU------------------CAUUC-------------AG---------------UUUA-GAU--AUAUGAA-GUCCACCUUU-----ACA----
AP009389.1/1081845-1082030               AAUACCCUGCU-GUGUGCGUGAUCAGCCUUGAA-----GUUU-UGAGCCAACACCAUUAGAAA------GGGAGCCCGGACU--CUGAAU-GUGGCUU-GU-AUGCCUCU---------------CAUGC----------AGAGGAA---AC---AAAAAGCAU-UCA--GGAGGGC-ACCCACCUGU----UGAG----
AP008232.1/3464584-3464767               AUUUCUCUGAG-GUGUUCGCCAGCGGGUCAGU-------CCCUUGAGCCGAUAUUUCAUACCACA---AGAAUGUGGCUAUU---CCUGA-CCGGUGC-GC-AUGCUCGG---------------CUUGU----------CCGAGAA---GC---CUUAAGGUC-UCG--ACGCUAC-GUUCACCUUG-----AAC----
AAKK02000137.1/3410-3226                 UUUACCCUGGG-GUGUGCGUCAGCAGGAUUUAA-----GUCCCUGAGCCGAUAAGCAAUACCUAA----GGGUUAGUAUUU----GGUAA-CUAUUGA-GC-AAGCUCGG---------------CAUGU---------ACCGAGAA---GC---C-UACGGUU-GUC--AUUGCUG-AUCCGCCUUG-----AAC----
BA000031.2/2733820-2734004               UUUACCCUGGG-GUGUUCGUCAGGCGGAUUUAA-----GUCCCUGAGCCGAUAAGCAAUACCAAA----GGGUUAGUACUU----GAUAG-CUAUUGA-GC-AAGCUUGG---------------CAUGC---------ACCGAGAA---GC---C-UACGGUU-AUC--AUUGCUG-AUCCGCCUUG-----AAC----
AM286415.1/3711867-3712050               AUUUCUCUGAG-GUGUUCGUCAGCGGGUCAG-------UCCCCUGAGCCGAUAUUUAAUACCAAC---AGAAUGUAGUGCCU--CCGUAA-CCGGUGC-GC-AUGCUCGG---------------UCCG-----------CCGAGAA---GC---CUUAAGGUU-GCG--ACGCUGC-GUUCACCUUG-----AAC----
CP000302.1/950450-950269                 UGCUCCCUGGG-AUAUUCGCCAGCUGGUAAU-------GUCCCUGUGCCGAUAAUUUUUAAACCA----GGGUGAAUGUUUU---UACUG-ACAUUGC-GC-AUGCUCAG---------------CUUGU---------ACUGAGAA---GC---CUUAGGA-G-GUA--AUCAUUU-ACCCGCCUUG-----AAC----
AACK01000017.1/27996-27815               ACUUGCCUGAG-GUGUGCGUUACUCGUUAC--------GUCCCUGAGCCGAUAAUUUGAAACUUU----GAGUUGGACAUCU---AAAUG-CCGGUGA-GC-AGGCUUAC---------------CUUGA----------GUAAGAA---GC---CUAAAGGCA-AUU--AAGUUCG-ACUC-CCUUG-----AAC----
BX936398.1/3749921-3750103               AUUUCUCUGAG-GUGUUUGCCAGCGGGCCAG-------UCCCCUGAGCCGAUAUUUAAUACCAAU---AGAAUGUAGUGCUC---CGUAA-CCGGUGA-GC-AUGCUCGG---------------UCCG-----------CCGAGAA---GC---CUUAAGGUU-GCG--ACGCUGC-GUUCACCUUG-----AAC----
AACY023937400.1/581-403                  AACUUCCUGGG-GUGUGCGCCAGUCGGUGAU-------GUCCCUGAGCCGAUACGCACAACCAC-----GGGGGUUGCACGU---UGGGG-CCGGUGU-GC-AUGUCCG----------------CCUGA-----------CGGAAA---GC---CUUAACGCC-UCC---UGCAAC-CUCCACCUUG-----AAC----
CP000746.1/718947-718765                 GAUUACCUGAG-AUGCUCGCCAGCGGGUUAC-------GUCCCUGAGCCGAUACUUACAUACUUC----GAGUUGGUUCUC----UACUG-UUGGUGU-GC-AGGCUUAG---------------UUUCA----------CUAAGAA---GC---CUAAAAACG-GUU--ACAACUG-ACUC-CCUUG-----AAC----
CP000232.1/1712162-1711978               UUUACCCUGCG-AUGUUCGUGAAGAGCCGUGCA-----GUUU-UGAGCCAACACCAAAACUUA------GGGAACCUGACAU--CCGGGC-AUGGCUU-GC-AGGCCCCA----------------GUUUC-------C-AGGGGAA---GC---AAAAAGUGU-CCG--UGGAGGU-ACCCACCUGC----UGAG----
AE017143.1/796107-795926                 CACUACCGGGG-GUGUUCGUUAUUAGUUAC--------GUCCCUGAGCCGAUAAUUGAAAACUUU----GAGUUGAACAUCU---AAUCG-CUGGUGA-GC-AAGCUUAC---------------CUUGA----------GUAAGAA---GC---CUAAAAGCU-AUU--AAGCUUA-ACUC-CCUUG-----AAC----
CP000117.1/5398416-5398599               GUUGCACUGCG-ACGUUGGUGACUGCCAUCAAG-----UUUUUUGAUCUAUGUCUUUAAGAAAAA----GGGAACCAAACGU---CUCUC-GUGGC-A-GU-AUACCGGG---------------CUUGU---------ACCCGGAA---AC---UUUAAACGA-GGA-AAAUCGGU-ACCCACCUGG-----UUU----
CP000521.1/1200632-1200448               CUGUCUCUGGG-AUGUUCGCCAGCCGGUCUGAU----U-CCCCUGAGCCGAUAUCAUCUCUUUA-----GGAUGGUGUUCUG---CAUAU-UUAGAGC-GU-AUGCCUAC---------------CCCGA----------GUAGGAA---AC---CCAGCAAGU-AUG--CGUCACC--UCCACCUUG-----AAC----
AAOH01000006.1/92254-92072               UGUUCUCUGAG-AUGCAGGUCAGUGGGUUAA-------GUCCCUGAGCCGAUAAAUUUUUUGUUA----GGGACGCAGUUU----AUUAG-CUAUUGU-GC-AAGCUCGG---------------CAUGU---------ACCGAGAA---GC---C-UGCGGCU-AGU--UGUUGUG-UUCCGCCUUG-----AAC----
CP000436.1/730391-730576                 GAUUACCUGAG-AUGUUUGCCGGCGGAUUAA-------GUCCCUGAGCCGAUACUGAAAACUUAA---UGAAUUGGCGUCC----UGUUG-UUGGUGU-GU-AUGCUUGC----------------UAGCC-------AUGCAAGAA---AC---CUAAAAACA-AUA--UUAGCCG-AUUC-CCUUG-----AAC----
CP000644.1/2821324-2821506               AAUUCCCUGGG-AUGUGCGUCAGCCGGUUCAA------GUCCCCGAGCCGAUAAUCAUACCCAAC---AGGGGAUCGGCCU----UCUGG-CUAUUGC-GC-AUGCUCGG---------------CACGA----------CCGAGAA---GC---C-UGCGGUC-AGA---UUCGAU-UCCCGCCUUG-----AAC----
BA000043.1/2585765-2585579               ACCGUCCUAAU-GUGUUCGUCGGAUCACUGAU------CGUUUUGA-CCGAACAGUUUAUGAUCC----GGGAGCUCGGGGU--UUCCAA-GCGGCGU-GC-ACGCCUC----------------UUCGUC------ACA-GGGGAA---GC---AUAAACCUU-GGA--ACAGGGC-ACCCACCUAUG---GGAG----
AAOU01000016.1/1661-1842                 UUAACCCUGGG-GUGUGCGUCAGUGAAUGAAC------GUCCCCGAGCCGAUAAGCAAAUACCCA----GGAUCUGCUUUU----AUUAG-CUAUUGA-GC-AUGCUCAG---------------CUCGA----------CUGAGAA---GC---C-UACGGUU-AAU--GUUGCCG-AUCCACCUUG-----AAC----
AE016827.1/441283-441084                 GAUUUCCUGAG-GUGUUCGUCAGCGGGUUAC-------GUCCCUGAGCCGAUACUUACAUACUCU---AGAAUUGGUUCUC----UAUAG-UUGGUGA-GC-AUGCUUGCCCUGACCUUCGAGGUCCUGA---------UGCAAGAA---GC---CUAAAAACA-GUU--ACGACCG-AUUC-CCUUG-----AAC----
DQ163568.1/634-454                       AUAUCUCUAGG-AUGUUUGCCAGCGGGUCAG-------UCCCCUGAGCCGAUAUUGAAUAUAAAA----AAAUAUGGUGUU----CUUAA-CUCGUGA-GC-AUGCUUGG---------------UUCG-----------CCAGGAA---GC---CUAAAGGUU-AUG--ACGCUAU-AUUCACCUUG-----AAC----
CP000557.1/2605605-2605418               ACCGUCCUGAU-GUGUUCGUCGGGUCACCCAU------CGUUUUGA-CCGAACAGUCGAUGAUCC----GGGAGCCCGGGGU--UUCCAA-GCGGCGU-GC-AUGCCUCUU-------------CGUU--G-------CAGGGGGAA---GC---GCAAACCUU-GGA--ACAGGGC-ACCCACCUAU----G-UGG---
BA000004.3/1350679-1350867               AGAGUCCUGAG-GUGUACGUGCAUAACUGUAC------GUUU-UGAGCCAACACUUUUGAAUAA-----GGGAGCUUGUUGU--CUCCUC-AUGGAUU-AC-AUGCCCUUUC-----------UCAU---A------GAUGAGGGAC---GU---AAGAAGUGA-UGA--GCAGAGC-ACCCACCUGC----CGAG----
AAZW01000077.1/13609-13792               UUUACCCUGGA-GUGUUUGUCAGAGGAUUCAC------GUCCCCGAGCCGAUAAGCAAUCCCUAA----GGGUUAGUACUU----GAGUG-CUAUUGA-GC-AUGCUCGG---------------CCCGA----------CCGAGAA---GC---C-UACGGUA-AUC--AUUGCUG-AUCCGCCUUG-----AAC----
CP000507.1/3260662-3260842               UGCUCCCUGGG-UUGUGCGCCAGCUGGUAAU-------GUCCCUGUGCCGAUAUUUUUGACUUUA----GGGCAGGUGUUU----UACCG-ACAUUGA-GC-AGGCUCGG---------------CUCGU---------ACCGAGAA---GC---CUUAGGA-A-GUA--AUCGCAG-GCCCGCCUUG-----AAC----
CP000606.1/3644460-3644640               UGCUCCCUGUG-GUGUGCGUGAGUCGGUUAU-------GUCCCUGUGCCGAUAUUUACAAACUCA----GGGUGAAUGUUU----UGAUG-ACAUUGC-GC-AAGCUCGG---------------CGCGA---------ACCGAGAA---GC---CUUAGGAU--UUG--AUCAUUU-ACCCGCCUUG-----AAC----
CP000075.1/336144-335966                 UGCUCCCUGGA-GUGCUUGCCAGUCGGUCAU-------GUCCCUGAGCCGAUACGCACAACCAC-----GGGGGUUGCACGU---UGGGG-UUGGUGU-GC-AUGUCCG----------------CUCGA-----------CGGAAA---GC---CUUAAAACC-UCC---UGCAAU-CUCCACCUUG-----AAC----
CP000002.3/2770276-2770080               AAAGUCCUGAU-GUGUUUGUUGUACACCUA--------GUUU-UGA-CCGAACAUUUUUUUACUU----GGGAGUUCGAUGU--UUCCGA-AUGGAGC-AA-AUGCCUCUUAU--------CACU--CGUGUG---CUCAGGAGGAC---UU---GCAAAGUUU-GGA--ACAGAAC-ACCCACCUGC----CGAG----
AAWL01000035.1/260-442                   AGUGCCCUGCU-GUGUUCGU--GUAAGCCCGGA-----UGUUUUGAGCCAACACAUACACUAU------GGGAGCCUAACUC---UGAUU-AUGGCAU-GU-AUGCCCCAUA-----------CUCUUUU----------GGGGGAC---AC---AUAAAGUAA-UCA--GGAGGGC-ACCCACCUGC----CGGG----
AE017340.1/2235806-2235990               GGUUUCCUGGG-GUGUUUGCCAGCAGGCUUAU------GUCCCUGAGCCGAUGCUUGUAUUAAAA----GGGGAUCACUGGC------CU-GCCAUGA-GC-AAGCCCGG---------------CUUGA---------ACCGGGAA---GC---CUACGGCAG-AUACCAUUUGCU-CCCCGCCUUG-----AAC----
CP000764.1/1419388-1419571               CACAUCCUGCG-GUGUGCGUAACUCAUUUAU-------GUCU-AAAACCGAUGUUAGUAAUAA------GGAAGCUCAACAU--UUAGUU-AUUAUAA-UC-AAGCCUUC---------------CUUGU----------GGAGGAA---GA--UGUAUGGUAA-CUG--UGAGGGC-AUCCACCUGC----GAGU----
AADV02000115.1/4181-4364                 GGAAAGCUGCU-GUGUUGGUGACUGCCAAUAAA----GUUUUUUGAU-CUAUGCUUUGAGUUUAA----GGGCGUUAACCA----GCUAU-CGUGGUA-GU-AAACCGAG---------------CUUGU---------ACUCGGAA---AC---AGAAACGAUAAGC--GGUCGAU-ACCCACCUGG-----UUC----
AASA01000055.1/2997-3188                 UCUUGCCUGGG-GUGUGCGUUACGAGUUAC--------GUCCCUGAGCCGAUAAUUUGAAACUUU----GAGUUGGACAUCU---AAC-G-CUGGUGA-GC-AAGCUUACCCUAA-----UUUAAUUAGG---------AGUAAGAA---GC---CUAAAAGCA-GUU--AAGUUUG-ACUC-CCUUG-----AAC----
CP000448.1/929295-929469                 AAACCCCUGCU-GUGUGCGUGAAUAGCUGUUA------AGUU-UUUGCCAACACAAAAAUUAA------GGGAACCUAUCUC---CGCCU-AUGGCUU-GU-AAGCCCGC----------------UUCU----------GUGGGAC---AC---AUUAAAUAU-GCG--GGAGGGC-ACCCACCUGC-----UAA----
AAVW01000041.1/27531-27348               GUUGCACUACG-ACGUUGGUGACUGCCAUCAAG-----UUUUUUGAUCUAUGUCUUUAAAGAAAA---GGGAAGCUAACAA----GUCUC-GUGGC-A-GU-AAACCGGG---------------CGUGU---------ACCCGGAA---AC---UUAAAACGAAGAA--AGUCGGC-ACCCACCUGG-----UUU----
ABCF01000001.1/315152-315339             UACAAGCUGCG-UUGUACGUAAUGAUAAUAA-------AGUUUUAA-CCUUUAAACUGUAAUA------GGGAGUUUUACAU--C-GAAG-CCGGAAU-GUCAGGCCGC----------------CAUGGA-------UA-GCGGAA--GAC---AAGAACGUU-UC---UGCAAAC-ACCCACUUUG-----AGG----
BA000022.2/1886880-1887065               AAGUAACUACC-GCGUUGGUGACUGCCAACAAC----GUUUUUUGA-UCUAUGCUUGAAAAAUAA----GGGUGUCUCUGUG--CAUUCUGCGUGGUA-GU-AGACCGGG---------------CUCGU---------ACCCGGAA---AC---GAAAACGAG-AAU--UGAUGAC-UCCCCCCUGG----UUAC----
AAWF01000047.1/25976-26166               UUUACCCUGGGGGGGUUCGUCAGCGGAUUUAU------GUCCCUGAGCCGAAUAAGCAACAUAAC---AGGGUUGGUAUUGG---GGUAG-CUAUUGA-GC-AAGCUCGG---------------CUUGU--------ACCCGAGAA---GC---C-UGCGGUU-ACC--AUUACUGAUCCCGCCUUG-----AAC----
CP000612.1/811548-811737                 UUUACCCUGCU-UUGUGCGUGGGUUAUCUGG-------GGUUUUGAGCCAACAUUUUGCAAAAC-----GGGAGUCCGGUUU--CACGCA-AGGAAAU-GU-AGACCUUA--------------CAUUGU---------AUAAGGAA---AC---AGGAAACUG-CGG---AAGGGC-ACCCACCUGUU---GGAG----
AAOX01000042.1/20660-20846               AGAGUCCUAAU-GUGUUCGUUGUUUCACCUGA------CAUUUUGA-CCUAACAUUAUUCCUUC-----GGGAGCCCGGAUU---UCCUU-GCGGCGU-AA-ACGCCUC----------------UGGCU---------A-GGGGAC---UU--ACAAAAGC-G-GGA--AUAGGGC-ACCCACCUGC----UGAG----
CP000097.1/1017959-1018142               CAUGAACUGCU-GUGUUGGUGAAGGCCUUUUCUA---GUGCUCUGAUCUGACUCUCUUUCGACUU----GGGGAGGCUGUC----GUGAC-GGUGA-C-GU-AAACCGGC---------------CUUGU---------AGCCGGAA---AC-----GAAGCCC-CAC--UUUGACU-CCCCUUCUGG----UUAA----
CP000407.1/2019501-2019694               GAACUGCUGUG-GUAUACGA--AUUCAUACCUA----UGUGU-UGA-CCGACUAUUUUUGUAUUAC-UAGGGAGACAAAGAU--CCUCUA-ACAGUAU-GC-AAGCUGG----------------CACAC-----------CCAGAA---GC--AACUAAGUUA-GAA--ACGCGUC-ACCCACCUGCU--UUU--AG-C
AF269334.1/1264-1454                     AGUCAUCUGUG-GUGUUCGUAAGUUUGCUUU-------UUAUUUGGGCCUAACACUCUUUGAUCA----GGGAGCCCAAUAGGUUUUCUC-GCAGCGC-AC-ACGCCUC----------------UAUAG-----------GAGGAC---UU---GCAAAACGA-GAA--ACAGGGC-ACCCACCUGU----AUAU----
AATP01000004.1/128564-128407             GGCGGGCUGGC-CGGUUCGACAGGCGUAACUAU-----UCCCCGGGGCCUUAGUCAUUCCACA------GGGAGCUGUCCCU---GCCCU-UG------------CC------------------CGUG--------------GG---------------CUCG-GGC--ACACGGC-GCCCACCUAC-----UUU----
BA000028.3/1102945-1103130               UACAAGCUACA-UUGUUCGU--AUUAAUAUA-------AGUUUUAA-CCUCUAAUGUUGGAAUA-----GGGAGUUUUACAU---CGAAA-UUGGAAU-GCCGAGCCGCC---------------GUUGA----------AGCGGAA--GGC---AGGAAGUUU-UC---UGCGAAC-ACCCACUUUGC---GAA-----
AATN01002095.1/1924-2110                 CGUCCUCGGCC-GUGUUCGAUAGCGGAUUCUUACA-UUUGCCCUGACCCUAAUUAACGACCCC------GGGCUCGUUACU----CCUUG-UUGGUGU-GC-AUGUCCGC---------------CCCGG--------UUGCGGAAA---GC---C-CGAUGCG-AGG--UUCGCUG-GCCCACCUGA-----UCC----
CP000110.1/1358428-1358245               AUUGAACUGCU-GUGUUGGUGACGGCCUUUUUCU--AGUGCUCUGAUCUGACUCUCUUUCGACUU----GGGGAGACUGUC----GUGAC-GGUGA-C-GU-AGACCGGC---------------CAUGC---------AGCCGGAA---AC---G-AAACC-C-CAC--UUUGUCG-CCCCUUCUGG-----UUC----
AAOK01000003.1/289953-289770             CUUGGACUACU-CAGUUGGUGAGAGCCUUUUUCU--AGUGCUCUGAUCUGACUCUCUUUCGACUU----GGGGCAACUGUC----GUGAU-GGUGC-C-GU-AGACCGGC---------------CUCGU---------AGCCGGAA---AC-----GAAGCCU-CAC--UUUGUCG-CCCCUUCUGG-----UAA----
AP006716.1/1327404-1327594               AGUCAUCUGUA-UUGUUCGUACGUUUGCUUU-------UUAUUUGGGCCUAACACUUUUUGAUCA----GGGAGCCCAAUAGGUUUUCUU-GCAGCGC-AC-ACGCCUC----------------AAUUG-----------GAGGAC---UU---GCAAAACAA-GAA--ACAGGGC-ACCCACCUGU----AUAU----
AANO01000007.1/70904-70723               CUCGGACUGCU-GUGUUGGUGACUGCCUUUCAC----AGUUUCUGAUCUGACUCCCUCUUCGACG---UGGGUGGUCUGUC----GCGAC-GGUGA-C-GU-ACACCGGC---------------CUCGU---------UGCCGGAA---AC-----GAAGCCC-CGC--UUUGACU-GCUCCUCUGG-----UAC----
AANP01000003.1/193518-193701             AGCGGACUGCC-GUGUUGGUGACAGCCUUUCUCU--AGUGCUCUGAUCUGACUCUCUGUCGACUU----GGGGCGACUGUC----GUGAC-GGUGC-C-GU-AGACCGGC---------------CCAGC---------AGCCGGAA---AC-----GAAUCCC-CAC--UUUGUUA-CCCCUUCUGG-----UUC----
AP008934.1/1179168-1179359               AGUCAUCUGUA-GUGUUCGUAAGUUUGCUUC-------AUAUUUGGGCCUAACACUCUUUGAUCC----GGGAGCCCAAUGGGUUUUCUU-GCAGCGC-AC-ACGCCUC----------------AUUUA---------G-GAGGAC---UU---GCAAAACAA-GAA--ACAGGGC-ACCCACCUGU-----UAU----
AE013598.1/1156001-1155818               CGUUCUCUGCU-GUAAACGACAGCGUGCAAAACA--UUCGCCUUGUCCCUUAAUUACGACCAC------GGGGGCGCGACG-----GAGC-CGGGUGU-GC-AGGUCCGC---------------CUUGU---------AGCGGGAA---GC---CCGAUGGCC-UC---ACAACGU-CCCCA-CUUG-----AAC----
CP000576.1/657516-657700                 AGAUUACUGGA-UCUUUGGUUAAGUUCUUCUUUA--UGUGCUCUGAUCUGACUCUCUUUCGACAU----GAGGAGACUGUC----GUGAU-GCGGU-A-GU-AAACCGAU---------------CUUGU---------AAUCGGAA---AC---G-AAAGCC--CAC--UUUGAAU-CCUCUUCUGG-----CAU----
CP000419.1/1793770-1793575               AAAUUGCUGUG-GUAUACGA--AUCCACAUAUA----AGUGU-UGA-CCGACUAAUUUUUGUAUUA-UCGGGAGACAGAGGU--CUAUUA-ACAGUGU-GC-AGGCUGG----------------CUCAC-----------CCAGAA---GCA-ACUGAAGUUA-GUA--GCGAGUC-GCCCACCUGCUUUUU---UACG
AAAM03000019.1/57691-57877               CGUUCUCUGCU-GUGAACGACGGCGCGUGCAAACAUUUAGCCUUGUCCCUUAAUCACGACCAA------GGAGGCGCGAC-----GAUAC-CGGGAGU-GC-AAGUCUGC---------------CUUAG--------GAGCGGAAA---GC---C-CAAUGGU-AUU--UCAACGC-CUCCA-CUUG-----AAC----
CP000553.1/685817-685998                 CCAGUACUGCU-UUGUUGGUAUAGGCCUUCUCAA---GUGCUCUGAUCUGACUCUCUUUCGAUUU----GGGGAAGCUGUC----GUGAA-AGUGA-C-GU-AUACCAG----------------CUUGU---------U-CUGGAA---AC-----GAAGCUC-CAC--UUUGAAU-CCCCCUCUGG-----UUC----
AE017126.1/924642-924462                 AGAGAACUGUU-UUGUUGGUGAUGACCUUUUAA----GUGCUCUGAUCUGACUCUUUUUCGACUU----GAGGAGACUGUU----GUUAU-CGUGA-A-GU-AAACCAGU---------------CAUGC---------AACUGGAA---AU-----GGAUCAU-UAC--UUUGACU-CCUCUUCUGG-----CUU----
CP000463.1/5354265-5354106               GCGAGGCUGCG-CUGCGCGUCAGGAGCCAAUA------UCCCCGGGGCCUUAUCGAUCCUUAA------GGGAACUGUCCCU----GG-----------------CCGGG---------------UCCGUG-------GACCCGG--------------------UC---ACAUGGU-GCCCACCUAC-----UUU----
BA000039.2/659756-659570                 GUUUAGCUGCG-ACGUUGGUGACUGCCAAUAUU----GUUUUGUGAUCUACACUUGCAAAACAUU---UGGGAAUCAAUAC----UGUGG-GCGGC-A-GU-AAACUGGU---------------CUUUG---------AGCCAGAA---AC--UUCUAAGUCU-GCA-GUUAGUAU-UCCCCCCUAG----UUUU----
AAUA01000002.1/251304-251487             GUCGGACUGCU-GUGUUGGUGACGGCCUUUUCUA---GUGCUCUGAUCUGACUCUCUAUCGACUU----GGGGCGACUGCC----GUGUC-GGUGC-C-GU-AAACCGGC---------------CUUGU---------AGCCGGAA---AC---GAAUCCCCA-CUU---UUGUUA-CCCCUUCUGG-----UUC----
BA000040.2/1665066-1665226               GCGAGGCUGCG-ACGCGCGUCCGGAGCCAUAUA-----UCCCCGGGGCCUUAUCGAUCCUUUA------GGGAACUGUCCCU--G-------------------GCCGGG---------------CCCGUG-------GGCCCGGAC-----------------------AUAUGGU-GCCCACCUAC-----UUU----
CP000524.1/206871-206710                 GGUGUUCUGCU-CUUCUCGACAGGAAAUACAGAC---AUUCCCGGGGCCUUAUUGAUUCCUAA------GGGAGCUGUCCCU---GAGAA-AG------------CC------------------CGUG--------------GG---------------CUUU-UUC--AUAUGGC-GCCCACCUAC-----UUG----
CP000148.1/31807-31627                   UUCUCUCUGCC-AUGCGCGUCAGGCUGAUAU-------GCCC--CAGCGGAACAUUUACGUAAGA---CGG--GGGUUCUUU---CUACC-GUGGUGU-GC-UGCCCCA-----------------UCAU---------G-UGGGAUU-UGC---CUGAAGCGG-UAC--AGAGCCU--GCCACCUGU-----AAG----
AAXV01000007.1/159165-159357             UAAAGGCUGCA-UUGUUCGU--AUAAUAUUA-------AGUUUUAA-CCUUUAAGCUGUAAAA------GGGAGUUUUAUUA--UUGGAG-UUGGAAU-GACGGGCCUCACAC---------UACUGUGC---------AUGAGGAUA-AGC---AGGAAAACU-UCU---GCGAAC-ACCCACUUUG-----AGG----
AM236080.1/4231502-4231344               UGCGGUCUGCG-CCUCUCGACAGGAACCACAA------UCCCUGGGGCCAUACUCGAUCCAAA------GGGAGCUGUCCCU--G-------------------GCCAGG---------------CCCGUG-------GGCCUGGAC-----------------------ACACGGC-GCCCACCUAC-----GUU----
CP000115.1/2966805-2966646               GCGAGGCUGCG-CCGCGCGUCAGAAGCCACAA------UCCCCGGGGCCUUAUCGAUCCUUAA------GGGAACUGUCCCU---GGUCG-GG------------UC------------------CGUG--------------GA---------------UCCG-GCC--AUAUGGU-GCCCACCUAC-----UUU----
CT978603.1/1256376-1256194               UUCGGACUGCU-GUGUUGGUGUUUGCCCUGCCAA---GUGUUCUGAUCUGACUCCCUUUUCGACU---UGGGGGAGAUGUC----CCGGA-AGUGA-C-GU-AGACCGGC---------------CCAGU---------AGCUGGAA---AC-----GAAGCUC-CGC--UUUUCUC-CCCCUUCUGG-----UUU----
AAMY01000003.1/191244-191085             GCGAGGCUGCG-ACGCGCGUCAGGAGCCACAA------UCCCCGGGGCCUUAUCGAUCCUUAA------GGGAACUGUCCCU--G-------------------GCCGGG---------------UCCGUG-------GACCCGGAC-----------------------AUAUGGU-GCCCACCUAC-----UUU----
CP000111.1/646219-646403                 AAGUCACUGGA-UCUUUGGUUAAGUUCUUCUUUA--UGUGCUCUGAUCUGACUUUCUUUCGACGU----GAGGAGACUGUC----GUGAU-GCGGU-A-GU-AAACCGAU---------------CUUGU---------AAUCGGAA---AC---G-AAAGCC--CAC--UUUGAAU-CCUCUUCUGG-----CUU----
AACV01012376.1/1014-1199                 CGUUCUCUGCG-GUACUCGACGGCAUGUGCAAACA-UUCGCCUUGU-CCCUUAAGAACGACACC-----GGGAGCGCGAC-----AGCGC-CGGGAGU-GC-AGGUCCGC---------------CUUGU---------AGCGGGAA---GC---C-CGAUGGU-UCU--CCAGCGU-UCCCACUUGA-----GCC----
CP000390.1/3466517-3466361               AGCGGUCUGCG-CCUCGCGACAGGAAUUCAAU------UCCCCGGGGCCUUAUCGAUCCUCUA------GGGAGCUGUCCCU---GGCCU-UG------------CC------------------CGUG--------------GG---------------CUUG-GCC--ACACGGC-GCCCACCUAC-----UUU----
CP000482.1/2822559-2822381               UUCUCCCUGUC-CUGUUCGACGGCUGUAGU--------GCC--CGGGCGGAAUAAACAAUGAAC-----GGGAGACCAUUC----UUGUC-GUGGUGU-GC-UGCCCCA-----------------UUGC---------G-UGGGAUU-UGC---CUGAAGCGG-CAU---AUGGUC-GCCCACCUGU----U-AAG---
CP000781.1/3399714-3399867               GCGGGGCUGCG-GGGCACGUUAGGAGACAUU-------UCCCCGGGGCCUUAUCGAUCCUUAA------GGGAGCUGUCCCU--G-------------------ACCUCGU-------------CCCUGG---------ACUUGGAC-----------------------ACACGGC-GCCCACCUAC-----GUU----
AM167904.1/3157669-3157484               UUGUCCCUGCG-GUGCUCGUGACUUGGCCAUAC----AUUCUCUGAACCGAUGCUUUUCGGCAUAC--UGGUUGCGGGAGU----GUCGA-GCGGG-U-GU-GA-UCGUCU-------------CUUUGC---------UGACGA-----AC---CCGAUGCUC-UUC--GGAUCGC-GACCACCUUG-----AAC----
BA000012.4/3164455-3164300               GACGGUCUGUG-CUUCCCGGCAGGAGAACAUUU-----UCCCCGGGGCCUUAACGAUCCUUA-------GGGAGCUGUCCCU---GGGAA-GA------------CC------------------CGUG--------------GG---------------UUUU-CUC--ACACGGC-GCCCACCUAC-----UUU----
CP000435.1/1304306-1304119               AGAGAACUGCU-GUGUUGGUGACAGCCUUUCUCU--AGUGCUCUGAUCUGACUCUCUUUCGACAU----GGGGUGACUGUC----GUGCU-GGUGC-C-GU-AAACCGGU---------------CUCGU---------AACCGGAA---ACG-AAUCCUCUCG-AAA--UCUUUCG-CCCCUUCUGG-----UAA----
CP000319.1/3880876-3880716               GCGAGGCUGCG-ACGCGCGUCAGGAGCCACACA-----UCCCCGGGGCCUUAUCGAUCCUUCA------GGGAACUGUCCCU----GG-----------------CCGGG---------------UCCGUG-------GAUCCGG--------------------U-C--AUAUGGU-GCCCACCUAC-----UUU----
CU234118.1/1211196-1211357               GCGAGGCUGCG-ACGCGCGUCCGGAACCAACAU----AUCCCCGGGGCCUUAUCGAUCCUUAA------GGGAACUGUCCCU--G-------------------GCCAGG---------------UCCGUG-------GACCUGGAC-----------------------AUAUGGU-GCCCACCUAC-----UUU----
CP000283.1/4650246-4650087               GCGAGGCUGCG-UUUCGCGUCAGGAGCCAUAA------UCCCCGGGGCCUUAUCGAUCCUUAA------GGGAACUGUCCCU----GG-----------------CCGGG---------------UCCGUG-------GACCCGG--------------------UC---ACAUGGU-GCCCACCUAC-----UUU----
AAAP01001314.1/649-805                   GCGGGGCUGCA-GAGUUCGUCAGGAGAACUU-------UCCCCGGGGCCUUAUCGACUCCCUC------GGGAGCUGUCAC----UGG-----------------CCUCG---------------UCCGUG-------GACUUGG--------------------CCA--ACACGGC-GCCCACCUAC-----UCU----
CP000738.1/2752042-2751884               UGCGGUCUGCA-CUUCUCGACAGGAACCACAA------UCCCCGGGGCCAUACACGAUCUCAA------GGGAACUGUCCCU--G-------------------GCCGGA---------------CCCGUG-------GGUCCGGAC-----------------------AUACGGU-GCCCACCUAC-----CUA----
AAPJ01000002.1/435351-435507             GACGGGCUGCG-CGGUGCGCCAGGAGUAACAUA-----UUCUCGGGGCCUUAGUCAUUCCUA-------GGGAGCUGUCCCU---GCCUU-GG------------CC------------------CGUGG-------------GC---------------CUGG-GGC--ACACGGC-GCCCACCUAC-----UCU----
CP000552.1/686863-687046                 UAAGUACUGGA-UCUUUGGUUAAGUUCUUCUUUA--UGUGCUCUGAUCUGACUCUUUUUCGACUU----GAGGAGACUGUC----GUGAU-GUAGA-C-GU-AAACCAAU---------------CAUGU---------AAUUGGAA---AC---G-AAAACC--CAC--UUUGACU-CCUCUUCUGG-----CUU----
CP000698.1/4969602-4969428               UUCUCUCUGCC-CUGUUCGUGAGGUUAGUAC-------GCCC--CUGCGGAAUAAUCGAAGAAC-----GGGAGCCUUUUU----AAACU-GUGGUGU-GC-UGCCC------------------CUUGC-------------GGGAUUUGC---CUGAAGCAG-UGU---AAAGGA-GCCCACCUAU-----UAGG---
CP000133.1/3679725-3679567               UGCGGUCUGCG-CCUCUCGACAGGAACCACAA------UCCCUGGGGCCAUACUCGAUCCAAA------GGGAGCUGUCCCU---GUCUG-GG--------------------------------CUCGUG-------GG--------------------CCUG-GAC--ACACGGU-GCCCACCUAC-----GUU----
AAUW01000002.1/210754-210600             UUGCGGCUGCC-CGAUACGUCAGGAACAUUA-------UCCCCGGGGCCUUACGCAUUCCCUU------GGGAGCUGUCCCU---GCGCU-GG-GC-----------------------------CGUGG---------U--------------------CCGU-UGC--AAACGGC-GCCCACCUAC-----AUA----
CP000774.1/2293600-2293756               CGGGAUCUGCC-CGGCGCGUUAGGAACACAUA------CUCUCGGGGCCUUACGGUCCUCAA-------GGGAGCUGUCCCU---GAGGG-AG--------------------------------ACUGUG-------GU--------------------CUUC-UUC--ACACGGC-GCCCACCUAC-----GUU----
CP000943.1/3397496-3397653               GCGGGGCUGCG-GGGUGCGUCAGGAGACACAUA-----UCCCCGGGGCCUUAUCGACUCCCUC------GGGAGCUGUCCCC---GC------------------CCUGG---------------UCCGUG-------GACCGGG---------------------GC--ACACGGC-GCCCACCUAC-----GCU----
CP000563.1/698015-697835                 UGCUCCCUGGG-AUGCAUGCCAACUGGUAAU-------GUCCCUGUGCCGAUAAUUUUUAUCUCA----GGGUGAAUGCUU----UACUG-ACAUUGU-GC-AUGCUCGG---------------CUUGU---------ACCGAGAA---GC---CUUAGGA-G-GUA--AUCAUUU-ACCCGCCUUG-----AAC----
AE007870.2/814010-813852                 UGCGUUCUGCG-CUUCCCGACAGGAACCACAA------UCCCUGGGGCCAUACUCGAUCCAAA------GGGAGCUGUCCCU--G-------------------GCCAGU---------------CCUGUG-------GGACUGGAC-----------------------ACACGGC-GCCCACCUAC-----UUU----
CP001233.1/2595247-2595430               UUUACCCUGGG-GUGUUCGUCAGCGGAUUUAU------GUCCCUGAGCCGAUAAGCAACAUAACA----GGGUUGGUAUUG----GGUAG-CUAUUGA-GC-AAGCUCGG---------------CUUGU---------ACCGAGAA---GC---C-UGCGGUU-ACC--AUUACUG-AUCCGCCUUG-----AAC----
CP000924.1/1101622-1101804               AAAGCCCUGUG-GUGUACGUGAGGUCCGGUGAA----A-GUU-UGAGCCAACACCAAUAAUAA------GGGAGCCUGGGCU--UUGGCA-GUGGAAU-AU-AGGCCGU----------------CUUCG---------A-ACGGAA---AU---AUGAAGCUG-CCA--AGAGGGC-ACCCACUUUG----UGAG----
AAGD02002558.1/1673-1492                 ACAACUCUAGG-GUGUUCGCCAGUACGUCUAUU----CCCC--UG--CCGAUACUUAAACUUAU-----GGAUGUGUUCUG----UAUAU-UUUGAGU-GU-AUGCCCAC---------------CUUGA----------GUGGGAA---AU---CCAUUAAGU-GUA---CGUCGC-GUCCACCUUG-----AACU---
AL009126.3/2096113-2095927               AAGAAGCUACU-UUGUGCGU--AUUGUUAAUUA-----AGUUUUAA-CCUUUAAGCUGUAAUA------GGGAGUUUUAUAU--C-GAAG-CCGGAAU-GUCAUGCCUCC---------------AUUGC----------AGAGGAC--GAC---AGGAACGUU-UC---UGCAAAC-ACCCACUUUG-----AGG----
CP001124.1/290243-290062                 CUCUCUCUGCC-CUGUCCGUGAGGUUACUAAC------GCCC--CUGCGGAAUAAUUUAUUGAAC----GGGUGACUGUUU----CGACC-GUGGUGA-GC-UGCCCC-----------------AUUGC---------G-CGGGAAU-UGC---CUAAAGCGG-UCC---ACAGGA-GCCCACCUGA-----AUGG---
CP000826.1/4345485-4345667               AUUUCUCUGAG-AUGUUCGCCAGCGGGCCAG-------UCCCCUGAGCCGAUAUUUAGUACCAAC---AGAAUGUGAUGAUC---CGCGA-UCGGUGU-GC-AUGCUCGG---------------CCCG-----------CCGAGAA---GC---CUUAAGAUU-GCG--ACAGCAC-GUUCACCUUG-----AAC----
AL009126.3/2814682-2814490               AAAGUCCUGAU-GUGUUAGUUGUACACCUA--------GUUU-UGA-CCGAACAUUUUUUUGAUU---UGGGAGCCCGCAUU---UUUAA-AUGGCGU-AC-AUGCCUCUUU----------UCAUUC--GG-----UAAAGAGGAC---UU---ACAAGAUUU-AAA--AGAGGGC-ACCCACCUGC----UGAG----
CP000057.2/971464-971661                 AAUUACCUGGA-GUGUUCGUCAGUAGGCUAU-------GUCCCUGAGCCGAUACUUUAAAUCUUA---UAAAUUGGUUUCC----UAUCG-UUGGUGU-GU-AGGCUUAACCUUUGA-CUCGUUCAUUGG---------GCUAAGAA---AC---CUGAAAACG-GUA--UCAACUG-AUUU-CCUUG-----AAC----
CP000020.2/2339101-2339281               UUUACCCUGGA-GUGUUUGUAGGCGGAUCUAU------GUCCCUGAGCCGAUAAGCACAAAUUA-----GGGUUAGUACUU----GUUUG-CUAUUGA-GC-AUGCUCGG---------------CUUGU---------ACUGAGAA---GC---C-UACGGUA-AAC--UUUGCUG-AUCCGCCUUG-----AAC----
AE008691.1/1726945-1726768               AAGUUCCUGUG-GGGUUUGUAGCGGGCUAAUU------UGUUUUCACCCAACGCAACCCAUAC------GGGAAUCCGGGUU---CAUCA-GUGGAUG-AA-AUGCCUGG----------------GAAA----------CCAGGAC---UU---CAGAAGCUG-GUG--ACAGGGU-ACCCACCUGC-----GAG----
CP000903.1/1546247-1546430               AAAUUCCUACG-GUGUACGUAGCUUGUGUAU-------GUCU-UAAACCAAUAAGUAUAAUGC------GGAAGUUCAAUAU--UUAAAU-GUAGAUA-GC-AGGCCAUC---------------UUUUU--------AAGAAGGAA---GU---UACAAACAU-UUG--UGAGAAC-AUCCACCUGU-----GAG----
CP000878.1/704395-704578                 UUUGGACUACC-UUGUUGGUGAAGACCUUCCUUA--AGUGCUCUGAUCUGACUCUUUUUCGACUU----GUGGAGACUGUC----GUGAC-GGUGA-A-GU-AAACCAGU---------------CUAGU---------AACUGGAA---AU---G-GAACC-U-CGC--UUUGACU-CCUCUUCUGG-----UUA----
CP000050.1/1085473-1085290               CGUUCUCUGCU-GUGAACGACGGUGUGCAAAACA--UUCGCCUUGUCCCUUAAUUACGACCAC------GGGGGCGCGACG-----AAGC-CGGGAGU-GC-AAGUCCGC---------------CUUGU---------AGCGGGAA---GC---C-CGACGGC-CUA--ACAACGU-CCCCA-CUUG-----AAC----
BX548174.1/652620-652804                 UACAUACUGGA-UCUUUGGUCAAGUUCUUCUUUA--UGUGCUCUGAUCUGACUCUUUUUCGACUU----GAGGAGACUGUC----GUGAU-GUAGA-C-GU-AAACCAAU---------------CCUGU---------AAUUGGAA---AC---G-AAAGCC--CAC--UUUGACU-CCUCUUCUGG-----CUU----
AE004439.1/1932211-1932030               GAUUACCUGAG-GUGUUUGCCAGUGGGUUAU-------GUCCCUGAGCCGAUACUUUUAUUUUAU----GAAUCGGUUUCU----AAUUG-UUGGUGU-GC-AUGCUUAG---------------CUUGA----------CUAAGAA---GC---CUAAAAAUA-GUU--AUAACUG-AUUC-CCUUG-----AAC----
CP000821.1/4485692-4485873               UGCUCCCUGGU-AUACGCGUCAGUCGGCAAU-------GUCCCUGUGCCGAUAUUUACAAACCCA----GGGUGAAUGCUU----UAUUG-ACAUUGU-GC-AAGCUCGG---------------CUCGU---------AUCGAGAA---GC---CUUAGGAU--AUA--AUCAUUU-ACCCGCCUUG-----AAC----
BA000034.2/1725130-1725326               ACAUUGCUGUG-GCAUACGA--AUCCACAUCUA----AGUGU-UGA-CCGACUAUUUCUUUGUAUUUUCGGGAAACAAAGAC---UCUUU-CUAGUCU-GC-AAGCCGU----------------UUCAC-----------GCGGAC---GCAACUUCCAAGAA-AGA--GCGCGUU-ACCCACCUGCU--UAUACU---
AE005176.1/34739-34931                   AAAGCACUGGA-AUGUGCGA--GCUCUUUCAUU------UUUUUGA-CCGACUAUAUUUGUAUUGCAUAGGG-GUUCAUGAGA-CAUUCG-GUAGCGUA---AUACCUCG---------------AACGAA------AGUAGGGGAA--G-----CUGAUGC-G-AAG--CGAGAAC-ACCCACCUGGC--GUUUU----
AE008923.1/4015282-4015465               CGUUCUCUGCG-GUAAACGACAGCGUGCAAAACA--UUCGCCUUGUCCCUUAAUUACGACCAC------GGGGGCGCGAC-----GAAGC-CGGGUGU-GC-AAGUCCGC---------------CUUGU---------AGCGGGAA---GC---C-CGAUGGC-CUC--ACAACGU-CCCCA-CUUG-----AAC----
CP000923.1/1508100-1508282               AAAGCCCUGUG-GUGUACGUGAGGUCCGGUGAA----AGUU--UGAGCCAACACCAAUAAUAA------GGGAGCCUGGGCU--UUGGCA-GUGGAAU-GU-AGGCCGU----------------CUUUG---------A-ACGGAA---AC---AUGAAGCUG-CCA--AGAGGGC-ACCCACGUUG----UGAG----
BX548175.1/727040-727223                 CUUGAACUGCU-GUGUUGGUGACGGCCUUUUUCU--AGUGCUCUGAUCUGACUCUCUUUCGAUUU----GGGGAGGCUGUC----GUGAA-GGUGA-C-GU-AGACCGGA---------------CUUGC---------UUCCGGAA---AC-----GAAGCCC-CAC--UUUGCUU-CCCCUUCUGG-----UUC----
CP001037.1/5114015-5113832               GUUGCACUACG-ACGUUGGUGACUGCCAUCAAG-----UUUUUUGAUCUAUGCCUUUAAUGACAA----GGGAGUCAACUG----UUCUC-GUGGC-A-GU-AUACCGGG---------------CAUGU---------ACCCGGAA---AC---UUUAAACGA-GGA-AUUUAGGU-UCCCACCUGG-----AUA----
AM939562.1/1-159                         GGCGAUCUGCG-CUUCCCGACAGGAACCACAA------UCCCCGGGGCCAUACACGAUCUCAA------GGGGACUGUCCCU---GGCCG-GA------------CC------------------CGUG--------------GG---------------UCCG-GGC--AUACGGU-GCCCACCUAC-----CUA----
AE008917.1/324738-324896                 GGCGAACUGCG-CUUCCCGACAGGUGUAACAGC----AUCCCCGGGGCCUUAUUGAUCUCUAA------GGGAGCUGUCCCU---GUGAA-GG--------------------------------CUUGCG-------GG--------------------CUUU-CGC--AUAUGGC-GCCCACCUAC-----UUU----
CP000851.1/4051647-4051828               UGCUCCCUGGG-AUAUUCGCUAGCUGGUAAU-------GUCCCUGUGCCGAUAAUUACAAACCCA----GGGUGAAUGUUU----UACUG-ACAUUGU-GC-AAGCUCGG---------------CUCGU---------ACCGAGAA---GC---CUUAGGA-G-GUA--UUCAUUU-ACCCGCCUUG-----AAC----
CP001390.1/479177-479352                 UUCUCUCUGCC-CUGUUCGUGAGGUAUUAAA-------GCCC--CUGCGGAAUAAUCAUUGAAC-----GGGCGCCUUUUU----AAGCU-GUGGUGU-GC-UGCCCC-----------------UUUGC------------GGGAAU-UGC---CUGAAGCAG-CAU--UAAAGGA-GCCCACCUGU-----UAGG---
AE008691.1/1234385-1234567               AAAACCCUGUG-GUGUUCGUGUGACCCGGUGAA----AGGU--UGAGCCAACACCAAAAAUAA------GGGAGCCUGGGCU--UUGGCA-GUGGAUU-GU-AGGCCGC----------------CUCGU---------C-GCGGAA---AC---AUGAAGCUG-CCA--AGAGGGC-ACCCACUUUG----UGAG----
CP002469.1/514264-514080                 UUUACCCUGGA-GUGUUUGUCAGCCGGAUUAAA-----GUCCCUGAGCCGAUAAGCAACACCAAA----GGGUUGGUACUU----GAUCG-CUAUUGA-GC-AAGCUUGG---------------CCCGU---------ACCGAGAA---GC---C-UACGGUA-AUC--AUUGCCG-AUCCGCCUUG-----AAC----
CP002222.1/2091393-2091580               AAAUUACUAAG-GUGUGCGCAUUGCUCUAAACAA---AGUG--UUG-CCGAACAAUUAAUACUACU-UUGGGAUGUCCGUUA---GCUAA-UUCCAUA-AC-AUGCCUU----------------AUCCU-----------UUGGUA---GU---UAGCGAAUU-AGU--CAGAACG-UCCCACCUGCC---UUAA----
CP003056.1/2576832-2577026               UACAAGCUGCG-UUGUACGUAAUAUUAAUA--------AAGUUUUAACCUUUAAACUGUUAUA------GGGAGUUUAACAU---UAUUG-CGGGAAU-GCCGAGCCUUUUG----------CCGUUUGGC-------AGGGAGGAU--GGC---AGGAACGCU-UU---UGCGGAC-ACCCACUUUG-----AGG----
AP010655.1/1905876-1906069               GAAUUGCUGUG-GCAUACGA--AUUCACAUCUA----AGUGU-UGA-CCGACUAUUUUUUUGUAUUAUCGGGAAACAAAAGU--CUUCUG-ACAGUAU-GC-AGGCCGU----------------UUCAC-----------GCGGAA---GCA-ACUAAAGUCA-GAG---CGAGUU-GCCCACCUGCU---UAAGC---
AY345075.1/252-94                        UAUUAGCUGCU-UGGUUCGUGAGCUUAAUAUUA----ACCU--AGGACUACCACUAACUUUUA------GGACAUCGUCCCU---GUCUA-AUA-----------CU------------------AAUUC-------------AG---------------UUUA-GAU--AUAUGAA-GUCCACCUUU-----ACA----
URS0000CBFF5C_562/1-144                  ------------------------GGACUCCCA----GUCGGCACAUGCGAUAUUUCAUACCACA---AGAAUGUGGCGCUC---CGCGG-UUGGUGA-GC-AUGCUCGG---------------UCCGU----------CCGAGAA---GC---CUUAAAACU-GCG--ACGACAC-AUUCACCUUG-----AAC----
#=GR URS0000CBFF5C_562/1-144      5VT0_R .......................................(((.((((((....................((((((((((.(....(((((.((...........((((((...............(...)..........))))))..............)))).)))..))))))).))))..................
#=GC SS_cons                             :<<<<<<<<<<.<<<<-<<<------------......<<<<-<<<<<<----------------....<<<-<<<<<<-<-...<<<<<.<<-----.<<.--<<<<<<..............._____........._>>>>>>-...>>...----->>>>.>>>..>>>>>>>.->>>------.....---....
#=GC RF                                  aacuccCUgcg.guGUUCGucAGuugcuuaaa......gcccCuGAgCCgAaaauuuuuauaaua....GGGagcccucuuU...uucaa.gugGuGu.Gc.AaGCCcgg...............CUUGu.........AccgGGAA...gC...cuaAAacuu.gaa..agagggc.aCCCACCUgg.....aAc....

CR543861.1/1111804-1111620               -UUAA-GGGU--UCAAG--GG-------UAAUGACAGGCAGCGGCAU--CUUCGGAGGCAUU
AB036820.1/118-302                       GUGCG-GGGU--UCA-A--AAC------GAAGGAAAGGA-GGGGAAGAAAUAAGAAAGAUAU
AL591979.1/136531-136336                 GAGCG--GGU--UCAAA--GGA------AGGGAAUCCUAAACGGUAC--GAUUGGGGUUUCU
BX842646.1/183093-182914                 -AACA--GGU--UUACU--UUUU------------CAGAGUGGUCUU---CGAGCCUUUUUU
AE017355.1/1531701-1531884               -AGCA--GGU--UUAUG--GAC------AUCUAGAGAGA-ACGGCAU--AUGUGGGGCUAUA
AE017355.1/1531497-1531679               -AGCG--GGU--UUUUG--GAC------AUUUACGAGGA-GCGGCAC--GUGCGGGG-GUCU
BX640434.1/259466-259282                 -CUCA-GGGU--UCG-A--GAU------G-CCGGCC-UUGACGGCAC--AGGCGGGGCAUC-
CR522870.1/3243294-3243122               -UUUA--GGU--UUAAC--UAUC-------UUAGCGAC--ACGGCAG---UGUGGGGGAUUU
U62615.1/1314-1495                       -UCCC--AGG--UCG-A--AAU--------CUGAGGUAAAACGGCGU---CGCGGUUAGAUC
AE017334.2/1507514-1507697               -AGCA--GGU--UUAUG--GAC------AUCUAGAGAGA-ACGGCAU--AUGUGGGGCUAUA
AL596168.1/332986-332791                 GAGCG--GGU--UCAAA--GGA------AGGGAAUCCUAAACGGUAC--GAUUGGGGUUUCU
BX571857.1/1685846-1685657               -AACA--GG---CCGAA--UGAUCA-AGCUAUUAUAACU-ACGGCAA---UACGGACUCUA-
AF029321.1/2323-2482                     UCUCA--GGA--CACUA--AGC----------AAAGCGUUACGGCAA--AUGCGGAUCUCCU
M12965.1/109-292                         -CAAG--GGU--UCAAG--GGU------UACAGCCUGCG-GCGGCAU---CUCGGAGAUUCC
CR378673.1/72541-72721                   -AUCU--GGU--UCAAG--GGC------CUAGAUGCGCA-ACGGCAC---CUUGGGG-CAUA
BX569692.1/257432-257250                 -UUCC--AGG--UCG-A--CCAC-------UGGGGCUCGCACGGCAC---GGUGGUUCACCC
AE017197.1/941600-941442                 -UCAA--GGU--CUUUG-AA--------GGAUUUUAAGUAACGGCCA--AAGCGGUCAUGUA
BX571871.1/85682-85868                   -CGAG--GGU--UCAAG--GGU------UACUACCUGUA-ACGGCAU---CUUGGAGAAUCU
X01238.1/1-184                           -CAAG--GGU--UCAAG--GGU------UACAGCCUGCG-GCGGCAU---CUCGGAGAUUCC
BX897700.1/1339934-1340092               --GUA--GGU--UCCCG--GGAU-----CAACUUUUUCCAUCGGUCG--UUGUGGAUCACCA
BX572607.1/143813-143653                 -CGUA-GGGA-ACUCCG--GGAU-----CGAGUGCUUCA-ACGGUCA--CCGUGGCCUCGCA
BX897699.1/1644926-1645087               -UAUA--GGU-UCCCAG--GGAU-----CAACUUUUUCCAUCGGUUG--UUGUGGAUCACCA
AF316874.1/3084-3280                     -AGUGGUGGU--UUA-A--GACU-----UUCUAGAGACGUACGGCAG--AGGCGGCUGAUAC
BX640420.1/116264-116080                 -CUCA-GGGU--UCG-A--GAU------G-CCGGCC-UUGACGGCAC--AGGCGGGGCAUC-
BX950851.1/526655-526839                 -CAAG--GGU--UCAAG--GGU------UACAGCCUGCG-GCGGCAU---CUCGGAGAUCCC
AJ235273.1/69980-69822                   -UCAA--GGU--CUUUG-AA--------GGAUUUUAAGUAACGGCCA--AAGCGGUCAUGUA
AP009389.1/1081845-1082030               -AGCA--GGU--UCAAA-AAAC------UUUUGGGGAUC-ACGGCAU--GAGUGGGGUUUUU
AP008232.1/3464584-3464767               -CAAG--GGU--UCAA---GGGU-----UACAGCCUGCG-GCGGCAU---CUCGGAGAUCCU
AAKK02000137.1/3410-3226                 CAGCU--GGU--UCAAG--GGC------CACAAUCCUCA-ACGGCAC---CCUGGGGUAUUC
BA000031.2/2733820-2734004               CAGCU--GGU--UCAAG--GGC------CACAAUCCUCA-ACGGCAC---CCUGGGGUAUUC
AM286415.1/3711867-3712050               -CAUG--GGU--UCAAG--GGU------UACAGCCUGCG-GCGGCAU---CUCGGAGAUCCC
CP000302.1/950450-950269                 -CUAC--GGU--UCAAG--GGCU-------ACACCGGCA-GCGGUAU---UUUGGGGAGCAU
AACK01000017.1/27996-27815               -CUUC-UGGU--UCAAG--GAC------CACCACAAGUA-ACGGCAC---UUCGGGUUCUUU
BX936398.1/3749921-3750103               -CAAG--GGU--UCAAG--GGU------UACAGCCUGCG-ACGGCAC---CUCGGAGAUCCC
AACY023937400.1/581-403                  UUUCG--GGU--UCAAG--GGCU-------AAACCGACA-GCGGCAC---GCCGGGAAGUCA
CP000746.1/718947-718765                 -CGUC-GGGU--UCAAG--GACC-----GACCACCCACG-ACGGCAU---CUCGGGGCCUAA
CP000232.1/1712162-1711978               -AGCA--GGU--UCAAA--AACC-------ACGGCAUUC-ACGGCAU--UUGUGGGGUUUUA
AE017143.1/796107-795926                 -CAUU-UGGU--UCAAG--GGC------CUUCACUGAUA-ACGGCAC---UCCGGGUAUCUU
CP000117.1/5398416-5398599               -AACC--AGG--UCAUA--AAC---------UUAGGUAAAACGGCGU---UGCGGUGAACUC
CP000521.1/1200632-1200448               -UUUA-GGGU--UCAAG--GG-------UAACGACAUGCAGCGGCAU--CUUCGGAGCAUUU
AAOH01000006.1/92254-92072               -CUUA-GGGU--UCAAG--GGC------UGACACCCGCA-ACCGCAU---CUUGGAGACACU
CP000436.1/730391-730576                 -CGUA-GGGU--UCAAG--GACC-----GAACAUCCGCA-GCGGCAU---CUCGGGGCUAUU
CP000644.1/2821324-2821506               -CUAC--GGU--UCAAG--GGC------CCAAACCGGCA-ACGGCAU--CUCCGGGGUACCA
BA000043.1/2585765-2585579               -AGCG--GGU--UCAAA--ACG--------AAGGCAUCG-ACGGCAC--GAUUGGGACUGGC
AAOU01000016.1/1661-1842                 -UUCU--GGU--UCAAG--GGC------AUUAUUUCGCA-ACGGCAC---CUUGGGGAACUU
AE016827.1/441283-441084                 -CGUC-GGGU--UCAAG--GACC-----GACCACCCACA-ACGGCAU---CUCGGGGUCUUC
DQ163568.1/634-454                       -CAAG--GGU--UCAAG--GGC------CAAAGCUCGCA-GCGGCAU---CUUGGAGACCCC
CP000557.1/2605605-2605418               GAGCG--GGU--UCAAA--ACG--------AAGGCAUCG-ACGGCAC--GAUUGGGACUGGU
BA000004.3/1350679-1350867               -GGCA--GGU--UCA-A--AAC------CAAAGUUUUCG-ACGGCAC--AUUUGGGACUCUU
AAZW01000077.1/13609-13792               UCGCU--GGU--UCAAG--GGCC-----AUCUAUUCUCA-ACGGCAC---UUUGGGGUAUCC
CP000507.1/3260662-3260842               -CUAC--GGU--UCAAG--GGCU-------ACACCGGCA-GCGGCAU---UCCGGGGAGCAU
CP000606.1/3644460-3644640               -CUAC--GGU--UCAAG--GGCU-------ACACCGGUA-ACGGCAU---CUUGGGGAGCAA
CP000075.1/336144-335966                 UUUCG--GGU--UCAAG--GGCU-------AAACCGACA-GCGGUUC---GUCGGGGAGUCC
CP000002.3/2770276-2770080               -AGCG--GGA--UCA-A--AACGA---AGGAAUACGACA-ACGGCAC--AAUCGGGACUUUU
AAWL01000035.1/260-442                   -GGCA--GGU--UCAAA--ACA--------ACGGC--AAUACGGCAU---GGUGGGGACUUA
AE017340.1/2235806-2235990               CAAUG--GGU--UCAAG--GGC------UACAGCCAGCA-GCGGCAC---CUUGGGAAGCCA
CP000764.1/1419388-1419571               -AGCG--GGU--UUUUG--GAC------AUUUAGGAGGA-ACGGCAC--GUGCGGGGGUUUU
AADV02000115.1/4181-4364                 -UUCC--AGG--UCAUA--AACU---------GAGGUAAAACGGCAC---GGCGGUUUUUCA
AASA01000055.1/2997-3188                 -CGAC-UGGU--UCAAG--GAC------CAUUACUGGUA-GCGGCAU---CUCGGGUCUUUA
CP000448.1/929295-929469                 --GCA--GGU--UAA-A--ACU--------ACGGCAUC--ACGGCUC---GGUGGGGUUUUU
AAVW01000041.1/27531-27348               -AACC--AGG--UCAUA--AAC---------UUAGGUAAAACGGCGU---UGCGGUGAACUU
ABCF01000001.1/315152-315339             -AGUGGUGGU--UUAAA--ACUU----UCUUAGACGAUUUACGGCAA--AUGCGGCCUACAU
BA000022.2/1886880-1887065               -ACCA--GG---UCAUA--AACU---------GAGGUAAAACGGCGU---GGUGGUGCUUCU
AAWF01000047.1/25976-26166               CUGAU--GGU--UCAAG--GGCU-----ACGAUCCUUCA-ACGGCAU--UCCCGGGGUUCCC
CP000612.1/811548-811737                 -AACA--GGU--UCAAAAAACCU-----UAGGUAACAAACACGGCAU---GGUGGGGUUUCC
AAOX01000042.1/20660-20846               -UGCG--GGU--UCAAA--ACGAA--GGCAUCCAAGGCG-ACGGCAC--AAUUGGGACUCUU
CP000097.1/1017959-1018142               -CUCC--AGG--UCG-A--CCAC-------AAUCGGUCACACGGCAU---GGUGGUUCACCC
CP000407.1/2019501-2019694               GUG--CGGGA--UCA-A--UACA-----AUCCAUGGAUAACCGGUACCAAUACAGCAUUUUU
AF269334.1/1264-1454                     -AGCA--GG---CCGAA--UGAUCAAGCUAUUUAUAACU-ACGGCAU--CAACGGACUCUAU
AATP01000004.1/128564-128407             --GUA--GGU--UCCCG--GGAU-----CGACUUCGACCAUCGGCCG---GCUGGCUCGCCA
BA000028.3/1102945-1103130               --GUGGUGGU--UUAAA--ACUU----UUUAUUACAAGAUACGGCAA--AUGUGGCCUGUAU
AATN01002095.1/1924-2110                 --UUG--GGA--UCAAG--GUC------GUUUGGUCCGCAACGGCAC---GGCGGAGGACUC
CP000110.1/1358428-1358245               -UUCC--AGG--UCG-A--CCAC-------UGGGGCUCGCACGGCAU---GGCGGUUCACCU
AAOK01000003.1/289953-289770             -CUCC--AGG--UCGA---ACAC-------UGGGGCUUGCACGGCUG---GGUGGUUCACCC
AP006716.1/1327404-1327594               -AGCA--GG---CCGAA--UGAUCAAGCUUUUUAUAACU-ACGGCAA--UCACGGACUCUAC
AANO01000007.1/70904-70723               -UACC--AGG--UCGAA--CACU---------GGGGCAAGACGGCAC---AGCGGUUCACCC
AANP01000003.1/193518-193701             -AUCC--AGG--UCG-A--UCAC-------UGGGGCUCGCACGGCAC---GGCGGUUCACCC
AP008934.1/1179168-1179359               AAGCA--GG---CCGAA--UGAUCAAGCAUUUUAUAACU-ACGGCAC--UAACGGACUCUAU
AE013598.1/1156001-1155818               -CCCG--GGU--UCAAG--GUC------GUUUCGCCCGCAUCGUCAU---GGCGGAGAAUGC
CP000576.1/657516-657700                 -UUCC--AGG--UCGAU--GCAG-------CAGAGAACUGACGGGGA---UCCGGUAUUACC
CP000419.1/1793770-1793575               UCGCG--GGU--UCA-A--UACA-----AACUGUGGAUCAUCGGUACCAAUACAGCA-UCCA
AAAM03000019.1/57691-57877               -CACU--GGU--UCAAG--G-UC-----GUUUCGCGAGCAUCGUCAU---AGCGGAGAAUGC
CP000553.1/685817-685998                 -UUCC--AGG--UCGAU--GCUU-------CUUGGGCCUUACGGCAA---AGCGGUACUUCC
AE017126.1/924642-924462                 -AUCC--AGG--UCGAA-CGCU----------UAGGUCACACGGCAA---AAUGGUUCUAUA
CP000463.1/5354265-5354106               -CGUA-GGGA-ACUCCG--GGAU-----CGAGCGCUUCA-ACGGCAG--CUGUGGCUUCGCG
BA000039.2/659756-659570                 -UACU--AGG--UCAUA--AAC---------UGAGGUAAAACGGCGU---CGCGGUUAGACU
AAUA01000002.1/251304-251487             -UUCC--AGG--UCG-A--UCAC-------UGGGGCUCGCACGGCAU---GGUGGUCCCCCA
BA000040.2/1665066-1665226               -CGUA-GGGA-ACUCCG--GGAU-----CGAGUGCUUCA-ACGGCGU--CCGCGGCUUCGCA
CP000524.1/206871-206710                 -UGUA--GGU--UCCCG--GAAU-----CAGACUUUUCCAUCGGUCG--CUGCGGUUCACCA
CP000148.1/31807-31627                   GAACU--CGC--UGU-G-AGGCC-----CUUACAAGCCA-ACGGCAU---GGUGGAGGGAUU
AAXV01000007.1/159165-159357             -AGUGGUGGU--UUAAA--ACUU----UCUAUAAUAACU-ACGGCAU--ACGCGGCUUUUUA
AM236080.1/4231502-4231344               -UGUA--GGC-ACCC-A--GGAU-----CGUAAACAUCCAUCGGUGG--UCGUGGAUCGCAC
CP000115.1/2966805-2966646               -CGUA-GGGA-ACUCCG--GGAU-----CGAGCGCUUCA-ACGGCGG--UCGCGGCUUCGCG
CT978603.1/1256376-1256194               -AUCC--AGG--UCG-A--ACC------UCAGGUC--AUCACGGCAC---GGCGGUCCACCC
AAMY01000003.1/191244-191085             -CGUA-GGGA-ACUCCG--GGAU-----CGAGCGCUCCA-ACGGCGA--UUGCGGCUUCGCG
CP000111.1/646219-646403                 -UUCC--AGG--UCGAU--GCAG-------CAGAGAACUGACGGGGA---UCCGGUAAACCU
AACV01012376.1/1014-1199                 -CCCG--GGU--UCAAG--GUC------GUUUCGCAUGCAUCGACAU---UGCGGAGAAUGC
CP000390.1/3466517-3466361               --GUA--GGU--UCCCG--GGAU-----CGGUCAUUCCA-UCGGUUG--UCGUGGAUCGCUG
CP000482.1/2822559-2822381               GAACU--CGC--CGGA---GGUC-----CUUUUAGGUUG-ACGGCAG---GACGGGGAGAGU
CP000781.1/3399714-3399867               --GUA--GGU--UCCCG--GGAU-------CGAACUCCG-ACGGCUU--CUGUGGCUCCGCA
AM167904.1/3157669-3157484               CUAUG--GGU--UCG-A--GAU------GCCGGCC--UAGACGGCAC--UUGCGGGGCAUCU
BA000012.4/3164455-3164300               --GUA--GGU--UCCCG--GGAU-----CGCUCUCUCCA-CCGGUUG---UGUGGAUCGUCA
CP000435.1/1304306-1304119               -CUCC--AGG--UCG-A--CCAC-------AGAUUGGCGCACGGCAU---GGUGGUUCAACC
CP000319.1/3880876-3880716               -CGUA-GGGA-ACUCCG--GGAU-----C-GAGCGCUCCAACGGCGA--UUGCGGCUUCGCA
CU234118.1/1211196-1211357               -CGUA-GGGA-ACUCCG--GGA------UCGAGCGUUUCAACGGCGA--UUGCGGCUUCGCU
CP000283.1/4650246-4650087               -CGUA-GGGA-ACUCCG--GGAU-----CGAGCGCUUCA-ACGGUCA--UCGUGGCUUCGCA
AAAP01001314.1/649-805                   --GUA--GGU-AUCCCG--GGAU-------CGACACUCCAACGGCUC--ACGUGGCUCCGCA
CP000738.1/2752042-2751884               --GUA--GGU--ACCCG--GGAU----CGUAAAAAAUCCAUCGGUCG--UUGUGGAUCGCGC
AAPJ01000002.1/435351-435507             --GUA--GGU--UCCCG--GGAU-----CGACAUCUCCA-UCGGCCG---GGUGGCUCGUCA
CP000552.1/686863-687046                 -UCCC--AGG--UCGAC--GCU--------CAGAGGACUGACGGGGA---UUCGGUGUAAAG
CP000698.1/4969602-4969428               GAACU--CGC--UGU-G-AGGCC---------CCGAACCAACGGCAU---GGUGGAGAGAAU
CP000133.1/3679725-3679567               -UGUA--GGC-GCCCAG---GAU-----CGUAAACAUCCAUCGGUCG--UCGUGGAUCGCAC
AAUW01000002.1/210754-210600             --GUA--GGU-UUCCCG--GGA------UUGCAAAUCCA-ACGGUCG---GGCGGCUGCACG
CP000774.1/2293600-2293756               -AGUA--GGU--CUCCG--GGG------AACGAAGUUCCGACGGCCG--UGGCGGACCCACU
CP000943.1/3397496-3397653               --GUA--GGU-UUCCCG--GGAU-------CGAUCCUCCAACGGCUU--UCGUGGCUCCGCG
CP000563.1/698015-697835                 -CUAC--GGU--UCAAG--GGCU-------ACACCGGUA-GCGGCAU---UCUGGGGAGCAU
AE007870.2/814010-813852                 -UGUA--GGC-ACCCAG--GAUC-----GUAAAUCUCCA-UCGGUCG--CCGCGGAUCGCAC
CP001233.1/2595247-2595430               CUGAU--GGU--UCAAG--GGC------UACGAUCCUCA-ACGGCAU---CCCGGGGUUCUC
CP000924.1/1101622-1101804               -UCCG--GGU--UCAAA--AACU-------ACCGGGAGGCACGGCAC---UAUGGGGUUUUU
AAGD02002558.1/1673-1492                 CUUCG--GGU--UCA----GGGU-----AACGACCAUGCAACAGCAU--CUCGGGAGUGUUU
AL009126.3/2096113-2095927               -AGUGGUGGU--UUAAA--ACUU-----UCUUACUUGCAUACGGCAAG-ACGUAGCGAAAGC
CP001124.1/290243-290062                 GAACU--CGC--UGU-G-AGGC------CCCCGAAACCA-ACGGCAC---GGCGGAGAGAGU
CP000826.1/4345485-4345667               -CAUG--GGU--UCAAG--GGU------UACAGCCUGCG-ACGGCAU---CUCGGAGAUUCC
AL009126.3/2814682-2814490               -AGCG--GGU--UCA-A--AACAA---AGGAAAGCUGCA-ACGGCAC--UAUUGGGACUUUA
CP000057.2/971464-971661                 -CGUC-GGGU--UCAAG--GAC------UACUGCCCGCA-GCGGCAC---UCUGGGUCCUAU
CP000020.2/2339101-2339281               -CUAG--GGU--UCAAG--GGCU-------ACGACCACU-ACGGCAC---UUUGGGGUAUUC
AE008691.1/1726945-1726768               -AGCA--GGG-AUGAAA--ACAU---------AGC-CGU-ACGGCUC---CGUGGGUAAAGU
CP000903.1/1546247-1546430               -AGCA--GGU--UUAUG--GAC------AUCUAUAGAUA-ACGGCAU--AUGUGGGACUAUA
CP000878.1/704395-704578                 -AUCC--AGG--UCGAU--GCU--------CUGAGGUCUCACGGCAA---GGUGGUCUUGUA
CP000050.1/1085473-1085290               -CCCG--GGU--UCAAG--GUC------GUUUCGCACACAUCGUCAU---GGCGGAGAAUGC
BX548174.1/652620-652804                 -UUCC--AGG--UCGAU--GCAU-------CAGAGAACUGGCGGGGA---UUCGGUGUUACC
AE004439.1/1932211-1932030               -CGUU-GGGU--UCAAG--GAC------UGAGACUUGCA-GCGGCAU---CUCGGGUUCUUC
CP000821.1/4485692-4485873               -CUAC--GGU--UCAAG--GGC------UUACGCCGGCA-ACGGUAU---UUUGGGGAGCAA
BA000034.2/1725130-1725326               GCGCG--GGC--UCA-A--UACA----AAAACGUGGAUCACCGGUGCCAAUACAGCAUUCUU
AE005176.1/34739-34931                   -AGCG--GGU--UCAA---UAC------ACGGAAGAGCAUACGGCAUUCAAUCAGUGUUUUU
AE008923.1/4015282-4015465               -CCCG--GGU--UCAAG--GUC------GUUUCGCCCGCAUCGUCAC---GGCGGAGAAUGC
CP000923.1/1508100-1508282               -GACG--GGU--UCAA--GAACU------ACCGGGAAG-CACGGCAC---UAUGGGGUUUUU
BX548175.1/727040-727223                 -UUCC--AGG--UCGA---ACAC-------UGGGGCUCGCACGGCAU---GGCGGUUCACCU
CP001037.1/5114015-5113832               AACCC--AGG--UCAUA--AAC---------UUAGGUAAAACGGCGU---CGCGGUGAACUU
AM939562.1/1-159                         --GUA--GGU--ACCCG--GGAU----CGUAAAUCAUCCAUCGGUCG--UCGUGGAUCGCAC
AE008917.1/324738-324896                 --GUA--GGU--UCCCG--GGAU-----CAAUCACUACCAUCGGCCG--UCGUGGUC-GCCG
CP000851.1/4051647-4051828               -CUAC--GGU--UCAAG--GGCU-------ACACCAGCGGUCGGUAU---UCUGGGGAGCAA
CP001390.1/479177-479352                 GAACU--CGC--UGU-G-AGGCC----------CCGACCAACGGCAU---GGUGGAGAGAUA
AE008691.1/1234385-1234567               -GACG--GGU--UCAAA--ACCU-------ACCGGUAGGCACGGCAC---UAUGGGGUUUUU
CP002469.1/514264-514080                 CAGCU--GGU--UCAAG--GGC------CACAAUCCGCG-ACGGCAC---UCUGGGGUAUCC
CP002222.1/2091393-2091580               -AGCG--GGU--CAA----UACU-----GAAGGGCGAUUAACGGCAC--CACUAGUUUUUCC
CP003056.1/2576832-2577026               -AGUG-UGGUUCUAAAA--CUU-U---CUUAGUUUGAUU-ACGGCAA--CUGCGGCACAUAC
AP010655.1/1905876-1906069               GUG--CGGGU--UCA-A--UACA-----AAACGUGAAUCAUCGGUGCCAAUACAGCAUUUUC
AY345075.1/252-94                        -UAAA--GGU--CUUUG-AAGG--------AUUUUAAGUAACGGCCA--AAGCGGUCAUGUA
URS0000CBFF5C_562/1-144                  -CAAG--GCG--UGUAC--CGU------UACAGGGGUC------------------------
#=GR URS0000CBFF5C_562/1-144      5VT0_R .......)))..))).)..)).........................................
#=GC SS_cons                             .----..>>>..>>>->..>>>-.....------------>>>>>>>...>>>>>>>>>>::
#=GC RF                                  .agCa..GGu..UCaAg..ggcU.....uaaugacgaCaaaCGGCac...cgcGGggagucu
//
