# Supplementary material for: All-at-once RNA folding with 3D motif prediction framed by evolutionary information
Source: Nat Methods. 2025 Oct 3;22(10):2094–106. doi: 10.1038/s41592-025-02833-w (PMC12510878; doi:10.1038/s41592-025-02833-w)
Supplement: Supplementary file 3 — Source code to run CaCoFold-R3D. Data and results. [file 41592_2025_2833_MOESM3_ESM.gz › supplemental_material/data/Rfam.15.0/GNAS-AS1_4]

# STOCKHOLM 1.0
#=GF ID GNAS-AS1_4
#=GF AC RF02130
#=GF DE GNAS antisense RNA 1 conserved region 4
#=GF AU Eberhardt R; 0000-0001-6152-1369
#=GF GA 50.0
#=GF NC 48.8
#=GF TC 51.8
#=GF SE Predicted; ClustalW; Eberhardt R
#=GF SS Predicted; RNAalifold;
#=GF TP Gene; lncRNA;
#=GF BM cmbuild -F CM SEED
#=GF CB cmcalibrate --mpi CM
#=GF SM cmsearch --cpu 4 --verbose --nohmmonly -T 34.70 -Z 2958934 CM SEQDB
#=GF DR SO; 0001463; lincRNA;
#=GF RN [1]
#=GF RM 10749992
#=GF RT An imprinted antisense transcript at the human GNAS1 locus.
#=GF RA Hayward BE, Bonthron DT
#=GF RL Hum Mol Genet. 2000;9:835-841.
#=GF WK GNAS-AS1
#=GF SQ 18

AJ251760.1/11274-11385       CUUCCACUU-GUGCAGG-CUCAGCAUCCCUGGGGCCUCAACUCCUUAUCCAUCCUGGGCUGCUCCUC---------GCAGUAAGCC-CU---C----U----CCUUGGGGUCCUGGCC-CUCUACCUCCCAGCCCU
AL132655.13/117150-117261    CUUCCACUU-GUGCAGG-CUCAGCAUCCCUGGGGCCUCAACUCCUUAUCCAUCCUGGGCUGCUCCUC---------GCAGUAAGCC-CU---C----U----CCUUGGGGUCCUGGCC-CUCUACCUCCCAGCCCU
ABRT010063644.1/285-396      CUUCCACUU-GUGCAGGGCUCAGCAUCCCUGAGGCCUCAACUCCUUAUCCAUCCUGGGGUGCUG-UC---------GCAGUAAACC-CU---C----U----CCUCAGGGUCCUGGCC-UUCUACCUCCAGGCCCU
ABDC01114725.1/2038-2149     CUUUCACUU-CCGCAGGGCUCAGCAUCCCCGGGGCCUCAACCCCUUAUCCAUCCUUGGC-GCUCCUC---------GCAGUAAGCC-CU---C----U----CCUCAGGGCCCCGGCC-CUCUACCUCCAGGCCCU
AAKN02054782.1/94213-94333   CUUCCACGU-GUGCAGGGUUCAGCAUCCUUGGGGCCUCAACUGCUUAUCCAUCCUGGGUCGAUCCUCUGCAUAUGAGCAGUAAGCU-CU---C----C----CCUCAGGGUCCUGGCC-C-CUACCUCUAAGCCCU
AANN01579945.1/4784-4665     CUUCCUCUU-CAGUAGGACUCGGCAUCUCUGGGGCCUCAAUUCUUUAUCCCUCUGAAGUUGUU--UUGGCAUUGCGGCAAUUAGCC-CU---C----U----CCUUGGGACGCUGGCC-CCCUACCUCCAAGCCCU
ABRP01270785.1/2654-2754     CUUCCACU--CGGUAGAGCUCAGCAUCUCUGGGGCCUCAACUCCUUAUCCAUCUGGGGCUGCUGCUCUGCAUCGGGGCAGUGAGCU-CU---C----U----CCUCCU-ACGCCCU--------------------
ABVD01612417.1/717-810       CUUCCACUU-CUGCAGGUCUCAGCAUCCCCGGGAAC--AAC------UGCAUC----GG-G---------------GCGGGAAGCC-CU---C----U----CCUCAGGGUCCUGGCC-CUCUACCUCCAGGCCCU
ABRO01055397.1/226-343       CUUCCAUUUUGUACAGGGCUCAGCAUCUCUGGGUUUUCAAUUCCUUGUGAGUCAUGGGCGGCUCCUCCGCU-CUGGGCGGGAAGUC-CU---C----A----CCU---GGUUCUGGCC-CACUAC-UCCAGGCCCU
AAQQ01179622.1/6983-7104     CUUCCACUU-GUGCAGGGCUCAGCAUCCCUGGGGCCUCAACUCCUUAUUCAUCCUGGACUGCUCCUCUGCAUCGGGGCAGUAAGCU-CU---C----U----CCCCAGGGUCCCGGCC-CACUACUUCCAGGCCCU
ABRN01244656.1/5935-6057     CUUCCACUU-CGGCAGGGCUCAGCACCCCCGCGACCUCAACUCCUUAUCCAUCUGGGGCCGCUCCUCUGCAGCGGGGCAGCGAGCCCCU---C----U----CCUCAGGGUCUGGGCC-CUCUACCUCCAGGCCCU
AAFC03013468.1/6132-6007     CUUCCACUU-CGGCAGGGCUCAGCAUCCCCACGACCUCAACUCCUUAUCCAUCUGGGGCUGUUCCUCUGCAUCGGGGCAGUGAGCC-CC---CUCUCU----CCUCAGGGUCUUGGCC-CUCUACCUGCAGGCCCU
ACBE01090673.1/5071-4945     CUUCUACUU-CGGCAGGGCGCAGCAUCCCUGGGGCCUCAACUCCUUUUCCGUCUGGGACUGCUCCUCUGCAUCGGGGCAGUGAGCC-CU---C----UCCCUCCUCAGGGUCCUGGCCCCUCUACCUCCAGGCCUU
AAWR02038939.1/36519-36643   CUUCCACUU-UCGCAGGGCUCGGCAUCCCUGGGGCAUCAACUCCUUAUCCAUCUGAGGCUGCUGCUCUGCAUUGGGGCAGUAAGCC-CU---C----UCCCUCCUCGGGAUCAUGGUC-CUUUGC-CCCAGGCCCU
CR956413.12/30134-30258      CUUCCACUU-CGGCAGGGCUCGGCAUCCCCGGGACCUCAACUGCUUAUCCAUCUGGGGCUGCUCCUCUGCAUCGGGGCAGCGCGCC-CCCCUC----G----CCUCGGGGUCUGGGCC-CUCUACCUCCGGGCCCG
AAGV020495918.1/4610-4728    CUUCCACUU-UCGCGGGGAUCAGCAUCCCUGGGGCCUCAUCCCCUUAUC-UUCCUGGGCUGCUGCUCUGCAUCGAGGCACCGAGCC-CU---C----U----CCUCAGGGUCCUCACC-CUCUACCUCCAGG--CC
AAPY01645884.1/3931-4037     CUCACGCUC-CCGCAGGGCUCAGCAUCCCCGGGGCCUG---GCCU-GAUCUUCCUGGGCCGCUGGUCUAC---AGGGCAGAACGCC-CU---C----U----UCA-GGGGUGCCUACA-C------UGCAGGC-CU
AAQR03050726.1/105447-105559 CUUCCACUU-CUGCAUGGCUCAGCAUCCCCGGGGCCUCAACCCCUUAUCCAUCCAUGGCUGCUCCUC---------GCAGUAAGCC-CU---C----U----CCUGUGGGUCCUGGCC-CUCUACCUCCAGGCCCU
#=GC SS_cons                 :::::::::.::::::::::::::::::::::::::::::::::::::::::::::::::::::::::::::::::::::::::::.::...:....:....::::::::::::::::.:::::::::::::::::
#=GC RF                      CUUCCaCUU.cuGCAGGGCUCAGCAUCCCuGGGGCCUCAACuCCUUaUcCaUCcuGGGcuGCUcCUCuGCaUcgGGGCAGuaAGCC.CU...C....u....CCUcgGGGUcCuGGCC.CuCUACCUCCaGGCCCU
//
