# Supplementary material for: All-at-once RNA folding with 3D motif prediction framed by evolutionary information
Source: Nat Methods. 2025 Oct 3;22(10):2094–106. doi: 10.1038/s41592-025-02833-w (PMC12510878; doi:10.1038/s41592-025-02833-w)
Supplement: Supplementary file 3 — Source code to run CaCoFold-R3D. Data and results. [file 41592_2025_2833_MOESM3_ESM.gz › supplemental_material/data/Rfam.15.0/mir-605]

# STOCKHOLM 1.0
#=GF ID mir-605
#=GF AC RF01011
#=GF DE microRNA mir-605
#=GF AU Griffiths-Jones SR; 0000-0001-6043-807X
#=GF GA 98.0
#=GF NC 95.2
#=GF TC 98.1
#=GF SE Griffiths-Jones SR
#=GF SS Predicted; RNAalifold
#=GF TP Gene; miRNA;
#=GF BM cmbuild -F CM SEED
#=GF CB cmcalibrate --mpi CM
#=GF SM cmsearch --cpu 4 --verbose --nohmmonly -T 30.00 -Z 2958934 CM SEQDB
#=GF DR MIPF; MIPF0000528;
#=GF DR SO; 0001244; pre_miRNA;
#=GF DR GO; 0016442; RISC complex;
#=GF DR GO; 0035195; miRNA-mediated post-transcriptional gene silencing;
#=GF RN [1]
#=GF RM 16505370
#=GF RT The colorectal microRNAome.
#=GF RA Cummins JM, He Y, Leary RJ, Pagliarini R, Diaz LA Jr, Sjoblom T, Barad O,
#=GF RA Bentwich Z, Szafranska AE, Labourier E, Raymond CK, Roberts BS, Juhl H,
#=GF RA Kinzler KW, Vogelstein B, Velculescu VE
#=GF RL Proc Natl Acad Sci U S A. 2006;103:3687-3692.
#=GF RN [2]
#=GF RM 20214803
#=GF RT Genome-wide comparative analysis of microRNAs in three non-human primates.
#=GF RA Brameier M
#=GF RL BMC Res Notes. 2010;3:64.
#=GF RN [3]
#=GF RM 30423142
#=GF RT miRBase: from microRNA sequences to function.
#=GF RA Kozomara A, Birgaoanu M, Griffiths-Jones S
#=GF RL Nucleic Acids Res. 2019;47:D155.
#=GF CC Imported from miRBase.
#=GF WK Mir-605_microRNA_precursor_family
#=GF SQ 4

URS000075ABF4_9606/2-83 CCCUAGCUUGGUUCUAAAUCCCAUGGUGCCUUCUCCUUGGGAAAAACAGAGAAGGCACUAUGAGAUUUAGAAUCAAGUUAGG
URS0000D561D2_9600/2-80 CCCUAGCUUGGUUCUAAAUCCCAUGGUGCCUUCUCCUUGGGAAAAACAGAGAAGGCACUAUGGGAUUUAGAACCAAGUU---
URS000075C45F_9598/1-82 CCCUAGCUUGGUUCUAAAUCCCAUGGUGCCUUCUCCUUGGGAAAAACAGAGAAGGCACUAUGGGAUUUAGAACCAAGUUAGG
URS000075D780_9544/1-82 CCCUAGCUUGGUUCUAAAUCCCACGGUGCCUUCUCCUUGGGAAAAACAGAGAAGGCACUGUGGGAUUUAGAACCAAGUUAGG
#=GC SS_cons            :<<<<<<<<<<<<<<<<<<<<<<<<<<<<<<<<<<--<<_______>>>>>>>>>>>>>>>>>>>>>>>>>>>>>>>>>>>>
#=GC RF                 CccuagCuuGGuuCuaaauCcCacgGuGCCuuCuCCUuGGGAAAAACaGaGaaGGCaCcguGgGauuuaGaaCCaaGcuagg
//
