# Supplementary material for: All-at-once RNA folding with 3D motif prediction framed by evolutionary information
Source: Nat Methods. 2025 Oct 3;22(10):2094–106. doi: 10.1038/s41592-025-02833-w (PMC12510878; doi:10.1038/s41592-025-02833-w)
Supplement: Supplementary file 3 — Source code to run CaCoFold-R3D. Data and results. [file 41592_2025_2833_MOESM3_ESM.gz › supplemental_material/data/Rfam.15.0/SCARNA4]

# STOCKHOLM 1.0
#=GF ID SCARNA4
#=GF AC RF00423
#=GF DE Small Cajal body specific RNA 4
#=GF AU Daub J; 0000-0001-6022-563X
#=GF GA 60.0
#=GF NC 59.5
#=GF TC 60.4
#=GF PI snoACA26
#=GF SE Moxon SJ, INFERNAL
#=GF SS Predicted; RNAFOLD; Moxon SJ
#=GF TP Gene; snRNA; snoRNA; scaRNA;
#=GF BM cmbuild -F CM SEED
#=GF CB cmcalibrate --mpi CM
#=GF SM cmsearch --cpu 4 --verbose --nohmmonly -T 28.63 -Z 2958934 CM SEQDB
#=GF CL CL00019
#=GF DR GO; 0006396; RNA processing;
#=GF DR GO; 0015030; Cajal body;
#=GF DR GO; 0005730; nucleolus;
#=GF DR snoopy; Homo_sapiens300780;
#=GF DR SO; 0002095; scaRNA;
#=GF RN [1]
#=GF RM 12032087
#=GF RT Cajal body-specific small nuclear RNAs: a novel class of 2'-O-methylation
#=GF RT and pseudouridylation guide RNAs.
#=GF RA Darzacq X, Jady BE, Verheggen C, Kiss AM, Bertrand E, Kiss T
#=GF RL EMBO J. 2002;21:2746-2756.
#=GF RN [2]
#=GF RM 15199136
#=GF RT Human box H/ACA pseudouridylation guide RNA machinery.
#=GF RA Kiss AM, Jady BE, Bertrand E, Kiss T
#=GF RL Mol Cell Biol 2004;24:5797-5807.
#=GF RN [3]
#=GF RM 16381836
#=GF RT snoRNA-LBME-db, a comprehensive database of human H/ACA and C/D box
#=GF RT snoRNAs.
#=GF RA Lestrade L, Weber MJ
#=GF RL Nucleic Acids Res. 2006;34:D158-D162.
#=GF CC scaRNAs are a specific class of small nuclear RNAs which localise to the
#=GF CC Cajal bodies and guide the modification of RNA polymerase II transcribed
#=GF CC spliceosomal RNAs U1, U2, U4, U5 and U12 [1]. ACA26 belongs to the H/ACA
#=GF CC box class of guide RNAs as it has the predicted hairpin-hinge-hairpin-tail
#=GF CC structure, conserved H/ACA-box motifs and is found associated with GAR1
#=GF CC [2]. Its is predicted to guide the pseudouridylation of residues U39 and
#=GF CC U41 in U2 snRNA [2].
#=GF WK Small_Cajal_body_specific_RNA_4
#=GF SQ 24

AJ609483.1/1-129           ACUGGAGGACUAA-GAAGGCUGAG-UCUGAUGAAGUAAGACUUUGCUGAUACAUUCCUCCUAGAAAA-AA-GGGUUGGAGAGAGCAGCCUUCACUGA-----AGAGUA-UCAC-AGGG-CUGACUGUACUACCCAACACUC
AY270787.1/135-13          ACUGGAGGACUAA-GGAGGCUGGG-UCUGAUGAGGCAAGAUUUUGCUGAUACAUUGCUCCUAGAAAA-AA-GGGUUGGCAAGAGCAGCC----CUGG-----AGAC---UCAC-ACGG-CUGACUGUUCUACCCAACACUC
AL645803.19/80160-80034    -CUGGAGGAUCAA-GGAGGCUGAG-UCUGAUGAAGCAAGACUUUGUUGAUACACUCCUCCUAGACAA-AA-GGGU-GGGGAGAGCAGCCCGUACUGG-----AGAAAG-CCAC-AGGG-CUCACUGUGCUACCCAACAUUU
AAPY01340777.1/683-811     ACUGGAGGACUAA-GAAGGCUGAG-UCUGAUGAAGCAAGACUUUGCUGAUACCCUCCUCCUAGAGAA-AA-GGGUUGAAGAGAGCAGCCGUCAUUGG-----AGAAUG-UCGC-AGGG-CUGACUGUACCACCCAACAUUG
AAIY01148998.1/131-258     ACUGGAGGACUAA-GAAGGCUGAG-UCUGAUGAAGCAAGGCUCUGCUGAUACACUCCUCCUAGACAA-AA-GGGGUGGAGAGAGCAGCCCUUA-UGG-----AGAACA-UCAC-AGGG-CUGACUUUACUACCCAACAUUU
AANG01021475.1/9614-9486   GCUGGAGGACUAA-GAAGGCUGAG-UCUGGUGAAGCAAGACUCUGCUGAUACAAUCCUCCUAGAGAA-CA-GGGUGGGCGAGAGCAGCCCUCACUGG-----AGGACA-CCAC-GGGG-CUGACUGCACGACCCGACACGC
AANN01670216.1/501-630     GGUGGAGGACUAA-GAAGGCUGAG-UCUGAUGAAGCAAGACUCUGCUGAUACAAUCCUCCUAGAGAA-AA-GGGUUUGAGAGAGCAGCUCUUACCGG----GAGAAAG-UCAC-AGGG-CUGACUGUAGUACCCAACAUUC
AALT01070738.1/638-766     UCUGGAGGAUCAA-GAAGGCGGAG-UCUGAUGAAGCAAGACUCGGCUGAUACAAUCCUCCUAGAGAA-AG-GGGUCAGAGAGAGCAGCCCUGCCUGG-----AGCACU-GCAC-AGGG-CUGACUGCACCACCCGACAUUC
AAFR03052106.1/48119-48247 GCUGGAGGACUAA-GAAGGCUGAG-UCUGAUGAAGCUAGACUCUGCUGAUACAAUCCUCCUACAGAA-AA-GGGUUGGAGAGAGCAGUCCCACUUCG-----AGAAUA-GUAA-AGGA-CUGACUGUACUACCCAACAUUA
AAYZ01608759.1/256-126     CCUGGAGGACUAA-GAAGGCCAAG-UCUGAUGAAGCAAGCCUUGGCUGAUACACUCCUCCUAGAAAA-AAAGGGUUGGAGAGAGCAGCCCUUCAUGG-----AGAAGGUCCCA-GGGG-CUGACUGUACUACCCAACAUUC
AAFC03006841.1/13718-13584 ACUGGAGGACUAA-GAAGGCUGAG-UCUGAUGAAGCAAGACUCUGCUGAUACAAUCCUCCUAGAAAA-AAAGGGUUGGAGAGAGCAGCCCUCCGUGUGUUAUAGAAUA-UCAC-AGGG-UUGACUGUAUGACCCGACAUUC
AANU01114943.1/32839-32967 ACUGGAGGACUAA-GGAGGCCAGA-UCUGAUAAGGCAAGAUUUUG-UAAUACGUUGCUCCUAGAAAA-AA-GGGUUGGCAAGAGCAGCCCUCACUGG-----AGACUA-UCAC-AGGGACUGACUGUUCAACCCGACACUC
AAWR02038660.1/76508-76636 GCUGGAGGACUAA-GAAGGCUGAG-UCUGAUGAAGCAAGACUCGGCUGAUACAAUCCUCCUAGAAAA-AG-GGGUUGGAGAGAGCAGCCCUUAUUGG-----AGAGUA-UCAC-AGGG-CUGACUGUACUACCCAACACUC
AAKN02015658.1/41428-41300 ACUGGAGGACUAA-GAAGGCUGAG-UCUGAUGAAGCAAGACUUUGCUGAUACAUUCCUCCUAAAAAA-AG-GGGUUGGAGAGAGCAGCCCAAAUUGG-----AGAACG-UCAC-AGGG-CUGACUGUACUACCCAACAUUC
AAGV020375682.1/3325-3454  ACUGGAGGACUAA-GAAGGCUGAG-UCUGAUGAAGUAAGACUCUGCUGAUACAUUCCUCCUAGAAAAUAA-GGGUUGGAGAGAGUAGCCCUUAUUGG-----AGAAUA-UCAC-AGGG-CUGACUGUACUACCCAACAUUU
FJ915949.1/1-128           -CUGGAGGACUAA-GAAGGCUGAG-UCUGAUGAAGCAAGACUUUGCUGAUACAUUCCUCCUAGAAAA-AA-GGGUUGGAGAGAGCAGCCUUCACUGA-----AGAGUA-UCAC-AGGG-CUGACUGUACUACCCAACACUC
AABR05089070.1/21288-21415 ACUGGAGGACCAA-GAAGGCGGAG-UCUGAUGAAGCAAGACUUUGCUGAUACACUCCUCCUAGACAA-AG-GGGU-GGAGAGAGCAGCCCUUAUUGG-----AGAAAA-CCAC-AGGG-CUCACUGUACUACCCAACAUUU
AAPE02017312.1/35937-35810 GCUGGAGGACU-AAGAAGGCUGAGU-CUGAUGAAGCAAGACUCUGCUGAUACAAUCCUCCUAAAAUA-AA-GGGU-GGAGAGAGCAGCCCUUAUUGG-----AGAAUA-UCAC-AGGG-UUGACUGUACUACCCAACAUUU
AAWZ02029584.1/19863-19736 CAUAGAGGAUUAA-GAAGGCAGAG-CCUGUUGA-GCAGGGCUCUGCUGAUACCAUCCUCUUAGAGAA-AU-GGGGUGGAGAGAGGGGUCCCACUUGC-----AGAGAU-GCAA-AGAC-CUCACUGUUCUAUCCAACAAAA
AAQR03049276.1/452-580     CCUGGAGGACUAA-GAAGGCUGAG-UCUGAUGAAGUAAGAUUUGGCUGAUACAUUCCUCGUAGAGAA-AA-GGGUUGGAGAGAGAAGCCCUUACUGG-----AGAGUG-UCAC-AGGG-CUGACUGUACUACCCAACACAU
AAEX03005332.1/11482-11610 GCUGGAGGACUAA-GAAGGCGGAG-UCUGGUGAAGUAAGACUCUGCUGAUACAAUCCUCCUAGAAAA-CA-GGGUGGGAGAGAGCAGCCCUCGGUGG-----AGAACA-GCAC-AGGG-CUGACUGUACGACCCAACAUGC
AADN03008350.1/25310-25182 ACUGGAGGACUAA-UCAGACUGAG-UCUGAAGA-GUGGGACUCAGUUGACAGUGAUCUCCUAGAAGA-AAAGGGAUGGAGAGAGCAGUCCUAUGUAG-----AAGAAA-GCAA-AGGG-CCCACUGUGCCAUCCAACAGUG
AAGU03010363.1/30003-30129 UCUGGAUGACCAA-GAAGGCAGAA-UCUGAUGAAGCAAGA--CUGCUUAUACAAUUCUCUUAGAAAA-AA-GGAUUGGAGAGAGCAGCCCUUACUGG-----AAAAUA-UCAC-AGGG-UUGCCUGUACUAUCCAAUAUUG
AAGW02000423.1/11522-11651 GCUGGAGGACUAA-GAAGGCUGAG-UCUGAUGAAGCAAGACUCGGCUGAUACACUCCUCCUAGAAAA-AA-GGGUUGGAGAGAGCAGCUCUCCUUGG-----AGAAGA-UCACGGGGG-CUGACUGUACUACCCGACAUUC
#=GC SS_cons               :<<<<<<<<----.---<<<-<<<.<<<_________>>>>>>->>>------->>>>>>->>::::.::.<<<<-------<<<<<<<<<---<<<.....______.>>>-.>>>>.>>>->>----->>>>:::::::
#=GC RF                    aCuGGaGgacUAA.GaAgGCugaG.uCuGAUGAAGcAaGaCucuGCuGAUACaaucCuCCUaGAaAA.AA.GGGuUGGAGAGaGcaGcCCuuauugg.....AGAaua.ccac.aGGg.CugACuGUaCuaCCCAACAuuu
//
