# Supplementary material for: All-at-once RNA folding with 3D motif prediction framed by evolutionary information
Source: Nat Methods. 2025 Oct 3;22(10):2094–106. doi: 10.1038/s41592-025-02833-w (PMC12510878; doi:10.1038/s41592-025-02833-w)
Supplement: Supplementary file 3 — Source code to run CaCoFold-R3D. Data and results. [file 41592_2025_2833_MOESM3_ESM.gz › supplemental_material/data/Rfam.15.0/Rhodo-rpoB]

# STOCKHOLM 1.0
#=GF ID Rhodo-rpoB
#=GF AC RF03074
#=GF DE Rhodo-rpoB RNA
#=GF AU Weinberg Z; 0000-0002-6681-3624
#=GF GA 33.6
#=GF NC 32.9
#=GF TC 33.7
#=GF SE Weinberg Z
#=GF SS Published; PMID:28977401;
#=GF TP Cis-reg;
#=GF BM cmbuild -F CM SEED
#=GF CB cmcalibrate --mpi CM
#=GF SM cmsearch --cpu 4 --verbose --nohmmonly -T 30.84 -Z 2958934 CM SEQDB
#=GF DR SO; 0005836; regulatory_region;
#=GF RN [1]
#=GF RM 28977401
#=GF RT Detection of 224 candidate structured RNAs by comparative analysis of
#=GF RT specific subsets of intergenic regions.
#=GF RA Weinberg Z, Lunse CE, Corbino KA, Ames TD, Nelson JW, Roth A, Perkins KR,
#=GF RA Sherlock ME, Breaker RR
#=GF RL Nucleic Acids Res. 2017;45:10811-10823.
#=GF CC Rhodobacterales (Alphaproteobacteria). Downstream gene
#=GF WK Rhodo-rpoB_RNA_motif
#=GF SQ 261

URS0000D6A30D_12908/1-87   --UU-CG-GGAG-CUAAA--GGU--GGCAC--UUU-AGC-AAGAAUAGGA--------UGAACUUUGUUUCAUGUGGCCGAUUAGG-UUG-UGAUG--CCC-G-CACAA--A-CUAU
URS0000D6A30D_1007109/1-87 --UU-CG-GGAG-CUAAA--GGU--GGCAC--UUU-AGC-AAGAAUAGGA--------UGAACUUUGUUUCAUGUGGCCGAUUAGG-UUG-UGAUG--CCC-G-CACAA--A-CUAU
URS0000D6A30D_367336/1-87  --UU-CG-GGAG-CUAAA--GGU--GGCAC--UUU-AGC-AAGAAUAGGA--------UGAACUUUGUUUCAUGUGGCCGAUUAGG-UUG-UGAUG--CCC-G-CACAA--A-CUAU
URS0000D6CADF_391593/1-89  GUUU-CG-GGAG-AGGUG-U-UU--GGGAUA-CAC-CUC-AGGUAUUGAAAU----------GACCCUACCGUAAAUCGGACGCGU-UUU-GGUAU--CCC-AGCCAAAG---CGCG
URS0000D661B3_12908/1-94   GUUU-CG-GGCG-AGGGA-UCUUU-GGGAGG-UCU-CUC-UGGUAUGGAAGC---------GGAAACUGUUCCGAUCUGGCACUGC-UCC-GGACG--CCCAAACCGGUG-G-CCGU
URS0000D6B1BA_12908/1-94   GUUU-CG-GGCG-AGGGA-UCUUU-GGGAGG-UCU-CUC-UGGUAUGGAAGC---------GGAAACUGUUCCGAUCUGGCACUGC-UCC-GGACA--CCCAAACCGGUG-G-CCGU
URS0000D6A38B_12908/1-94   GUUU-CG-GGCG-AGGGA-UCUUU-GGGAGG-UCU-CUC-UGGUAUGGAAAC---------GAAAACUGUCCCGAUCUGGCACUGC-CGC-GGACG--CCCAAACCGUGU-G-UUGU
URS0000D659C5_12908/1-94   GUUU-CG-GGCG-AGGGA-UCUUU-GGGAGG-UCU-CUC-UGGUAUGGAAAC----------GAAAACUGUCCCGAUCAGGCGCUGAUCC-GGAGG--CCCAACCCGGCGUC-AGC-
URS0000D6A9D7_12908/1-92   UACC-CG-GGAG-UGUGU-A-AUU-GGGAAU-ACA-CAC-AGGCAUUGGGU---------UAACUACCUUUAUCCAAAGGGUGGGU-UGU-CUUUC--CCC-GA-GGCACCA-CUUU
URS0000D670C4_12908/1-93   CAGA-CG-GAAG-CGAGC-CCCU--GGGAAG-GCA-CGC-AAGAAUUGUCUG-------GCUCUUUUCGUUUCGCAAGCGGCAUGA-CGU-GGCGC--CCC-AACCACG--C-CGUG
URS0000D6AE9B_12908/1-89   GGAA-CG-GGAC-GGGGC-CUUU--GGGCAG-GCC-CUG-AUGAAUGGUUCC-------------GGCCCCCCUGUUUGGUGGCGGCCAG-CGAGA--CCC-GGCGCAGG-C-GGCC
URS0000D67D95_12908/1-93   CGGU-CG-GGCG-UGCAC-C-CUU-GGGACG-GUG-CAC-AGGUAUAGACCG--------GUCCUAAUGCCCGAUGACGAGCGGUG-UGU-UCACC--CCC-AGGGACAC-C-CCCG
URS0000D686A8_398580/1-91  GGUU-CG-GGCG-CGCGC-CAGU--GGGACG-GUG-CGC-AGGUAUAGGACC----------GGUCGUCAUCCGACCCGGCGCUGCC-GG-CCUUCU-CCC-GGGGCC-A-G-CGGC
URS0000D69FE1_12908/1-89   GGAU-CG-GGCG-GA-AC-CGGU--GGGCCG-GUA-UCC-GAGAAUAGAUCC----------GAAUUGCUUUGUUUUGCGAUACGC-CCU-UGUUG--CCC-AGCUUGG--A-CGUA
URS0000D6C8A1_12908/1-88   GGUU-CG-GGUG-CGUGA-U-UU--GGGAUG-UCA-CGC-AAGAAUAGGACC--------AGACCCCCACUGGUGAGCAGACCAGC---C-CGGUC--CCC-GACGGU---G-CUGC
URS0000D66AFB_12908/1-91   GGUU-CG-GGAG-CCAAA-G--UC-GGGAAC-UUU-GGC-AGGAAUAGAACC---------UAAAACGUGUUUCGUUGGCUAUGAG-CGU-CGGUG--CCC-GACGACUG-U-UCAU
URS0000D683B0_12908/1-91   GGUU-CG-GGAG-CUAAA-G--UC-GGGAAC-UUU-GGC-AAGAAUAGAACC---------UAAAGCGUGUUUCGUUGGCUUUAAA-CGU-CGGUG--CCC-GACGACAG-U-UUAA
URS0000D6C3F4_12908/1-91   GGUU-CG-GGAG-CUAAA-G--UC-GGGAAC-UUU-GGC-AAGAAUAGAACC---------UAAAGCGUGUUUCGUUGGCUUUAAA-CGU-CGAUG--CCC-GACGACAG-U-UUAA
URS0000D67977_12908/1-89   GCUU-CG-GGCG-GAGUG-CUGU--GGCAGG-CAC-UCC-AGGAAUGGAAGC------------GAACAGACCGUAACGUGACGGC-CUC-CGUCUG-CCC-GCCGGAC--G-CCGC
URS0000D6B663_1231392/1-92 GCAU-CG-GGCG-GGGCG-UUCU--GGGAUG-CGC-CCC-UCGGAUGGAUGC-----------GAUCCGACCUCUACAGGGGAUGCCCGC-CGUCGA-CCC-AACGGCCG-G-CAGC
URS0000D692C8_12908/1-91   CUGA-CG-GGAG-GGCAG-CGGU--GGGACG-CUG-UCC-AGGUAUAGUCAG---------GUUUCCGCUGGUUUCUUGGGUGUGU-CGC-CGGG---CCC-GACGGCUG-A-UGCG
URS0000D68656_12908/1-91   CUGA-CG-GGAG-GGCAG-CGGU--GGGACG-CUG-UCC-AGGUAUAGUCAG---------GUUUCCGCUGGUUUCUUGGGUGUGU-CGC-CGGG---CCC-GACGGCUG-A-UGCN
URS0000D67963_391624/1-92  UGGU-CG-GAAG-GGAUG-CGGU--GGGACG-CAU-UCC-AAGAAUUGACCC---------GGAUUUUCCGCUCUUAUGGGCGCGC-ACC-ACGGC--CCC-G-GUGGUU-GAUGCG
URS0000D6BCBB_12908/1-92   UGGU-CG-GAAG-GGAUG-CAGU--GGGACG-CAU-UCC-AAGAAUUGACCC---------GGAUUUUCCGCUCUUAUGGGCGCGC-ACC-ACGGC--CCC-G-GUGGUU-GAUGCG
URS0000D66F9B_391589/1-91  GGGU-CG-GAAG-AGGUG-CGGU--GGGACG-UGU-CUC-AAGAAUUGACCA---------GGAUUUACCGCUCUUAUGGGCGCGC-AUC-ACGGC--CCC-G-GUGAUG-G-CGUG
URS0000D66D3B_12908/1-91   UGGU-CG-GAAG-AGGUA-CGGU--GGGACG-UGC-CUC-AAGAAUUGAUCA---------GGAUUUACCGCUCUUAUGGGCGCGC-AUC-ACGGC--CCC-G-GUGAUG-G-CGAG
URS0000D66D3B_314267/1-91  UGGU-CG-GAAG-AGGUA-CGGU--GGGACG-UGC-CUC-AAGAAUUGAUCA---------GGAUUUACCGCUCUUAUGGGCGCGC-AUC-ACGGC--CCC-G-GUGAUG-G-CGAG
URS0000D66D3B_52598/1-91   UGGU-CG-GAAG-AGGUA-CGGU--GGGACG-UGC-CUC-AAGAAUUGAUCA---------GGAUUUACCGCUCUUAUGGGCGCGC-AUC-ACGGC--CCC-G-GUGAUG-G-CGAG
URS0000D6984F_12908/1-91   AGGU-CG-GAAG-AGGUA-CGGU--GGGACG-UGC-CUC-AAGAAUUGAUCA---------GGAUUUACCGCUCUUAUGGGCGCGC-AUC-ACGGC--CCC-G-GUGAUG-G-CGUG
URS0000D6760B_12908/1-91   GGGU-CG-GAAG-AAGUA-CGGU--GGGACG-UGC-UUC-AAGAAUUGACCA---------GGAUUUACCGCUCUUAUGGGCGCGC-AUC-ACGGC--CCC-G-GUGAUG-G-CGUG
URS0000D6584F_633131/1-95  UGGU-CG-GGAG-GUGCC-C-UUU-GGGACG-GGC-ACC-ACGAAUUGGCCG-----AAACUGAUAUCCGUUCUCAGAUGAGAGAA-UGC-CGAGA--CCC-ACCGGCG--U-UCUG
URS0000D6D1A6_12908/1-95   GGGU-CG-AGGG-UCGCG-C-UU--GGGUCG-CGC-GAC-GAGAAUGGACCC------CGGACAGUGCCGUCUCGUAUGGUCGCCCGUGC-AGCCA--CCC-AACUGCACC--GGCA
URS0000D6C106_12908/1-91   CCGU-CG-GGAG-GCCUU-UGGU--GGGACA-AAG-GUC-ACGUAUGGACGG---------CACGCCCCCAGUCAUAAGCAGACCA-CUU-UGCAG--CCCAGGCAACG--U-GAU-
URS0000D67215_12908/1-93   CGGUUCG-AGAG-CAAGC-CAAU--GGGA-G-GUU-UGC-GAGAAUAGACCA---------UGAUCCAGUUGCGUGUGCGGCGCAU-AGC-UGUGGC-CCC-GACAGCCA-A-UGUG
URS0000D67227_12908/1-93   CGGUUCG-AGAG-CAAGC-CAAU--GGGA-G-GUU-UGC-GAGAAUAGACCA---------UGAUCCAGUUGCGUGUGCGAUGCAU-UGC-UGUGAC-CCC-GACAGCCA-A-UGUG
URS0000D6B7C2_12908/1-97   CGGUACG-AGAG-CAGGG-CCGAU-GGGAGG-CCCUUGC-GAGAAUAGACCA--------UGAUCCGGUUCGCGUGUGCGGCGUAU-UGC-UGUGGC-CCC-GACAGCCA-A-UGCA
URS0000D6ACE9_12908/1-91   AGGU-CG-GGAG-CUGCA-CAGU--GGGAUG-UGU-GGC-AAGAAUAGACCU-------CUCUAUCGCUGUCUCGUAGGGAUUAGC--GC-CGUGG--CCC-GACGGU---G-CUCG
URS0000D69C76_1169855/1-96 UGAU-CG-AGUG-GUCUG-CGGU--GGGACG-CGG-ACC-GAGAAUGGAUCA------ACGGACCCCACGCCGUCACUGACGAGGCGCAC-CGUAG--CCC-GACGGCGC-G-UUUC
URS0000D6AC6E_12908/1-92   GGAU-CG-GGAG--UCGC-CGGU--GGGACG-GCG-A---ACGGAUUGAUCC-------CCCACGUCUGUGAUCUUGCGAGCUCUC-CGC-CGAGGC-CCC-GGCGGCGA-G-AGGG
URS0000D68E3B_290400/1-92  GGGU-CG-UGC--UUUGC-CGGU--GGGACG-GCA-GA---CAGAUGGACCC-------GUCACGUCUGUAUUCUUGCGAGCGCUC-CGC-CGAGGU-CCC-GGCGGCGA-G-GGUG
URS0000D658FD_12908/1-92   GGAU-CG-GGA--UUUGC-CGGU--GGGACG-GCA-GA---CAGAUUGAUCC-------GUCACGUCUUGUUUCAUGGUGCUGCUC-ACC-CGAGGC-CCC-GGCGGUGA-G-AGCG
URS0000D69687_12908/1-92   AAG--CG-GGAG-CGUGU-CGGU--GGGACG-AUA-CGC-AGGUAUUGGCUU--------GGUUUUCCUGUCUCAAAAGGGCCGCG-CAC-CGAUG--CCC-GACGGUGU-A-GCGA
URS0000D68412_12908/1-95   UGAU-CG-AGUG-CCGCA-CUGU--GGGACG-UGU-GGC-GAGAAUGGAUCA-----GAUAACUCUGUCGUCUCGACAGGGCGCUA-AGC-GGGGA--CCC-AACCGUU--U-UGUG
URS0000D67DC1_12908/1-96   UGAU-CG-AGUG-CCGCA-CUGU--GGGACG-UGU-GGC-GAGAAUGGAUCG-----UAUAAGUCUGUCGUCUCGACAGGGCGCUA-AGC-GGAGG--CCC-GACCGCU--UAUGUG
URS0000D67DC1_314270/1-96  UGAU-CG-AGUG-CCGCA-CUGU--GGGACG-UGU-GGC-GAGAAUGGAUCG-----UAUAAGUCUGUCGUCUCGACAGGGCGCUA-AGC-GGAGG--CCC-GACCGCU--UAUGUG
URS0000D6AED5_12908/1-96   GGGU-CG-AGCG-GCGGC-CAGU--GGGACG-GCC-GCC-ACGGAUGGACCC---ACCGACGAAGUCCGCUCUCACGGAGAGCUGC--CC-CGCGCC-CCC-GGCGGA---G-CAGC
URS0000D67B51_12908/1-91   AGGU-CG-GGAG-GUGCC-CUGU--GGGACG-GAC-AUC-AUGAAUAGACCG---------AAUCGUAUCAUCUCGUAGGGAUAGG-CAC-CGUGG--CCC-GACGGUG--A-CUGU
URS0000D6CC7F_12908/1-96   GAAC-CG-GGAG-ACUUU-CUAAC-GGGAAG-AAA-GUC-AAGAAUAGGUUU------UCGCAGUUCCUCUCUCGUGUGGGAAUAC-AUC-UGGAA--CCC-GACAGAUU-G-UAUU
URS0000D6ACE0_12908/1-96   GAAC-CG-GGAG-ACUUU-CUAAC-GGGAAG-AAA-GUC-AAGAAUAGGUUU------UCGUAGUUCCUCUCUCGUGUGGGAAUAC-AUC-UGGAA--CCC-GACAGAUU-G-UAUU
URS0000D66313_12908/1-96   GAAC-CG-GGAG-ACUUU-CUAAC-GGGAAG-AAA-GUC-AAGAAUAGGUUU------UCGUAGUUCCUCUCUCGUGUGGGAAUGC-AUC-UGGAA--CCC-GACAGAUU-G-UAUU
URS0000D6AB3B_12908/1-96   AACC-CG-GGAG-ACUUU-CUAAC-GGGAAG-AAA-GUC-AAGAAUAGGUUU------UCGUAGUUCCUCUCUCGUGUGGGAAUAC-AUC-UGGAA--CCC-GACAGAUU-G-UAUU
URS0000D6B8B8_12908/1-96   AGAC-CG-GGAG-ACUUU-CUAAC-GGGAAG-AAA-GUC-AAGAAUAGGUUU------UCAUUAUUCCACUCUCGUGUGGGAAUGC-AUU-UGGUA--CCC-GACAGAUU-G-CAUU
URS0000D6B94A_12908/1-95   -AAC-CG-GGAG-ACUUU-CUAAC-GGGAAG-AAA-GUC-AAGAAUAGGUCU------UCAUAGUUCCGCUCUCGUGUGGGAAUGU-AAC-UGGUA--CCC-GACAGAUU-G-CAUU
URS0000D6AA34_12908/1-96   AAAC-CG-GGAG-ACUUU-CUAAC-GGGAAG-AAG-GUC-AAGAAUAGGUUU------UCAUAGUUCCGCUCUCGUGUGGGAAUGU-AAC-UGGUA--CCC-GACAGAUU-G-CAUU
URS0000D65CBC_12908/1-96   AAAC-CG-GGAG-ACUUU-CUAAC-GGGAAG-AAA-GUC-AAGAAUAGGUUU------UCAUAGUUCCGCUCUCGUGUGGGAAUGC-AAC-UGGUA--CCC-GACAGAUU-G-CAUU
URS0000D6A76F_12908/1-96   AAAC-CG-GGAG-ACUUU-CUAAC-GGGAAG-AAA-GUC-AAGAAUAGGUUU------UCAUAGUUCCGCUCUCGUGUGGUAAUGU-AAC-UGGUA--CCC-GACAGAUU-G-CAUU
URS0000D680C5_12908/1-96   AAGC-CG-GGAG-ACUUU-CUAAC-GGGAAG-AAA-GUC-AAGAAUAGGUUU------UCAUAGUUCCGCUCUCGUGUGGGAAUGU-AAC-UGGUA--CCC-GACAGAUU-G-CAUU
URS0000D65D54_12908/1-96   AAAC-CG-GGAG-ACUUU-CUAAC-GGGAAG-AAA-GUC-AAGAAUAGGUUU------UCAUAGUUCCGCUCUCGUGUGGGAAUGU-AAC-UGGUA--CCC-GACAGAUU-G-CAUU
URS0000D6B7D8_12908/1-96   AAAC-CG-GGAG-ACUUU-CUAUC-GGGAAG-AAA-GUC-AAGAAUAGGUUU------UCAUAGUUCCGCUCUCGUGUGGGAAUGU-AAC-UGGUA--CCC-GACAGAUU-G-CAUU
URS0000D6BB17_12908/1-96   CAAC-CG-GGAG-ACUUU-CUAAC-GGGAAG-AAA-GUC-GGGAAUUGGUUU------UCAUAGUUCUGCUCUCGUGUGGGAAUGU-AAC-UGGUA--CCC-GACAGAUU-G-CAUU
URS0000D6864B_12908/1-96   AGAC-CG-GGAG-ACUUU-CUAAC-GGGAAG-AAA-GUC-AAGAAUAGGUUU------UCGGAGAUCCUCUCUCGUGUGGGAAUAC-GUC-UGAUA--CCC-GACAGAUA-G-UAUU
URS0000D6906A_12908/1-96   AGAC-CG-GGAG-ACUUU-CUAAC-GGGAAG-AAA-GUC-AAGAAUAGGUUU------UCGGAGAUCCUUUCUCGUAUGGGAAUAC-AUC-UGAUA--CCC-GACAGAUU-G-UAUU
URS0000D6AEAC_12908/1-95   GGGU-CG-GAGG-GCGGC-CAGU--GGGACG-GCC-GCC-UCGGAUGGACCC-------CUCGACGUCCGCUCUCAUGGGGGAAGG-CGC-CGCGGC-CCC-GGCGGCGC-C-CGCC
URS0000D69790_12908/1-93   AGGU-CG-GGAG-GCCCC-CGGU--GGGACG-GGC-GCC-AGGAAUUGACCG--------AAACGAUCCGCUCUCACGCGGGGUCC-GGC-CGUCG--CCC-AACGGCUA-G-GACC
URS0000D6BE01_12908/1-94   AGGU-CG-GGAG-GCACC-CGGU--GGGACG-GGG-GCC-AGGAAUUGACCG--------AAACGAUCCGCUCUCACGCGGGGUCCGCGC-CGCCG--CCC-CACGGCCC-G-GACC
URS0000D67CD7_12908/1-96   GGAU-CG-AGCG-GCAGC-CGGU--GGGACG-GCG-GCC-AGGAAUGGAUCU-------CGUGUCGGCUCUUCUCGGGUGAGGUCCGCGC-CGUGGC-CCC-GGCGGCGC-G-CACC
URS0000D6B8BB_12908/1-94   GGAA-CG-GGCG-CGCAC-CAUU--GGGCCG-GUG-CGC-AGGAAUUGUCCC--------CUCCGUCUUGUGUCAGAGUGUGCAGG-CGC-CGAGGC-CCC-GGCGGCGC-C-CUGC
URS0000D6BB15_12908/1-97   AGAU-CG-AGUG-ACGCG-CGGU--GGGACG-UGC-GCC-GAGAAUGGAUCC-----GUUUCACGCCGUCACUGACGAGAAUGCGC-CGU-UGCAGC-CCC-GGCACUGC-G-CGCG
URS0000D686FA_12908/1-92   GGUU-CG-GGCG-CCCCC-C-CUU-GGGACG-GGG-GGC-AUGAAUGGGACC---------GAUCCGCCCCUUCGCAUGCGGCGCU-GCG-CGUUC--CCC-GACGCGC--AUGCAC
URS0000D69408_12908/1-92   UGAU-CG-GGCG-UCACC-C-UU--GGGCGG-GAU-GAC-UAGAAUAGAUCG---------AACACUCUGUCUCAAUGGGGCGUGU-CGC-CGUGAC-CCC-AACGGUGG-A-UACG
URS0000D6A669_388401/1-90  UGAU-CG-GGCG-UCACC-C-UU--GGGCGG-GAU-GAC-UAGAAUAGAUCG----------AACACUCUGUCUCAAUGGGCGUGU-CGC-CGUGA--CCC-AACGGUGG-A-UACG
URS0000D670E2_12908/1-87   UGAU-CG--GCG-UCA---CCUU--GGCGGGA--U-GAC-UAGAAUAGAUCG----------AACACUCUGUCUCAAUGGGCGUGU-CGC-CGUGA--CCC-AACGGUGG-A-UACG
URS0000D67E17_12908/1-95   UGGU-CG-UGUG-GCCGC-CGGC--GGGACG-GCG-GCC-CG-GAUUGACCA-------GGAUCUACCCGUUCUCAUAGGCCCCGCGCGC-CGUAUC-CCC-GGCGGUGC-G-CGCG
URS0000D68DB2_314256/1-96  GGGU-CG-GGAG-GCAGC-CGGU--GGGACG-GCA-GCC-AGGUAUUGACCC------CGUGACAACCCAUCUCGGAUGAGGAUCC-CGC-CGUGG--CCC-AGCGGCAGAG-UGUC
URS0000D697E2_12908/1-94   GGAU-CG-GGAG-GCUUC-CGGU--GGGACG-GAA-GCC-AGGAAUAGACCG------GAACUUAUCCGCUCUCAGACGGGCGCUG-UGC-CGCAG--CCC-AACGGCAU-G-GAC-
URS0000D6AAC0_766499/1-95  GGAU-CG-AGAG-ACCCA-C-UUU-GGGACG-UGG-GUC-GAGCAUGGAUCA------GAUGAAUUGCCAUCUCGGAUGGAUGCAC-GGC-CGGCG--CCC-ACCGGCCU-G-UGUU
URS0000D6B840_252305/1-94  GGAU-CG-GGAG-GCCAU-CGGUC-GGGA-G-AUG-GUC-GAGCAUGGAUCC-------GAACCCCCUGUUUCGAAAAGGGCGCAG-UGC-CGGGG--CCC-GGCGGCA--CGUGUU
URS0000D65846_880591/1-91  AGGU-CG-GGAG-GCAGC-C-CUU-GGGAAG-GCU-GCC-AUGAAUAGACCU---------GAACCCCCAUUUCUCCAUGGGCGCG-CGC-CGAUG--CCC-GACGGCC--C-GCUU
URS0000D6C18F_1266998/1-92 GGCU-CG-GGAG-CCGUG-CGGU--GGGACG-CAU-GGC-ACGAAUGGAGCC----------UCACCCCUACAUUCGUAGGCCCGUUCCG-GGGGC--CCC-GACCCGGA-A-CGCG
URS0000D6A967_12908/1-92   AGGU-CG-GGAG--CCCC-C-UUU-GGGUCG-GGG-G-C-AGGAAUAGACCG--------AACCCCUCUGUUUCGUCAGGGCACAGCCGC-CGGCA--CCC-AACGGUGA-U-UGUC
URS0000D6C31B_1208323/1-92 CGGU-CG-GGA--GCCCC-C-UUU-GGGACG-GGG-GC--AGGAAUAGACCG--------AACAUCUCUGUUUCGUCAGGGCACUUCCAC-CGGCG--CCC-ACCGGAGGC--UGUG
URS0000D65E4F_12908/1-93   GGUU-CG-GGAG-CCGCG-CGGU--GGGACG-UGC-GGC-ACGAAUGGAACC---------UCAUCCCUGCAUUCGUAGGCCGCGCCUCG-GGGGC--CCC-GACCCGUU-G-CGCG
URS0000D6CDEF_12908/1-93   AAGU-CG-GGAG-GCUGC-CUGU--GGGAAG-GUG-GCU-ACGAAUAGACUU--------GAGCCCAUCAUCUCAAAGGGGCAGCG-CAC-CGUAG--CCC-GACGGUGUGCAUC--
URS0000D6CA6E_12908/1-93   AAGU-CG-GGAG-GCUGC-CUGU--GGGANG-GUG-GCU-ACGAAUAGACUU--------GAGCCCAUCAUCUCAAAGGGGCAGCG-CAC-CGUAG--CCC-GACGGUGUGCAUC--
URS0000D6A6DE_12908/1-92   AUAU-CG-GGAG-GCAGC-CGGU--GGGACG-GAU-GCC-ACGAAUGGAUAU---------CAAGCCCCCUGUCAUAUGGGUGGUU-CAG-UGCGGC-CCC-GGCGCUGA-A-ACA-
URS0000D67F24_12908/1-90   AUGU-CG-GGAG-GC-GC-CGGU--GGGACG-GUU-GCC-ACGAAUAGACAU---------GAAACCCCCUGUCAAAUGGAGUGCC-GC--CGCGG--CCCGGGCG-AGU-G-GUAC
URS0000D68F63_12908/1-91   AUGU-CG-GGAG-GC-GC-CGGU--GGGACG-GUU-GCC-ACGAAUAGACAU---------GAAGCCCCCUGUCAAAUGGGUGUUG-UUC-CACGG--CCCGGGUGGAU--C-AGCA
URS0000D68583_12908/1-91   UUGU-CG-GGAG-GC-GC-CGGU--GGGACG-GUU-GCC-ACGAAUAGACAU---------GAAACCCCCUGUCAAAUGGGUGUAU-UUU-CGCGG--CCCGGGCGAAG--G-UACA
URS0000D6A805_12908/1-92   AUGU-CG-GGAG-GC-AC-CGGU--GGGACG-GUC-GCC-ACGAAUAGACAU--------GAAACCCCCUGUCAAAAUGGGUGUUG-UUC-CGCGG--CCCGGGCGGAA--C-AGCA
URS0000D6642F_12908/1-93   AAGU-CG-GGAG-GCGGC-CGGU--GGGACG-GCA-GCC-ACGAAUAGACUU---------GAAACCCCUCGUCAAAUGGACGUGG-CAG-CGCAG--CCCGGGCGCUGU-U-CGUU
URS0000D6828A_314232/1-93  AAGU-CG-GGAG-GCAGC-CGGU--GGGACG-GCA-GCC-ACGAAUAGACUU---------GAAACCCCCGGUCAAAUGGAUGUGG-CGG-CGCAG--CCCGGGCGCCG--CACGUU
URS0000D6828A_1122181/1-93 AAGU-CG-GGAG-GCAGC-CGGU--GGGACG-GCA-GCC-ACGAAUAGACUU---------GAAACCCCCGGUCAAAUGGAUGUGG-CGG-CGCAG--CCCGGGCGCCG--CACGUU
URS0000D686FC_12908/1-92   AAGU-CG-GGAG-GGUGC-CGGU--GGGACG-GCA-GCC-ACGAAUAGACUU---------GGGACCUCCGGUCAAAUGGGUGAAG-CAU-CGCGG--CCCAGGCGGUGUGG-AA--
URS0000D695F1_12908/1-93   U-GU-CG-AGAG-GCCGU-C-AUU-GGGACG-AGG-GCC-AAGAAUGGACCG--------UGAUCUGUUAUCUCGGAGGGAUGUGG-UGC-UGGAAC-CCC-GACAGCAG-G-CACA
URS0000D6C0C7_12908/1-94   GUGU-CG-AGAG-GCCGU-C-AUU-GGGACG-ACG-GCC-AAGAAUGGACCG--------UAAUCUGUUAUCUCGGAGGGAUGUGG-UGC-UGGAAC-CCC-GACAGCAG-G-CACA
URS0000D6824C_12908/1-94   GUGU-CG-AGAG-GCCGU-C-AUU-GGGACG-AGG-GCC-AAGAAUGGACCG--------UAAUCUGUUAUCUCGGAGGGAUGUGG-UGC-UGGAAC-CCC-GACAGCAG-G-CACA
URS0000D6827A_12908/1-93   GGUU-CG-GGCG-CGGGU-CGGU--GGGACG-AUC-CGC-AGGAAUGGAACC---------CGCCUCGUUUCGCUCGGGAUGGAUCAGGC-CGCAG--CCC-GGCGGCCC-G-ACCU
URS0000D6D2E8_1101189/1-92 GGUU-CG-GGAG-CGGCG-CGGU--GGGACG-CGC-GGC-ACGAAUUGGACC---------CCGCCCCUCAUUCGCCGCCUCGCGCCGGU-CGGGC--CCC-GACGACCG--CCGC-
URS0000D66672_318586/1-93  GGUU-CG-GGAG-CCUCG-CGGU--GGGACG-CGC-GGC-ACGAAUGGAACC---------CCGCCCCUCAUUCGCCGCCUUGCGUCGCC-CGGGC--CCC-GACGGUCUG--CGCA
URS0000D69B7D_1367847/1-91 GGUU-CG-GGAG-CUUCG-CGGU--GGGACG-CGG-GGC-ACGAAUGGGACC---------UCGCCCCUCAUUCGCCUCUUGCGCC-GGU-CGGGC--CCC-GACGGUC--G-GUGU
URS0000D6750C_12908/1-90   GGGU-CG-GGCG-GGCGC-CGGU--GGGACG-GCGCUCC-GCGGAUGGGCCC------CGACGGUCCCUCUUUCUGGUGCGGACGC-----CGCGG--CCC-GGCG---A-G-CGUC
URS0000D6D31E_412597/1-90  GGUU-CG-GGAG-UCGUG-CGGU--GGGACG-CAC-GGC-ACGAAUUGAACC--------CCGCCCUCAUUCGCCGCCUUGUGCAG--UC-CGGGC--CCC-GACGGC---C-UGCG
URS0000D6942B_12908/1-91   CGAU-CG-GGAG-GCUGC-CUGU--GGGAAG-GUG-GCC-AGGUAUGGAUCG---------GAUCCCCCCGCGUUCAAGGGCGCGC-GAC-CGUAG--CCC-GACGGUC--G-UGCA
URS0000D67173_12908/1-93   GGUU-CG-GGAG-CCUCC-CACU--GGGACG-GGG-GGC-AUGAAUGGAACC---------AACGCCCAAUCGCCACUCGGCGCGCGCAC-GGCCC--CCC-AACUGGGC-G-CGCU
URS0000D6900E_12908/1-92   GGCU-CG-GGCG-CGAUC-CGGU--GGGACG-GAU-CGC-AGGAAUGGAGCC---------CCCCCGUUUCGCAAAGGGCAUGUGCCUGC-CGAGG--CCC-GGCGGCAG-G-CGC-
URS0000D6596E_12908/1-91   GGCU-CG-GGAG-CGGUC-CUAC--GGGACG-GAC-CGC-AUGAAUAGAGCC---------UUCCCCUCCUUCGCCAGCGGCGAAU-GAC-UGCGA--CCC-GACGGUC--A-UUUG
URS0000D6C729_12908/1-92   GAUU-CG-GGCG--CGGC-CGGU--GGGACG-GCC-G-C-AGGAAUGGAACC------CGACGGCCUGUUUUCGUGAGCGGCCCGC-CGC-CCGGC--CCC-G-GGGCGU-G-CGCG
URS0000D662CC_12908/1-94   GGUU-CG-GGAG-CCGAU-CGGU--GGGACG-GUC-GGC-AUGAAUGGAACC-------UCACCCCCUGUUUUGUGAGCGGUGGUG-UGC-CGGUG--CCC-GACGGUCG-C-ACAU
URS0000D6B734_12908/1-96   GGCU-CG-GGCG-CGGAC-CGGU--GGGACG-GUC-CGC-AGGAAUGGAGCC----CGCUGACAUCCGUUUCGCUUGCGGCAGCGC-GGC-C-GAG--CCC-GAAGGCAC-G-CGCG
URS0000D6A0D1_12908/1-96   GGCU-CG-GGCG-CGGAC-CGGU--GGGACG-GUC-CGC-AGGAAUGGAGCC-----UACUAUUUCCGUUUCGCUUGCGGCAGCGC-GGC-CGAGG--CCC-GAAGGCAC-G-CGCG
URS0000D67EEE_12908/1-96   GGCU-CG-GGCG-CGGAU-CGGU--GGGACG-GUC-CGC-AGGAAUGGAGUC-----CGCUAUUUCCGUUUCGCUUGCGGCAGCGC-GGC-CGAGG--CCC-GAAGGCAC-G-CGCG
URS0000D6B8E4_12908/1-96   GGCU-CG-GGCG-CGGAU-CGGU--GGGACG-GUC-UGC-AGGAAUGGAGCC-----CGCUUUUUCCGUUUCGCUUGCGGCAGCGC-GGC-CGAGG--CCC-GAAGGCAC-G-UGCG
URS0000D65CA7_12908/1-96   GGCU-CG-GGCG-CGGAC-CUAU--GGGUGG-GUC-CGC-AGGAAUGGAGCC-----CGCUAUUUCCGUUUCGCUUGCGGCAGCGC-GGC-CGAGG--CCC-GACGGCAC-G-CGCG
URS0000D67C89_12908/1-96   GGCU-CG-GGCG-CGGAC-CUUU--GGGUGG-GUC-CGC-AGGAAUGGGGCC-----CGCUGAGUCCGUUUCGCUUGCGGCAGCGC-GGU-CGAGG--CCC-GACGGCAC-G-CGCG
URS0000D6A6A8_12908/1-96   GGCU-CG-GGAG-CAGAC-CGGU--GGGACG-GUC-CGC-AGGAAUUGAGCC-----CAGCACUUCUGUUUCGCAAGCGGCAGCAC-GUC-CGAGG--CCC-GUCGGCAC-G-CGCG
URS0000D675A5_12908/1-95   GGCU-CG-GGCG-CAGGC-CGGU--GGGACG-GUC-UGC-AAGAAUGGAGCU------CGCGCUUCUGUUUCGCAAGCGGCGGCAC-GGC-CGAGG--CCC-CACGGCAC-G-CGCG
URS0000D65E25_12908/1-101  GGGU-CG-GGAG-GCUGC-CGGU--GGGACG-GCG-GCC-ACGGAUGGACCCCAGGGGCGAUAGUCCCGGUUCUCCAUGGGCGCGC-CGC-CGAAG--CCC-GACGGCCG-G-CGCA
URS0000D6B497_371731/1-92  GGUU-CG-GGAG-CAGAC-CGGU--GGGACG-GGC-UGC-AUGUAUGGAACC--------UGCCCCCGGUUUCGCAAGCGGCGAUG-CCC-CGUGAC-CCC-GACGGUG--CG--CG
URS0000D686F0_12908/1-92   GGCU-CG-GGAG-UCGAC-CGGU--GGGACG-GUU-GGC-AGGAAUGGAGCC---------UCACCCCGUUUCGCAAACGGUGCGC-GGC-CGGAG--CCC-GACGGCGC-G-CGCA
URS0000D68D0D_12908/1-92   GGCU-CG-GGCG-CAGAC-CGGU--GGGACG-GUC-UGC-AGGAAUGGAGCC---------CCACCCCGUUUCGCACGUCACGCGC-GGC-CGAAG--CCC-GGCGGUCC-G-CGCG
URS0000D6B2C8_12908/1-92   GGCU-CG-GGCG-CAGGC-CGGU--GGGACG-GUC-UGC-AGGAAUUGAGCC---------CCACCCCGUUUCGCACGUCACGCGC-GGC-CGAGG--CCC-GGCGGUCC-G-CGCG
URS0000D6C99B_12908/1-95   GGCU-CG-GGAG-CAGGC-CGGU--GGGACG-GUC-UGC-AGGCAUGGAGCC--------CGCCCCAAUCUUCGCAAGCGGCGCCC-GGC-CGUGGC-CCCCGACGGCCC-G-AGCG
URS0000D6D308_12908/1-95   GGCU-CG-GGAG-UGGAC-CUGU--GGGAGG-GUC-CGC-AUGAAUGGAGCC-------ACACCCCCCGUUUCGCAAGCGGCGCGG-CGCCUGAUG--CCC-GACAGCGCGCCCG--
URS0000D6C314_12908/1-92   GGCU-CG-GGAG-UGGAC-CUGU--GGGAGG-GUU-CGC-AUGAAUUGGGCC---------AAACCCUGUUUCGCAAGCGGCGCGG-UGCCAGAUG--CCC-AACUGCG--C-CGCC
URS0000D68C3B_12908/1-92   GGCC-CG-GGAG-CGCGC-CUGU--GGGAUG-GCG-CGC-GGGAAUAGGGCC---------CACACCCGUUUCGCAAGCGGCCGGC-GGC-UGAGG--CCC-GACAGCCC-G-CCCG
URS0000D6C1B7_12908/1-92   GGCU-CG-GGAG-CGAAC-CUGU--GGGAGG-GUU-CGC-AGGAAUAGAGCC---------CACACCCGUUUCGCAAGCGGCCGGC-GGC-UGAGG--CCC-GACAGCCU-G-CCCG
URS0000D69FB8_12908/1-93   GGCU-CG-GGAG-CGGAC-CUGU--GGGAGG-GUU-CGC-AGGAAUAGAGCC--------UCUGACCCAUUUCGCAAGCGGCCGGC-GGC-UGAGG--CCC-GACAGCCC-G-CCCG
URS0000D6D225_12908/1-92   GGCU-CG-GGAG-CGCAC-U-GUU-GGGAAG-GUG-CGC-AAGUAUGGAGCC---------CACACCCGUUUCGCAAGCGGCCGGC-GGC-UGAGG--CCC-GACAGCCC-G-CCCG
URS0000D69E13_12908/1-92   GGCU-CG-GGAG-CGCAC-U-GUU-GGGAAG-GUG-CGC-GGGAAUAGAGCC---------CACACCCGUUUCGCAAGCGGCCGGC-GGC-UGAGG--CCC-GACAGCCC-G-CCCG
URS0000D6BFCD_12908/1-92   GGCU-CG-GGAG-CAAAC-CUGU--GGGAGG-GUU-UGC-AGGAAUAGAGCC---------ACACCCCAUUUCGCAAGCGGCCGGC-GGC-UGAUG--CCC-AACAGCCU-G-CCCG
URS0000D6A238_12908/1-93   AGCC-CG-GGAG-UGCAC-CUGU--GGGAGG-GUG-CGC-AGGUAUUGGGCC--------UUCUUCCCGUUUCGCAAGCGGCCGGC-GGC-UGAGG--CCC-GACAGCCC-G-CCCG
URS0000D6CB0D_12908/1-92   GGCU-CG-GGAG--CGCC-CGGU--GGGACG-GGC-G-C-AGGAAUGGAGCC-------CGCCCCCUUCAUUCGUGAGCGGCGCAC-CGC-CGGGG--CCC-GACGGCCG-G-UGCA
URS0000D6B991_12908/1-91   GGUU-CG-GGAGGCCACC-CGGU---GGACG-GGG-GGC-AUGAAUGGAACC-------GGCCCCCUUGAUCGCCACGCGCCGCAC--UC-CGGGC--CCC-GACGG----GAUGCG
URS0000D66171_12908/1-94   GGUU-CG-GGAG-CCACC-C-UUC-GGGACG-GGC-GGC-ACGAAUGGAACC--------CACGCGGCCCUUCGCAGGCGGCACGA-CCC-CAUGG--CCC-GAUUGGGG-GACGUG
URS0000D660FA_12908/1-94   GGUU-CG-GGAG-CCACC-C-UUC-GGGACG-GGC-GGC-ACGAAUGGAACC-------UGAUCGGUCUCUUCGCAAGCGGUGCGC-GCC-CGUGG--CCC-GACGGGUG-G-UGCG
URS0000D6B249_272942/1-88  GGUU-CG-GGAG-CCUUC-CGGU--GGGACG-GAA-GGC-AGGUAUGGAACC----------GCCUCCCAUUCGCAAGCGGCGUGC--AU-CGGGC--CCC-GACGAU---G-CACA
URS0000D6B249_1414586/1-88 GGUU-CG-GGAG-CCUUC-CGGU--GGGACG-GAA-GGC-AGGUAUGGAACC----------GCCUCCCAUUCGCAAGCGGCGUGC--AU-CGGGC--CCC-GACGAU---G-CACA
URS0000D6A2D0_12908/1-96   GGUU-CG-GGAG-CCUUC-CGGU--GGGACG-GAA-GGC-AUGAAUGGAACC--------CUACCGCCGCAUCGCAAUAGGCGCGC-GUU-CGUGAC-CCCCGACGAACCAG-CGCC
URS0000D6902A_1408890/1-93 GGUU-CG-GGAG-CCUUC-CGGU--GGGACG-GGG-GGC-AUGAAUGGGACC--------UUUACCCCCUAUCGCAAGCGGCGCGC-GCC-CGUGGC-CCC-GACGGACCCG-CG--
URS0000D6A210_1123027/1-95 AGUU-CG-GGAG-CCUUC-CGGU--GGGACG-GAG-GGC-AUGAAUAGAACC-----GAUAACCCCUCUAUCGCCAAGCGGCGUAU-GCU-CGUGG--CCC-GACGAGC--C-UGCG
URS0000D6B0CE_12908/1-93   GGUU-CG-GGAG-CCUCC-CGGU--GGGACG-GGG-GGCGAUGAAUUGAACC-------UGACCCCCUGCUUCGCAAGCGGCGCAU-GCC-CGUGG--CCC-GACGGUCC---UGC-
URS0000D68911_349102/1-94  GGUU-CG-GGAG-CCCUC-CGGU--GGGACG-GCG-GGC-GUGAAUGGAACC-------UCACCCCCUUCUUCGCAAGCGGCGCAU-GCC-CGUGG--CCC-GACGGUCC-A-UGCG
URS0000D66518_557760/1-94  GGUU-CG-GGAG-CUCUC-CGGU--GGGACG-GGG-GGC-GUGAAUGGGACC-------UCACCCCCUUCUUCGCAAGCGGCGCAG-GAC-CGUGG--CCC-GACGGUCC-C-UGCG
URS0000D66A7B_992186/1-94  GGUU-CG-GGAG-CCCUC-CGGU--GGGACG-GGG-GGC-GUGAAUGGGACC-------UCACCCCCUUCUUCGCAAGCGGCGCAG-GAC-CGUGG--CCC-GACGGUCC-C-UGCG
URS0000D66A7B_349101/1-94  GGUU-CG-GGAG-CCCUC-CGGU--GGGACG-GGG-GGC-GUGAAUGGGACC-------UCACCCCCUUCUUCGCAAGCGGCGCAG-GAC-CGUGG--CCC-GACGGUCC-C-UGCG
URS0000D6AB91_12908/1-92   GGUU-CG-GGAG-CUGUU-CGGU--GGGACG-AGC-AGC-AUGAAUUGAACC---------ACCCCCUGCUUCGCAAGCGGCCCGU-AUC-CGUAG--CCC-GACGGAAU-A-CGCG
URS0000D6B230_12908/1-93   GGCU-CG-GGAG-CCACC-UGAC--GGGACA-GGU-GGC-AGGUAUGGAGCC------CAAACCCCCUUCCUGCCCAGUGGCGCGC-CUC-UGUGA--CCC-GACAGAGC-G-CA--
URS0000D6816E_12908/1-94   GGUU-CG-GGAG-CCGCC-U-UUC-GGGACA-GGC-GGC-AGGUAUGGAACC-------ACUCUCCCCUCUCGCCAGUUGGCGCGC-CCC-UGUGA--CCC-GACAGGAA-G-CGUG
URS0000D6CDC5_12908/1-96   GGUU-CG-GGAG-CUGCC-UGAC--GGGACA-GGU-GGC-AGGUAUGGAACC-------GGUCUCCCCUCUGCCCUUGCGGUGCGUCUUC-CGUGG--CCC-GACGGAAGCA-UGCG
URS0000D66E6E_12908/1-93   GGUU-CG-GGAG-CCAGC-UGAC--GGGACA-GCU-GGC-AUGAAUGGAACC--------UUCCCCCCUAUGCCCAAGCGGCGCGC-UCC-UGUGG--CCC-GACAGGAC-G-UGUG
URS0000D69462_12908/1-95   GGUU-CG-GGAG-CCACC-CUAA--GGGACG-GGU-GGC-AUGAAUAGAAUC-------UUACCCCCCUCUCGCCAAUCGGCACGCCUUC-CGUGG--CCC-GACGGAAC-GCUGG-
URS0000D67029_12908/1-93   AGGU-CG-GGAG-GCUGC-CGGU--GGGACG-GCG-GCC-GCGCAUGGACCG---------GAACCCCCCUGUUUCACGGACUGAC-CGC-CGGGGC-CCC-GACGGCCG-G-UCAG
URS0000D6C2F9_12908/1-93   GGCU-CG-GGAG-UGCAC-CAGU--GGGAAG-GUG-CGC-AGGAAUAGGGCC---------CCACACCCGUUUCGCAUGCGGCCGGCGGC-UGAGG--CCC-GACAGCCCGCCCG--
URS0000D67413_1337093/1-91 UGGU-CG-GGAG-GUCUU-CGGU--GGGACG-AAG-GCC-GUGAAUUGACCG---------GAACUCCCCUCUCGCAAGGACCCCGUGGC-C-UUC--CCC-GCCGGCC--C-GGUG
URS0000D65C1B_1122180/1-91 CGGU-CG-GGAG-GUCUU-CGGU--GGGACG-AAG-AUC-GCGAAUGGACCG---------GAACUCCCCUCUCGCAAGGAUGCCGUGGC-C-UUC--CCC-GCCGGCC--C-GGUG
URS0000D6C8EA_12908/1-93   AGAU-CG-GGAG-GCUUU-C-AUU-GGGAAG-AAA-GCC-AGGAAUUGAUCG--------AGCUAAGCUAUCUCUUAUGGGCGUGC-CGC-CGGGA--CCC-GACGGUUG-G-CGCA
URS0000D6892C_12908/1-92   AGAU-CG-GGAG-GCUUU-CGUU--GGG-UG-AAA-GCC-AGGCAUUGAUCU--------UAUCUUGCGAUCUCGUAUGGGGGCGC-GGC-UGGUA--CCC-GACAGCGC-G-CGCG
URS0000D6B2BD_12908/1-92   UGGU-CG-GGAG-GCUCC-A-AU--GGGAAU-GGA-GCC-GGGAAUUGACCG--------AAGCGUGCUGUCUCGUAUGGGAGCAA-GAC-CGGGA--CCC-GACGGUGC-U-UGUU
URS0000D6B112_1366046/1-96 AGAU-CG-GGAG-GCACU-CUAC--GGGAAG-UGU-GCC-GGGAAUUGAUCG------AACUUUUUGCUGUCUCAUUGGGGAACGC-GAC-CGGUG--CCC-GACGGUUUCG-UGUU
URS0000D6B112_12908/1-96   AGAU-CG-GGAG-GCACU-CUAC--GGGAAG-UGU-GCC-GGGAAUUGAUCG------AACUUUUUGCUGUCUCAUUGGGGAACGC-GAC-CGGUG--CCC-GACGGUUUCG-UGUU
URS0000D6A4A7_12908/1-97   AGAU-CG-GGAG-GCACU-CUAC--GGGAAG-UGU-GCC-GGGAAUUGAUCG-----UAACUUGUUGCUGUCUCAUUGGGGAACGC-GAC-CGGUG--CCC-GACGGUUUCG-UGUU
URS0000D6AD24_12908/1-95   AGAU-CG-GGAG-GCACU-CUAC--GGGAAU-GGU-GCC-GGGAAUUGAUCG-------AACUUGUGCUGUCUCAUUGGGGAACGC-GAC-CGGUG--CCC-GACGGUUUCG-UGUU
URS0000D68936_12908/1-95   AGAU-CG-GGAG-GCACU-CUAC--GGGAAG-UGU-GCC-GGGAAUUGAUCG-------AACUUGUGCUGUCUCAUUGGGGAACGC-GAC-CGGUG--CCC-GACGGUUUCG-UGUU
URS0000D6AB48_12908/1-95   AGAU-CG-GGAG-GCACU-CUAC--GGGAAG-UGU-GCC-GGGAAUUGAUCG-------AACUUGUGCUGUCUCAUUGGGGAACGC-GAC-UGGUG--CCC-GACGGUUUCG-UGUU
URS0000D6A90D_12908/1-93   UGAU-CG-GGAG-GUGUG-CGGU--GGGACG-CAU-GCC-GGGAAUUGAUCG--------GGUUUUGUUGUCUCUAUUGGGCAGAC-CGC-CGGGG--CCC-GACGGCGU-G-ACGC
URS0000D6C362_12908/1-93   AGAU-CG-GGAG-GCGCG-CGGU--GGGACG-UGU-GCC-GGGAAUUGAUCG-------GGUUCGUGUCGUCUCUAUUGGGCAGAC-CGC-CGGGG--CCC-GACGGUG--G-AAUG
URS0000D6BAFB_388399/1-99  CGGU-CG-AGUG-GCACG-CGGU--GGGACG-CGC-GCC-GAGAAUGGACCC------GUCGACCCGCCGUCACUGACGUGAACCGCCGC-UGUGGC-CCC-GGCAGCGUGCAGGUU
URS0000D6AF43_12908/1-94   UGGU-CG-AGUG-GCACG-CGGU--GGGACG-CGC-GCC-GAGAAUGGACCC-------UGGUCUUGCCGUCACUGACGUGAACGU-CGC-UGUGC--CCC-GGCAGCGC-G-CGUU
URS0000D6CFA3_12908/1-97   GGAU-CG-AGUG-GCACG-CGGU--GGGACG-CGC-GCC-GAGAAUGGAUCC------GAUUGACUGUCAUCACUGACGCGCCGGC-GGC-UGUGGC-CCCCGACAGCCG-GUCCG-
URS0000D6A4A4_12908/1-95   GGAU-CG-GGCG-GCGGC-CUGU--GGGAGG-GUC-GCC-AGGUAUGGAUCC-------CAGACCCCCUGUUUCGUGAGGGCGUGC-CGC-CGGGG--CCC-GACGGCAGAG-CGCG
URS0000D68D8F_12908/1-95   CGAU-CG-GGAG-GCUCCGUGAU--GGGACGCGGGCGCC-ACGAAUUGAUCG--------AAAUCCAUCCUCUCGAAUGGCCAUGU-UGC-UGAAG--CCC-AUCAGCA--C-UAUG
URS0000D67D2F_12908/1-93   CGGU-CG-GGAG-GCCCC-CGGU--GGGACG-GGC-GCC-AGGCAUGGACCG-------GAUCAAUACCGUCUCAGAUGGGGGCG--CGC-CGGGG--CCC-GACGGCGC-C-CGCU
URS0000D6B90D_12908/1-94   CGGU-CG-GGAG-GCUUC-CGGU--GGGACG-GAA-GCC-AGGCAUAGACCG--------GAACUUUGUCGUCUCUGAGGGUGUGC-CGC-UGGGG--CCC-GACAGCGCCG-CAUG
URS0000D6C93D_314264/1-93  CGAU-CG-GGAG-GCCGU-C-AUU-GGGACG-AUG-GCC-AUGAAUGGAUCA--------AACCCAGCCGUCUCGGAUGGACGCGG-UGC-UGAGC--CCC-AACAGCA--CGCGCG
URS0000D67DA4_391613/1-93  UGAU-CG-GGAG-GCUGU-C-AUU-GGGACG-AUG-GCC-AUGAAUGGAUCA--------AACCCAGCCGUCUCGGAUGGACGCGG-UGC-UGAGC--CCC-AACAGCA--CGCGCG
URS0000D6B40F_12908/1-93   CGAU-CG-GGAG-GCCUU-CGGU--GGGACG-AAG-GCC-AUGAAUGGAUCG--------GAACACGCCCUCUCGGAUGGAUGCGC-GGC-CGGGG--CCC-GACGGUCU-G-CGCG
URS0000D6B976_12908/1-91   CGAU-CG-GGAG-GCCCG-CGGU--GGGACG-CGG-GCC-GAGCAUGGAUCG----------CCCCGCCGUCUCCGAUGGACGCGC-AGC-UGUGG--CCC-GGCAGCGC-G-CGCG
URS0000D68C43_12908/1-93   CGGU-CG-GGAG-GCUUC-UGGU--GGGACA-GAG-GCC-GGGAAUUGAUCG--------UAACCCGCUCUCUCUGAUGGCUGCGC-CGC-UGGGG--CCC-GACAGCGC-G-CAUG
URS0000D67138_1123237/1-93 CGAU-CG-GGAG-GCCCC-UGGU--GGGACA-GGG-GCC-AGGAAUGGAUCG--------GUGAUCGCCGUCUCGUAUGGACGUGC-CGC-UGGGG--CCC-GACAGCCA-G-CGCG
URS0000D65B64_12908/1-92   GGAU-CG-GGAG-GCCUC-UGGU--GGGACA-GAG-GCC-AGGAAUGGAUCG---------GAAUCGCCGUCUCGGAUGGACGUGC-CGC-UGGUG--CCC-GACAGCAC-G-CGCG
URS0000D65B64_501479/1-92  GGAU-CG-GGAG-GCCUC-UGGU--GGGACA-GAG-GCC-AGGAAUGGAUCG---------GAAUCGCCGUCUCGGAUGGACGUGC-CGC-UGGUG--CCC-GACAGCAC-G-CGCG
URS0000D6873F_314265/1-92  CGAU-CG-GGAG-GCCCU-UGGU--GGGACA-GGG-GCC-AGGAAUGGAUCA---------GAACCGUCGUCUCGGAUGGACGUGC-CGC-UGGUG--CCC-GACAGCGC-G-CGCG
URS0000D662A7_12908/1-91   CGAU-CG-GGAG-GCCUC-UGGU--GGGACA-GGG-GCC-GGGAAUGGAUCG---------CACCCGCCGUCUCGUAUGGGUACGC-CGC-UGUAG--CCC-GUCGACCAUGGC---
URS0000D65B08_12908/1-92   CGAU-CG-GGAG-GCCUC-UGGU--GGGACA-GGG-GCC-GGGAAUGGAUCG---------CACCCGCCGUCUCGUAUGGGUACGC-CGC-UGUAG--CCC-GACAGCAG-G-CGUU
URS0000D67A6B_12908/1-92   CGAU-CG-GGAG-GCCUC-UGGU--GGGACA-GGG-GCC-GGGAAUGGAUCG---------CACCCGCCGUCUCGUAUGGGGGCGC-CGC-UGUAG--CCC-GACAGCAG-G-CGUU
URS0000D69AB9_351016/1-92  CGAU-CG-GGAG-GCUUC-UGGU--GGGACA-GAG-GCC-GGGAAUGGAUCG---------AACCCGCCAUCUCGGAUGGGCGUGC-UGC-UGUGG--CCC-GACAGCAG-G-UGCG
URS0000D6AD8B_12908/1-92   CGAU-CG-GGAG-GCCCU-UGGU--GGGACA-AGG-GCC-GGGAAUGGAUCG---------CACCCGCCAUCUCUGAUGGACGUGC-UGC-UGUGG--CCC-GACAGUGC-G-CGCG
URS0000D6B88B_12908/1-91   CGAU-CG-GGAG-GCCUC-UGGU--GGGACA-GGG-GCC-GGGAAUGGAUCG----------CCCCGCCCUCUCGGAUGGCCGCGG-CGC-UGAUG--CCC-GACAGCGC-C-CGUG
URS0000D6A2DB_89187/1-92   CGAU-CG-GGAG-GCACG-UGGU--GGGACA-CGC-GCC-GGGAAUAGAUCG---------AACCCGUUGUCUCUGAUGGGUGUGG-UGC-CGGGG--CCC-GACGGCAG-C-UGCA
URS0000D67B82_1042378/1-96 GGAU-CG-GGAG-GCCAC-C-AUU-GGGCAG-GUG-GCC-AGGCAUUGAUCC--------GAACCCCCUGUUUCGAAAGGGCGUGG-CAC-CGGGAGGCCCCGACGGUGC-C-UGCG
URS0000D657B6_12908/1-95   GGAU-CG-GGAG-GCCAC-C-AUU-GGGCAG-GUG-GUC-AGGCAUUGAUCC---------GAACCCCCUGUUUCGAAGGGCGCAG-UAC-CGGGAGGCCCCGACGGUA--CAUGCG
URS0000D69DC3_12908/1-92   GGAU-CG-GGAG-GUCAC-C-UU--GGGUCG-GUG-GCC-AUGAAUUGAUCC--------GAACCAGCCAUCUCUGAUGGACAGGC-CGC-CGUGG--CCC-GACGGUGU-G-CUUC
URS0000D66B73_1265309/1-95 GGAU-CG-GGAG-GUCGC-C-AUUCGGGACG-GUG-GCC-AUGAAUUGAUCC-------AGACCACGCUGUCUCUGACGGAUGAGG-UGC-CGGGG--CCC-GGCGGCUG-C-CUUG
URS0000D66B73_292414/1-95  GGAU-CG-GGAG-GUCGC-C-AUUCGGGACG-GUG-GCC-AUGAAUUGAUCC-------AGACCACGCUGUCUCUGACGGAUGAGG-UGC-CGGGG--CCC-GGCGGCUG-C-CUUG
URS0000D66B73_644076/1-95  GGAU-CG-GGAG-GUCGC-C-AUUCGGGACG-GUG-GCC-AUGAAUUGAUCC-------AGACCACGCUGUCUCUGACGGAUGAGG-UGC-CGGGG--CCC-GGCGGCUG-C-CUUG
URS0000D6CCCE_246200/1-95  GGAU-CG-GGAG-GCCGC-CACUC-GGGACG-GUG-GCC-AUGAAUUGAUCC-------CAAACGCGUCGUCUCGAAUGGUCAAGG-CGC-CGGGG--CCC-GGCGGCGC-U-CUUG
URS0000D6C5C2_12908/1-91   GGAU-CG-GGAG-GCUGC-C-UUC-GGGACG-GUG-GCC-AUGAAUUGAUCC--------GGACGUGUCGUCUCGAAUGUGCAAGA-UGC-CGGGG--CCC-GACGGUG--U-CUU-
URS0000D66DC7_981384/1-93  GGAU-CG-GGAG-GCCAC-C-UUC-GGGACG-GUG-GCC-ACGAAUUGAUCC--------GGACGUGUCGUCUCGAAUGUGCAAGA-UGC-CGGGG--CCC-GACGGUGU-C-UUUG
URS0000D6B75B_467661/1-93  GGAU-CG-GGAG-GCCGC-C-UUC-GGGACG-GUG-GCC-AUGAAUUGAUCC--------GGGCGUGUUAUCUCGAUUGUGCAAGA-UGC-CGGGG--CCC-GACGGUGU-C-UUUG
URS0000D6ABFD_644107/1-93  GGAU-CG-GGAG-GCCGC-CACUC-GGGACG-GUG-GCC-AUGAAUUGAUCC--------GGACGUGUCGUCUCGUAUGGAAAAGG-UGC-CGGAG--CCC-GGCGGUG--C-CUUU
URS0000D6C782_314262/1-94  GGAU-CG-GGAG-GCCGC-C-AUUCGGGACG-GUG-GCC-AUGAAUAGAUCC--------GACCACGCUGUCUCGUAUGGGCAAGA-UGC-UGUGG--CCC-GGCAGCAG-U-CUUG
URS0000D69D4F_388739/1-94  GGAU-CG-GGAG-GCCGC-C-AUUCGGGACG-GUG-GCC-AUGAAUUGAUCC--------GACCGCGCUGUCUCGUAUGGGCAAGC-UGC-CGGGG--CCC-GGCGGCA--GUCUUG
URS0000D68194_1423144/1-94 GGAU-CG-GGAG-GCCAC-C-AUUCGGGAAG-GUG-GUC-AUGAAUUGAUCC--------GAACACGCUGUCUCGUAUGGGUAAGG-UGC-CGGGG--CCC-GGCGGCAU-C-CUUG
URS0000D69BC8_383629/1-94  GGAU-CG-GGAG-GCCAC-C-AUUCGGGAAG-GUG-GUC-AUGAAUUGAUCC--------GAACACGCUGUCUCGUAUGGGCAAGG-UGC-CGGGG--CCC-GGCGGCAU-C-CUUG
URS0000D69BC8_439497/1-94  GGAU-CG-GGAG-GCCAC-C-AUUCGGGAAG-GUG-GUC-AUGAAUUGAUCC--------GAACACGCUGUCUCGUAUGGGCAAGG-UGC-CGGGG--CCC-GGCGGCAU-C-CUUG
URS0000D69BC8_391619/1-94  GGAU-CG-GGAG-GCCAC-C-AUUCGGGAAG-GUG-GUC-AUGAAUUGAUCC--------GAACACGCUGUCUCGUAUGGGCAAGG-UGC-CGGGG--CCC-GGCGGCAU-C-CUUG
URS0000D6BC02_1002340/1-93 GGAU-CG-GGAG-GCUGC-C-UUC-GGGACG-GUG-GCC-AUGAAUUGAUCC--------GAACGCGCUGUCUCGUAUGGGCAAGG-AGC-CGGGG--CCC-GGCGGCUU-C-CUUG
URS0000D6B3CA_999552/1-93  GGAU-CG-GGAG-GCUGC-C-UUC-GGGACG-GUG-GCC-AUGAAUUGAUCC--------GAACACGCUGUCUCGUAUGGGCAAGG-UGC-CGGGG--CCC-GGCGGCAU-C-CUUG
URS0000D65CE9_439496/1-93  GGAU-CG-GGAG-GCUGC-C-UUC-GGGACG-GUG-GCC-AUGAAUUGAUCC--------GAACGCGCUGUCUCGUAUGGGCAAGG-UGC-CGGGG--CCC-GGCGGCAA-C-CUUG
URS0000D6BD9E_12908/1-93   GGAU-CG-GGAG-GCAGC-C-AUU-GGGACG-GCA-GCC-AUGAAUUGAUCC--------GAACCCGCUGUCUCGUAUGGGCAAGG-CGC-CGUAG--CCC-GACGCCGC-U-CUUG
URS0000D65EF6_375451/1-93  UGGU-CG-GGAG-GGCAC-CGGU--GGGACG-GUG-CUC-ACGAAUAGACCG--------AAACGUAUCGUCUCGUAUGGGCGAGG-UGC-CGUGG--CCC-GACGGUGU-C-CUCG
URS0000D6C566_391595/1-93  UGGU-CG-GGAG-GGCAC-CGGU--GGGACG-GUG-CUC-ACGAAUAGACCG--------AAACGUAUCGUCUCGUAUGGGCGAGG-UGC-CGUGG--CCC-GACGGCGU-C-CUCG
URS0000D6A00D_314271/1-93  GGAU-CG-GGCG-GAAAC-CUGU--GGGAAG-GUU-UCC-AGGUAUGGAUCC----------GAACCCCCGUUUCGAACGGCGUGCAGGC-CGGUGC-CCC-GGCGGCCCCG-CGC-
URS0000D66D64_1123360/1-91 GGUU-CG-GGAG-CACGC-CCGU--GGGAAG-GCG-CGC-AAGUAUUGAACC--------UCACCUCCCUUGUCCAAGUGGCAUGC-CAC-CCGGC--CCC-G-GGGUG--A-CAUG
URS0000D6CDDA_391626/1-90  UGGU-CG-GGAG-GCACC-CAGU--GGGAUG-GGU-GCC-AAGAAUUGGCCG----------AAACGAUCUGUUCUCAGGGCUCUG-CAC-CGUCG--CCC-AACGGUG--U-AGCA
URS0000D6C894_391616/1-90  UGGU-CG-GGAG-GCACC-CAGU--GGGAUG-GGC-GCC-AAGAAUUGGCCG----------AAACGAUCUGUUCUCAGGGUUCGU-CCC-CGCCG--CCC-AUCGGUG--A-CGCG
URS0000D69248_12908/1-93   GGGC-CG-GGAG-AUCCU-C-CUU-GGGAAG-AGG-GUC-AAGAAUUGGUCU---------UCAUUAUCGUCUCAACUUUGCCCAC-CAC-UGGGUC-CCC-GACGGUGU-G-UGUG
URS0000D6BC0F_12908/1-93   GGGC-CG-GGAG-AUCCU-C-CUU-GGGAAG-AGG-GUC-AAGAAUUGGUCU---------UUAUUAUCGUCUCAACUUGGCCCAC-CAC-UGGAUU-CCC-GACGGUGU-G-UGUG
URS0000D6CFAD_12908/1-93   GGGC-CG-GGAG-AUCCU-C-CUU-GGGAAG-AGG-GUC-AAGAAUUGGUCU---------UUAUUAUCGUCUCAACUUUGCCCAC-CAC-UGGGUU-CCC-GACGGUGU-G-UGUG
URS0000D679C6_12908/1-93   GGGC-CG-GGAG-AUCCU-C-CUU-GGGAAG-AGG-GUC-AAGAAUUGGUCU---------UUAUUAUCGUCUCAACUUGGCCCAC-CAC-UGGGUU-CCC-GACGGUGU-G-UGUG
URS0000D69626_12908/1-93   GGGC-CG-GGAG-AUCCU-C-CUU-GGGAAG-AGG-GUC-AGGAAUUGGCCU---------UUAUUAUCGUCUCAACUUUGCCCAC-CAC-CGGGUC-CCC-GACGGUGU-G-UGUG
URS0000D6AB28_12908/1-93   GGGC-CG-GGAG-ACCCU-C-CUU-GGGAAG-AGG-GUC-AAGAAUUGGUCU---------UUAUUAUCGUCUCAACUUUACCCAC-CAC-UGGGUC-CCC-GACGGUGU-G-UGUG
URS0000D682EF_12908/1-93   GGGC-CG-GGAG-ACCCU-C-CUU-GGGAAG-AGG-GUC-AAGAAUUGGUCU---------UUAUUAUCGUCUCAACUUUGCCCAC-CAC-CGGGUC-CCC-GACGGUGU-G-UGUG
URS0000D6BAAD_12908/1-93   GGAC-CG-GGAG-AUCCU-C-CUU-GGGAAG-AGG-GUC-AAGUAUUGGUCU---------UUAUUAUCGUCUCAACUUUGCCCAC-CAC-UGGGUC-CCC-GACGGUGC-G-UGUG
URS0000D65C16_12908/1-93   GGAC-CG-GGAG-AUCCU-C-CUU-GGGAAG-AGG-GUC-AAGCAUUGGUCU---------UUAUUAUCGUCUCAACUUUGCCCAC-CAC-UGAGUC-CCC-GACGGUGC-G-UGUG
URS0000D6D0BE_12908/1-93   GGAC-CG-GGAG-AUCCU-C-CUU-GGGAAG-AGG-GUC-AAGCAUUGGUCU---------UUAUUAUCGUCUCAACUUUGCCCAC-CAC-UGGGUC-CCC-GACGGUGC-G-UGUG
URS0000D6A599_12908/1-93   UGGU-CG-GGUG-ACUUU-C-CUU-GGGAAG-AAA-GUC-GAGAAUUGGCCU---------UCCUUAUCGUCUCAACUUUCCCCGC-CGC-UGGGAU-CCC-GACAGUGU-G-UGUG
URS0000D662D0_12908/1-93   UGGU-CG-GGAG-ACUUU-C-CUU-GGGAAG-AAA-GUC-AGGAAUUGGCCG---------UCGUUAUCGUCUCAACUUAACCCGC-CGC-UGGGUU-CCC-GACAGCGU-G-CGUG
URS0000D6A080_12908/1-93   CGGU-CG-GGAG-ACUUU-U-CUU-GGGAAG-AAA-GUC-AGGAAUUGGCCG---------UCUUUAUCGUCUCAACUUUGCCCAC-CGC-UGGGUU-CCC-GACAGCGU-G-UGUG
URS0000D668E2_12908/1-93   CGGC-CG-GGAG-ACUUU-CCGU--GGGAAG-AAA-GUC-AUGAAUUGGCUG---------UCAUUAUCGUCUCAACUUUGCCCAC-CGC-UGGGUU-CCC-GACAGCGU-G-UGUG
URS0000D67338_12908/1-93   UGGU-CG-GGAG-ACUUU-C-CUU-GGGAAG-AAA-GUC-AAGAAUUGGCCA---------UCAUUAUCGUCUCAAAUUUGCCCAC-CGC-UGGGUU-CCC-GACAGCGU-G-UGUG
URS0000D690E9_12908/1-93   UGGU-CG-GGAG-ACUUU-CCCU--GGGAAG-AAA-GUC-AAGAAUUGGCCA---------UCGUUAUCAUCUCAACUUUGCCCAC-CGC-UGGGUU-CCC-GACAGCGU-G-UGUG
URS0000D69A25_12908/1-93   CGGU-CG-GGGG-ACUUU-C-CUU-GGGAAG-AAA-GUC-AAGAAUUGGCCG---------UCUUUGUCGUCUCAACUUUGCCCGC-CGC-UGGGUU-CCC-GACAGCGU-G-UGUG
URS0000D68256_12908/1-93   CGGU-CG-GGAG-ACUUU-C-CUU-GGGAAG-AAA-GUC-AAGAAUUGGUCG---------UUAUUAUCAUCUCAACUAGGCCCAC-CGC-UGGGUU-CCC-GACAGCGU-G-UGUG
URS0000D6AB03_12908/1-93   CGGU-CG-GGAG-ACUUU-C-CUU-GGGAAG-AAA-GUC-AAGAAUUGGCCG---------UCAUUAUCAUCUCAACUAAGCCCGC-CGCUGGGUU--CCC-GACCGCGU-G-UGUG
URS0000D6C341_12908/1-93   CGGU-CG-GGAG-ACUUU-C-CUU-GGGAAG-AAA-GUC-AAGAAUUGGCCG---------UCAUUAUCAUCUCAACUAAGCCCGC-CGC-UGGGUU-CCC-GACAGCGU-G-UGUG
URS0000D6CA99_12908/1-91   CGGU-CG-GGAG-ACUUC-C--U--GGGAAG-AAA-GUC-AAGAAUUGGCUG---------UUAUUAUCAUCUCAACUAAGCCCGC-CGC-UGGGUU-CCC-GACAGCGU-G-UGUG
URS0000D6B16E_12908/1-93   CGGC-CG-GGAG-ACUUU-C-CUU-GGGAAG-AAA-GUC-AAGAAUUGGCCG---------UAAUUAUCGUCUCAACUUUGCCCAC-CGC-UGGGUU-CCC-GACGGCGU-G-UGUG
URS0000D69186_12908/1-93   CGGC-CG-GGAG-ACUUU-C-CUU-GGGAAG-AAA-GUC-AUGAAUUGGCCG---------UCACUAUCGUCUCAAUUUUGCCCGC-CGC-UGGGUU-CCC-GACAGCGU-G-UGUG
URS0000D6A25C_12908/1-93   CGGC-CG-GGAG-ACUUU-C-CUU-GGGAAG-AAA-GUC-AAGAAUGGGCCG---------UUAUUAUCGUCUCAACUUUGCCCGC-CGC-UGGGUU-CCC-GACAGCGU-G-UGUG
URS0000D6CF4D_12908/1-93   CGGC-CG-GGAG-ACUUU-C-CUU-GGGAAG-AAA-GUC-AAGAAUUGGCCG---------UUAUUAUCGUCUCAACUUUGCCCGC-CGC-UGGGUU-CCC-GACAGCGU-G-UGAG
URS0000D65941_12908/1-93   CGGC-CG-GGAG-ACUUU-C-CUU-GGGAAG-AAA-GUC-AAGAAUUGGCCG---------UCAUUAUCGUCUCAACUUGGCCCGC-CGC-UGGGUU-CCC-GACAGCGU-G-UGUG
URS0000D680BB_939301/1-93  UGGC-CG-GGAG-ACUUU-C-CUU-GGGAAG-AGA-GUC-AAGAAUUGGCCG---------UCAUUAUCGUCUCAACUUUGCCCGC-CGC-UGGGUU-CCC-GACAGCGU-G-UGUG
URS0000D6C3D7_12908/1-93   UGGC-CG-GGAG-ACUUU-C-CUU-GGGAAG-AAA-GUC-AAGAAUUGGCCG---------UCAUUAUCGUCUCAACUUUGCCCGC-CGC-UGGGUU-CCC-GACAGCGU-G-UGUG
URS0000D68A4F_12908/1-93   CGGC-CG-GGAG-ACUUU-C-CUU-GGGAAG-AAA-GUC-AAGAAUUGGCCA---------UCAUUAUCGUCUCAACUUUGCCCGC-CGC-UGGGUU-CCC-AACAGCGU-G-UGUG
URS0000D6B6A4_12908/1-93   CGGC-CG-GGAG-ACUUU-C-CUU-GGGAAG-AAA-GUC-AAGAAUUGGCCA---------GCAUUAUCGUCUCAACUUUGCCCGC-CGC-UGGGUU-CCC-GACAGCGU-G-UGUG
URS0000D6B992_12908/1-93   CGGC-CG-GGAG-ACUUU-C-CUU-GGGAAG-AAA-GUC-AAGAAUUGGCUG---------UCGUUAUCGUCUCAACUUUGCCCGC-CGC-UGGGUU-CCC-GACAGCGU-G-UGUG
URS0000D6C51A_12908/1-93   CGGC-CG-GGAG-ACUUU-C-CUU-GGGAAG-AAA-GUC-AGGAAUUGGCUG---------UCGUUAUCGUCUCAACUUAGCCCGC-CGC-UGGGUU-CCC-GACAGCGU-G-UGUG
URS0000D66059_12908/1-93   CGGU-CG-GGAG-ACUUU-C-AUU-GGGAAG-AAA-GUC-AAGAAUUGGCCG---------UCGUUAUCGUCUCAACUUUGCCCGC-CGC-UGGGUU-CCC-GACAGCGU-G-UGUG
URS0000D6B0DA_12908/1-93   CGGU-CG-GGAG-ACUUU-C-GUU-GGGAAG-AAA-GUC-AAGAAUUGGCCG---------UCGUUAUCGUCUCAACUUUGCCCGC-CGC-UGGGUU-CCC-GACAGCGU-G-UGUG
URS0000D68407_12908/1-94   UGGU-CG-GGAG-ACUUUAC-UU--GGGAAGAAAA-GUC-AAGAAUUGACCG---------UCACUAUCGUCUCAACUUUACCCGC-CGC-UGGGUU-CCC-GACAGCGU-G-CGUG
URS0000D68DF7_12908/1-93   CGGU-CG-GGAG-ACUUU-A-CUU-GGGAAG-AAA-GUC-AAGAAUUGACCG---------UCACUAUCGUCUCAACUUUACCCGC-CGC-UGGGUU-CCC-GACAGCGU-G-CGUG
URS0000D6AAD1_12908/1-93   UGGC-CG-GGAG-ACUUU-C-CUU-GGGAAG-AAA-GUC-ACGAAUUGGUCU---------UCGUUAUCGUCUCAACUUUGCCCGC-CAC-UGGUUU-CCC-GACAGUGU-G-UGUG
URS0000D6B7AC_12908/1-92   UGAC-CG-GGAG-ACUUU-C-CUU-GGGAAG-AAA-GUC-ACGAAUUGGUC----------UCACUAUCGUCUCAAAUUUGCCCGC-CAC-UGGGUC-CCC-GACAGUGU-G-UGUG
URS0000D67CF4_12908/1-93   AGGU-CG-GGAG-ACUUU-C-CUU-GGGAAG-AAA-GUC-AGGAAUUGACCU---------UCACUGUCGUCUCAACUUUACCCGC-CAC-UGGGUC-CCC-GACAGUGU-G-UGGA
URS0000D6880C_12908/1-94   AGGU-CGGGGCG-GAUAU-C-UUU-GGGACG-AUA-UUC-UGGAAUAGGCCG-----AACCAAAACCCUUUCUCAGAUGUUCACUC-UGC-UGGUC--CCC-AACAGCA--G---UG
URS0000D66803_12908/1-95   AGGU-CG-GGCG-GAUAU-C-UUU-GGGACG-AUA-UUC-UGGAAUAGGCCG-----AACCAAAACCCUUUCUCAGAUGUUCACUC-UGC-UGGUC--CCC-AACAGCA--G-UGUG
URS0000D6643D_12908/1-94   AGGU-CG-GGCG-AGUG----CUUUGGGACG-ACA-UUC-AAGAAUAGGCCG-----AACCACAACCCGUUCUCAGAUGUGCGCAU-CGC-CGGUC--CCC-GACGGCA--A-UGCG
URS0000D6ADB4_12908/1-95   AGGU-CG-GGCG-AGUGU-C-UUU-GGGACG-ACA-CUC-AAGAAUAGGCCG-----AACCACAACCCGUUCUCAGAUGUGCGCAU-CGC-CGGUC--CCC-GACGGCA--A-UGCG
URS0000D68F7D_12908/1-95   AGGU-CG-GGCG-AGUGU-C-UUU-GGGACG-ACA-UUC-AAGAAUAGGCCG-----AACCACAACCCGUUCUCAGAUGUGCGCAU-CGC-CGGUC--CCC-GACGGCA--A-UGCG
URS0000D68B96_12908/1-95   CGGU-CG-GGCG-AGUGU-C-UUU-GGGACG-ACA-UUC-AAGAAUAGGCCG-----AACCACAACCCGUUCUCAGAUGUGCGCAU-CGC-CGGUC--CCC-GACGGUA--G-UGCG
#=GC SS_cons               <<<<.<-.---<.<<<<<.<<__..____>>.>>>.>>>.------->>>>>........:::::::::::::::::::::<<<<<.<<<.<<___..___.__>>>>>-.>.>>>>
#=GC RF                    gGgu.CG.GGAG.gcccc.CggU..GGGAcG.ggg.gcC.AaGAAUuGacCc........aaaauucccuUcUcaaaugGGcgcgc.cgc.cGggg..CCC.GACggcgu.g.cgcg
//
