# Supplementary material for: All-at-once RNA folding with 3D motif prediction framed by evolutionary information
Source: Nat Methods. 2025 Oct 3;22(10):2094–106. doi: 10.1038/s41592-025-02833-w (PMC12510878; doi:10.1038/s41592-025-02833-w)
Supplement: Supplementary file 3 — Source code to run CaCoFold-R3D. Data and results. [file 41592_2025_2833_MOESM3_ESM.gz › supplemental_material/data/Rfam.15.0/ES056]

# STOCKHOLM 1.0
#=GF ID ES056
#=GF AC RF02752
#=GF DE ES056 sRNA
#=GF AU Argasinska J; 0000-0003-2678-2824
#=GF GA 43.0
#=GF NC 42.2
#=GF TC 43.5
#=GF SE Argasinska J
#=GF SS Predicted; RNAfold
#=GF TP Gene; sRNA;
#=GF BM cmbuild -F CM SEED
#=GF CB cmcalibrate --mpi CM
#=GF SM cmsearch --cpu 4 --verbose --nohmmonly -T 30.00 -Z 2958934 CM SEQDB
#=GF DR SO; 0000370; small_regulatory_ncRNA;
#=GF DR GO; 0006113; fermentation;
#=GF RN [1]
#=GF RM 26653712
#=GF RT Differential expression of small RNAs under chemical stress and fed-batch
#=GF RT fermentation in E. coli.
#=GF RA Rau MH, Bojanovic K, Nielsen AT, Long KS
#=GF RL BMC Genomics. 2015;16:1051.
#=GF CC Differentially expressed under several chemical stress and fermentation
#=GF CC conditions. 
#=GF WK Escherichia_coli_sRNA
#=GF SQ 6

U00096.2/1102566-1102475       AGAUGUAAUCCAUUAGUU-UUAUAUU-UUACCCAUUUAGGGCUGAU---UUAUUACUACACACAGCAGUGCAACAUCUGUCAGUACUUCUGGUGCUU
AEMF01000001.1/1587137-1587228 AGAUGUAAUCCAUUAGUU-UUAUAUU-UUACCCAUUUAGGGUUGAU---UUAUUACUACACACAGCAGUGCAACAUCUGUCAGUACUUCUGGUGCCU
CP000247.1/1094222-1094131     AGAUAUAAUCCAUUAGUU-UUAUAUU-UUACCCAUUUAGGGCUGAU---UUAUUACUACACACAGCAGUGCAACAUCUGUCAGUACUUCUGGUGCUU
AFGE01000042.1/49090-49181     AGAUGUAAUCCAUUAGUU-UUAUAUU-UUACCCAUUUAGGGCUGAU---UUAUUACUACACACAACAGUGCAACAUCUGUCAGUACUUCUGGUGCUU
AEJU01000274.1/5718-5627       AGAUGUAAUCCAUUAGUU-UUAUAUU-UUACCCAUUUAUGGCUGAU---UUAUUACUACACACAGCAGUGCAGCAUCUGUCAGUACUUCUGGUACCU
CP000822.1/1883393-1883489     AGUUGUAGUCCAUCUGUUUUAAUAUUUUUACCCUUUUUGGGUUGAUGUUUUAUUUCUACACACAGCAGUGCAACAUCUGUCAGUACUUCUGGUGCCU
#=GC SS_cons                   ::::<<<<<--<<<<<<<.<<<____._________>>>>>>>>>>...-->>>>>::<<<-<<<-<<<<<-<<____>>-->>>>>->>>>>>:::
#=GC RF                        AGAUGuaauCCaucaguu.cuaUAUU.UUACCCAUUuagggcugau...UUauuaCUACaCACaGCaGugCAaCAUCUGuCAGuaCuUCuGGuGCuU
//
