# Supplementary material for: All-at-once RNA folding with 3D motif prediction framed by evolutionary information
Source: Nat Methods. 2025 Oct 3;22(10):2094–106. doi: 10.1038/s41592-025-02833-w (PMC12510878; doi:10.1038/s41592-025-02833-w)
Supplement: Supplementary file 3 — Source code to run CaCoFold-R3D. Data and results. [file 41592_2025_2833_MOESM3_ESM.gz › supplemental_material/data/Rfam.15.0/SNORD48]

# STOCKHOLM 1.0
#=GF ID SNORD48
#=GF AC RF00282
#=GF DE Small nucleolar RNA SNORD48
#=GF AU Moxon SJ; 0000-0003-4644-1816
#=GF GA 36.0
#=GF NC 35.1
#=GF TC 36.1
#=GF PI U48
#=GF SE Moxon SJ, INFERNAL
#=GF SS Predicted; PFOLD; Moxon SJ
#=GF TP Gene; snRNA; snoRNA; CD-box;
#=GF BM cmbuild -F CM SEED
#=GF CB cmcalibrate --mpi CM
#=GF SM cmsearch --cpu 4 --verbose --nohmmonly -T 24.15 -Z 2958934 CM SEQDB
#=GF DR SO; 0000593; C_D_box_snoRNA;
#=GF DR GO; 0006396; RNA processing;
#=GF DR GO; 0005730; nucleolus;
#=GF DR snoopy; Mus_musculus300616;
#=GF DR snoopy; Loxodonta_africana300453;
#=GF RN [1]
#=GF RM 12215523
#=GF RT Purified box C/D snoRNPs are able to reproduce site-specific
#=GF RT 2'-O-methylation of target RNA in vitro.
#=GF RA Galardi S, Fatica A, Bachi A, Scaloni A, Presutti C, Bozzoni I
#=GF RL Mol Cell Biol 2002;22:6663-6668.
#=GF RN [2]
#=GF RM 8674114
#=GF RT Site-specific ribose methylation of preribosomal RNA: a novel function for
#=GF RT small nucleolar RNAs.
#=GF RA Kiss-Laszlo Z, Henry Y, Bachellerie JP, Caizergues-Ferrer M, Kiss T
#=GF RL Cell 1996;85:1077-1088.
#=GF CC U48 belongs to the C/D class of snoRNA which contain the C (UGAUGA) and D
#=GF CC (CUGA) box motifs. Most of the members of the box C/D family function in
#=GF CC directing site-specific 2'-O-methylation of substrate RNAs [1].
#=GF WK Small_nucleolar_RNA_SNORD48
#=GF SQ 8

AF109906.1/101404-101342   AGUAAUGAUGAUUUCUGGUGAUUCUGAGUGUC-UCGCUGACGCCAUCACCGCAGCGCGCUGACC
AL773527.8/127279-127217   GGUAAUGAUGACCCCAGGUGAUUCUGAGUGUC-UCGCUGACGCCAUCACCGCAGCGCGCUGAUC
X96648.1/1-63              AGUGAUGAUGACCCCAGGUAACUCUGAGUGUG-UCGCUGAUGCCAUCACCGCAGCGCUCUGACC
AALT01488983.1/1433-1494   GGUGAUGAUGACC-CAGGUGACUCUGAGUGUC-UCGCUGACGCCAUCACCGCAGCGCGCUGACC
AAYZ01082793.1/1567-1630   GGUAAUGAUGACCUUAGGUGAUUCUGAGUGCCAUCGCUGACGCCAUCACCGCAGCGCGCUGACC
AAGU03088573.1/8929-8868   UG-AUUGAUGACCCCAGGUGAUUCUGAGUGUC-UCGCUGACGCCAUCACCGCAGCGCGCUGACA
AAGW02070280.1/39680-39741 GUUGAUGAUGACCCCAGGUGACUCUGAGUGUC-UCGCUGACGCCAGCACCGCAGCGCGCUG-AC
JN899113.1/2-64            GGUAAUGAUGACCCCAGGUGAUUCUGAGUGUC-UCGCUGACGCCAUCACCGCAGCGCGCUGAUC
#=GC SS_cons               <<______________________________._____________________________>>
#=GC RF                    ggUaAUGAUGACCcCAGGUGAuUCUGAGUGUC.UCGCUGACGCCAUCACCGCAGCGCGCUGAcc
//
