# Supplementary material for: All-at-once RNA folding with 3D motif prediction framed by evolutionary information
Source: Nat Methods. 2025 Oct 3;22(10):2094–106. doi: 10.1038/s41592-025-02833-w (PMC12510878; doi:10.1038/s41592-025-02833-w)
Supplement: Supplementary file 3 — Source code to run CaCoFold-R3D. Data and results. [file 41592_2025_2833_MOESM3_ESM.gz › supplemental_material/data/Rfam.15.0/sraA]

# STOCKHOLM 1.0
#=GF ID sraA
#=GF AC RF02029
#=GF DE sraA
#=GF AU Barquist LE; 0000-0003-4732-2667
#=GF GA 56.0
#=GF NC 55.1
#=GF TC 56.3
#=GF SE Predicted; FSA; RNAalifold; Infernal
#=GF SS Predicted; FSA; RNAalifold
#=GF TP Gene; sRNA;
#=GF BM cmbuild -F CM SEED
#=GF CB cmcalibrate --mpi CM
#=GF SM cmsearch --cpu 4 --verbose --nohmmonly -T 31.00 -Z 2958934 CM SEQDB
#=GF DR SO; 0000370; small_regulatory_ncRNA;
#=GF RN [1]
#=GF RM 11448770
#=GF RT Novel small RNA-encoding genes in the intergenic regions of Escherichia
#=GF RT coli.
#=GF RA Argaman L, Hershberg R, Vogel J, Bejerano G, Wagner EG, Margalit H,
#=GF RA Altuvia S
#=GF RL Curr Biol. 2001;11:941-950.
#=GF RN [2]
#=GF RM 12654996
#=GF RT A survey of small RNA-encoding genes in Escherichia coli.
#=GF RA Hershberg R, Altuvia S, Margalit H
#=GF RL Nucleic Acids Res. 2003;31:1813-1820.
#=GF WK Escherichia_coli_sRNA
#=GF SQ 20

U00096.2/458040-457945         AUGUACGUCAGUAUAUGGGGAUGUUUCCCCCA-CAUUCAACGCCGAGAAUAG-AGGAAAAAUUAAAGGGGAGAU-AAAAUCCCCCCUUUUUGG--UUAACU
L18867.1/1516-1421             AUGUACGUCAGUAUAUGGGGAUGUUUCCCCCA-CAUUCAACGCCGAGAAUAG-AGGAAAAAUUAAAGGGGAGAU-AAAAUCCCCCCUUUUUGG--UUAACU
CP000826.1/1206747-1206652     UGGUUAAUGAGUAUAUGGGGAUGAAUCUCUUA-CAUUCAACGGCAAGAACGC-AGGAAAUAA-AAAUGGGGGAU-AAAAUCCCCCAUUUUG-ACAUUAACU
BX950851.1/1303544-1303449     AGGUAUUUGAGUAUAUGGGGAUAAAUGUCUCA-CAUUCAACGACCAGCAUGCGUGUAAAAAACAAAUGGGGGAU-AAAAUCCCCCAUUUUU-A--UUUCUU
CU468135.1/2810017-2810111     AGGUACCUGAGUAUAUGGGGAUGAAUGGAAUA-GAUUCAAUGUCGAGGUUAU-GAGAAAAGUAAAAGGGGGGAA-UAUUUCCCCCCUGAGC-C--UUAACU
CP000647.1/442518-442424       AUGUAAUCCAGUAUAUGGGGAUGUAUUCCACA-CAUUCAACGGCGGGAAUGC-AGGAAAAAUAAAAGGGGAGAU-AAAAUCCCCCCUUUUU-G--UUAACU
CP000822.1/2523922-2524015     AUGUAUGUCAGUAUAUGGGGAUGUUUCCCACA-CAUUCAACGCCAUGUUUAC-G-GAAAAAUAAAAGGGGGGAU-AAAAUCCCCCUUUUUC-G--UUAACU
CAAQ01000897.1/914-820         AUGUACGUCAGUAUAUGGGGAUGUUUCCCACA-CAUUCAACGGCGUGUUUAC-AGGAAAAACGAAAGGGGAGAU-AAAAUCCCCCUUUUUG-G--CUAACU
CU928158.2/2646706-2646800     AUGUGUGUCAGUAUAUGGGGAUGUUUCCCCCA-CAUUCAACGCCGGGAAUAG-CGGAAAAAUAAAAGGGGAGAU-GUAUUCCCCCCUUUUU-G--AUAAAC
CP000783.1/2813866-2813960     AAGUAAAUCAGUAUAUGGGGAUGUUUCCCGGA-CAUUCAACGGCACGGAAGC-AGGAAAAAU-AAAUGGGGGAA-UAUUUCCCCCAUUUAU-U-GUUAACU
CP000653.1/1007140-1007047     AUGUAAC-CAGUAUAUGGGGAUGUUUCCCACA-CAUUCAACGCUAUGAAUAC-GG-AAAAAUAAAAGGGGAGAU-AAAAUCCCCCCUUUUUGA--UUAACU
ABHK02000001.1/3377659-3377571 AUGUACGUCAGUAUAUGGGGAUGUUU-CCCCA-CAUUCAACGCCGAGAAUAG-AGGAAAAUU-AAAGGG-AGAU-A-AAUC--CCCUUUUC-G--UUAACU
AP008232.1/1138801-1138709     AGGUAUUUGAGUAUAUGGGGUCGAAUCGCUUA-CAUUCAACGGCAGCCGGUG-AUGAAAAAAAA--CGGGGGAU-AAAAUCCCCCGCCUGG-A--CGCUGU
AAPH01000003.1/150889-150795   UCUUUAAUGAGUAUAUGGGGGU-AACCCACUAUUAUUCAACGGGAGAAGUAA-CAGAAAA-CAAAAAAGGAGGCCAAAGCCUCCUUUUUUU-A--UUCAUU
ABHP01000004.1/210574-210667   AUGUACGUCAGUAUAUGGGGAUGUUUCCCCCA-CAUUCAACGCCGAGAAUAG-AGGAAAAAUUAAAGGGGAGAU-AAAAUCCCCCCUUUUU-G--GUUA-A
AAOJ01000002.1/828677-828771   CUUAUAUUGAGUAUAUGGGGGU-AAAACAUGAUUAUUCAACGAAAGAAGUAA-CAGAAAA-UAAAAAAGGAGGCUUAUGCCUCCUUUUUUU-A--GCCUUU
CP002487.1/504957-504861       AUGUACGUCAGUAUAUGGGGAUGUUUCCCACA-CAUUCAACGGCGUGUUUAC-AGGAAAAACGAAAGGGGAGAU-AAAAUCCCCCCUUUUU-UGGCUAACU
ABWL02000009.1/18177-18271     AUGUAUGUCAGUAUAUGGGGAUGUUUCCCACA-CAUUCAACGCCAUGUUUAC-G-GAAAAAUAAAAGGGGAGAU-AAAAUCCCCCCUUUUU-A-AUUAAAU
ABWM02000017.1/136105-136011   AUGUAAUCCAGUAUAUGGGGAUGUAUUCCAUA-CAUUCAACGCCAUGAAUAA--GGAAAAAAUAAAGGGGAGAU-AAAAUCCCCCCUUUUUGA--UUAACU
AALC02000011.1/48347-48443     AGGUAAUUGAGUAUAUGGGGACGAAUGUCUUA-CAUUCAACGAUAACAAUGCGAGGAAAA-AGAAAUGGGGGAU-AAAAUCCCCCAUUGUC-AUACUAACC
#=GC SS_cons                   :::::::<-<<<---<<<<<_______>>>>>.->>>->:::::::::::::.::::::::::<<<<<<<<<<<.___>>>>>>>>>>>::.:..::::::
#=GC RF                        AuGUaauUgAGUAUAUggGGAUGuaUcCCccA.cAUUCAACGacaagaaUaa.agGAAAAAuaAAAgGGGgGau.aAAauCcCCCcUUUUu.a..uUaAcU
//
