# Supplementary material for: All-at-once RNA folding with 3D motif prediction framed by evolutionary information
Source: Nat Methods. 2025 Oct 3;22(10):2094–106. doi: 10.1038/s41592-025-02833-w (PMC12510878; doi:10.1038/s41592-025-02833-w)
Supplement: Supplementary file 3 — Source code to run CaCoFold-R3D. Data and results. [file 41592_2025_2833_MOESM3_ESM.gz › supplemental_material/data/Rfam.15.0/Yar_2]

# STOCKHOLM 1.0
#=GF ID Yar_2
#=GF AC RF02086
#=GF DE Yellow-achaete intergenic RNA conserved region 2
#=GF AU Eberhardt R; 0000-0001-6152-1369
#=GF GA 50.0
#=GF NC 35.9
#=GF TC 84.2
#=GF SE Predicted; CMfinder; Eberhardt R
#=GF SS Predicted; CMfinder;
#=GF TP Gene; lncRNA;
#=GF BM cmbuild -F CM SEED
#=GF CB cmcalibrate --mpi CM
#=GF SM cmsearch --cpu 4 --verbose --nohmmonly -T 23.77 -Z 2958934 CM SEQDB
#=GF DR SO; 0001463; lincRNA;
#=GF DR GO; 0005737; cytoplasm;
#=GF DR GO; 0042749; regulation of circadian sleep/wake cycle;
#=GF RN [1]
#=GF RM 21775470
#=GF RT A Conserved Long Non-coding RNA Affects Sleep Behavior in Drosophila.
#=GF RA Soshnev AA, Ishimoto H, McAllister BF, Li X, Wehling MD, Kitamoto T, Geyer
#=GF RA PK
#=GF RL Genetics 2011;0:0-0.
#=GF WK Yar_(gene)
#=GF SQ 7

AE014298.4/260742-260816     CAAGUCAAUGUCAA-GUGUUGCUUCGG------CUGACUUACUACAAAAGUUAAUUGCACUGCACGCACAUGCCAAAAGGUA
AAIZ01005649.1/7238-7313     CCAGUCAAUGUCAA-GUGUUGCCCCGG-----ACUGACUUACUACAAAAGUUAAUUGCACUGCACGCGCACGCCAAGAGGCU
AAPP01017309.1/7366-7435     GAAGUCAAUGUCAA-GUGUUGC-----------CUGACUUACUACAAAAGUUAAUUGCACUGCACGCGCACGCCAAAAGGCC
AAPT01018945.1/76490-76422   CCAGUCAAUGUCAAAGUGUUGC------------UGCCUUACAACCAA-GUUAAUUGCACUGCACGCACACGCCAAGACGCA
AAPU01007946.1/52420-52347   CAAGUCAAUGUCAAAGUGUUGCCU--G-----CUUGCCUUACAACAAA-GUUAAUUGCGCUGCACGCGCACGCCAAGAUCCA
AAQB01008767.1/135946-135873 CCAGUCAAUGUCAA-GUGUUGCCCUGG------CUGCCUUACUACAAA-GUUAAUUGCACUGCACGCGCACGCCAAAAGGCC
AANI01016904.1/21708-21628   CAAGUCAAUGUCAAAGUGUUGCCUGGCUUGUUGUUGCCUUACAGCAAA-GUUAAUUGCGCUGCACGCGCACGCCACAAGACG
#=GC SS_cons                 ::::::::::::::.::::::::::::......:::::::::::::::.:::::::::::::::::::::::::::::::::
#=GC RF                      CaAGUCAAUGUCAA.GUGUUGCCucGG......cUGcCUUACuACAAA.GUUAAUUGCaCUGCACGCGCACGCCAAgAggCa
//
