# Supplementary material for: All-at-once RNA folding with 3D motif prediction framed by evolutionary information
Source: Nat Methods. 2025 Oct 3;22(10):2094–106. doi: 10.1038/s41592-025-02833-w (PMC12510878; doi:10.1038/s41592-025-02833-w)
Supplement: Supplementary file 3 — Source code to run CaCoFold-R3D. Data and results. [file 41592_2025_2833_MOESM3_ESM.gz › supplemental_material/data/Rfam.15.0/TUG1_4]

# STOCKHOLM 1.0
#=GF ID TUG1_4
#=GF AC RF01892
#=GF DE Taurine upregulated gene 1 conserved region 4
#=GF AU Eberhardt R; 0000-0001-6152-1369
#=GF GA 100.0
#=GF NC 72.9
#=GF TC 120.7
#=GF SE Predicted; CMfinder; Eberhardt R
#=GF SS Predicted; CMfinder;
#=GF TP Gene; lncRNA;
#=GF BM cmbuild -F CM SEED
#=GF CB cmcalibrate --mpi CM
#=GF SM cmsearch --cpu 4 --verbose --nohmmonly -T 35.75 -Z 2958934 CM SEQDB
#=GF DR SO; 0001463; lincRNA;
#=GF DR GO; 0042478; regulation of eye photoreceptor cell development;
#=GF RN [1]
#=GF RM 15797018
#=GF RT The noncoding RNA taurine upregulated gene 1 is required for
#=GF RT differentiation of the murine retina.
#=GF RA Young TL, Matsuda T, Cepko CL
#=GF RL Curr Biol. 2005;15:501-512.
#=GF CC TUG1 (taurine upregulated gene 1) is a long non-coding RNA expressed in
#=GF CC retina and brain. It was first identified in a screen for genes
#=GF CC upregulated by in developing retinal cells in response to taurine. It is
#=GF CC required for the normal development of photoreceptors in the retina [1].
#=GF WK TUG1
#=GF SQ 25

AADD01174110.1/3623-3803     UGGGAUCAAAUCAAAGGCACAGUGAACUCCUCAUAGCAUCUUCUUUGGAAUUACUCAGGAACCAGAACU---UUUUACACAAAU-GUAAGAAAUUCUACCAAGGAGUCCCCUU-ACCUAACAGCAUCUCACAAGGCUGCA-CCAGAUUCCAGAAAAGGC--UUCUCUUGAUAC-AUCA---AGGUAGAACCUC
AAWR02038334.1/137977-137800 UGGGAUUAAAACG--GGCACAAUGAACUCCUCAUAGCAUCUUCUUUGGGAUUACUCAGGAACCAGAACU---UUUCACACAAAU-GUAAGAAAUUCUACCAAGGAAUCCCUUU-GCCUAACAGCAUCUCACACAGCUCCAAUCAGAUGCCAGAAAAGGC--CUC--UUGAUAC-AUCC---AGGUAGAACCUA
ABRT010072613.1/1567-1744    UGGGAUCAAAUCAAAGGCACAGUGAACUCCUCAUAUCAUCUUCUUUGGGAUCACUCAGGAACCAGAAC-----CUCACACGAAU-GUAAGAAAUUCUACCAAGGAGUCCCUUU-ACCUAACAGCGUCUCACAAGACUCCAGUCAGAUUCCAGAAAAGAC--UUC--UUAAUAC-AUCA---AGGUAGAACCUC
ABRN01372171.1/9261-9437     UGGGAUUAAAACAAAGGCACAGUGAA---CUCACAGCAUCUUCUUUGGGAUUACUCAGGAACCAGAACU---UUUCACACAAAU-GUAAGAAAUUCUACCAAGGAAUCCCUUU-ACCUAACAGCAUCUCACAAAGCUCCAAUCAGAUUCCAGAAAAGGC--CUC--UUGAUAC-AUCC---AGGUAGAACCUA
AANG01587864.1/1193-1364     UGGAAUUAAAACAAAGGCACAGUGAA---CUCA--GCAUCU---UUGGGAUUACUCAGGAACCAGAACU---UUUCACACAAAU-GUAAGAAAUUCUACCAAGGAAUCCCUUU-AUCUAACAGCAUCUCACAAAGCUCCAAUCAGAUUCCAGAAAAGGC--CUC--UUGAUAC-AUCC---AGGUAGAACCUA
AAQQ01619695.1/992-1169      UGGGAUCAAAA-GAAGGCACAGUGAAUUCCUUAUAGCAUCUUCUUUGGGAUUACUCAGGAACCAGAACU---CUUCACA-AAAC-AUAAGAAAUUCUACUAAGGAAUCCCUUU-ACCUAAUGGCAUCUCACAAGACUACAGUCAGACUCAAGAGAAGGC--CUC--UUGAUAC-AUCA---AGAUAGCACCUA
AAFC03000995.1/50601-50777   UGGGAUCAAAACAAAGGCACAGUGAA---CUCACAGCAUCUUCUUUGGGAUUACUCAGGAACCAGAACU---UUUCACACAAAU-GUAAGAAAUUCUACCAAGGAAUCCCUUU-ACCUAACAGCAUCUCAUAAAGCUCCAAUCAGAUUCCAGAAAAGGC--CUC--UUGAUAC-AUCC---AGGUAGAACCUA
AALT01486602.1/978-800       UGGGAUUGAGACAAUGACACAGUGAACUCCUCAUAGCAUCUUCUUUGGGAUUACUCAGGAACCAGAACU---UUUCACACAAAU--UAAGAAAUUCUACCAAGGAAUCCCUUA-AUCUAACAGCAUCUCACAAAGCUCCAAUCAGAUUCCCGAAAAGGC--UUC--UUGACAA-AUCC---AGGUAGAACCUG
ABVD01060064.1/935-1114      UGGGAGCAAAACAAAGACAUAGUGAACUCUUCAUAGCAUCUUCUUUGGGAUUACUCAGGAACCAGAACU---UUUCAAACAAAU-GUGAGAAAUUCUACCAAGGAAUUCCUUU-ACCUAACAGCAUCUCACAAAGCUCCAGUCAGAUUCCAGAAAAGGC--UUC--UUGAUAC-AUCA---AGGUAGAAACUG
AAPY01652640.1/3609-3789     UGGGAUCAAAACAAAGGCACAGUGAAUUCCUCAUAGCAUCUUCUUUGGGAUUACUCAGGAACCAGAACU---UGUCACACAAAU-GUAAGAAAUUCUGCCAAGGAAUUCUGUU-ACUUAAGAGCAUCUCACAAGGCUCCAAUCAGAUCCCAGAAAAGGC--UUC--UUGAUACCAUCA---AGGUAGAACCUA
DQ517435.1/1152-1328         UGGGAUCAAAACCAAGGCAUUUUGAAUUCCUCAUAGUAUCAUCUUCGGG-UUACUCAGGAACCAAAACU---UUUCACACCAAU-UUAAGAAAUUCUACUGAGGAAUCCCUUU-ACCUAAC--CAUCUCACAAGGCUUCAACCAGAUUCCUGAAAAGGC--CUC--UUGAUAU-AUCA---AGAUAGAACCUA
ABRO01110160.1/5960-6129     UGGGAUCAAAACAAAGACACAGUGAACUCCUAGC---AUCAUCUUUGGGAUUACUCAGGAACCAGAACG---UUUCAUACAAAU-AUAAGAAAUUCUACCAAGGAAUCCCUUA-ACCUAACAGCAUUUCACAAGGCUCCAGUCAGA-------AAAGGC--UAC--UUGAUAC-AUCA---AGAUAGACCCUA
ABRP01135829.1/10240-10416   -CGGAUUAAAACAAAGGCACAGCAAAGUCCUCGUAGCAUCUU--UAGGGAUUACGCGAGGACCAGAACU---UUUAACACAAAU-GUAAGAAAUUUUACCAAGGAAUCCCUUU-ACUUAACAGCAUCUCAUAAAGCUCCAAUCAGGUUCCAGAAAAGGC--CUC--UUAAGAC-AUCC---AGGUAGAACCUA
AAKN02007240.1/4553-4374     UGGGAUCAAAACCAAGGCACAGUGAAUUCUUCAUAGCAUCUUCUUUGGGAUUACUCAGGAACCAGAACU---UUUCACAUAAAU-GUAAGCAGUUCUGCCAAGGAAUCCCUUU-AUCUAACAGGAUCUCACAAGGCUCCAGUCAGAUUCCAGAAAAGGC--CUC--UUUAUAC-AUCG---AGAUAAAACCUA
AAYZ01038147.1/5212-5394     UGGGAUCAAAACAAAGGCACAGUGAA--CUUGAC---ACCCUCUUCAGGAUUACUCAGGAACCAGAACUGAUUUUCACACAAAUUAUAAGAAAUUCUACCAAGGAAUCCCUUUUGCCAGACAGCAUUUCACAAGCCUCCAAUCAGAUUCCAGAAAAGAC--CUC--UUGAUAC-AUCAUCAAGGUGAAACCUA
AAIY01381730.1/297-122       UGGGAUCAAAACAAAGAUACAG--AACUUUUCAUAGCAUCUUCUAUGGGAUUACUCAGGAACCAGAGUU---U-UCACACAAAU-GUAAGAAAUUCUACCAAGGAAUCCCUUU-AUGUAACAACAUCUCACAGAGCUCCAAUCAGAUCC-AGAAAAGAC--CUC--UUGAUCU-AUCA---AGGUAGAAUCUA
AK000749.1/1033-1213         UGGGAUCAAAUCAAAGGCACAGUGAACUCCUCAUAGCAUCUUCUUUGGAAUUACUCAGGAACCAGAACU---UUUUACACAAAU-GUAAGAAAUUCUACCAAGGAGUCCCCUU-ACCUAACAGCAUCUCACAAGGCUGCA-CCAGAUUCCAGAAAAGGC--UUCUCUUGAUAC-AUCA---AGGUAGAACCUC
DQ517434.1/1553-1729         UGGGAUCAAAACCAAGGCAUUUUGAAUUCCUCAUAGUAUCAUCUUCGGG-UUACUCAGGAACCAAAACU---UUUCACACCAAU-UUAAGAAAUUCUACUGAGGAAUCCCUUU-ACCUAAC--CAUCUCACAAGGCUUCAACCAGAUUCCUGAAAAGGC--CUC--UUGAUAU-AUCA---AGAUAGAACCUA
BC037986.1/1289-1469         UGGGAUCAAAUCAAAGGCACAGUGAACUCCUCAUAGCAUCUUCUUUGGAAUUACUCAGGAACCAGAACU---UUUUACACAAAU-GUAAGAAAUUCUACCAAGGAGUCCCCUU-ACCUAACAGCAUCUCACAAGGCUGCA-CCAGAUUCCAGAAAAGGCUUCUC--UUGAUAC-AUCA---AGCAUUUUGUGA
AAGU03075131.1/58493-58316   UGGGAUCAAAACAAAGACGCAGUGAACUUUUC-UCGCAUCUUAUAUGGGAUUACUCAGGAAUCAGAACUUAACCACA--CAAAU-AUAAGAGAUUCUACCAAGG-AACCCUUUUACAUAACAGCAUCUCACAAAGCUCCAAUCAGAUCC-AGAAGGG-C--CUC--UUGAUAC-AUCA---AGGUAGAACCUA
AAGW02067666.1/34696-34875   UGGGAUCAAAACAGAGGCACAGUGAACUCCUCAUAGCAUCUUCUUUGGGAUUACUCAGGAACCAGAACU---UUUCACACAAAU-AUAAGAAAUUCUGCCAAGGAAUCCCUUU-ACCAAACAGCAUCUCACAAGGCUCCAAUCAGAUUCCAGAAAAGGC--CUC--UUGAUAC-AUCA---AGGUAGAACAUA
AABR05180830.1/7854-8030     UGGGAUUGAAACCAAGGCAUACUGAAUUCCUCAUAGUAUCAUCUGUGGG-UUACUCAGGAACCAAAACU---UUUAACACCAAU-UUAAGAAAUUCUACUGAGGAAUCCCUUU-AUCUAAC--CAUCUCACAAGGCUUCAACCAGAUUCCUGAAAAGAC--CUC--UUGAUAU-AUCA---AGAUAGAACUUA
AAPE02050782.1/21178-21006   UGGGAUUAAAACAAAGGCCUAGUGAAGUCCUCAUAGCAUCU---UUGGGAUUAUUCAGGAACCAGAACU---UUUCACACAAAU-GUAAGGAAUUUUACAAAGGAAUCC-UUU-ACC---CAGCAUCUCACAAAGCUUCAAUCAGAUUCCAGAAAAGGC--CAC--UUGAGAC-AUCC---AGGUAGAACCUA
AAQR03184908.1/26737-26916   UGGGAUCAAAACAAAGGCACAGUGAACUCCUCAUUGCAUCUUCUUUGGGAUUACUCAGGAACCAGAACU---UUUCACACAAAU-GUAAGAAAUUCUACCAAGGAAUCCCUUU-ACCUAACAGCAUCUCAAAAGUCUCCAAUCAGAUGCCAGGAAAGGC--CUC--UUGAUAC-AUCA---AGGUAGAACCUU
AACN010693513.1/724-897      UGGGAUUAAAACAAAGGCACAGUGAA---CUCACAGCAUCU---UUGGGAUUACUCAGGAACCAGAACU---UUUCACACAAAU-GUAAGAAAUUCUACCAAGGAAUCCCUUU-ACCUAACAGCAUCUCACAAAGCUCCAAUCAGAUUCCAGAAAAGAC--CUC--UUGAUAU-AUCC---AGGUAGAACCUA
#=GC SS_cons                 :::::::::::::::::::::::::::::::::::::::::::::::::::::::::::::::::::::...::::::::::::.::::::::::::::::::::::::::::.:::::::::::::::::::::::::::::::::::::::::::::..:::..:::::::.::::...::::::::::::
#=GC RF                      UGGGAUcAAAaCaAAGGCacAGUGAAcUCcUcAuaGCAUCuUCUuuGGGAUUACUCAGGAACCAGAACU...UuUcACACaAAU.gUAAGaAAUUCUACcAAGGAaUCCCuUU.AccUAACAGCAUCUCACAagGCUcCAauCAGAUuCCaGAAAAGGC..cUC..UUGAuAc.AUCa...AGgUaGaacCUa
//
