# Supplementary material for: All-at-once RNA folding with 3D motif prediction framed by evolutionary information
Source: Nat Methods. 2025 Oct 3;22(10):2094–106. doi: 10.1038/s41592-025-02833-w (PMC12510878; doi:10.1038/s41592-025-02833-w)
Supplement: Supplementary file 3 — Source code to run CaCoFold-R3D. Data and results. [file 41592_2025_2833_MOESM3_ESM.gz › supplemental_material/data/Rfam.15.0/ROSE_3]

# STOCKHOLM 1.0
#=GF ID ROSE_3
#=GF AC RF02523
#=GF DE Repression of heat shock gene expression (ROSE) element
#=GF AU Eberhardt R; 0000-0001-6152-1369
#=GF GA 43.0
#=GF NC 42.8
#=GF TC 43.5
#=GF SE Published; PMID:23741480
#=GF SS Predicted; PMID:23741480
#=GF TP Cis-reg; thermoregulator;
#=GF BM cmbuild -F CM SEED
#=GF CB cmcalibrate --mpi CM
#=GF SM cmsearch --cpu 4 --verbose --nohmmonly -T 27.11 -Z 2958934 CM SEQDB
#=GF DR SO; 0002168; RNA_thermometer;
#=GF DR GO; 0009266; response to temperature stimulus;
#=GF DR GO; 0006417; regulation of translation;
#=GF RN [1]
#=GF RM 23741480
#=GF RT Short ROSE-Like RNA Thermometers Control IbpA Synthesis in Pseudomonas
#=GF RT Species.
#=GF RA Krajewski SS, Nagel M, Narberhaus F
#=GF RL PLoS One. 2013;8:e65168.
#=GF WK Repression_of_heat_shock_gene_expression_(ROSE)_element
#=GF SQ 16

AEWE01000693.1/596-529             UACGCGAUGCCGAAUUCGGGUCGCGCA-AU--GAU-UUA-CUUGCUGAUAC---UCAGGAG---UUUAUGACCAUGACU
CT573326.1/1712655-1712723         UACGCGAUGCCGAAGUCGGGUCGCGUA-GU--GAC-UUAACUUGCUGAAUC---UCAGGAG---UUCAUGACCAUGACU
AGFS01074928.1/18-86               UACGCGAUGCCGAAUUCGGGUCGCGCA-GU--GACUUUA-CUUGCUGAAUC---UCAGGAG---UUUAUGACCAUGACU
CP002727.1/3297127-3297060         CGUGGGAUGCCGAAGUCGGGUCCCGCA-AC--UUA-UCA-CUCGCUGACUA-AUUCAGGAG---AUUA--ACCAUGAGC
AACY023936647.1/161-227            UGCGGGAUGCCGAAGUCGGGUUCCGCG-AU--AUG-AAC-CUUGCUGAAAU--UUCAGGAG---AAUA--CUCAUGAGC
Y11280.1/1592-1658                 UGCGGGAUGCCGGAGCCGGGUCCCGCG-AC--AGA-AUG-CUCGCUGAUCU--AUCGGGAG--AC---UGACGAUGUCC
AEAZ01000032.1/24229-24162         UACGCGAUGCCGAAUCCGGGUCGCGUA-UU--AAA-UCA-CUUGGAGAAAA--CUCAGGAG-AUU-UU--GCAAUGGCU
CADX01000007.1/20354-20287         UACGCGAUGCCGAAUUCGGGUCGCGGA-GA--UAA-CCA-CUCGCUGAAUA--AUCAGGAG----AAACACCCAUGAGU
CP002881.1/1746579-1746643         AGCGGGAUGCCGAAGUCGGGUCCCGCC-CG--UUU-CAA-CUCGCUGAUU----UCAGGAG---GUUU--AUCAUGAGU
AFOY01000083.1/61144-61073         UACGCGAUGCCGAAUUCGGGUCGCGGAGAC--AAA-AAA-CUUGCUGAUUGUUUUCAGGAG--AU-UUGAAUCAUGAGU
CP002585.1/4735082-4735011         UACGCGAUGCCGAAUUCGGGUCGCGGA-GACAAAA-AAA-CUUGCUGAUUU-UUUCAGGAG--AU-UUGAAUCAUGAGU
AGSX01000198.1/10013-9948          CACAGGAUGCCGAAUUCGGGUCCUGUA-U---GAA-CCA-CUCGCUGAAUG---UCAGGAG--AU--AGCAAAAUGACU
CP001157.1/3905282-3905216         UGCGGGAUGCCGAAGUCGGGUCCCGAG-CU-UAAC-AAA-CUCGCUGAUAU---UCGGGAG--AU---UGAACAUGGCU
AGTN01523214.1/95-28               UAAGGGAUGCCGAAGUCGGGUCUCUGU-CU-CAAU-GAA-CUUGCCGAUAA--UUCGGGAG--AU---UGAAUAUGGCU
#=GR AGTN01523214.1/95-28       PP *************************99.66.5999.***.***********..********..**...88*********
CP000712.1/4238354-4238287         UACGCGAUGCCGAAGCCGGGUCGCGUA-AU--GAC-UUA-CUUGCUGAAUC---UCAGGAG---UUUAUGACCAUGACU
AE004091.2/3509227-3509161         UGCGGGAUGCCGAAGACGGGUUCCGCA-UC--AGA-GUA-CUUGCUGAUAA--UUCAGGAGAUUC-----GCAAUGAGC
#=GC SS_cons                       <<<<<<<<-<<<____>>>>>>>>>>>.::..:<<.---.<<<-<<<<___.._>>>>>>>..>>.:::::::::::::
#=GC RF                            ugCGgGAUGCCGAAgUCGGGUCcCGca.au..aac.uuA.CUcGCuGAuua..uUCaGgAG..gu.UaugAccAUGAcU
//
