# Supplementary material for: All-at-once RNA folding with 3D motif prediction framed by evolutionary information
Source: Nat Methods. 2025 Oct 3;22(10):2094–106. doi: 10.1038/s41592-025-02833-w (PMC12510878; doi:10.1038/s41592-025-02833-w)
Supplement: Supplementary file 3 — Source code to run CaCoFold-R3D. Data and results. [file 41592_2025_2833_MOESM3_ESM.gz › supplemental_material/data/Rfam.15.0/HSR-omega_2]

# STOCKHOLM 1.0
#=GF ID HSR-omega_2
#=GF AC RF01886
#=GF DE Heat shock gene hsromega conserved region 2
#=GF AU Eberhardt R; 0000-0001-6152-1369
#=GF GA 55.0
#=GF NC 42.1
#=GF TC 57.0
#=GF SE Predicted; WAR; Eberhardt R
#=GF SS Predicted; WAR;
#=GF TP Gene; lncRNA;
#=GF BM cmbuild -F CM SEED
#=GF CB cmcalibrate --mpi CM
#=GF SM cmsearch --cpu 4 --verbose --nohmmonly -T 30.15 -Z 2958934 CM SEQDB
#=GF DR SO; 0001641; lincRNA gene;
#=GF DR GO; 0016607; nuclear speck;
#=GF DR GO; 0042981; regulation of apoptotic process;
#=GF RN [1]
#=GF RM 10984439
#=GF RT Omega speckles - a novel class of nuclear speckles containing hnRNPs
#=GF RT associated with noncoding hsr-omega RNA in Drosophila.
#=GF RA Prasanth KV, Rajendra TK, Lal AK, Lakhotia SC
#=GF RL J Cell Sci. 2000;113:3485-3497.
#=GF RN [2]
#=GF RM 19737742
#=GF RT The developmentally active and stress-inducible noncoding hsromega gene is
#=GF RT a novel regulator of apoptosis in Drosophila.
#=GF RA Mallik M, Lakhotia SC
#=GF RL Genetics. 2009;183:831-852.
#=GF RN [3]
#=GF RM 20065067
#=GF RT Improved activities of CREB binding protein, heterogeneous nuclear
#=GF RT ribonucleoproteins and proteasome following downregulation of noncoding
#=GF RT hsromega transcripts help suppress poly(Q) pathogenesis in fly models.
#=GF RA Mallik M, Lakhotia SC
#=GF RL Genetics. 2010;184:927-945.
#=GF CC The heat shock gene hsromega is a long non-coding RNA which produces a
#=GF CC number of transcripts. These transcripts include a nuclear transcript,
#=GF CC hsromega-n, which is detected as small speckles in the interchromatin
#=GF CC space and co-localises with heterogeneous nuclear RNA-binding proteins
#=GF CC (hnRNPs) [1]. Hsromega-n interacts directly and indirectly with a number
#=GF CC of regulatory proteins including hnRNPs, cAMP response element binding
#=GF CC binding protein (CBP), proteasome, and Drosophila inhibitor of apoptosis
#=GF CC protein 1 (DIAP1). Through these interactions, it has roles in the
#=GF CC regulation of apoptosis [2] and the suppression of poly(Q) toxicity [3].
#=GF WK Hsromega
#=GF SQ 10

AAFS01000208.1/9763-9677 GUCGUUUCUAUCAGAUU--GAUUGUGCGGAUUGUGU---UA--UAGGAACUCCGGUGUAUCGACUUCUCUGCUCUACUAAGGGUGAACCCUACA
AAPP01019520.1/1315-1403 CUCGAAUAAGUGGGAUU--GAUUUUGCGGAUUGUGU---UAUAUAGGAACACUGCUGUAUCGACUUCUCUGCUCCACUAAGGGUGAACCGUAAU
AASW01005169.1/371-285   CUCGAUUCUGUCAGAUU--GAUUGUGCGGAUUGUGU---UA--UAGGAACACUGGUGUAUCGACUUCUCUGCUCCACUAUGGGUGAAGGAUACC
U18307.1/1956-2042       CUCGAUUCUGUCAGAUU--GAUUGUGCGGAUUGUGU---UA--UAGGAACACUGGUGUAUCGACUUCUCUGCUCCACUAUGGGUGAAGGAUACC
X16337.1/1777-1863       GUCGUUUCUAUCAGAUU--GAUUGUGCGGAUUGUGU---UA--UAGGAACUCCGGUGUAUCGACUUCUCUGCUCUACUAAGGGUGAACCCUACA
X05347.1/1578-1665       GUCGUUUUUAUCAGAUUGUGAUUGCGUGGAUUGAAUAUA--UAUAGGA----ACCUGUAUCGACUUCUCUGCUCUACUAAGACUUGUUCAAAAG
M13240.1/582-668         CUCGAUUCUGUCAGAUU--GAUUGUGCGGAUUGUGU---UA--UAGGAACACUGGUGUAUCGACUUCUCUGCUCCACUAUGGGUGAAGGAUACC
X04188.1/1882-1968       CUCGAUUCUGUCAGAUU--GAUUGUGCGGAUUGUGU---UA--UAGGAACACUGGUGUAUCGACUUCUCUGCUCCACUAUGGGUGAAGGAUACC
M14558.1/1417-1504       GUCGUUUUUAUCAGAUUGUGAUUGCGUGGAUUGAAUAUA--UAUAGGA----ACCUGUAUCGACUUCUCUGCUCUACUAAGACUUGUUCAAAAG
M14557.1/1419-1505       CUCGAUUCUGUCAGAUU--GAUUGUGCGGAUUGUGU---UA--UAGGAACACUGGUGUAUCGACUUCUCUGCUCCACUAUGGGUGAAGGAUACC
#=GC SS_cons             :::::::::::::::::..:::::::::::::::::...::..:::::::::::::::::::::::::::::::::::::::::::::::::::
#=GC RF                  cUCGaUUcUgUCAGAUU..GAUUGUGCGGAUUGuGU...ua..UAGGAACaCuGgUGUAUCGACUUCUCUGCUCcACUAaGGGUGaagcauAcc
//
