# Supplementary material for: All-at-once RNA folding with 3D motif prediction framed by evolutionary information
Source: Nat Methods. 2025 Oct 3;22(10):2094–106. doi: 10.1038/s41592-025-02833-w (PMC12510878; doi:10.1038/s41592-025-02833-w)
Supplement: Supplementary file 3 — Source code to run CaCoFold-R3D. Data and results. [file 41592_2025_2833_MOESM3_ESM.gz › supplemental_material/data/Rfam.15.0/abiF]

# STOCKHOLM 1.0
#=GF ID abiF
#=GF AC RF03085
#=GF DE abiF RNA
#=GF AU Weinberg Z; 0000-0002-6681-3624
#=GF GA 37.0
#=GF NC 36.9
#=GF TC 37.0
#=GF SE Weinberg Z
#=GF SS Published; PMID:28977401;
#=GF TP Gene; sRNA;
#=GF BM cmbuild -F CM SEED
#=GF CB cmcalibrate --mpi CM
#=GF SM cmsearch --cpu 4 --verbose --nohmmonly -T 28.18 -Z 2958934 CM SEQDB
#=GF DR SO; 0000370; small_regulatory_ncRNA;
#=GF RN [1]
#=GF RM 28977401
#=GF RT Detection of 224 candidate structured RNAs by comparative analysis of
#=GF RT specific subsets of intergenic regions.
#=GF RA Weinberg Z, Lunse CE, Corbino KA, Ames TD, Nelson JW, Roth A, Perkins KR,
#=GF RA Sherlock ME, Breaker RR
#=GF RL Nucleic Acids Res. 2017;45:10811-10823.
#=GF CC Actinobacteria, Bacteroidetes, Clostridia, Proteobacteria, one Clostridia
#=GF CC phage. Environment (Freshwater)
#=GF WK AbiF_RNA_motif
#=GF SQ 126

URS0000D6B5A4_439235/1-37 CCGCCC-AAGCCUCU-GACGCAAGCUCAAAUC--G-GGCGGU
URS0000D6D095_12908/1-37  CCAAUC-AAGCCUCU-UGCAGAUGCUCAAAUC--G-AUUGGA
URS0000D663C0_12908/1-37  CCUCCC-ACACCUCU-CAACGAUGUGCACCAC--G-GGAGGU
URS0000D67BA9_247156/1-36 UCCCCC-ACGCCUCU-CGACGAUGCGCA-CUU--G-GGGGAU
URS0000D676B9_272627/1-37 UCCCCC-ACGCCUCU-CCACGAUGCGCAACCC--G-GGGGAU
URS0000D694A8_12908/1-37  CCCGGC-AAGCCUCU-CAUAGAAGCUCAAACC--G-CCGGGA
URS0000D66462_12908/1-37  CCAGCC-AAGCCUCU-CGCAGAAGCUCAAACC--G-GCUGGG
URS0000D68309_12908/1-37  CCGCGC-ACGCCUCU-CAACGAUGCGCAACCC--G-CGCGGU
URS0000D6B865_645462/1-36 CCCGCC-AAGCUUCU-UUUAUA-GCUCAAAUA--G-GCGGGA
URS0000D6B865_367459/1-36 CCCGCC-AAGCUUCU-UUUAUA-GCUCAAAUA--G-GCGGGA
URS0000D6AA4E_446469/1-36 CCUCCC-AAGCCUCU-CGACGAUGCUCA-CAU--G-GGAGGG
URS0000D6C71E_12908/1-37  CCCUCC-AUGCCUCU-UCAUAAUGCACAAACA--G-GAGGGU
URS0000D6771A_12908/1-37  CCCUUC-AUGCCUAU-CAACGAUGCACAAACA--G-AAGGGG
URS0000D682ED_12908/1-37  CCCCCC-AGGCCUCU-CUACGAUGCUCAACAC--C-GGGGGC
URS0000D6CB7E_12908/1-37  CCCCCC-AGGCCUCU-CGACGAUGCUCAAUAC--C-GGGGGC
URS0000D69B31_12908/1-38  CCCGCC-AGGCCUCU-UAACAAUGCCCAAAUGU-G-GAGGGU
URS0000D668C9_12908/1-37  CCAGCC-GAGCCUCU-UGACAAAGCUUAAAUA--G-GCUGGG
URS0000D6CC95_12908/1-37  CCAGCC-GAGCCUCU-UGACAAUGCUUAAAUA--G-GCUGGG
URS0000D6B68D_12908/1-37  CCAGCC-GAGCCUCU-UUACAAUGCUUAAAUA--G-GCUGGG
URS0000D6CA9D_12908/1-37  CCUUCC-AUGCCUCU-CAACGAUGCACAAACA--G-GAAGGU
URS0000D68381_12908/1-37  CCUCCC-AUGCCUCU-CAUGGAAGCACAAACA--G-GGAGGU
URS0000D67124_12908/1-37  CCUUCC-AUGCCUCU-CAUAGAAGCACAAACA--G-GAAGGU
URS0000D6A45D_12908/1-37  CCUCCC-AAGCCUAU-CAACGAUGCUCAAACA--G-GGAGGU
URS0000D684AB_509170/1-37 CCCCGC-AAGCCUCU-UAACAAUGCUCAAAUU--G-CGGGGU
URS0000D67094_12908/1-40  CCUCGCUAAGCCUCU-UCACAAUGCUCAAAUCGUG-CGAGGC
URS0000D688F2_12908/1-36  CCAGUC-ACGCCUCU-CAACGAUGCG-AACCC--G-ACUGGU
URS0000D6A294_12908/1-37  CUUACU-AAGCCUCU-CAACGAUGCUCAAACC--U-GGAGGU
URS0000D67932_12908/1-37  CCAGUC-AAGCCUCU-CUACGAUGCUCAAACC--G-ACUGGC
URS0000D6C77E_12908/1-37  CCAGUC-AAGCCUCU-CUACGAUGCUCAAACC--G-ACUGGU
URS0000D68721_12908/1-37  CCCGCC-AAGCCUCU-CUACGAUGCUCAAACC--G-GCGGGC
URS0000D6638F_537011/1-37 CCCGCC-AAGCCUCU-CGAUGAAGCUUAAAUC--G-GCGGGU
URS0000D68163_12908/1-37  CCCGCC-AAGCCUCU-UUUUAAUGCUUAAAUC--G-GCGGGU
URS0000D66F5F_12908/1-37  CCCGCA-AAGCCUCU-UUUUAAUGCUUAAAUC--G-GCGGGU
URS0000D6A253_12908/1-37  CCCGCC-AAGCCUCU-UAACGAUGCUCAAAUG--C-GUGGGG
URS0000D6B87E_12908/1-37  CCCACC-AAGCCUCU-CAACGAUGCUCAAAUG--C-GUGGGG
URS0000D6B87E_537011/1-37 CCCACC-AAGCCUCU-CAACGAUGCUCAAAUG--C-GUGGGG
URS0000D6C467_12908/1-37  CCCACC-AAGCCUCU-CAACGAUGCACAAAUG--U-GCGGGG
URS0000D68A6D_12908/1-37  CUCGCC-AAGCCCCU-UAACAAUGCUCAAAUA--G-GCGGGU
URS0000D68AAD_12908/1-37  CUCGCC-AAGCCUCU-UAACAAUGCUCAAAUG--U-GCGAGG
URS0000D66079_12908/1-38  CUCGCC-AAGCCUCU-UAACAAUGCUCAAAUC--GUGCGAGG
URS0000D66079_449673/1-38 CUCGCC-AAGCCUCU-UAACAAUGCUCAAAUC--GUGCGAGG
URS0000D66079_537011/1-38 CUCGCC-AAGCCUCU-UAACAAUGCUCAAAUC--GUGCGAGG
URS0000D66079_585502/1-38 CUCGCC-AAGCCUCU-UAACAAUGCUCAAAUC--GUGCGAGG
URS0000D6A2CA_12908/1-38  CUCGCC-AAGCCUCU-UCACAAUGCUCAAAUC--GUGCGAGG
URS0000D67E53_12908/1-37  CUCGCC-AAGCCUCU-UAGCAAUGCUCAAAUA--G-GUGAGG
URS0000D68A1B_12908/1-37  CCCGCC-AAGCCUCU-UUACAAUGCUUAAAUC--G-ACGGGG
URS0000D67C1E_537011/1-37 CCCGCC-AAGCCUCU-CGACAAUACUCAAAUG--U-GCGGGU
URS0000D6A679_12908/1-38  CCCGCC-AAGCCUCU-UAACAAUGCUCAAAUU--GUGCGGGC
URS0000D66B47_12908/1-37  CCCGCC-AAGCCUCU-CAUUGAAGCUCAAAUG--U-GCGGGU
URS0000D68AB1_12908/1-37  CUCCCA-AAGCCUCU-CAAUGAUGCUCAAAUC--U-GGGGGG
URS0000D69591_12908/1-37  CCCCAA-AAGCCUCU-CAACGAUGCUCAAAUG--U-GGGGGG
URS0000D68D11_12908/1-38  CCCCCAAAAGCCUCU-CAACGAUGCUCAAAUC--U-GGGGGG
URS0000D6A454_556260/1-37 CCCCCA-AAGCCUCU-CAACGAUGCUCAAAUC--U-GGGGGG
URS0000D6A454_12908/1-37  CCCCCA-AAGCCUCU-CAACGAUGCUCAAAUC--U-GGGGGG
URS0000D6C722_12908/1-37  CCUGCC-AAGCCUCU-CAACGAUGCUCAAAUA--G-GCUGGC
URS0000D6A011_12908/1-37  CCUGCC-AAGCCUCC-UAAUAAUGCUUAAAUC--G-GCGGGU
URS0000D6725B_12908/1-37  CCUGCC-AAGCCUCU-UCACCAUGCUUAAAUU--G-GCAGGU
URS0000D68FA1_12908/1-37  CCUGCU-AAGCCUCU-UAACAAUGCUCAAAUC--A-GCAGGU
URS0000D6658C_12908/1-37  CCUGCC-AAACCUCU-UAACAAUGCUCAAAUU--G-GCAGGU
URS0000D67EF6_12908/1-37  CCCACC-AAGCCUCU-CAACGAUGCUUAAAUC--G-GUGGGU
URS0000D69306_12908/1-37  CCCGCC-AAGCCUCU-CAAAGCUGCUCAAAUG--U-GCGGGU
URS0000D6AA0A_12908/1-37  CCCGCA-AAGCCUCU-CAACGAUGAUCAAAUG--U-GCGGGU
URS0000D6CC98_12908/1-37  CCCGCC-AAGCCUCU-CAACGAUGCUCAAAUG--U-GUGGGU
URS0000D6C402_12908/1-37  CCCGCC-AAUCCUCU-CAACGAUGCUCAAAUG--U-GCGGGU
URS0000D6D348_12908/1-37  CCCGCC-AAGCCUCU-CAACGAUGCUCAAAUG--U-GAGGGU
URS0000D65A4A_553174/1-37 CCCGCC-AAGCCUCU-CAACGAUGCUCAAAUG--U-GCGGGU
URS0000D65A4A_12908/1-37  CCCGCC-AAGCCUCU-CAACGAUGCUCAAAUG--U-GCGGGU
URS0000D65A4A_537011/1-37 CCCGCC-AAGCCUCU-CAACGAUGCUCAAAUG--U-GCGGGU
URS0000D6A173_12908/1-37  CCCGCC-AAGCCUCU-CAACGAUGCUCAAAUG--C-GCGGGU
URS0000D6CE9E_596327/1-37 CCUGCC-AAGCCUCU-CAACGAUGCUCAAAUU--G-GCAGGU
URS0000D66ABE_12908/1-37  CCUGCC-AAGCCUCU-CAACGAUGCUCAAAUC--U-GCGGGU
URS0000D68661_12908/1-37  CCUGCC-AAGCCUCU-CAACGAUGCUCAAAUC--G-GCGGGU
URS0000D66E4F_12908/1-37  CCCGCC-AAUCCUCU-UCACAAUGCUUAAAUC--G-GCGGGU
URS0000D67CF3_12908/1-37  CCCCCC-AAGCCUCU-UCACAAUGCUUAAAUC--G-GCGGGU
URS0000D6CB43_12908/1-37  CCCGCC-AAGCCUCU-UCACAAUGCUUAAAUC--G-GCGGGU
URS0000D6CB43_547042/1-37 CCCGCC-AAGCCUCU-UCACAAUGCUUAAAUC--G-GCGGGU
URS0000D68466_12908/1-37  CCCGCC-AAGCCUCU-UAACAAUGCUUAAAUC--G-GCGGGU
URS0000D6AB58_12908/1-37  CCUGCC-AAGCCUCU-UAAUAAUGCUCAAAUA--G-GCAGGU
URS0000D6C122_12908/1-37  CCUGCC-AAGCCUCU-UGACAAUGCUUAAAUC--G-GCAGGU
URS0000D68340_12908/1-38  CCUGCC-AAGCCUCUUUAAUAAUGCCCAAAUC--G-GCGGGU
URS0000D68856_12908/1-37  CCUGCC-AAGCCUCU-UGAUAAUGCUCAAAUC--G-GCGGGU
URS0000D68856_272559/1-37 CCUGCC-AAGCCUCU-UGAUAAUGCUCAAAUC--G-GCGGGU
URS0000D68856_563193/1-37 CCUGCC-AAGCCUCU-UGAUAAUGCUCAAAUC--G-GCGGGU
URS0000D6CE0D_12908/1-37  CCUGCC-AAGCCUCU-UGAUAAUGCUCAAAUC--G-GCAGGU
URS0000D66974_547042/1-36 CC-GCC-AAGCCUCU-UGACAAUGCUCAAAUC--G-GCGGGU
URS0000D66974_12908/1-36  CC-GCC-AAGCCUCU-UGACAAUGCUCAAAUC--G-GCGGGU
URS0000D670D8_12908/1-37  CCCGCC-AAGCCUCU-UGACAAUGCUCAAAUC--G-GCGGGU
URS0000D6BC6E_12908/1-37  CCCGCC-AAGCCUCU-UGAUAAUGCUCAAAUC--G-GCGGGU
URS0000D6BA4C_12908/1-37  CCCGCC-AAGCCUCU-UGAUAAUGCUCAAAUA--G-GCGGGU
URS0000D6BA4C_411479/1-37 CCCGCC-AAGCCUCU-UGAUAAUGCUCAAAUA--G-GCGGGU
URS0000D6C23E_12908/1-37  CCUGCC-AAGCCUCU-UUACAAUGCUCAAAUC--G-GCGGGU
URS0000D661DE_12908/1-37  CCUGCC-AAGCCUCU-UUACAAUGCUCAAAUC--G-GCAGGU
URS0000D6A411_12908/1-37  CCUGCC-AAGCCUCU-UAACAAUGCUCAAAUC--G-GCGGGU
URS0000D6A411_457395/1-37 CCUGCC-AAGCCUCU-UAACAAUGCUCAAAUC--G-GCGGGU
URS0000D65BD7_12908/1-37  CCUGCC-AAGCCUCU-UAACAAUGCUCAAAUA--G-GCGGGU
URS0000D65BD7_563193/1-37 CCUGCC-AAGCCUCU-UAACAAUGCUCAAAUA--G-GCGGGU
URS0000D65BD7_457424/1-37 CCUGCC-AAGCCUCU-UAACAAUGCUCAAAUA--G-GCGGGU
URS0000D67E20_12908/1-37  CCUGCC-AAGCCUCU-UCACAAUGCUCAAAUC--G-GCGGGG
URS0000D6D26E_12908/1-37  CCUGCC-AAGCCUCU-UCACAAUGCUCAAAUC--G-GCGGGU
URS0000D6D26E_484018/1-37 CCUGCC-AAGCCUCU-UCACAAUGCUCAAAUC--G-GCGGGU
URS0000D6A3D3_12908/1-32  CCC----AAGCCUCU-CAACGAUGCUCAAAAC-----UGGGU
URS0000D65CE3_12908/1-37  CCCCCU-AAGCCUCU-UAACAAUGCUCAAACC--U-GGGGGU
URS0000D66DC8_12908/1-37  CCCCCU-AAGCCUCU-CAGCGAUGCUCAAACC--U-GGGGGU
URS0000D677A8_12908/1-37  CCCCCU-AAGCCUCU-CAACGAUGCUCAAACC--U-GGGGGU
URS0000D689C2_12908/1-36  CCAGUC-AAGCCUCU-CAAAGAUGCUCAAAU---G-GCUGGC
URS0000D6AC10_12908/1-38  GCCUCC-AAGCCUCU-UAACAAUGCUCAAAUCC-G-GGGGCU
URS0000D6AC10_367928/1-38 GCCUCC-AAGCCUCU-UAACAAUGCUCAAAUCC-G-GGGGCU
URS0000D68869_12908/1-37  ACCUCC-AAGCCUCU-CUACGAUGCUCAAAUC--G-GGGGUC
URS0000D6AF42_12908/1-37  ACCCCC-AAGCCUCU-UAACAAUGCUCAAAUC--G-GGGGUC
URS0000D6D33B_12908/1-37  CCUGCC-ACGCCUCU-CAGUGAUGCGCAAUCU--G-GCGGGU
URS0000D68B35_12908/1-36  CCCGUC-ACGCCUCU-CAACAAUGCGCA-CCA--G-ACGGGC
URS0000D662E5_12908/1-37  CCCGCC-ACGCCUCU-CCACGAUGCGCACCAG--G-GCGGGU
URS0000D66E8B_12908/1-37  CUCGCC-ACGCCUCU-CAACGAUGCGUACCAC--G-GCGAGA
URS0000D699C3_12908/1-37  CCCGCC-ACGCCUCU-CAACGAUGCGUACCAU--G-GCGGGG
URS0000D69FAB_12908/1-37  CCCGCC-ACGCCUCU-CAAUGAUGCGUACCAU--G-GCGGGG
URS0000D660CA_272624/1-37 CCCGUC-ACGCCUCU-CAAUGAUGCGCACCAC--G-ACGGGU
URS0000D67278_334413/1-37 CCCGAC-ACGCCUCU-UAACAAUGCGCACCAA--G-UCGGGU
URS0000D673DE_392917/1-37 CCCACC-ACGCCUCU-UAACAAUGCGUACCAA--G-GUGGGC
URS0000D6C238_12908/1-37  CCCGAC-ACGCCUCU-CAACGAUGCGUACCAC--G-UCGGGU
URS0000D6A8D1_12908/1-37  CCCAAC-ACGCCUCU-CAACGAUGCGUACCAC--G-UUGGGU
URS0000D69FD4_12908/1-37  CCCACC-ACGCCUCU-CAACGAUGCGUACCAC--G-GUGGGA
URS0000D69FD4_537011/1-37 CCCACC-ACGCCUCU-CAACGAUGCGUACCAC--G-GUGGGA
URS0000D6CBD6_12908/1-36  CCCGCC-ACGCCUCU-CAACGAUGCGCA-ACA--G-GCGGGU
URS0000D65797_12908/1-38  CCCGCC-ACGCCUCU-UAACAAUGCGUAACCUU-G-GCGGGC
URS0000D6D3FF_12908/1-38  GCCGCC-ACGCCUCU-UAGCAAUGCGCAAACUU-G-GCGGCU
URS0000D6D2ED_375286/1-38 ACCGCC-ACGCCUCU-UAACAAUGCGCAACCUU-G-GCGGUU
#=GC SS_cons              <<<<<<.-<<<____._______>>>------..>.>>>>>:
#=GC RF                   CCCGCC.AAGCCUCU.CAACGAUGCUCAAAUC..G.GCGGGU
//
