# Supplementary material for: All-at-once RNA folding with 3D motif prediction framed by evolutionary information
Source: Nat Methods. 2025 Oct 3;22(10):2094–106. doi: 10.1038/s41592-025-02833-w (PMC12510878; doi:10.1038/s41592-025-02833-w)
Supplement: Supplementary file 3 — Source code to run CaCoFold-R3D. Data and results. [file 41592_2025_2833_MOESM3_ESM.gz › supplemental_material/data/Rfam.15.0/COG2908]

# STOCKHOLM 1.0
#=GF ID COG2908
#=GF AC RF02939
#=GF DE COG2908 RNA
#=GF AU Weinberg Z; 0000-0002-6681-3624
#=GF GA 58.7
#=GF NC 58.1
#=GF TC 62.3
#=GF SE Weinberg Z
#=GF SS Published; PMID:28977401;
#=GF TP Cis-reg;
#=GF BM cmbuild -F CM SEED
#=GF CB cmcalibrate --mpi CM
#=GF SM cmsearch --cpu 4 --verbose --nohmmonly -T 20.80 -Z 2958934 CM SEQDB
#=GF DR SO; 0005836; regulatory_region;
#=GF RN [1]
#=GF RM 28977401
#=GF RT Detection of 224 candidate structured RNAs by comparative analysis of
#=GF RT specific subsets of intergenic regions.
#=GF RA Weinberg Z, Lunse CE, Corbino KA, Ames TD, Nelson JW, Roth A, Perkins KR,
#=GF RA Sherlock ME, Breaker RR
#=GF RL Nucleic Acids Res. 2017;45:10811-10823.
#=GF CC Freshwater metagenome only. Environment (Freshwater)
#=GF WK COG2908_RNA_motif
#=GF SQ 9

URS0000D6B93F_12908/1-47 ACUCGCCUCAACCUUUCGGUGUAGAGGUCAUGCGCAUGGCGCUGAGU
URS0000D6A5C6_12908/1-46 AGCCUCAUCAACCUUUCGGUGUAGAUG-UUGUCGCAUAGCGAUGGCU
URS0000D6BBE3_12908/1-45 AGCCGCU-CAACCUUUCGGUGUAG-AGUUUGUCGCAUAGCGAUGGCU
URS0000D692A9_12908/1-45 AGCCGCC-CUACCUUUCGGUGUAA-GGUUUGUCGCACAGCGAUGGCU
URS0000D6683A_12908/1-45 AGCCGCC-CUACCUUUCGGUGUAA-GGUUUGUCGCAUAGCGAUGGCU
URS0000D6BDEA_12908/1-45 GGCCGCC-CUACCUUCUGGUGUAA-GGUUUGUCGCACAGCGAUGGCC
URS0000D6C2D8_12908/1-45 AGCCGCA-CGACCUUCUGGAGUAG-UGUUUGUCGCAUAGCGAUGGCU
URS0000D66643_12908/1-45 AGCCGCA-CGACCUUCUGGAGUAG-UGUUUGUCGCAUAGCGAUGGCG
URS0000D6C3F5_12908/1-45 UGCCGCA-CAACCUUCUGGUGUAG-UGUUUGUCGCACAGCGAUGGCA
#=GC SS_cons             ((((,<<.---<<____>>-----.>>,,,,<<<<___>>>>,))))
#=GC RF                  aGCCGCc.CaACCUUUcGGUGUAG.gGUUUGUCGCAUAGCGAUGGCu
//
