# Supplementary material for: All-at-once RNA folding with 3D motif prediction framed by evolutionary information
Source: Nat Methods. 2025 Oct 3;22(10):2094–106. doi: 10.1038/s41592-025-02833-w (PMC12510878; doi:10.1038/s41592-025-02833-w)
Supplement: Supplementary file 3 — Source code to run CaCoFold-R3D. Data and results. [file 41592_2025_2833_MOESM3_ESM.gz › supplemental_material/data/Rfam.15.0/DdR4]

# STOCKHOLM 1.0
#=GF ID DdR4
#=GF AC RF01572
#=GF DE Dictyostelium snoRNA DdR4
#=GF AU Osuch I
#=GF GA 70.0
#=GF NC 48.6
#=GF TC 122.6
#=GF SE INFERNAL
#=GF SS Predicted; Osuch I
#=GF TP Gene; snRNA; snoRNA; CD-box;
#=GF BM cmbuild -F CM SEED
#=GF CB cmcalibrate --mpi CM
#=GF SM cmsearch --cpu 4 --verbose --nohmmonly -T 31.68 -Z 2958934 CM SEQDB
#=GF DR SO; 0000593; C_D_box_snoRNA;
#=GF DR GO; 0006396; RNA processing;
#=GF DR GO; 0005730; nucleolus;
#=GF RN [1]
#=GF RM 15333696
#=GF RT Novel non-coding RNAs in Dictyostelium discoideum and their expression
#=GF RT during development.
#=GF RA Aspegren A, Hinas A, Larsson P, Larsson A, Soderbom F
#=GF RL Nucleic Acids Res. 2004;32:4646-4656.
#=GF WK Small_nucleolar_RNA
#=GF SQ 3

AJ703793.1/1-106             UAAGUGAUGAUAACCCAAAUAGAAAUUUUUUUUUGAUUCCUUUCGAUUCUCUGUUCUAGAGCGUUGGGGGAUACUCUGUGAUUCUAUAUUCAUAGUUACUCUGAUA
AAFI02000024.1/237109-237214 UAAGUGAUGAUAACCCAAAUAGAAAUUUUUUUUUGAUUCCUUUCGAUUCUCUGUUCUAGAGCGUUGGGGGAUACUCUGUGAUUCUAUAUUCAUAGUUACUCUGAUU
ADID01000307.1/7372-7267     CGAAUGAUGAUAACCUAAAUAAUAAUCUCUUGCUGAUUCCUUUUGAUAUUCCGUUCUGGAAUAUUGGGGGAUACUCUGUGACUCUUUAUUCAUAGUUACUCUGACU
#=GC SS_cons                 ::::::::::::::::::::::::::::::::::::::::::::::::::::::::::::::::::::::::::::::::::::::::::::::::::::::::::
#=GC RF                      uaAgUGAUGAUAACCcAAAUAgaAAUuUuUUuuUGAUUCCUUUcGAUucUCuGUUCUaGAgcgUUGGGGGAUACUCUGUGAuUCUaUAUUCAUAGUUACUCUGAuu
//
