# Supplementary material for: All-at-once RNA folding with 3D motif prediction framed by evolutionary information
Source: Nat Methods. 2025 Oct 3;22(10):2094–106. doi: 10.1038/s41592-025-02833-w (PMC12510878; doi:10.1038/s41592-025-02833-w)
Supplement: Supplementary file 3 — Source code to run CaCoFold-R3D. Data and results. [file 41592_2025_2833_MOESM3_ESM.gz › supplemental_material/data/Rfam.15.0/PinT]

# STOCKHOLM 1.0
#=GF ID PinT
#=GF AC RF01404
#=GF DE PinT (STnc440) Hfq binding RNA
#=GF AU Gardner PP; 0000-0002-7808-1213
#=GF GA 60.0
#=GF NC 36.3
#=GF TC 110.6
#=GF PI STnc440;
#=GF SE Predicted; CMfinder; Infernal
#=GF SS Predicted; CMfinder
#=GF TP Gene; sRNA;
#=GF BM cmbuild -F CM SEED
#=GF CB cmcalibrate --mpi CM
#=GF SM cmsearch --cpu 4 --verbose --nohmmonly -T 27.45 -Z 2958934 CM SEQDB
#=GF DR SO; 0000370; small_regulatory_ncRNA;
#=GF RN [1]
#=GF RM 18725932
#=GF RT Deep sequencing analysis of small noncoding RNA and mRNA targets of the
#=GF RT global post-transcriptional regulator, Hfq.
#=GF RA Sittka A, Lucchini S, Papenfort K, Sharma CM, Rolle K, Binnewies TT,
#=GF RA Hinton JC, Vogel J
#=GF RL PLoS Genet. 2008;4:e1000163.
#=GF RN [2]
#=GF RM 17971080
#=GF RT A small non-coding RNA of the invasion gene island (SPI-1) represses outer
#=GF RT membrane protein synthesis from the Salmonella core genome.
#=GF RA Pfeiffer V, Sittka A, Tomer R, Tedin K, Brinkmann V, Vogel J
#=GF RL Mol Microbiol. 2007;66:1174-1191.
#=GF RN [3]
#=GF RM 26789254
#=GF RT Dual RNA-seq unveils noncoding RNA functions in host-pathogen
#=GF RT interactions.
#=GF RA Westermann AJ, Forstner KU, Amman F, Barquist L, Chao Y, Schulte LN,
#=GF RA Muller L, Reinhardt R, Stadler PF, Vogel J
#=GF RL Nature. 2016;529:496-501.
#=GF WK PinT_small_RNA
#=GF SQ 4

AE017220.1/4493746-4493821 AGUAACGGAUUACUUUGUGGUGUAGCGUAACGGUAAUUGUCCUCCUCAUAUUUGCGGCAGCGUAGUCUGCCGCUUU
CP000026.1/4311107-4311182 AGUAACGGAUUGCUUUGUGGUGUAGCGUAACGGUAAUUGUCCUCCUCAUAUUUGCGGCAGCGUAGUCUGCCGCUUU
CP000857.1/4489121-4489196 AGUAACGGAUUACUUUGUGGUGUAGCGUAACGGUAAUUGUCCUCCUCAUAUUUGCGGCAGCGUAGUCUGCCGCUUU
CP001138.1/4481325-4481400 AGUAACGGAUUACUUUGUGGUGUAGCGUAACGGUAAUUGUCCUCCUCAUAUUUGCGGCAGCGUAGUCUGCCGCUUU
#=GC SS_cons               ::::::<<<<<<<<_________________>>>>--->>>>:::::::::::<<<<<<<______>>>>>>>:::
#=GC RF                    AGUAACGGauuaCuUUGUGGUGUAGCGUAACgGuaAUUguCCUCCUCAUAUUUGCGGCaGCGUAGUCuGCCGCUUU
//
