# Supplementary material for: All-at-once RNA folding with 3D motif prediction framed by evolutionary information
Source: Nat Methods. 2025 Oct 3;22(10):2094–106. doi: 10.1038/s41592-025-02833-w (PMC12510878; doi:10.1038/s41592-025-02833-w)
Supplement: Supplementary file 3 — Source code to run CaCoFold-R3D. Data and results. [file 41592_2025_2833_MOESM3_ESM.gz › supplemental_material/data/Rfam.15.0/WsnRNA59]

# STOCKHOLM 1.0
#=GF ID WsnRNA59
#=GF AC RF02626
#=GF DE Wolbachia sRNA 59
#=GF AU Argasinska J; 0000-0003-2678-2824
#=GF GA 49.0
#=GF NC 47.2
#=GF TC 64.4
#=GF SE Argasinska J
#=GF SS Predicted; PMID:25512495
#=GF TP Gene; sRNA;
#=GF BM cmbuild -F CM SEED
#=GF CB cmcalibrate --mpi CM
#=GF SM cmsearch --cpu 4 --verbose --nohmmonly -T 30.00 -Z 2958934 CM SEQDB
#=GF DR SO; 0000370; small_regulatory_ncRNA;
#=GF RN [1]
#=GF RM 25512495
#=GF RT Wolbachia small noncoding RNAs and their role in cross-kingdom
#=GF RT communications.
#=GF RA Mayoral JG, Hussain M, Joubert DA, Iturbe-Ormaetxe I, O'Neill SL, Asgari S
#=GF RL Proc Natl Acad Sci U S A. 2014;111:18721-18726.
#=GF WK Wolbachia
#=GF SQ 2

AE017196.1/582231-582143 UACAUGCUAAGAAGGGGCACACAGGUAAAGCAUUCUUCUGCCUCACCACUUUAUAGUUGCUCUACCUGUGUUGUUAUGUUACAACGACU
HQ906664.1/7742-7829     UACAUGCUAAGAAAGCGCAUGCCGGUAGAGUCUUUCUGUGCCUCACCAAUUUGUAAUUACUCUACCAGUA-UGUUAAGCUAUAGCGACU
#=GC SS_cons             ::::<<-<<<-----<<<<<<<<<<<<-<<<<--<<__________________>>->>>>->>>>>>>>->>>>--->>>>>::::::
#=GC RF                  UACAugCuaaGAAaGggCacaCcGGuaaaGcaUUcuUgUGCCUCACCAaUUUaUagUugCuCuaCCgGugUuGucAuGuuacaaCGACU
//
