# Supplementary material for: All-at-once RNA folding with 3D motif prediction framed by evolutionary information
Source: Nat Methods. 2025 Oct 3;22(10):2094–106. doi: 10.1038/s41592-025-02833-w (PMC12510878; doi:10.1038/s41592-025-02833-w)
Supplement: Supplementary file 3 — Source code to run CaCoFold-R3D. Data and results. [file 41592_2025_2833_MOESM3_ESM.gz › supplemental_material/data/Rfam.15.0/mir-1017]

# STOCKHOLM 1.0
#=GF ID mir-1017
#=GF AC RF02517
#=GF DE mir-1017 microRNA precursor family
#=GF AU Eberhardt R; 0000-0001-6152-1369
#=GF GA 50.0
#=GF NC 41.9
#=GF TC 52.9
#=GF SE miRBase
#=GF SS Predicted; miRBase
#=GF TP Gene; miRNA;
#=GF BM cmbuild -F CM SEED
#=GF CB cmcalibrate --mpi CM
#=GF SM cmsearch --cpu 4 --verbose --nohmmonly -T 30.00 -Z 2958934 CM SEQDB
#=GF DR SO; 0001244; pre_miRNA;
#=GF DR GO; 0016442; RISC complex;
#=GF DR GO; 0035195; miRNA-mediated post-transcriptional gene silencing;
#=GF DR URL; http://www.mirbase.org;
#=GF RN [1]
#=GF RM 21712066
#=GF RT Mirtrons: microRNA biogenesis via splicing.
#=GF RA Westholm JO, Lai EC
#=GF RL Biochimie. 2011;93:1897-1904.
#=GF WK MicroRNA
#=GF SQ 7

AFFG01008128.1/648694-648764         GUGAGUUUAGUGGAGUUU-AAUGCUUCCCAUCGCCGACA-----AUUACGCGA---------------AAGCUCUACCCAAACUCAUCCCCU
#=GR AFFG01008128.1/648694-648764 PP ******************.********************.....*********...............************************
AFFH01006953.1/220862-220932         GUGAGUUUAGUGGAGUUU-AAAGCCUCCAAUCGCCGGCA-----AUUGCGCGA---------------AAGCUCUACCCAAACUCAUCCCCU
#=GR AFFH01006953.1/220862-220932 PP ******************.********************.....*********...............************************
AFFD01006950.1/669964-670031         GUGAGUUUAGUGGAGUUU-AAAGC---CCAUCGCCUGCA-----AUUACGCGA---------------AAGCUCUACCCAAACUCAUCCCCU
#=GR AFFD01006950.1/669964-670031 PP ******************.***95...9***********.....*********...............************************
AFFE01007555.1/306085-306155         GUGAGUUUAGUGGAGUUU-AAUGCUUCUCAUCGCCGGCC-----CUUUCGCGA---------------AAGCUCUACCCAAACUCAUCCCCC
#=GR AFFE01007555.1/306085-306155 PP ******************.********************.....*********...............************************
AAIZ01001676.1/3499-3424             GUGAGUUUUGUGGAGUUU-AAAGUUUACAAUCGCCGACAAUCAAAUUACGCGA---------------AAGCUCUACCCAAACUCAUCCCUC
#=GR AAIZ01001676.1/3499-3424     PP ******************.****************9986222225799*****...............************************
AAQB01008982.1/939175-939093         GUGAGUUUUGUAGAGUUUUAAAGCUAUAAAUCGCCGGUA-----AAUAG----ACGUUAAAGACGCGAAAGCUCUACCCAAACUCACCCCGG
#=GR AAQB01008982.1/939175-939093 PP ***************9876999*****************.....99985....556*********998************************
AC008366.3/111838-111908             GUGAGUUUAGUGGAGUUU-AAAGCUUCCCAUCGCCAGCA-----AUUACGCGA---------------AAGCUCUACCCAAACUCAUCCCCC
#=GC SS_cons                         <<<<<<<<-<<<<<<<<<.____________________....._________...............>>>>>>>>>-->>>>>>>>:::::
#=GC RF                              gUGAGUUUaGUgGAGuUU.AAaGCUUccaAUCGCCgGCA.....AUUacGCGA...............AAgCUCuACCCAAACUCAuCCCcu
//
