# Supplementary material for: All-at-once RNA folding with 3D motif prediction framed by evolutionary information
Source: Nat Methods. 2025 Oct 3;22(10):2094–106. doi: 10.1038/s41592-025-02833-w (PMC12510878; doi:10.1038/s41592-025-02833-w)
Supplement: Supplementary file 3 — Source code to run CaCoFold-R3D. Data and results. [file 41592_2025_2833_MOESM3_ESM.gz › supplemental_material/data/Rfam.15.0/STnc250]

# STOCKHOLM 1.0
#=GF ID STnc250
#=GF AC RF01409
#=GF DE STnc250 Hfq binding RNA
#=GF AU Gardner PP; 0000-0002-7808-1213
#=GF GA 42.0
#=GF NC 39.8
#=GF TC 44.5
#=GF PI ypfM_ORF
#=GF SE Predicted; WAR; Infernal
#=GF SS Predicted; WAR
#=GF TP Gene; sRNA;
#=GF BM cmbuild -F CM SEED
#=GF CB cmcalibrate --mpi CM
#=GF SM cmsearch --cpu 4 --verbose --nohmmonly -T 28.37 -Z 2958934 CM SEQDB
#=GF DR SO; 0000370; small_regulatory_ncRNA;
#=GF RN [1]
#=GF RM 18725932
#=GF RT Deep sequencing analysis of small noncoding RNA and mRNA targets of the
#=GF RT global post-transcriptional regulator, Hfq.
#=GF RA Sittka A, Lucchini S, Papenfort K, Sharma CM, Rolle K, Binnewies TT,
#=GF RA Hinton JC, Vogel J
#=GF RL PLoS Genet. 2008;4:e1000163.
#=GF RN [2]
#=GF RM 17971080
#=GF RT A small non-coding RNA of the invasion gene island (SPI-1) represses outer
#=GF RT membrane protein synthesis from the Salmonella core genome.
#=GF RA Pfeiffer V, Sittka A, Tomer R, Tedin K, Brinkmann V, Vogel J
#=GF RL Mol Microbiol. 2007;66:1174-1191.
#=GF WK Hfq_binding_sRNA
#=GF SQ 3

AL627274.1/255987-255894     GAAGUCAUGCUUCGUAAAUAAAUGCCUGGAAGGCACCGCGCUCCCAUAGGGGAUAAGAAAAGGCGACUCAACGAAAGUCGCCUUUUUUGUGCCC
CP000026.1/453883-453976     GAAGUCAUGCUUCGUAAAUAAAUGCCUGGAAAGCACCGCGCUCCCAUAGAGGAUAAGAAAAGGCGACUCAACGAAAGUCGCCUUUUUUGUGCCC
ABEH02000006.1/327014-327107 GAAGUCAUGCUUCGUAAAUAAAUGACUGGAAGGCACCGCGCUCCCAUAGGGGAUAAGAAAAGGCGACUCAACGAAAGUCGCCUUUUUUGUGCCC
#=GC SS_cons                 <<<<_____>>>>:::::::::<<<<_____>>>>::::::<<<<____>>>>::<<<<<<<<<<<<<_______>>>>>>>>>>>>>::::::
#=GC RF                      GaaGUCAUGCuuCGUAAAUAAAuGccUGGAAggCaCCGCGCuCCcAUAGgGGaUAagaaaaGGCGaCuCAACGAAaGuCGCCuuuuuuGUGCCC
//
