# Supplementary material for: All-at-once RNA folding with 3D motif prediction framed by evolutionary information
Source: Nat Methods. 2025 Oct 3;22(10):2094–106. doi: 10.1038/s41592-025-02833-w (PMC12510878; doi:10.1038/s41592-025-02833-w)
Supplement: Supplementary file 3 — Source code to run CaCoFold-R3D. Data and results. [file 41592_2025_2833_MOESM3_ESM.gz › supplemental_material/data/Rfam.15.0/SCARNA3]

# STOCKHOLM 1.0
#=GF ID SCARNA3
#=GF AC RF00565
#=GF DE Small Cajal body specific RNA 3
#=GF AU Daub J; 0000-0001-6022-563X
#=GF GA 47.0
#=GF NC 46.6
#=GF TC 47.1
#=GF PI SCARNA25; snoHBI-100
#=GF SE Marantidis E, INFERNAL
#=GF SS Predicted; RNAalifold
#=GF TP Gene; snRNA; snoRNA; scaRNA;
#=GF BM cmbuild -F CM SEED
#=GF CB cmcalibrate --mpi CM
#=GF SM cmsearch --cpu 4 --verbose --nohmmonly -T 22.00 -Z 2958934 CM SEQDB
#=GF CL CL00018
#=GF DR GO; 0006396; RNA processing;
#=GF DR GO; 0015030; Cajal body;
#=GF DR GO; 0005730; nucleolus;
#=GF DR SO; 0002095; scaRNA;
#=GF RN [1]
#=GF RM 12032087
#=GF RT Cajal body-specific small nuclear RNAs: a novel class of 2'-O-methylation
#=GF RT and pseudouridylation guide RNAs.
#=GF RA Darzacq X, Jady BE, Verheggen C, Kiss AM, Bertrand E, Kiss T
#=GF RL EMBO J. 2002;21:2746-2756.
#=GF RN [2]
#=GF RM 11387227
#=GF RT RNomics: an experimental approach that identifies 201 candidates for
#=GF RT novel, small, non-messenger RNAs in mouse.
#=GF RA Huttenhofer A, Kiefmann M, Meier-Ewert S, O'Brien J, Lehrach H,
#=GF RA Bachellerie JP, Brosius J
#=GF RL EMBO J. 2001;20:2943-2953.
#=GF RN [3]
#=GF RM 16381836
#=GF RT snoRNA-LBME-db, a comprehensive database of human H/ACA and C/D box
#=GF RT snoRNAs.
#=GF RA Lestrade L, Weber MJ
#=GF RL Nucleic Acids Res. 2006;34:D158-D162.
#=GF CC scaRNAs are a specific class of small nuclear RNAs which localise to the
#=GF CC Cajal bodies and guide the modification of RNA polymerase II transcribed
#=GF CC spliceosomal RNAs U1, U2, U4, U5 and U12 [1]. This family includes the
#=GF CC mouse H/ACA-box snoRNAs MBI-100 and MBI-114 identified in [2]. Both
#=GF CC MBI-100 and MBI-114 are predicted to guide the pseudouridylation of
#=GF CC position U40 in the U6 snRNA [2].
#=GF WK Small_Cajal_body_specific_RNA_25
#=GF SQ 23

AL590723.13/6270-6128        AAUGGAAGCUGCU-GGAACCAGCCAUGUGGACAAAU-GAAAAAAUGCCUUUUGUCUACAGAUUGCAGCGAUCCUACAUAA-AUAUAUGGAGGUCUCUGUCUGGCUUAGGACAGCUGGCUAAGUC-UGAUCGUUCCCCUCCGUACAGC
AC118731.11/22104-22243      AAUGGAAGCUGC--GGAGUCAACCAUGCAGACAAAU-GAGAAGCUGUCUUUUGUCUGCAGAAGGCAGCAAUCCUACAUCA-ACAU--GGAGGUCUCUGUCUGACUUAGGAUAGCUGGCUAAGUC-CGAUCGUUCCCCUCCAUACAAC
AC134594.5/184549-184411     ACUGGAAGCUGC--AAAACCAACCAUGUAGACAAAG-GAGAAAAUGCCUUU-GUUUGCAGAAGGCAGCGGUCCUACAUGA-AUAU--GGAGGUCUCUGUCUGACUUAGAAUAGCUGGCUGAGUC-UGAUCGUUCACCUCCAUACAAC
AAHX01076216.1/3447-3308     AAUGGAAGCUGC--AGAGUCAACAUUGUAGACAAAU-GAGGAACUAUCUUUUGUCUGCAGAAGGCAGCGAUCCUACAUAA-ACAU--GGAGGUCUCUGUCUGACUUAGGAUAGCUGGCUAAGUC-UGAUCGUUCCCCUCCAUACAGU
AAYZ01576824.1/557-417       AAAGGAAGCUGCA-GGAAAUUACCAUGUGGACAAAU-GACAAAAAUCCUUUUGUCUACAGAUGGCAGCUUUCCUACAUGA-AUAU--GGGGGUCUCUGUCAGACUUCGGGCAGUUGGCUGAGUC-UGAUCGUUCCCCUCCAGACAGC
AAFR03026499.1/25128-24989   AAUGGAAGCUGCA-GGAACCAUCCAUGUGGACAAAU-GAAAUACU--UUUUUGUCUACAGUAUGCAGCCUUCCUAUAAAAUAUGU--GGAGGUCUCUGUCUGGUUUAGGACAGCUGACUAAGCU-UGAUCGUUCCCCUCCAUACAAU
AAPN01009016.1/3687-3551     ACUGGAAGCUGCC-GGAAACAACCAUGUGGACAAAU-GAA---AUGUCUUUUGUCUGCAUUCUGCAGCCUUCCUAUAAAA-AU-U--GGAGGUCUCUGUCUGGCUUAAAGCAGCUGGCUAAGCC-UGAUCGUUCCCCUCCAUACAAU
AANN01162527.1/493-356       AAGGGAACCUGUAGAAAACCAAUCAUGUGGACAGAG-GAGAAUACCCCUU--GUCCACACAUUGCAGUGUUCCUACAUAA-ACAU--GGAGGUCUCUGUCUGACUUUGGACAGCCA-CUGAGUC-AGAUCGUUC-CCUCCAUACAGU
AAIY01250371.1/763-898       AAUGGAAUCUGU-----AGGAACCAUGUGGGCAAAU-GAAAAAUACCUUU--GUCCUCAAAAUGCAGUGAUCCUACAGAA-AUGU--GGAGGGCUCUGUUUUUCUUAGGACAGCUGACUAAGGCUUGAUCAUUCCCUCCCAUAUAGC
AALT01348524.1/384-524       AAUGGAACCUGCAGUCGUCCCCCCGGGUGGGCAAAU-GCAGAGCUGUCUUUUGUCCCCCAAUUGCAGUGGUCCUACAGAA-ACAC--GGAGGUCUCUGUCGGACUUACAGCAGCUGC-UGAGCC-CGAUCGUUCCCCUCCACACAGG
AAHX01111367.1/31577-31712   UACGGAAGCUGU--AGAACCAGCCAUGAAGACAAGU-GAGAAACCACCUUCUGUCUACAGAAGGCAACAAUCCUGAAUAA-ACCU--GGAAAUCUUUGUCUGACUUCAGACAGCUGA----GUC-UAAUCGUUGCCUUCCUUACAAC
AANN01748800.1/863-988       AAGGGAACCAGC-----------CAUGUGAACAGAG-GAGAACACCCCU---GUCCACACAUUGCAUUGUUCCUACAUAG-ACAU--GGAGGUCUCUGUCUGACUUGGGCCAGCCA-CUAAGUC-AGAUCGUUCA-CUCCAGACAGU
AANN01719897.1/1253-1120     AUGGGUACCUGUAGAGAACCAACCAUGUGGACAAAG----AAUAUCC---CAGGCAACACACCGCAGUGUUCCUACAUAA-ACAC--GGAGGUCUCUGUCUGACUUUGGACAGCCA-CUAAGUC-AGAUCGUUC-CCUCCAUACAGU
AANN01623537.1/4809-4946     AAUGGAACCUGUAGAGAACCAACCACGUGGACAGCG-GAGAACACCCCUU--GUCCACACAUUGCAGUGUUCCUACAUAA-ACAU--GGAGGUCUCUGUCUGACUUAGGACAGCCA-CAAAGUC-AAAUUGUUC-CCUCAAUACAGU
AANN01595483.1/5658-5531     UUCGGAACCGGC---------AUAUGGCGGGCAGA--GUGAAGCACCCUCU-GUCUGCACUCCGCAGG-UUCCCACAUAA-ACAC--GGAGGUCUCUGUCUGACUCAGGACAGCCA-CUGAGCU-GGAUCGUUC-CCUCCAGACAGC
AAWR02036982.1/54993-54853   AAUGGAACCUGCA-GGAACUAACCAUGUGGACAAAU-GAAAAAAUGUCUUUUGUCUACAAAUUGCAGUGAUCCUACAUAA-ACAU--GGAGGUCUCUGUCUGGCUUAGGACAGAUGGCUAAGUC-UGAUCGUUCCCCUCCAUACAAC
EU240247.1/10-142            GUUGGGACCAGUU-GGGACCGGU--GGUGGGCAA---AAC---AAGUGUUUUGUCCACUCUU-GCAGUCUUCCUAGAGUA-AAGU--GGAGGUCUCUGUCUGCUUUAGGAGAGCCAACUAAACU-GGAUCGUUCCCCUCCAUACAUG
AAWZ02025377.1/20790-20921   AGUGGAAGUUGA--AUCAAU-----UGCAGGCAAAU-GAA---AUAUCUUUUGUCUGUGCUUUUCAGACUUCCUAGAAUA-AAGU--GAAGGUCUCUGUCUGGUUUAGAACAGCCAACUAAGCC-AGAUCGUUCCCCUUUGCACAUU
AAPE02010393.1/47003-46864   UAUGGAACCUGCA-GGAAUCAUCCAUGUGGACAAAU-GAA-AAAUGCCUUUUGUCUACAAAUUGCAGUGAUCCUACAUAA-ACAU--GGAGGCUUCUGUCUGGCUUAGGACAGCUGGCUAAGUC-UAAGGGUUCCCCUCCAUACAAC
AAGU03036908.1/5578-5718     AAUGGAAGCUGCA-GGAACCAACCAUGUGGACAAAU-GAAAAAAUGCCUUU-GUCUGCAGAAUGCAGCUAUCCUACAAAA-AUGU--GGAGGUCUCUGUCUGGCUUAGGACAGUUAACUAAGUCCUGAUCGUUCCCCUCCAUACAAC
AACN010336349.1/193-56       AAUGGAACCUGU----AACCAACCAUGUGGACAAAUGGAAAAACUGCCUUUUGUCUACAAAUUGCAGUGAUCCUACAUAA-AC-U--GGAGGUCUCUGUCUGGCUUAGGACAGCUGGCUAAGUC-UGAUCGUUCCCCUCCAUACAAC
AAGW02056585.1/119571-119431 AAUGGAAGCUGCA-GGAACCAACCAUGUGGACAAAA-GAGAAAAAUCCCUUUGUCUGCAGCAGGCAGCGAUCCUACAUAA-ACAU--GGAGGUCUCUGUCGGACUUAGGACAGCUGGCUAAGUC-UGAUCGUUCCCCUCCAUACAGC
AAQR03038539.1/10251-10390   AAUGGAAGCUGCA-GGCACCAAGCAUGUGGACAAAU-GAGAAAAUACCUUU-GUCUACAGAUUGCAGCAAUCCUACAUAA-ACGU--GGAGGUCUCUGUCUGACUUAGAACAGCUGGCUAAGUC-UGAUCGUUCCCCUCCAUACAUC
#=GC SS_cons                 :::<<<-<<<<<-.-----------<<<<<<<----.<<<_______>>>-->>>>>>>---->>>>>-->>>:::::::.::::..<<<<<---<-<<<-<<<<<<<_________>>>>>>>.->>>->---->>>>>:::::::
#=GC RF                      AauGGaAgcuGca.agaAccAacCAuGugGaCAAAu.gagAAaauaccuuUUGuCcaCaaauugCagcguuCCUAcAuaA.AcaU..GGaGGUCUCUgUCUGgCUuaGGACAGCugaCuaAGcC.uGAuCGUUCCCCuCCAuACAgu
//
