# Supplementary material for: All-at-once RNA folding with 3D motif prediction framed by evolutionary information
Source: Nat Methods. 2025 Oct 3;22(10):2094–106. doi: 10.1038/s41592-025-02833-w (PMC12510878; doi:10.1038/s41592-025-02833-w)
Supplement: Supplementary file 3 — Source code to run CaCoFold-R3D. Data and results. [file 41592_2025_2833_MOESM3_ESM.gz › supplemental_material/data/Rfam.15.0/GNAS-AS1_3]

# STOCKHOLM 1.0
#=GF ID GNAS-AS1_3
#=GF AC RF02129
#=GF DE GNAS antisense RNA 1 conserved region 3
#=GF AU Eberhardt R; 0000-0001-6152-1369
#=GF GA 42.0
#=GF NC 41.4
#=GF TC 42.0
#=GF SE Predicted; CMfinder; Eberhardt R
#=GF SS Predicted; CMfinder;
#=GF TP Gene; lncRNA;
#=GF BM cmbuild -F CM SEED
#=GF CB cmcalibrate --mpi CM
#=GF SM cmsearch --cpu 4 --verbose --nohmmonly -T 21.77 -Z 2958934 CM SEQDB
#=GF DR SO; 0001463; lincRNA;
#=GF RN [1]
#=GF RM 10749992
#=GF RT An imprinted antisense transcript at the human GNAS1 locus.
#=GF RA Hayward BE, Bonthron DT
#=GF RL Hum Mol Genet. 2000;9:835-841.
#=GF WK GNAS-AS1
#=GF SQ 9

AJ251759.1/412-375           UAAAGGACUUAGGUUUUUCAGAGUCUGGUAGCCAGUCA
AJ251760.1/9624-9661         UAAAGGACUUAGGUUUUUCAGAGUCUGGUAGCCAGUCA
AL132655.13/115500-115537    UAAAGGACUUAGGUUUUUCAGAGUCUGGUAGCCAGUCA
ABDC01114725.1/371-408       AAAAGGAUUUAGGGUUUUCAGAUUCUGGUAGCCAGUCA
ABRT010063643.1/1651-1688    UAAGGGAUUUGGGAUUUUCAGAUUCUGGUAGCCAGUCA
AAFC03013468.1/7737-7700     CAAGAGAUUUGGGGUUUUCAGAUUCUGGUAGCCAGUCA
ABRP01270785.1/1119-1156     CAAGCGAUUUGGGGUUUUCAGAUUCUGAUGGCCAGUCA
AAWR02038939.1/34891-34928   CAAGUGAUUCAGGGUUUUCAGAUUCUGGUGGACAAUCG
AAQR03050726.1/103898-103935 AAAAGGGUUUAGAGUUGUCAGAUUCUGGUAGCCAGUCA
#=GC SS_cons                 ::::::::::::::::::::::::::::::::::::::
#=GC RF                      uAAgGGAUUUAGGGUUUUCAGAUUCUGGUAGCCAGUCA
//
