# Supplementary material for: All-at-once RNA folding with 3D motif prediction framed by evolutionary information
Source: Nat Methods. 2025 Oct 3;22(10):2094–106. doi: 10.1038/s41592-025-02833-w (PMC12510878; doi:10.1038/s41592-025-02833-w)
Supplement: Supplementary file 3 — Source code to run CaCoFold-R3D. Data and results. [file 41592_2025_2833_MOESM3_ESM.gz › supplemental_material/data/Rfam.15.0/miR-430]

# STOCKHOLM 1.0
#=GF ID miR-430
#=GF AC RF01413
#=GF DE miR-430 microRNA precursor family
#=GF AU Griffiths-Jones SR; 0000-0001-6043-807X
#=GF GA 47.3
#=GF NC 47.2
#=GF TC 47.3
#=GF SE Griffiths-Jones SR
#=GF SS Predicted; RNAalifold
#=GF TP Gene; miRNA;
#=GF BM cmbuild -F CM SEED
#=GF CB cmcalibrate --mpi CM
#=GF SM cmsearch --cpu 4 --verbose --nohmmonly -T 40.00 -Z 2958934 CM SEQDB
#=GF CL CL00096
#=GF DR URL; http://www.mirbase.org;
#=GF DR MIPF; MIPF0000003;
#=GF DR SO; 0001244; pre_miRNA;
#=GF DR GO; 0016442; RISC complex;
#=GF DR GO; 0035195; miRNA-mediated post-transcriptional gene silencing;
#=GF RN [1]
#=GF RM 15774722
#=GF RT MicroRNAs regulate brain morphogenesis in zebrafish.
#=GF RA Giraldez AJ, Cinalli RM, Glasner ME, Enright AJ, Thomson JM, Baskerville
#=GF RA S, Hammond SM, Bartel DP, Schier AF
#=GF RL Science. 2005;308:833-838.
#=GF RN [2]
#=GF RM 30423142
#=GF RT miRBase: from microRNA sequences to function.
#=GF RA Kozomara A, Birgaoanu M, Griffiths-Jones S
#=GF RL Nucleic Acids Res. 2019;47:D155.
#=GF CC This family represents the microRNA (miRNA) precursor mir-430 imported
#=GF CC from miRBase.
#=GF WK Mir-430_microRNA_precursor_family
#=GF SQ 32

URS000075D6C9_7955/7-76  ACAUCAACUCU-AACUUUAGCAUCUUUCUUUUAAGC--AGAGCAGAAAGUGCUAUCAAGUUGGGGUAGAUGUU
URS000075AFC7_7955/7-76  ACGUCAACUCU-AACUUUAGCAUCUUUCUUUUAAGC--AGAGUAGAAAGUGCUAUCAAGUUGGGGUAGAUGUU
URS000075EAC6_7955/7-76  AGGUCAACUCU-AACUUUAGCAUCUUUCUUUUAAGC--AAAGUAGAAAGUGCUAUCAAGUUGGGGUAGAUGUU
URS000075CABC_7955/7-76  AGGUCAACUCU-AACUUUAGCAUCUUUCUUUUAAGC--AAAGUAGAAAGUGCUAUCAAGUUGGGGUAGAUGUU
URS000075A3A3_7955/7-76  ACAUCAACUCU-AACUUUAGCAUCUUUCUUUUAAGC--AAAGUAGAAAGUGCUAUCAAGUUGGGGUAGAUGUU
URS0000759D7E_7955/7-76  AGGUCAACUCU-AACUUUAGCAUCUUUCUUUUAAGC--AUAGUAGAAAGUGCUAUCAAGUUGGGGUAGAUGUU
URS000075E8EB_7955/7-76  AUCGGUGCCCU-CACAAAGGCA-CUGACUUGGAUGCUGCAUGUGGUAAGUGCUAUUU-GUUGGGGUAGUUUCA
URS0000759FCB_7955/7-76  AUCGGUACCCU-CACAAAGGCA-CUGACUUGGAUGCUGUAAUUGGUAAGUGCUAUUU-GUUGGGGUAGUUUCA
URS000075AC33_7955/7-76  AUCGGUACCCU-CACAAAAGCA-CUGACUUUGAUGCUGUAAUUGGUAAGUGCUAUUU-GUUGGGGUAGUUUCA
URS000075CB40_7955/7-76  AUCGGUACCCU-CACAAAAGCA-CUGACUUUGAUGCUGUAUUUGGUAAGUGCUAUUU-GUUGGCGUAGUUUCA
URS000075AD0C_7955/7-76  AUCGGUACCCU-CACAAAAGCA-CUGACUUUGAUGCUGUAUUUGGUAAGUGCUAUUU-GUUGGGGUAGUUUCA
URS000075C860_7955/7-76  AUCGGUACCCU-CACAAAAGCA-CUGACUUUGAUGCUGUAUUUGGUAAGUGCUAUUU-GUUGGGGUAGUUUUA
URS0000D552A2_7962/3-69  AUCGGUACCCU-CACAAUGGCA-CUGACUUGUCUGUUGUAUUUGGUAAGUGCUAUUU-GUUGGGGUAGUU---
URS0000D56795_8267/10-78 AAUAUUACCCU-UGCACAAGCA-CCAACUUGAGUUUAGAAAACAGUAAGUGCUAUUU-GUUGGGGUAGUAUU-
URS0000D5380F_8267/15-83 AAUAUUACCCU-UGCACAAGCA-CCAACUUGAGUUUAGAAAACAGUAAGUGCUAUUU-GUUGGGGUAGUAUU-
URS0000D56A52_8267/15-83 AGCUUUACCCU-AACACAAGCA-AAGACUUGCCUUCUGAAAGCAGUAAGUGCUAUUU-GUUGGGGUAGUGUU-
URS0000D4F67D_8030/1-58  -----AACCCU-AACAAAAGCA-UUGACU--GGUUUUGUUUGCAGUAAGUGCUUUUU-GUUUGGGUAG-----
URS0000D50496_8030/1-60  -----UACCUG-AACACUAGCA-UUGACUUGUCUAUAUUAUGCAGUAAGUGCUACUU-GUUGGGGUAG-----
URS0000D56A9F_8090/11-79 CAGAUGACCUU-AACAUAGGCA-CUGACUU-GAAUUUCUUUGCAGUAAGUGCUACAU-GUUGGGGUAGUCUUG
URS000075C25A_8090/11-79 CAGAUGACCUU-AACAUAGGCA-CUGACUU-GAAUUUCUUUGCAGUAAGUGCUACAU-GUUGGGGUAGUCUUG
URS000075E8F1_8090/9-77  CAGAUGACCUU-AACAUAGGCA-CUGACUU-GAAUAUCUUUGCAGUAAGUGCUACAU-GUUGGGGUAGUCUUG
URS000075E311_8090/11-79 CAGAUGACCUU-AACAUAGGCA-CUGACUU-GAAUUUCUUUGCAGUAAGUGCUACAU-GUUGGGGUAGUCUUU
URS000075B196_7955/4-71  AAGAUCACUUCAAACAGGAGCA-UUGAUUU--GUCCUUUGUUC-AUAAGUGCU-UCUCUUUGGGGUAGUUUUA
URS000075D005_8090/11-77 GAGGCCACCUCAAACAGAGACA-CUGAUG--GUUUUGAUUUC-C-UAAGUGCU-UCUCUUUGGGGUUGUCUCA
URS000075AC95_8090/11-77 GAGGCCAUCUCAAACAGAGACA-CUGAUG--GUUUUGAUUUC-C-UAAGUGCU-UCUCUUUGGGGUUGUCUCA
URS000075CC94_8090/11-77 GAGACCAUCUCAAACAGAGACA-CUGAUG--GUUUUGAUUUC-C-UAAGUGCU-UCUCUUUGGGGUUGUCUCA
URS0000D50C98_8267/12-76 -AGAUCACCUCAAAUGGAGCCA-CUGAUG--AUUCUCUUCUU-CAUAAGUGCU-UCUCUUUGGGGUUGUCU--
URS0000D5225C_8267/7-71  -UGAUCACCUCAAAUAGAGCCA-CUCAUG--AUUACUGGCUU-CAUAAGUGCU-UCUCUUUGGGGUUGUCU--
URS000075A75A_8090/8-76  AAGAUGACCUUGA-CACAGGCA-CUGACU-UUUUCUUCUUUGUAGUAAGUGCUACAU-GUUGGGGUAAUUUUG
URS0000D52284_8090/8-76  AAGAUGACCUUGA-CACAGGCA-CUGACU-CUUUCUUCUUUGUAGUAAGUGCUACAU-GUUGGGGUAAUUUUG
URS000075B580_8090/8-76  AAGAUGACCUUGA-CACAGGCA-CUGACU-CUUUCUUCUUUGUAGUAAGUGCUACUU-GUUGGGGUAUUUUUG
URS000081212F_8090/8-76  AAGAUGACCUUGA-CACAGGCA-CUGACU-CUUUCUUCUUUGUAGUAAGUGCUACUU-GUUGGGGUAAUUUUG
#=GC SS_cons             :::<<<<<<<<.-<<<<<<<<<.<<-<<<______________>>>->>>>>>->>>.>>->>>>>>>>::::
#=GC RF                  AagacuACCcu.AACAgaaGCA.CUGACuUuuaUuuUguaUguaGUAAGUGCuAucU.GUUggGGUaguuUUa
//
