# Supplementary material for: All-at-once RNA folding with 3D motif prediction framed by evolutionary information
Source: Nat Methods. 2025 Oct 3;22(10):2094–106. doi: 10.1038/s41592-025-02833-w (PMC12510878; doi:10.1038/s41592-025-02833-w)
Supplement: Supplementary file 3 — Source code to run CaCoFold-R3D. Data and results. [file 41592_2025_2833_MOESM3_ESM.gz › supplemental_material/data/Rfam.15.0/SNORD70]

# STOCKHOLM 1.0
#=GF ID SNORD70
#=GF AC RF00575
#=GF DE Small nucleolar RNA SNORD70
#=GF AU Marantidis E
#=GF GA 50.0
#=GF NC 49.8
#=GF TC 50.0
#=GF PI snoHBII-234
#=GF SE Marantidis E, INFERNAL
#=GF SS Predicted; RNAalifold_manual; Daub J
#=GF TP Gene; snRNA; snoRNA; CD-box;
#=GF BM cmbuild -F CM SEED
#=GF CB cmcalibrate --mpi CM
#=GF SM cmsearch --cpu 4 --verbose --nohmmonly -T 28.00 -Z 2958934 CM SEQDB
#=GF DR SO; 0000593; C_D_box_snoRNA;
#=GF DR GO; 0006396; RNA processing;
#=GF DR GO; 0005730; nucleolus;
#=GF DR snoopy; Mus_musculus300782;
#=GF DR snoopy; Gallus_gallus300095;
#=GF RN [1]
#=GF RM 11387227
#=GF RT RNomics: an experimental approach that identifies 201 candidates for
#=GF RT novel, small, non-messenger RNAs in mouse.
#=GF RA Huttenhofer A, Kiefmann M, Meier-Ewert S, O'Brien J, Lehrach H,
#=GF RA Bachellerie JP, Brosius J
#=GF RL EMBO J. 2001;20:2943-2953.
#=GF RN [2]
#=GF RM 16381836
#=GF RT snoRNA-LBME-db, a comprehensive database of human H/ACA and C/D box
#=GF RT snoRNAs.
#=GF RA Lestrade L, Weber MJ
#=GF RL Nucleic Acids Res. 2006;34:D158-D162.
#=GF CC snoRNA HBII-234 belongs to the C/D family of snoRNAs. It is the human
#=GF CC orthologue of the mouse MBII-234 and is predicted to guide 2'O-ribose
#=GF CC methylation of the small 18S rRNA on position A512. It is hosted, together
#=GF CC with HBII-95, by the core C/D box snoRNA protein encoding gene NOP5/NOP58.
#=GF WK Small_nucleolar_RNA_SNORD70
#=GF SQ 21

AC147254.4/80430-80347       CUCAAUGU-U-GUCAAUGAUGCAU-CU---UAUUGGAACUGAAUU-UAAGUGAUCUAACCCA------UUCGUCACUACCACUGAGACAACAUUGAG
AC126934.4/123899-123813     UUCAUUGU-U-GUCAAUGAUGUAUACC---UUUUGGAACUGAAUC-UAAGUGAUUUAACAAAA----AUUCGUCACUACCACUGAGACAACAAUGAA
AC064836.7/15165-15252       UUCGUUGU-U-GUCAAUGAUGUAUUCU---UCUUGGAACUGAAUC-UAAGUGAUCUGACUCAAU---AUUCGUCACUACCACUGAGACAACGAUGAA
AC064836.7/16842-16926       UUCAAUGU-U-GUCAAUGAUGCAUUCU---UAUUGGAACUGAAUU-UAAGUGAUCUGACUCA------UUCGUCACUACCACUGAGACAACAUUGAG
AAFC03122356.1/4136-4222     UUCAAUGU-U-GUCAAUGAUGCAUUCU---UUUUGAAACUGAAUU-UAAGUGAUCUAACUCAA----AUUCGUCACUACCACUGAGACAACAUUGAG
AAPY01697198.1/233-321       UUCAUUGU-U-GUCAAUGAUGUAUUCU---UGUUGGAACUGAAUC-UAAGUGAUCUAACUCAAAU--AUUCGUCACUACCACUGAGACAACAAUGAA
AAYZ01352730.1/635-721       CUCAAUGU-U-GUCAAUGAUGCAUUCU---CAAUGGAACUGAAUU-UAAGUGAUCUGACUCAA----AUUCGUCACUACCACUGAGACAACAUUGAG
AAIY01449308.1/2140-2054     UUCAUUGU-U-GUCAAUGAUGUAUUCU---UGUUGGAAAUGAAUC-UAAGUGAUCUAACAAAU----AUUCGUCACUACCACUGAGAUGACAAUGAA
AANN01703169.1/274-359       ACCAAUGU-U-GUCAAUGAUGCAUUCA---UCC-GGAACUGAAUU-UAAGUGAUCUAACUCAA----AUUCGUCACUACCACUGAGACAACAUUGAG
AAPN01394254.1/830-918       CUCUUUGU-U-GUCAAUGAUGCAUUCA---UGUUGAAACUGAAUC-CAAGUGAUUUAACUGAACA--AUUCGUCACUACCACUGAGACAACACAAAA
AALT01509877.1/6732-6648     UCCAUUGU-U-GUCAAUGAUGUAU------UGUUGGAACUGAAUU-AAAGUGAUCGACUGCAUA---AUUCGUCACUACCACUGAGACAACAAUGAA
AAFR03042041.1/62388-62301   UUU--UGU-U-GUCAGUGAUGUACAUA---UGUUGGAACUGAAUCUUAAGUGAUAUCAUUUACCA--AUUCGUCACUACCACUGAGACAACACUGAA
AAZX01002711.1/12199-12116   UAUUUUAU----UCAAUGAUGAGUUCUG--UGUUUGAA---AAAA-UUAAUGAUGCACACAAUA---UUUCGUCACUACCACUGAGAAAAUAAAAAA
CR628393.11/8727-8637        UUAUCUGU-GCGUCUAUGAUGUUUCUG---UUCACCCAAUUCAAC-CAUGAGGUCACCAAACAGUU-AUUCGUCACUACCACUGAGACCACAAUUAU
AAGV020622443.1/4636-4725    UUCAUUGUGG-GUCAAUGAUGUAUUCU---UGUUGGAACUGAAUC-UAAGUGAUCUAACUUAAAG--AUUCGUCACUAUCACUGAGACAACGAUGAA
AAKN02019436.1/53252-53338   UUCAAUGU-U-GUCAAUGAUGCAUCCU---UAAUGCAACUGAGUU-UAAGUGAUCUAACUCAA----AUUCGUCACUACCACUGAGACAACGUUGAG
AAGU03009642.1/53180-53092   UUCAUUGU-U-GUCAAUGAUGUAUUCU---UGUCGGAACUGAGUC-UAAAUGAUCUAACUUAAAU--AUUCGUCACUACCACUGAGAUGACAAUGAA
AADN03005370.1/38306-38218   UAGUCUGU-U-GUCAAUGAUGGAUACC---UGUUGGAACUGAAUG-UAGCUGAUUUGAGUCAACA--UUUCGUCACUACCACUGAGACAACAGACAG
AAGW02042214.1/14113-14201   UUCAUCGU-U-GUCAAUGAUGUAUUCU---UGUUGGAACUGAAUC-CAAAUGAUCUAACUCAGAU--AUUCGUCACUACCACUGAGACAGCGAUGAA
AAEX03018026.1/118928-119013 UUCAAUGU-U-GUCAAUGAUGCAU-UC---UUUUGGAAUUGAAUU-UAAGUGAUCUAACUCAA----AUUCGUCGCUACCACUGAGACAACAUUGAG
AAGJ04142882.1/1874-1967     UCCACUUC-U-GUCAAUGAUGCAGAUAGAAUAUAGUAUGAGAUUA-UGAUGAUUAUCACAAAUUCUCAUUCGUCACUACCUCUGAGACAGAAAUGGA
#=GC SS_cons                 <<<<<<<<.<.<<<_____________..._______________.___________________..__________________>>>>>>>>>>>>
#=GC RF                      uucauuGu.u.GUCAAUGAUGuAUucu...UgUUGgAAcUGAAUu.UAAgUGAUcUaAcuaAaau..AUUCGUCACUACCACUGAGACaaCaaugaa
//
