# Supplementary material for: All-at-once RNA folding with 3D motif prediction framed by evolutionary information
Source: Nat Methods. 2025 Oct 3;22(10):2094–106. doi: 10.1038/s41592-025-02833-w (PMC12510878; doi:10.1038/s41592-025-02833-w)
Supplement: Supplementary file 3 — Source code to run CaCoFold-R3D. Data and results. [file 41592_2025_2833_MOESM3_ESM.gz › supplemental_material/data/Rfam.15.0/K10_TLS]

# STOCKHOLM 1.0
#=GF ID K10_TLS
#=GF AC RF00207
#=GF DE K10 transport/localisation element (TLS)
#=GF AU Moxon SJ; 0000-0003-4644-1816
#=GF GA 43.0
#=GF NC 42.4
#=GF TC 43.0
#=GF SE PMID:8582290
#=GF SS Published; PMID:8582290
#=GF TP Cis-reg;
#=GF BM cmbuild -F CM SEED
#=GF CB cmcalibrate --mpi CM
#=GF SM cmsearch --cpu 4 --verbose --nohmmonly -T 30.00 -Z 2958934 CM SEQDB
#=GF DR SO; 0005836; regulatory_region;
#=GF DR GO; 0051028; mRNA transport;
#=GF DR GO; 0008298; intracellular mRNA localization;
#=GF RN [1]
#=GF RM 8582290
#=GF RT A small predicted stem-loop structure mediates oocyte localization of
#=GF RT Drosophila K10 mRNA.
#=GF RA Serano TL, Cohen RS
#=GF RL Development 1995;121:3809-3818.
#=GF RN [2]
#=GF RM 11533666
#=GF RT A nuclear lamin is required for cytoplasmic organization and egg polarity
#=GF RT in Drosophila.
#=GF RA Guillemin K, Williams T, Krasnow MA
#=GF RL Nat Cell Biol 2001;3:848-851.
#=GF RN [3]
#=GF RM 20473315
#=GF RT A'-form RNA helices are required for cytoplasmic mRNA transport in
#=GF RT Drosophila.
#=GF RA Bullock SL, Ringel I, Ish-Horowicz D, Lukavsky PJ
#=GF RL Nat Struct Mol Biol. 2010;17:703-709.
#=GF CC This family represents the 44 nucleotide K10 transport/localisation
#=GF CC element (TLS) from Drosophila melanogaster. K10 TLS is responsible for the
#=GF CC transport and anterior localisation of K10 mRNA and acts to establish
#=GF CC dorsoventral polarity in the oocyte [1]. K10 TLS structure was reported in
#=GF CC the PDBs 2KE6, 2KUR, 2KUU, 2KUV, and 2KUW [3].
#=GF WK K10_transport/localisation_element_%28TLS%29
#=GF SQ 10

AY060415.1/2224-2267                          --CUUGAUUGUAUUUUUAAAUUAAUUCUUAAAAACUACAAAUUAAG--
U36587.1/52-95                                --CUUGAUUGUAUUUUUAAAUUAAUUCUUAAAAACUACAAAUUAAG--
AC104142.6/1963-2006                          --CUUGAUUGUAUUUUUAAAUUAAUUCUUAAAAACUACAAAUUAAG--
AABU01002762.1/8483055-8483012                --CUUGAUUGUAUUUUUAAAUUAAUUCUUAAAAACUACAAAUUAAG--
AC104149.6/78129-78172                        --CUUGAUUGUAUUUUUAAAUUAAUUCUUAAAAACUACAAAUUAAG--
URS000080DEE0_7227/1-48                       GGCUUGAUUGUAUUUUUAAAUUAAUUCUUAAAAACUACAAAUUAAGCC
#=GR URS000080DEE0_7227/1-48        2KE6_A_SS (((((.(((((((((((((........))))))).))).))).)))))
URS000080E344_7227/1-48                       GGCUUGAUUGUAUUAUUAAAUUAAUUCUUAAUAACUACAAAUUAAGCC
#=GR URS000080E344_7227/1-48        2KUR_A_SS (((((.(((((((((((((........))))))).))).))).)))))
URS000080E155_7227/1-48                       GGCUUGAUUGUAUGUGUAAAUUAAUUCUUACACACUACAAAUUAAGCC
#=GR URS000080E155_7227/1-48        2KUU_A_SS (((((.(((((((((((((........))))))).))).))).)))))
URS000080DE75_7227/1-48                       GGCUCGAUUGUAUUUUUAAAUUAAUUCUUAAAAACUACAAAUCGAGCC
#=GR URS000080DE75_7227/1-48        2KUV_A_SS (((((((((((.(((((((........)))))))..)).)))))))))
URS000080E2A2_7227/1-48                       GGGGUUGGUGUAUUUUUAAAUUAAUUCUUAAAAACUACAAUCAGCUCC
#=GR URS000080E2A2_7227/1-48        2KUW_A_SS (((((((((((.(((((((........)))))))..)).)))))))))
#=GC SS_cons                                  <<<<<<<<<<<<<<<<<<<________>>>>>>>->>>->>>>>>>>>
#=GC RF                                       GGCuugAuUGUAUUUUUAAAUUAAUUCUUAAAAACUACAAaUuaaGCC
//
