# Supplementary material for: All-at-once RNA folding with 3D motif prediction framed by evolutionary information
Source: Nat Methods. 2025 Oct 3;22(10):2094–106. doi: 10.1038/s41592-025-02833-w (PMC12510878; doi:10.1038/s41592-025-02833-w)
Supplement: Supplementary file 3 — Source code to run CaCoFold-R3D. Data and results. [file 41592_2025_2833_MOESM3_ESM.gz › supplemental_material/data/Rfam.15.0/mir-8364]

# STOCKHOLM 1.0
#=GF ID mir-8364
#=GF AC RF04163
#=GF DE mir-8364 microRNA precursor family
#=GF AU Griffiths-Jones SR; 0000-0001-6043-807X
#=GF GA 67.0
#=GF NC 66.9
#=GF TC 67.0
#=GF SE Griffiths-Jones SR
#=GF SS Predicted; RNAalifold
#=GF TP Gene; miRNA;
#=GF BM cmbuild -F CM SEED
#=GF CB cmcalibrate --mpi CM
#=GF SM cmsearch --cpu 4 --verbose --nohmmonly -T 30.00 -Z 2958934 CM SEQDB
#=GF DR MIPF; MIPF0001877;
#=GF DR URL; http://www.mirbase.org;
#=GF DR SO; 0001244; pre_miRNA;
#=GF DR GO; 0016442; RISC complex;
#=GF DR GO; 0035195; miRNA-mediated post-transcriptional gene silencing;
#=GF RN [1]
#=GF RM 30423142
#=GF RT miRBase: from microRNA sequences to function.
#=GF RA Kozomara A, Birgaoanu M, Griffiths-Jones S
#=GF RL Nucleic Acids Res. 2019;47:D155.
#=GF CC This family represents the microRNA (miRNA) precursor mir-8364 imported
#=GF CC from miRBase.
#=GF WK MicroRNA
#=GF SQ 13

URS0000D51A1F_54126/1-61 UCUUUAUUU--CCCAUACUCUCUCACCGG-GCAGAGAGGUGAGAGAGUCUGUGAAAUGAAGAGA
URS0000D4FE52_54126/1-61 UCUUCAUUU--CCCGUGCUCUCUCACCGG-UCAGAGCUGUGAGAUAGUGUAGGAAAUGAAGAGA
URS0000D50DE4_54126/1-61 CCUUCAUUU--CACGUACUCUCUCGCCGG-UCAGAGAGGCGAGAGAGUGUGCAAAAUGAAGAGA
URS0000D4FB49_54126/1-63 UCUUCAUUUCUCACGUGCUCUCUCACCGG-UCAGAGAGGCGAGAGAGUGUGCGAAAUGAAGAGA
URS0000D4FBA1_54126/1-61 UCUUCAUUU--CACGUGCUCACUCACCGG-CCCGAGAGGCGAGAGAGUGUGCGAAAUGAGGAGA
URS0000D52585_54126/2-62 UCUCCAUUU--CACAUGCUCUCUCACCGG-UCAGAGAGGCGAGAAAGCAUGCGACAUGAGGAGA
URS0000D53C6E_54126/1-60 UCUUCAUUC--CACGUACUGUCUCACCGA-UCAGAGUAACGAGAGAGCAUGCAAAAUGAAGAG-
URS0000D55037_54126/1-60 UCUUCAUUC--CGCGUGCUGUCUCACUGG-UCAGAAAGGCGAGAGAGCAUGCGAAAUGAAGAG-
URS0000D55138_54126/1-55 ---CCAUUU--CGCGCACUCUCUCACCGG-UCAGAGAGGCGAGAGAGCUCGGGAAAUGAAG---
URS0000D529D8_54126/1-61 UCUUCAUUU--CCCACACUCUCUCACCGG-UCAGAGAGGCGAGAGAGUGUGGAAAAGGAAGAGA
URS0000D50D7D_54126/1-61 UCUUCAUUU--CGCACACUCUCUCGUCUC-UCUGGCCGCUGAGAGAGUGUGGGACAUGAAGAGA
URS0000D5552E_54126/1-61 UCUUCAUUU--CGCACACUCUCUCGCCUC-UCUGACCGGUGAGAGAGUGUGGGACAUGAAGAGA
URS0000D51A72_54126/1-62 UCUUCAUUC--UCCACACUCUCUCGCCCGAUCGAGUGGCCGAGACAGUGUGGAAAAUGAAGAGA
#=GC SS_cons             <<<<<<<--..<-<<<<<<-<<<<_____.__________>>>>->>>>>>->-->>>>>>>::
#=GC RF                  UCUUCAUUU..CaCacaCUCUCUCACCGG.UCaGAgaGGCGAGAGAGuguGgGAAAUGAAGAGA
//
