# Supplementary material for: All-at-once RNA folding with 3D motif prediction framed by evolutionary information
Source: Nat Methods. 2025 Oct 3;22(10):2094–106. doi: 10.1038/s41592-025-02833-w (PMC12510878; doi:10.1038/s41592-025-02833-w)
Supplement: Supplementary file 3 — Source code to run CaCoFold-R3D. Data and results. [file 41592_2025_2833_MOESM3_ESM.gz › supplemental_material/data/Rfam.15.0/ST7-AS2_2]

# STOCKHOLM 1.0
#=GF ID ST7-AS2_2
#=GF AC RF02182
#=GF DE ST7 antisense RNA 2 conserved region 2
#=GF AU Eberhardt R; 0000-0001-6152-1369
#=GF GA 45.0
#=GF NC 43.4
#=GF TC 46.2
#=GF SE Predicted; CMfinder; Eberhardt R
#=GF SS Predicted; CMfinder;
#=GF TP Gene; lncRNA;
#=GF BM cmbuild -F CM SEED
#=GF CB cmcalibrate --mpi CM
#=GF SM cmsearch --cpu 4 --verbose --nohmmonly -T 21.34 -Z 2958934 CM SEQDB
#=GF DR SO; 0001463; lincRNA;
#=GF RN [1]
#=GF RM 12213198
#=GF RT The RAY1/ST7 tumor-suppressor locus on chromosome 7q31 represents a
#=GF RT complex multi-transcript system.
#=GF RA Vincent JB, Petek E, Thevarkunnel S, Kolozsvari D, Cheung J, Patel M,
#=GF RA Scherer SW
#=GF RL Genomics. 2002;80:283-294.
#=GF WK ST7-AS2
#=GF SQ 8

AF400045.1/481-435          CAGUGUGUUUCAAGCCAUGAUCUGGAGUCAAGGUGUUAGUGAUUCCU
AC150597.4/87298-87344      CAGUGUGUUUCAAGCCAUGAUCUGGAGUCAGAAUGUUAGUGAUUCCU
AC165378.3/118697-118743    CAGUGUGUUUCAAGCUGUGAUCUGGAGUCAGGGUGUUAGUGAUUCCU
AC146884.3/173902-173948    CAAUGUGUUUCAAGCCAUAAUCUGGAGUCAGAGUGUUAGCGAUUCCU
ABDC01046490.1/2633-2679    CAGUGUAUUUGAAGCCAUGAUCUGGAGUCAGUGUGUUAGUGACCACU
ABRT010057108.1/11642-11688 CAGCAUGUUUCAAGCCAUGAUCUGGAGUUAGUAUGUUAUUGACUCCU
AC182032.3/42779-42825      CAGUGUGUCUCCAGCCAUGAUCUGGAGUCAGUGUGUUCAUGACCCCU
BAAE01009315.1/2051-2097    CAUUGUGGAUGCAGCCAUAAUCUGGAGUCAGAGUGACUGUGAUCUCU
#=GC SS_cons                :::::::::::::::::::::::::::::::::::::::::::::::
#=GC RF                     CAGUGUGUUUCAAGCCAUGAUCUGGAGUCAGuGUGUUAGUGAUUCCU
//
