# Supplementary material for: All-at-once RNA folding with 3D motif prediction framed by evolutionary information
Source: Nat Methods. 2025 Oct 3;22(10):2094–106. doi: 10.1038/s41592-025-02833-w (PMC12510878; doi:10.1038/s41592-025-02833-w)
Supplement: Supplementary file 3 — Source code to run CaCoFold-R3D. Data and results. [file 41592_2025_2833_MOESM3_ESM.gz › supplemental_material/data/Rfam.15.0/MIR2679]

# STOCKHOLM 1.0
#=GF ID MIR2679
#=GF AC RF03895
#=GF DE MIR2679 microRNA precursor family
#=GF AU Griffiths-Jones SR; 0000-0001-6043-807X
#=GF GA 97.0
#=GF NC 65.7
#=GF TC 97.5
#=GF SE Griffiths-Jones SR
#=GF SS Predicted; RNAalifold
#=GF TP Gene; miRNA;
#=GF BM cmbuild -F CM SEED
#=GF CB cmcalibrate --mpi CM
#=GF SM cmsearch --cpu 4 --verbose --nohmmonly -T 25.00 -Z 2958934 CM SEQDB
#=GF DR MIPF; MIPF0000892;
#=GF DR URL; http://www.mirbase.org;
#=GF DR SO; 0001244; pre_miRNA;
#=GF DR GO; 0016442; RISC complex;
#=GF DR GO; 0035195; miRNA-mediated post-transcriptional gene silencing;
#=GF RN [1]
#=GF RM 30423142
#=GF RT miRBase: from microRNA sequences to function.
#=GF RA Kozomara A, Birgaoanu M, Griffiths-Jones S
#=GF RL Nucleic Acids Res. 2019;47:D155.
#=GF CC This family represents the microRNA (miRNA) precursor MIR2679 imported
#=GF CC from miRBase.
#=GF WK MicroRNA
#=GF SQ 3

URS0000D510A1_3880/1-119 AUGGCGGUCCGAAACCCAUACUUUUCACUUUCGAACGGGUGAGUGUACUAUCACUUUGGAAGACGUCUAUAUGUUACUCGGCUUACCUUUUGGAGGUUCAAUUGUUACGGCUCCUCCAA
URS0000D552E3_3880/1-119 AUGGCGGUCCGAAACCCAUACUUUUCACUUUCGAACGGGUGAGUGUACUAUCACUUUGGAAGACGUCUAUAUGUUACUCGGCUUACCUUUUGGAGGUUGAAUUGUUACGGCUCCUCCAA
URS0000D50163_3880/1-119 AUGGCGGUCCGAAACUCAUACUUUUCACUUUCGAACGGGUGAGUGUACUAUCACUUUGGAAGACGUCUAUAUGUUACUCGGCUUACCUUUUGGAGGUUCAAUUGUUACGGCUCCUCCAA
#=GC SS_cons             :<<<-<<-<<<-<<<-----------<<<<<<<<<-<<<<<<<<-------<<---<<<<_____>>>>-->>------->>>>>>>>>>>>>>>>>------>>>->>>-->>->>>:
#=GC RF                  AuGGCGGUCCGAaaCcCAUACUUUUCaCcucCgaaCgGGugaGcGUACUAUCaCUUugGaAGACGuCcaUAuGUUACUCGgCucaCCcuucGgagGuUcAAUUGuuACGGCUCCUCCaA
//
