# Supplementary material for: All-at-once RNA folding with 3D motif prediction framed by evolutionary information
Source: Nat Methods. 2025 Oct 3;22(10):2094–106. doi: 10.1038/s41592-025-02833-w (PMC12510878; doi:10.1038/s41592-025-02833-w)
Supplement: Supplementary file 3 — Source code to run CaCoFold-R3D. Data and results. [file 41592_2025_2833_MOESM3_ESM.gz › supplemental_material/data/Rfam.15.0/Xist_exon1]

# STOCKHOLM 1.0
#=GF ID Xist_exon1
#=GF AC RF01880
#=GF DE X-chromosome inactivation gene exon 1
#=GF AU Eberhardt R; 0000-0001-6152-1369
#=GF GA 50.0
#=GF NC 41.7
#=GF TC 53.3
#=GF SE Gardner PP
#=GF SS Predicted; RNAz; Gardner PP
#=GF TP Gene; lncRNA;
#=GF BM cmbuild -F CM SEED
#=GF CB cmcalibrate --mpi CM
#=GF SM cmsearch --cpu 4 --verbose --nohmmonly -T 18.72 -Z 2958934 CM SEQDB
#=GF DR SO; 0001263; ncRNA_gene;
#=GF DR GO; 0009048; dosage compensation by inactivation of X chromosome;
#=GF RN [1]
#=GF RM 16778056
#=GF RT The Xist RNA gene evolved in eutherians by pseudogenization of a
#=GF RT protein-coding gene.
#=GF RA Duret L, Chureau C, Samain S, Weissenbach J, Avner P
#=GF RL Science. 2006;312:1653-1655.
#=GF RN [2]
#=GF RM 1985261
#=GF RT A gene from the region of the human X inactivation centre is expressed
#=GF RT exclusively from the inactive X chromosome.
#=GF RA Brown CJ, Ballabio A, Rupert JL, Lafreniere RG, Grompe M, Tonlorenzi R,
#=GF RA Willard HF
#=GF RL Nature. 1991;349:38-44.
#=GF RN [3]
#=GF RM 16273071
#=GF RT Mapping of conserved RNA secondary structures predicts thousands of
#=GF RT functional noncoding RNAs in the human genome.
#=GF RA Washietl S, Hofacker IL, Lukasser M, Huttenhofer A, Stadler PF
#=GF RL Nat Biotechnol. 2005;23:1383-1390.
#=GF CC Xist is an RNA gene on the X chromosome of the placental mammals that acts
#=GF CC as major effector of the X inactivation process. The Xist RNA, a large (17
#=GF CC kb in humans) [1] transcript, is expressed on the inactive chromosome and
#=GF CC not on the active one. It is processed similarly to mRNAs, through
#=GF CC splicing and polyadenylation, however, it remains untranslated. It has
#=GF CC been suggested that this RNA gene evolved at least partly from a protein
#=GF CC coding gene that became a pseudogene [2]. The inactive X is coated with
#=GF CC this transcript, which is essential for the inactivation. X lacking Xist
#=GF CC will not be inactivated, while duplication of the Xist gene on another
#=GF CC chromosome causes inactivation of that chromosome. This Xist exon was
#=GF CC identified in a screen for conserved and structured elements in the human
#=GF CC genome [3].
#=GF WK XIST
#=GF SQ 24

AANN01200569.1/3260-3186   AAAUA-AAAAUCC-ACCCCUGCAUUAAGCACUUGAUGAUC--G------UUGAAGAAAGAAAGGACUUCACUUCU-GCUACCUGAU---
ABRN01023547.1/660-744     AAAUC-AAAAUCCGACCCCAGCAUUAGCCAUGGGGUAGGU--GUUCCUCUUGAGGAAGGCAGGGAUUCCUCUUCU-GCCACCUGUCGGC
L10731.1/167-81            AAAUC-AAAAUCCGACCCCAGCAUUAGCCAAGGGGUAGGUGUGCUCCUCUUGAGGAAGGCAGGAAUUCCUCUUCU-GCCACCUGUUGGC
ABRO01484274.1/70-153      AAAUC-UCAAUCCAAUCCCAGGCUUGGCCAUAGGGUACAU--GUUCCUGUAGGGGACAGUAGAGGUUCCUUUUCU-GC-ACCUCUUAGC
ABRP01195257.1/300-383     AAAUC-AAAGUCCAACCCCAGCAUUAGCCACGGGGUAAGU--GUUCCUCUUGAGGAAGGCAGGGAUUCCUCUUCU-GC-ACCUGAUGGC
ABGA01241177.1/901-985     AAAUC-AAAAUCCGACCCCAGCAUUAGCCAAGGGGUAGGU--GUUCCUCUUGAGGAAGGCAGGAAUUCCUCUUCU-GCCACCUGUUGGC
AALT01125325.1/576-659     -AGCAAUAAAUCCGACCCCAGCAGUAGCUAAGGGGUAGGU--UGUUCUC-UGAGGAAGGUAGGGAUUUCUCCGGU-ACUACCUAAUGGA
L04961.1/2266-2197         AAAUC-AAAAUGCAACCCCAGCAAUAGUCAUGGGGUAGAU--UUU-----GGAAGAAGGUAGG-AUUCUACCUCU----------UCAC
ABRT010581360.1/279-363    AAAUC-AAAGUCCAACCCCAGCAUUAGCCACGGGGUAGGU--GUUCCUCUUGAGGAAGACAGGAAUUCCUCUUCU-GCCACCAGUUGGC
AJ421481.1/118268-118184   AAAUC-AAAAUCCGACCCCAGUAUUAGCCACGGGGUAGGU--GUUCCUCUUGAGGAAGGCAGGGAUUCCUCUUCU-GCCAACAGUUGGC
AAHX01111727.1/42624-42555 AAAUC-AAAAUCCAACCCCAGCAAUAGUAAUGGGGUGGAU--UCU-----AGAAGAAGGGAGG-AUUCUACCUC----------CUGGC
AAPY01379542.1/424-506     AAACC-AAAAUCCGACCCCAGCAUUAGCCACGGGGUAGGU--UCUCCUCUCGAAGAAGGCAGG-AUUCCUCUUCU-GCCACCUGU-GGA
ABDC01412462.1/213-297     CAAUC-AAAAUCCGACCCCAGCAUUAGCCACGGGGUAGGU--GUUCCUCUGGAGGAAGGCAGGAAUUAUUCUUCU-CCCACCUGUUGGG
ABRQ01553772.1/1320-1396   --AUC-AAAAUCCGAACCCUGCAUUAGCCACCAGGUAGGU--GAUCGAU------CCGGUAGGGAUCCUCCUUCU-GCCACAUGGUGAC
ACBE01497821.1/848-932     AAAUC-AAAAUCCGACCCCAGCAGUAGCCACGGGGUAGGU--GUUCCUCUUGAGGAAGGCAGGGAUUCCUCUUCU-GCCACCUGCUGGC
AAKN02029935.1/44004-43920 AAAUC-AUAAUCCAACUCUAGCAUUAGCCAUGGGUUUAGC--AUUCCUCUUGAGGAAAGCAGGGGUUCCUCUUUU-GCCCCCCAUUGGC
L10733.1/165-81            AAAUC-AAAAUCCGACCCCAGCAUUAGCCAAGGGGUAGGU--GUUCCUCUUGAGGAAGGCAGGAAUUCCUCUUCU-GCCACCUGUUGGC
AAPE02004049.1/6296-6212   AAAUC-AAAAUCGAACCCCAGCAUUAGCCACAGGGUAGGU--GUUCCUCUUGAAGAAGGGAGGGAUUCCUCUUCU-GCCACCUGUUGGC
AAEX03026517.1/35626-35710 UAAUC-AAAAUCCGACCCCAGCAUUAGCCAUGGGGUAGGU--GUUCCUCUUGAGGAAGGUAGAGACUCCUCUUCU-GCCACCUGUUGGC
U50910.1/3031-2963         AAAUC-AAAAUCCGACCCCAGCAUUAGCCACGGGGUAGAU--GUUCCUCCUGAGAAAGGCAGG-AUUUCCCUU----------------
U50911.1/5943-5859         AAAUC-AAAAUCCGACCCCAGCAUUAGCCACGGGGUAGGU--GUUCCUCUUGAGGAAGACAGGGAUUCCUCUUCU-GCCACCUGUUGGC
AJ310130.1/14082-13998     AAAUG-AAAUUUCAACCCCAGCAUUAGCCAAGGGGUAGAC--GAGCCUGUGGAAGGAGGCAGG-AUUCCACCUCUGGCCAAGGCUUUAU
AJ310127.1/14981-14897     AAAUC-AAAUUUCAACCCCAGCAUUAGCCAUGGGGUAGAC--GAGCCUGUGGAAGGAGGCAGG-AUUCCACCUCUGGCCAGGGCUUUAC
AJ310129.1/10758-10674     AAAUG-AAAUUUCAACCCCAGCAUUAGCCAUGGGGUAGAC--GAGCCUGUGGAAGGAGGCAGG-AUUCCACCUCUGGCCAGGGCUUUAC
#=GC SS_cons               :::::.::::::::::::::::::::::::::::::::::..:::::::::::::::::::::::::::::::::.:::::::::::::
#=GC RF                    AAAUC.AAAAUCCgACCCCAGCAUUAGCCAcGGGGUAGgU..GuUCCUcUuGAGGAAGGcAGGGAUUCCuCUUCU.GCCACCuguUGGC
//
