# Supplementary material for: All-at-once RNA folding with 3D motif prediction framed by evolutionary information
Source: Nat Methods. 2025 Oct 3;22(10):2094–106. doi: 10.1038/s41592-025-02833-w (PMC12510878; doi:10.1038/s41592-025-02833-w)
Supplement: Supplementary file 3 — Source code to run CaCoFold-R3D. Data and results. [file 41592_2025_2833_MOESM3_ESM.gz › supplemental_material/data/Rfam.15.0/sRNA_2410]

# STOCKHOLM 1.0
#=GF ID sRNA_2410
#=GF AC RF02863
#=GF DE Enterococcus sRNA 2410
#=GF AU Argasinska J; 0000-0003-2678-2824
#=GF GA 61.0
#=GF NC 60.9
#=GF TC 61.1
#=GF SE Argasinska J
#=GF SS Predicted; RNAfold;
#=GF TP Gene; sRNA;
#=GF BM cmbuild -F CM SEED
#=GF CB cmcalibrate --mpi CM
#=GF SM cmsearch --cpu 4 --verbose --nohmmonly -T 30.00 -Z 2958934 CM SEQDB
#=GF DR SO; 0000370; small_regulatory_ncRNA;
#=GF RN [1]
#=GF RM 28894187
#=GF RT Small RNAs in vancomycin-resistant Enterococcus faecium involved in
#=GF RT daptomycin response and resistance.
#=GF RA Sinel C, Augagneur Y, Sassi M, Bronsard J, Cacaci M, Guerin F, Sanguinetti
#=GF RA M, Meignen P, Cattoir V, Felden B
#=GF RL Sci Rep. 2017;7:11067.
#=GF CC Produced as 2 transcripts on Northern blot. Expressed in mid, late
#=GF CC exponential and early stationary phases of growth. Expression remained
#=GF CC uniform under daptomycin exposure.
#=GF WK Enterococcus_faecium
#=GF SQ 3

CP003583.1/2651143-2651337 UUAGCUACUUUAGAUAGGUUUGUAUUCAU-CAUGAUGGAUACAAACGUUAAACGACA--GUUUGUAUCUAUGAUGGCUAAAGAACUUUGUAUUGCAGCAAAAAGCCACGUAGACAAAAUGCUAAGUGGCUGAGCA-GUGAAAAUACAAAGUAAA-AGUAUCAAGCAUUC------UACUUUUUCAAUUUAUUUUCCGACU
CP003504.1/990085-989901   UUAGCUACUUUAGAUAGGUUUGUAUUCAUGAAUUAUGGAUACAAACACCAAACAACU-GGUUUGUAUCUAUGAUGGCUAAAGAACUUUGUAUUACG--CAAAAGCCACGUAGACAUUACGUUAAGUGGCUAAGCG---AAAAGUACAAAGU------AAUCACGAUUUC------UUAC---UUACAUACUCUUUCGAUA
MIJY01000006.1/46304-46103 UUAGCUAUUUUAGAUAGGUUUGUAUUCAUGAAUCAUGGAUACAAACAGCAAAAGACUGUUUUUGUAUCUAUGAUGGCUAGAGCACUUUGUACUGAA-CAAACAGCCACGUAGACA--AUCCUAAGUGGCUAACAAAAGUAAUGAACUAAC-GACUUUUAUCAAUCCAUUUAGGCAUAUUGUCUGAAUGGAUUUUUUGUUU
#=GC SS_cons               (((((((---((((((,<<<<<<<<<<<<_____>>>>>>>>>>>>,,<<<<<____._>>>>>))))))---))))))):::<<<<<<<<<<---.<----<<<<<<-<<<________>>>->>>>>>-----.>---->>>>>>>>>><<<.<<<<__________......>>>>>>>::::::::::::::::::
#=GC RF                    uuaGCuacUUuaGauaGGuuuGuauuCauGaAUuauGgauaCaaaCaucaaacgACu.uguuuguauCuaUGAugGCuaaAGaacuuuGuacugca.caAAaaGCCaCGuaGACAaaAugCuaAGuGGCuaAgca.guaAAaguaCaaagugac.aguaUCAagcuuUc......uacugucUuAauuaaUuUUucGauu

CP003583.1/2651143-2651337 UUUCAA
CP003504.1/990085-989901   CUCAAU
MIJY01000006.1/46304-46103 UAUCAA
#=GC SS_cons               ::::::
#=GC RF                    uuucAa
//
