# Supplementary material for: All-at-once RNA folding with 3D motif prediction framed by evolutionary information
Source: Nat Methods. 2025 Oct 3;22(10):2094–106. doi: 10.1038/s41592-025-02833-w (PMC12510878; doi:10.1038/s41592-025-02833-w)
Supplement: Supplementary file 3 — Source code to run CaCoFold-R3D. Data and results. [file 41592_2025_2833_MOESM3_ESM.gz › supplemental_material/data/Rfam.15.0/SurC]

# STOCKHOLM 1.0
#=GF ID SurC
#=GF AC RF02378
#=GF DE SurC sRNA
#=GF AU Eberhardt R; 0000-0001-6152-1369
#=GF GA 80.0
#=GF NC 54.7
#=GF TC 165.1
#=GF SE Eberhardt R
#=GF SS Predicted; mfold
#=GF TP Gene; sRNA;
#=GF BM cmbuild -F CM SEED
#=GF CB cmcalibrate --mpi CM
#=GF SM cmsearch --cpu 4 --verbose --nohmmonly -T 25.69 -Z 2958934 CM SEQDB
#=GF DR SO; 0000370; small_regulatory_ncRNA;
#=GF RN [1]
#=GF RM 16385044
#=GF RT Genes for small, noncoding RNAs under sporulation control in Bacillus
#=GF RT subtilis.
#=GF RA Silvaggi JM, Perkins JB, Losick R
#=GF RL J Bacteriol. 2006;188:532-541.
#=GF WK Bacterial_small_RNA
#=GF SQ 4

CP002905.1/2606967-2607127           GUAUCAUUUUGAAUUAUGAUUUUUCAAUUCCUUUUAUCCCGGGCAAGAAAAAAAGUCAAAGCCAAGAGAUGCCUGACUUUGACUUUCUAAUCAUUGAAUCAGAUUAUGAAAUGUGCUCUUUUCGGUCAGCCCCAAAAGCG-GGACUGACUCGGAGAAGAACU
#=GR CP002905.1/2606967-2607127   PP ********************************************************************************************************************************************.*********************
CP002183.1/2481930-2482088           GUAUCAUUUUGAAUUAUGAUUUUUCAAUUCCUUUUAUCCCGGGCAAGAAAAAAAGUCAAAGCCAAGAGAUGCCUGACUUUGACUUUCUAACCAUUGAAUCAGAUUAUGAAAUAUGUUCUUUUCAGCCAGCCCAAAAAC---GGGCUGACUCAGAAAGAAACU
#=GR CP002183.1/2481930-2482088   PP ***********************************************************************************************************************************9655555...9********************
AEFR01000003.1/378345-378504         GUAUCACUUUGAAUUGUAUUUUUUCAAUUCCUUUUAUCCCGGGCAAGAAAAAAAGUCAAAGCCAAGAGAUGCCUGACUUUGACUUUCUAACCAUUGAAUCAGUUUGUGAAAAGCAGUUCUUUUGGAUGCCCGCCGGAUGGACGGGCUUCC--GAAAAAACUU
#=GR AEFR01000003.1/378345-378504 PP ***************************************************************************************************************************999999999997665554999999994..688889****
M84964.1/3927-3767                   GUAUCAUUUUGAAUUAUGAUUUUUCAAUUCCUUUUAUCCCGGGCAAGAAAAAAAGUCAAAGCCAAGAGAUGCCUGACUUUGACUUUCUAAUCAUUGAAUCAGAUUAUGAAAUGUGUUCUUUUCGGUCAGCUCCGGAAGCG-GGGCUGACACUAAAAAGAACU
#=GC SS_cons                         :::(((((((((-((((((((<<<<----<<<________>>>--->>>>,<<<<<<<<<<---<<______>>-->>>>>>>>>>,,))))))-))-)))))--)))):::::<<<<<<<<--<<<<<<<<<<____>>.>>>>>>>>---->>>>>>>>:
#=GC RF                              GUAuCacuuuGaAuuaugguuuuuCAAUUCCuUUUAUCCCgGGCAAGaaaAaaaGuCaaaGCCAaGAGAUGCCuGACuuuGaCuuuCUaaccauUgaAuCagaUUguGaAAugugcuccuuucgGccggccccgaaAucg.gggccggCucagaaaggagcU
//
