# Supplementary material for: All-at-once RNA folding with 3D motif prediction framed by evolutionary information
Source: Nat Methods. 2025 Oct 3;22(10):2094–106. doi: 10.1038/s41592-025-02833-w (PMC12510878; doi:10.1038/s41592-025-02833-w)
Supplement: Supplementary file 3 — Source code to run CaCoFold-R3D. Data and results. [file 41592_2025_2833_MOESM3_ESM.gz › supplemental_material/data/Rfam.15.0/Yfr11]

# STOCKHOLM 1.0
#=GF ID Yfr11
#=GF AC RF02363
#=GF DE Cyanobacterial functional RNA 11
#=GF AU Eberhardt R; 0000-0001-6152-1369
#=GF GA 44.0
#=GF NC 41.6
#=GF TC 114.7
#=GF SE Eberhardt R
#=GF SS Predicted; mfold
#=GF TP Gene; sRNA;
#=GF BM cmbuild -F CM SEED
#=GF CB cmcalibrate --mpi CM
#=GF SM cmsearch --cpu 4 --verbose --nohmmonly -T 29.84 -Z 2958934 CM SEQDB
#=GF DR SO; 0000370; small_regulatory_ncRNA;
#=GF RN [1]
#=GF RM 18769676
#=GF RT The challenge of regulation in a minimal photoautotroph: non-coding RNAs
#=GF RT in Prochlorococcus.
#=GF RA Steglich C, Futschik ME, Lindell D, Voss B, Chisholm SW, Hess WR
#=GF RL PLoS Genet. 2008;4:e1000173.
#=GF WK Non-coding_RNA
#=GF SQ 4

BX548174.1/358754-358606   AAUCAAAUGGAGGGAUCAGAAAUGAUUGAUAGUCCACCAGAGAAUUUAAUGAGAUUGGUUUAAACAGCCAAAUCCUAUUAAAUAAAAAUAAGCUAAGUAUUCC------UAAAGAGGUUGUUUUCAUUUAAAGGCUGAGUUCAACCUCUUUUUUG
CP000552.1/1533584-1533717 ACUAAAAAGGAGGGAUUAGAAAUGAUCGAUAGUCCACCAGAGAAUUUAAUUGGAUUGGUUUAAACAGCC-AGUUUUACUACACA-----UAACUAAGUU------------AGGAGAUUAAUUUCU---AAAGGCGGAAGUUAAUCUCUUUUUUU
AACY022486491.1/72-220     AAUCGAAUGGAGGGAUUAGAAAUGAUUGAUAGUCCACCAGAGAAUUUAUUAAGAUUGGUUUAAGCAGCCAG--CCUAUUAGA-AAAAAAUUACUAGCAAUUAAAUAAGUGAAUUAGAUUGGCUCCUU---GAGGAUGGAGUCAAUCUCUUUUUUA
ADHP01001127.1/42790-42926 AUUAAUAUGGAGGGGUUAGAGAUGAUCGAAAGUCCACCACAGAAUCUUAACUGAUUGGUUUAAACA-------CCAGUAACACAAAUCAAAGUUGACAGCUAA------UCAAAAAACAUUGAGGGU--AUAAAGCCCUCU---UUUUUUGUAAA
#=GC SS_cons               ::::::::((((,<<<<<____>>>>>,,<<<<----------<<<<<<<<-<--<<<<<_____>>>>.>..>->>>>>>>>-------->>>>,,,,))))......:<<<<<<<<<<--<<<<_..______>>>>-->>>>>>>>>>::::
#=GC RF                    AaUaAaAuggagGgaUcAGAAAUgAucGAuAGuCCACCAgAGAgUcUaaucaGAUuGGuUUAAACAgCC.a..CcgauuAgAcAAAaaaaAaCUaAcaacucc......ucAagAGauuguuuccgU..AaAggacggauUcaauCUcuUgUuua
//
