# Supplementary material for: All-at-once RNA folding with 3D motif prediction framed by evolutionary information
Source: Nat Methods. 2025 Oct 3;22(10):2094–106. doi: 10.1038/s41592-025-02833-w (PMC12510878; doi:10.1038/s41592-025-02833-w)
Supplement: Supplementary file 3 — Source code to run CaCoFold-R3D. Data and results. [file 41592_2025_2833_MOESM3_ESM.gz › supplemental_material/data/Rfam.15.0/AgvB]

# STOCKHOLM 1.0
#=GF ID AgvB
#=GF AC RF02702
#=GF DE Anti GcvB sRNA
#=GF AU Argasinska J; 0000-0003-2678-2824
#=GF GA 56.0
#=GF NC 43.4
#=GF TC 56.6
#=GF SE Argasinska J
#=GF SS Predicted; RNAfold;
#=GF TP Gene; sRNA;
#=GF BM cmbuild -F CM SEED
#=GF CB cmcalibrate --mpi CM
#=GF SM cmsearch --cpu 4 --verbose --nohmmonly -T 30.00 -Z 2958934 CM SEQDB
#=GF DR SO; 0000370; small_regulatory_ncRNA;
#=GF DR GO; 0045975; positive regulation of translation, ncRNA-mediated;
#=GF RN [1]
#=GF RM 24910100
#=GF RT Identification of bacteriophage-encoded anti-sRNAs in pathogenic
#=GF RT Escherichia coli.
#=GF RA Tree JJ, Granneman S, McAteer SP, Tollervey D, Gally DL
#=GF RL Mol Cell. 2014;55:199-213.
#=GF CC Inhibits GcvB sRNA repression.
#=GF WK Anti_small_RNA
#=GF SQ 3

BA000007.2/1941844-1941783 CGAUAACAACACAACAAUAUCAGUAUCUCAUGCUAUUGCCCGAACCCAUUCGGGCAUUUUUU
AEZM01000059.1/848-792     --ACAAC---ACAACAAUAUCAGUAUCUCAUGCUAUUGCCCGAACCCAUUCGGGCAUUUUUU
AEZJ01000063.1/2896-2957   CGAUAACAACACAACAAUAUCAGUAUCUCAUGCUGUUGCCCGAACCUACUCGGGCGUUUUUU
#=GC SS_cons               :<<<<____________>>>><<<<<___>>>>>::<<<<<<<<____>>>>>>>>::::::
#=GC RF                    CGAuAACAACACAACAAUaUCAGuAUCUCAUgCUaUuGCCCGAaCCcAuUCGGGCaUUUUUU
//
