# Supplementary material for: All-at-once RNA folding with 3D motif prediction framed by evolutionary information
Source: Nat Methods. 2025 Oct 3;22(10):2094–106. doi: 10.1038/s41592-025-02833-w (PMC12510878; doi:10.1038/s41592-025-02833-w)
Supplement: Supplementary file 3 — Source code to run CaCoFold-R3D. Data and results. [file 41592_2025_2833_MOESM3_ESM.gz › supplemental_material/data/Rfam.15.0/mir-259]

# STOCKHOLM 1.0
#=GF ID mir-259
#=GF AC RF00850
#=GF DE microRNA mir-259
#=GF AU Griffiths-Jones SR; 0000-0001-6043-807X
#=GF GA 50.0
#=GF NC 45.4
#=GF TC 66.1
#=GF SE Griffiths-Jones SR
#=GF SS Predicted; RNAalifold
#=GF TP Gene; miRNA;
#=GF BM cmbuild -F CM SEED
#=GF CB cmcalibrate --mpi CM
#=GF SM cmsearch --cpu 4 --verbose --nohmmonly -T 30.00 -Z 2958934 CM SEQDB
#=GF DR MIPF; MIPF0000299;
#=GF DR SO; 0001244; pre_miRNA;
#=GF DR GO; 0016442; RISC complex;
#=GF DR GO; 0035195; miRNA-mediated post-transcriptional gene silencing;
#=GF RN [1]
#=GF RM 12747828
#=GF RT MicroRNAs and other tiny endogenous RNAs in C. elegans.
#=GF RA Ambros V, Lee RC, Lavanway A, Williams PT, Jewell D
#=GF RL Curr Biol. 2003;13:807-818.
#=GF RN [2]
#=GF RM 15317971
#=GF RT Patterns of flanking sequence conservation and a characteristic upstream
#=GF RT motif for microRNA gene identification.
#=GF RA Ohler U, Yekta S, Lim LP, Bartel DP, Burge CB
#=GF RL RNA. 2004;10:1309-1322.
#=GF RN [3]
#=GF RM 19460142
#=GF RT Dynamic expression of small non-coding RNAs, including novel microRNAs and
#=GF RT piRNAs/21U-RNAs, during Caenorhabditis elegans development.
#=GF RA Kato M, de Lencastre A, Pincus Z, Slack FJ
#=GF RL Genome Biol. 2009;10:R54.
#=GF RN [4]
#=GF RM 30423142
#=GF RT miRBase: from microRNA sequences to function.
#=GF RA Kozomara A, Birgaoanu M, Griffiths-Jones S
#=GF RL Nucleic Acids Res. 2019;47:D155.
#=GF WK MicroRNA
#=GF SQ 3

URS000024924B_6239/11-86 AAACGAGUAAAUCUCAUCCUAAUCUGGUAGCAUCUUUCGAACCUU--GCCACCGAUUUGGCAUGGGAUUGACUUGUUA
URS0000D55A11_6238/9-86  AAACGAGUAAAUCUCAUCCUAAUCUGGUUGCAUUUUCAAUACUUUUUGCUACCGAUUUGGUUUGGGAUUGGCUUGUCU
URS000040F707_31234/9-86 GAACGAGUAAAUCUCAUCCUAAUCUGGUUGACACAACACAAGGAAGUGCUACCGAUUUGGCUUGGGAUUGACUUGUGG
#=GC SS_cons             ::<<<<<<-<<<<<<<-<<-<<<<-<<<-<<________________>>->>>>>>>->>-->>>>>>>->>>>>>::
#=GC RF                  aAACgAGuAAAUCuCAUCCUAAUCUGGUuGcaucuucaaaAcuuuuUgCuACCGAUUUGGcuUGgGAUUGaCUuGUua
//
