# Supplementary material for: All-at-once RNA folding with 3D motif prediction framed by evolutionary information
Source: Nat Methods. 2025 Oct 3;22(10):2094–106. doi: 10.1038/s41592-025-02833-w (PMC12510878; doi:10.1038/s41592-025-02833-w)
Supplement: Supplementary file 3 — Source code to run CaCoFold-R3D. Data and results. [file 41592_2025_2833_MOESM3_ESM.gz › supplemental_material/data/Rfam.15.0/SNORD19B]

# STOCKHOLM 1.0
#=GF ID SNORD19B
#=GF AC RF01183
#=GF DE Small nucleolar RNA SNORD19B
#=GF AU Wilkinson A; 0000-0001-7406-0151
#=GF GA 50.0
#=GF NC 48.6
#=GF TC 50.9
#=GF SE Predicted; WAR; Wilkinson A
#=GF SS Predicted; WAR; Wilkinson A
#=GF TP Gene; snRNA; snoRNA; CD-box;
#=GF BM cmbuild -F CM SEED
#=GF CB cmcalibrate --mpi CM
#=GF SM cmsearch --cpu 4 --verbose --nohmmonly -T 25.00 -Z 2958934 CM SEQDB
#=GF CL CL00048
#=GF DR snoRNABase; HBII-108B;
#=GF DR GO; 0006396; RNA processing;
#=GF DR GO; 0005730; nucleolus;
#=GF DR SO; 0000593; C_D_box_snoRNA;
#=GF RN [1]
#=GF RM 16990247
#=GF RT snoSeeker: an advanced computational package for screening of guide and
#=GF RT orphan snoRNA genes in the human genome.
#=GF RA Yang JH, Zhang XC, Huang ZP, Zhou H, Huang MB, Zhang S, Chen YQ, Qu LH
#=GF RL Nucleic Acids Res. 2006;34:5112-5123.
#=GF WK Small_nucleolar_RNA
#=GF SQ 17

ABDC01345891.1/4294-4211   GGAUGGUUGAAAUAUGAUGAGUUUACAAAAUCUUGAU-UUAAAAAAA-UGAAAAAUUACAAGAUCCAACUCUGAUUUCAUCCGGAG
AAFC03120533.1/12388-12469 AGAUGGGUGAAACAUGAUGAGUGUACAAAAUCUUGAU-UAAAA--AA-UGAAAACUUAUAAGAUCCAACUCUGAUUUCAUCCAGAA
AACN010086138.1/143-224    GAAUGGCUGAAAUAUGAUGAGCAUACAAAAUCUUGAU-UAAAA--AA-UGAGAAUUUAUAAGAUCCAACUCUGAUUUCAUCCAGAG
AAQQ01595244.1/1480-1396   CAAUGGUUGAAAUAUGAUGAGUAUGCAAAAUGUUGAUUUUUAAAAAA-UGAAAGACAAUAAGAUCCAACUCUGAUUUCAUCCAGAG
AAYZ01025109.1/1765-1846   UGAUGGUUGAAAUAUGAUGAG--UAUAGAGUCUUGAU-UUCAAAAAA-UGAAAAGAUACAAGAUCCAACUCUGAUUUCACCCAAAG
AALT01657539.1/12894-12813 CGAUGGCUGAAGCAUGAUGAGUAUGUAAAAUCUUGAU---AAUAGAA-UGAAAACAGAAAAGAUCCAACUCUGAUUUCAUCCAGAG
AANN01012319.1/2357-2440   GGUUGGCUGAAAUAUGAUGAGUGUAGUAAAUUUGAUC-UUAAAAACA-UGAAAGUUUGUGAGAUCCAACUCUGAUUUCAACCAGAG
AAPY01503610.1/3331-3412   AUAUAGUUGAAAUAUGAUGAGUGUACAAAAU-UUGAU-GUAAAA-AA-UGAAAAAUGUUAAGAUCCAACUCUGAUUUCAACUCAGG
AAHX01086457.1/3836-3915   UGAUGAUUGAAAUAUGAUGAGCAUACAAAAUGUUGAU-UACAG-----UGAAAAACAGUAAGAUCCAACUCUGAUUUCAUUAAAGA
AAFR03021759.1/98276-98197 UUUGGGUUGAAAUAUGAUGAACACUGAAAA-CUAGAU-GGAAUUG----UGAAGAUCACAAGAUCCAACUCUGAUUUCACCCAGAG
CAAA01053942.1/45659-45581 UGAUGAUUGAAAUGUGAUGAGUACACAAA-UGUUGAU-GAAAG-----UGAAAAACAUGAAGAUCCAACUCUGAUUUCAUUAAAAA
AAPN01330667.1/5443-5363   UCUGGGUUGAACUGUGAUGAAACUGAUCGCUCUGGAU-ACAAGAG----UGAAGAAUACAAGAUCCAACUCUGAUUUCAUCCCAUU
AAKN02001398.1/27645-27565 GGAUGGUUGAAAUAUGAUGAGUAUAUGAGAAGUUGAG-UUAA---AA-UGAAAAAUAAAAAGAUCCAACUCUGAUUUCAUCCAGAG
AAWR02008448.1/14428-14347 GGAUGGCUGAAAUAUGAUGAGUCUACAAAAUCUUGAU-UAAAA--AA-UGAAAACUUAUAAGAUCCAACUCUGAUUUCAUCCAGAG
AAGW02044176.1/48131-48214 UGACGGUUGGAAUAUGAUGAGUAUGCAGAAUCUUGAU-UUUAAAAAA-UGAAAAGUUACAAGAUCCAACUCUGAUUUCAUCCUAAG
AC104446.2/143509-143592   UUUUGGUUGAAAUAUGAUGAGUGUACAAAAUCUUGAU-UUAAGUGAA-UGAAAAAUUACAAGAUCCAACUCUGAUUUCAGCCAGAG
JN899098.1/1-85            AGAUGGGUGAAAUAUGAUGAGUAUACAAAAUCUUGAU-UUAAAAAAACUGAAAGCUUGUAAGAUCCAACUCUGAUUUCAUCCAGCA
#=GC SS_cons               :::<<<_______________________________._________.________________________________>>>:::
#=GC RF                    ugauGGuUGAAAUAUGAUGAGUaUacAAAAUcUUGAU.uuAAaAaAA.UGAAAAauuauAAGAUCCAACUCUGAUUUCAuCCagAg
//
