# Supplementary material for: All-at-once RNA folding with 3D motif prediction framed by evolutionary information
Source: Nat Methods. 2025 Oct 3;22(10):2094–106. doi: 10.1038/s41592-025-02833-w (PMC12510878; doi:10.1038/s41592-025-02833-w)
Supplement: Supplementary file 3 — Source code to run CaCoFold-R3D. Data and results. [file 41592_2025_2833_MOESM3_ESM.gz › supplemental_material/data/Rfam.15.0/MIR319]

# STOCKHOLM 1.0
#=GF ID MIR319
#=GF AC RF03483
#=GF DE MIR319 microRNA precursor family
#=GF AU Griffiths-Jones SR; 0000-0001-6043-807X
#=GF GA 54.0
#=GF NC 53.9
#=GF TC 54.0
#=GF SE Griffiths-Jones SR
#=GF SS Predicted; RNAalifold
#=GF TP Gene; miRNA;
#=GF BM cmbuild -F CM SEED
#=GF CB cmcalibrate --mpi CM
#=GF SM cmsearch --cpu 4 --verbose --nohmmonly -T 25.00 -Z 2958934 CM SEQDB
#=GF DR MIPF; MIPF0001104;
#=GF DR URL; http://www.mirbase.org;
#=GF DR SO; 0001244; pre_miRNA;
#=GF DR GO; 0016442; RISC complex;
#=GF DR GO; 0035195; miRNA-mediated post-transcriptional gene silencing;
#=GF RN [1]
#=GF RM 30423142
#=GF RT miRBase: from microRNA sequences to function.
#=GF RA Kozomara A, Birgaoanu M, Griffiths-Jones S
#=GF RL Nucleic Acids Res. 2019;47:D155.
#=GF CC This family represents the microRNA (miRNA) precursor MIR319 imported from
#=GF CC miRBase.
#=GF WK MicroRNA
#=GF SQ 11

URS000075CA4B_3847/10-94   CAGAAAUAGGAGUUCCCUUGCAGCCCAAAACACCCUGCAUGAACUA------------------------CUUCAUGUU-GUUUUGGACUGAAGGGAGCUCCUUCUUCUU
URS00007E4D8F_3847/12-93   CAGAAAUAGGAGUUCCCUUGCAGCCCAAAACACCCUGCAUGAACU---------------------------UCAUGUU-GUUUUGGACCGAAGGGAGCCCCUUCUUCUU
URS0000D519AF_3694/4-87    CAGAAAUGGAGGUUCCUU-CCAGCCUCAAGCAUCUUUAAGAUGGUGGC-------------------------GAUGUCUAUUUUGGGCUGAAGGGAGCUCCCAAUUCUU
URS0000D4F8AF_3641/12-120  UAGAAGUGGGGGCUCCUU-UCAGCCUAAAACAGCUUCAAGAUUUUGGUCUUGUGGCCUAUCUAAGCUCUUCUUGAUAUUUGCUUUGGACUGAAGGGAGCUCCUAAUUCUU
URS00007E4554_29760/3-103  CAGAAAUGGGGGUUCCUUUGCAGCCCAAAACAACUCCAUCGCUGAAGAA---------GAUGAUGAACUUCAUGCUCCUUGUUUUGGACUGAAGGGAGCUCCUAGUUCUU
URS00007E3A5D_3847/1-79    --GAAAUGGGAGUUCCUU-GCAGCCCAAAG---CUUCA---------------------AGGAUGAAAUUCUUCCUGCG-GUUUUGGACUGAAGGGAGCUCCUACUU---
URS0000D551AD_2711/30-117  UAGAAAUAGGGGUUCCUU-GCGGCCCAAAACAGUUGGCUAACUCUG---------------------CUCUUCUCUCUAUGUUUUGGACUGAAGGGAGCUCCUAAUUCUU
URS0000D51EC6_3880/1-89    CAGAAAUGGGAGUUCCUU-GCAGCCCAAAGCGCCAAGUGAGAAUU--------------------CUACUGGCAAAUUAUGUUUUGGACUGAAGGGAGCUCCCAGUUCUU
URS0000D54C21_4006/22-111  CAGAAAUGAGGGCUCCUU-UCAGCCUAAAA--ACUACAGGUUUUCUCAG-----------------ACAAGAUCCUGUUUCUUUUGGACUGAAGGGAGCUCCCAGUUCUU
URS0000D55033_13333/27-125 CAAAAAUGGGAGCUCCUUUGAGGACAAAGAAAGCACUUUGGAUCGUCUU----------UUUGCUCAUUGAAG-AGUCAUCCUUUGGACUGAAGGGAGCUCCUAAUUCUU
URS0000D529BF_13333/9-108  CAGAAAUGGGGGCUCCUUUGAGGACAAAGAAAGCAUUUCGGAUCAUCUU----------UUCUCUCAGUGAAGCAGCCAUCCUUUGGACUGAAGGGAGCUCCUAAUUCUU
#=GC SS_cons               ::::::<<<<<<<<<<<<.--<<-<<<<<___________________................._________________>>>>>->>-->>>>>>>>>>>>::::::
#=GC RF                    CAGAAAUgGGaGcUCCuU.gCaGCCcAAAAcAaCuuuaaggauuuugu.................cacuuaaucauguuUgUUUUgGACuGAAgGGAgCuCCcAaUUCUU
//
