# Supplementary material for: All-at-once RNA folding with 3D motif prediction framed by evolutionary information
Source: Nat Methods. 2025 Oct 3;22(10):2094–106. doi: 10.1038/s41592-025-02833-w (PMC12510878; doi:10.1038/s41592-025-02833-w)
Supplement: Supplementary file 3 — Source code to run CaCoFold-R3D. Data and results. [file 41592_2025_2833_MOESM3_ESM.gz › supplemental_material/data/Rfam.15.0/MIR845_2]

# STOCKHOLM 1.0
#=GF ID MIR845_2
#=GF AC RF00975
#=GF DE microRNA MIR845_2
#=GF AU Wilkinson A; 0000-0001-7406-0151
#=GF GA 80.0
#=GF NC 78.3
#=GF TC 80.5
#=GF SE miRBase; Wilkinson A
#=GF SS Predicted; WAR; Wilkinson A
#=GF TP Gene; miRNA;
#=GF BM cmbuild -F CM SEED
#=GF CB cmcalibrate --mpi CM
#=GF SM cmsearch --cpu 4 --verbose --nohmmonly -T 30.00 -Z 2958934 CM SEQDB
#=GF DR MIPF; MIPF0000481;
#=GF DR SO; 0001244; pre_miRNA;
#=GF DR GO; 0016442; RISC complex;
#=GF DR GO; 0035195; miRNA-mediated post-transcriptional gene silencing;
#=GF RN [1]
#=GF RM 17721507
#=GF RT The grapevine genome sequence suggests ancestral hexaploidization in major
#=GF RT angiosperm phyla.
#=GF RA Jaillon O, Aury JM, Noel B, Policriti A, Clepet C, Casagrande A, Choisne
#=GF RA N, Aubourg S, Vitulo N, Jubin C, Vezzi A, Legeai F, Hugueney P, Dasilva C,
#=GF RA Horner D, Mica E, Jublot D, Poulain J, Bruyere C, Billault A, Segurens B,
#=GF RA Gouyvenoux M, Ugarte E, Cattonaro F, Anthouard V, Vico V, Del Fabbro C,
#=GF RA Alaux M, Di Gaspero G, Dumas V, Felice N, Paillard S, Juman I, Moroldo M,
#=GF RA Scalabrin S, Canaguier A, Le Clainche I, Malacrida G, Durand E, Pesole G,
#=GF RA Laucou V, Chatelet P, Merdinoglu D, Delledonne M, Pezzotti M, Lecharny A,
#=GF RA Scarpelli C, Artiguenave F, Pe ME, Valle G, Morgante M, Caboche M,
#=GF RA Adam-Blondon AF, Weissenbach J, Quetier F, Wincker P
#=GF RL Nature. 2007;449:463-467.
#=GF WK MicroRNA
#=GF SQ 2

AM480503.2/2487-2357 AGAACGCACAUUAAUUAUCCCUAGGGCCAUGGGAUAAACAAAAACCUUGAAAAAACAAGUUAGCACACCCUAGAAUGGUUCUAGCACGAUUACUAACCUAUGGCUCUGAUACCAAUUGAUGGGAAAAACUC
AM438450.2/9360-9490 AUAACCAACAUUAAUUAUCCCUGGGGCCAUGGGAUAAACAAAAACUCUGCAAAACCAAGUUAGCACACCCUAGAAUGGUUCUAGCACAAUUACUAACCUAUGGCUCUGAUACCAAUUGAUGGGAAAAACCU
#=GC SS_cons         ::::::::<<<<<<<<-----<<<<<<<<<<<<--------------<<---<<-<<--<<<<______>>>>-->>->>---->>---------->>>>>>>>>>>>----->>>>>>>>::::::::::
#=GC RF              AuAACgaACauuaauuAUCCCuaGgGCCaugGGAUAAACAAAAACuuuGaAAaaaCaAGuuaGCACACCCuagAAuGGuuCUAGCaCaAUUACUAACCuauGGCuCugAUACCaauugauGGGAAAAACuu
//
