# Supplementary material for: All-at-once RNA folding with 3D motif prediction framed by evolutionary information
Source: Nat Methods. 2025 Oct 3;22(10):2094–106. doi: 10.1038/s41592-025-02833-w (PMC12510878; doi:10.1038/s41592-025-02833-w)
Supplement: Supplementary file 3 — Source code to run CaCoFold-R3D. Data and results. [file 41592_2025_2833_MOESM3_ESM.gz › supplemental_material/data/Rfam.15.0/TUG1_3]

# STOCKHOLM 1.0
#=GF ID TUG1_3
#=GF AC RF01891
#=GF DE Taurine upregulated gene 1 conserved region 3
#=GF AU Eberhardt R; 0000-0001-6152-1369
#=GF GA 90.0
#=GF NC 86.2
#=GF TC 96.5
#=GF SE Predicted; CMfinder; Eberhardt R
#=GF SS Predicted; CMfinder;
#=GF TP Gene; lncRNA;
#=GF BM cmbuild -F CM SEED
#=GF CB cmcalibrate --mpi CM
#=GF SM cmsearch --cpu 4 --verbose --nohmmonly -T 23.91 -Z 2958934 CM SEQDB
#=GF DR SO; 0001463; lincRNA;
#=GF DR GO; 0042478; regulation of eye photoreceptor cell development;
#=GF RN [1]
#=GF RM 15797018
#=GF RT The noncoding RNA taurine upregulated gene 1 is required for
#=GF RT differentiation of the murine retina.
#=GF RA Young TL, Matsuda T, Cepko CL
#=GF RL Curr Biol. 2005;15:501-512.
#=GF CC TUG1 (taurine upregulated gene 1) is a long non-coding RNA expressed in
#=GF CC retina and brain. It was first identified in a screen for genes
#=GF CC upregulated by in developing retinal cells in response to taurine. It is
#=GF CC required for the normal development of photoreceptors in the retina [1].
#=GF WK TUG1
#=GF SQ 24

AADD01174110.1/3063-3299     CUGUGC--CUCCU--GAUUGCUGAGUGUUCA----CCUGGACCUUCUGACUACCUUCC-CUGUGCUAUU--CCAUCAGCCUACAGAC-CUGGUACCUGGAUUUUUGCCCGAGAU-GAUUC---CUAC-CACCUUACUACUGACGAAGACACCCAUUCCAGUGG-ACCACUGUGACCCAGGAGGC--AUUCAGCCA-UC--
AAWR02038334.1/138536-138302 CUGUGC--CUCCU--GAUUGCUGAGUGUUCA----CCUGGAUCUUCUGACCACCUUCC-UUGUGCUCUU--CCGUCAGCCUACAGAU-GUGGUACCUGGAUUUUUGCCCAUGGU-GAUUG---CUAC-CACCUUACUACUGAAGAAGACAUCAUU-CCAGUGG-AC-ACUGUGACCCAAGAGGC--AUUCAGCCA-UC--
ABRT010072613.1/1017-1254    CUGUGC--CUCCU--GAUUGCUGAGUCUUCA----CCUGGACCUUCUGACUACCUUCC-UUGUGCUAUAUUCCAUCAGCCUACAGAU-CUGGUACCUGGAUUUUUACCCAUGGU-GAUUC---CUGC-CACCUUACUACUGAAGAAGACACCAUU-CCAGUGG-ACCACUGUGACCUAAGAGGC--AUUCAGCCA-UC--
ABRN01372171.1/8717-8951     CUGUGC--CUCCU--GGUUGCCGAGUGUUCA----CCUGGACCGUCUGACCACCUU----UGUGCUAUU--CCAUCAGCCUACAGAU-CUGGUACCUGGAUUUUUGCCCAUGGU-GAU--U--CUAC-CACCUUACUACUGAAGAAGACAUCAUU-CCAGUGG-ACCACUGUGACCCAGGAGGC--AUCCAGCAAAUCAU
AANG01587864.1/631-865       CUGUGC--CUCCU--GAUGGCUGAGUGUUCA----CCUGGACCUUCUGACCACCUUCC-UUGUACUGUU--CCAUCAGCCUAUAGAU-CUGGUACCUGGAUUUUUGCCCAUGGU-GAUUC---CU-U-CACCUUACUGCUGAAGAAGACACCAUU-CCAGUGG-ACCAUGGUGAUCCAAGAGGC--AUUCAACCA-UC--
AAQQ01619695.1/422-656       CUGUGC--CUCCU--GAUUGCUGAGUGUUCA----CCUGGACCUUCUGACCACCUUCC-UUCUGCUAGA--CCAUCAGCCUACAGAC-CUGGUACCUGGAUUUUUGCUCAUGGU-GAUUC---CUGC-CACUUUACUACUGAAGAAGGCAUCAUU-CCAGUGG-AC-ACUGUGACCCAAGAGGC--AUUCAUCCA-UC--
AAFC03000995.1/50051-50289   CUGUGC--CUCCU--GGUUGCCGAGUGUUCA----UCUGGAUCUUCUGAUCACCUU----UGUGCUAUU--CCAUCAGCCUACAGAU-CUGGUACCUGGAUUUUUGCCCAUGGU-GAUGGAUUCUGC-CACCUCAGUGCUGAAGAAGACAUCAUU-CCAGUGG-ACCACUGUGAUCUAGGAGGCGUAUCCAGCGAAUC--
AALT01486602.1/1525-1295     CUGUGC--CUCCU--GAUUGCUGAGUGUUCA----CCUGGAUCAUCUGACUACCUUCC-UUGUGCUGUU--CCAUCAGCCUACAGUU-CUGGUACCUGGACUUUUGCCCGUGGU-GACUA---CUAC-CACCUUACUACUGAAGAAGACAUCUUU-CCAGUGG-ACCACUGUGAACCAAGAGGC--AUUCAGCCA-UC--
ABVD01060064.1/402-636       CUAUGA--CUCCU--GAUUGCUAAGUGUUCA----CCUGGACCUUCUGACCACCUUCC-UUCUGCUAUU--CCAUCACU--ACAGAU-CUGGUACCUGGAUUUUUGCCCAUGUUUGAGUC---CUAC-UACCUUACUACUGAAGAAGACACCAUU-CCUGUGG-ACCACUGUGACCCAAGAGGC--AUUCAGCCA-UG--
AAPY01652640.1/3064-3302     UUGUGCUCUUCCU--GAUGAUUGAGUGUUCA----CCUGGAUUUUCUGACCACCUUCCCUUGUGCUAUU--CUGUCAGCCUACAGAUUCUGGUACCUGGAUUUUUACCCUUGGU-GAUUU---CUAC-CACCUUACUACUGAAGAAGACACCAUU-CCAGUGG-ACCACUGUGACCUAAGAAGC--AUUCAGCCA-UC--
DQ517435.1/583-818           CCGUGC--CUCCU--GAUUGCUGAAUGUUCA----CCUGGACCUGCCAAUGACCUUCC-UUCUGCUACU--CCAUCAGCCUACAGAC-CUGGUACUUGGAUUUUUGUCCAUGGU-GAUUC---CUUC-CACCUUACUACUGAAGAAGACACCAUU-CCAGUGG-ACCACUGUGACCCAAGAAGC--AUUCAGCCA-UC--
ABRO01110160.1/5413-5647     CUGUAC--CUCCU--GAUUGCUGAAUGUGCA----CUUGGACCUUCUGAUGACCUGCC-UUCUGCUAUU--CCAUCAGCCUGUAGAC-CUGGUGUCUGGAUUUUUGCCCAGGAU-GAUUC---CUAC-CACCUUACUACUGAAGAAGACACCAUU-CCAGUGG-ACCACUGUGACCCAAAAGGC--AUUCAGCCA-UC--
ABRP01135829.1/9720-9955     CUGUGC--CUCCU--GAUUGCUGAGUGUUCA----CCUGGACCUUCCAACUACCUUCC-UUGUGCUGUC--CCAUCAGCCUACAGAU-CUGGUACCUGGAUUUUUGCCCAUGGU-GAUUC---CUAU-CACUUAACUACUGAAGAAGACACCAUU-CCAGUGG-ACCACUGUGACUCAAGAGGC--AUUCAGCCA-UC--
AAKN02007240.1/5089-4859     CUGUGC--UUCCU--GAUUGCUGAGUGUUCA----CCUGGACCUUCUGACCACCUU-----CUGCUGGC--CCAUCAUCCUACACGU-CUGGUACUUGGAUUUUUGCCCAUGGU-GAUUU---GUAU-CAACCUACUACUGAAGAAGACAUCAUU-CCAGUGG-ACCACUGUGA-UCAAGAGAC--UUUCAGCCA-UG--
AAYZ01038147.1/4648-4884     AUGUGC--CUCCUCUGAUUGCUGAGUGUUCA----CGUGGACCUUCUGAUCACCUUCC-UUGUGCUGUU--CCAUUGGCCUACAAAU-CUGGUAC-UGGAUUUUUACCCAUGGU-GAUUU---CUAC-CACCUUACUACUGAUGAAGACACCAUU-CCAGCGG-ACCACUGUGAUCCAAGAGGC--AUUCAGCCA-UC--
AAIY01381730.1/839-604       CUGUGC--CACCUGUGAUUGCU--GUGCUCA----CCUGAACCUUCUGACCACCUUCU-UGGUACUGGU--CCAUCAGUCUCCAGAA-CUGGUACCUGGGUUUUUGCCCAUGGU-GAUUCUC-CUAC-CACCUUACUACUGAAGAAGGCAUGAUU-CGAAUGGGACCAUUGUGACCCAAGACGC--AUUCAGCUA-UC--
BC037986.1/729-965           CUGUGC--CUCCU--GAUUGCUGAGUGUUCA----CCUGGACCUUCUGACUACCUUCC-CUGUGCUAUU--CCAUCAGCCUACAGAC-CUGGUACCUGGAUUUUUGCCCGAGAU-GAUUC---CUAC-CACCUUACUACUGACGAAGACACCCAUUCCAGUGG-ACCACUGUGACCCAGGAGGC--AUUCAGCCA-UC--
DQ517434.1/984-1219          CCGUGC--CUCCU--GAUUGCUGAAUGUUCA----CCUGGACCUGCCAAUGACCUUCC-UUCUGCUACU--CCAUCAGCCUACAGAC-CUGGUACUUGGAUUUUUGUCCAUGGU-GAUUC---CUUC-CACCUUACUACUGAAGAAGACACCAUU-CCAGUGG-ACCACUGUGACCCAAGAAGC--AUUCAGCCA-UC--
AAGU03075131.1/59038-58802   CUGUGC--CUCCU--GAUGGCU--GUGUUCA----CCUGGACCUUCUGACCACCUUCC-UUGUACUGUU--CCAUCAGUCUGCAGAA-CUGGUACCUGGAUUUUUGCCGAUGGU-GAUUCUC-CUCCUCACCUUACUACUGAAGAAGGCACUAUU-CCAGUGG-ACCACUGUGACCCAAGAGGC--AUUCAGCCA-UG--
AAGW02067666.1/34121-34356   CUGUGC--CUCCU--GAUUGCUGAGUGUUCA----CGUGGACCUUCUGAUCACCUUCC-UCGUGCUGUU--CCAUCGGCCCACAGAU-CUGGUACCUGGAUUCUUGCCCAUAGU-GAUUU---CUAC-CACCUUACUACUGAUGAAGACACCAUU-CCAGUGG-ACCACUGUGAUCCAGGAGGC--GUGCAGCCA-UC--
AAPE02050782.1/21719-21495   --UUAU-----CU----UACCUGUUUUGUC-----CCUGGACUUUCUGACCAUCUUCC-UUGUGUU-----CACUCAGCCUACAGAU-UUGGUACCUGGAUUUCUGUCCAUGGU-GAUUU---CUGU-CACCUUACUACUGAAGAAGAUACCAUU-CCAGUGG-ACCACUGUGACCCAAGGGAC--AUUCAACCA-UC--
AAQR03184908.1/26196-26421   CUGUGC--CUCCU--GAUUGCUGAGUGUUCA----CCUGGACCUUCUGACUACCUU-----GUACUAUU--CCAUCAGGAUACAGAU-CUGAUAUCUGGAUUUUUGCCCAUGGU-GAUUC---CAAC-CACCUUACUACUGAUGAAGACACCAUU-CCAGUGA-ACCACUGUGACCCAAGAGAC--AUUUAGCCA-UU--
BC089106.1/426-662           --GUGC--CUCCU--GAUUGCUGAAUGUUCAUUCACCUGGACCGUCCAAUGACCUUCC-UUCUGCUACU--CCAUCAGCCUACAGAC-CUGGUACUUGGAUUUUUGUCCAUGGU-GAUUC---CUAC-CACCUUACUACUGAAGAAGACACCAUU-CCAGUGG-ACCACUGUGACCCAAGAAGC--AUUCAGCCA-UC--
AAEX03014798.1/257823-258052 CUGUGC--CUCCU--GAUUGCUGAGUAUUCA----UCUGGACCUUCUGACCACCUUCC-UUGUACUAUU--CCAUCAGCCUACAGAU-CUGGUACCUGGAUUUUUGCCCUUGGU-GAUUC---CU-U-CACCUUACUGCUGAAGAAGACACCAUU-CCAGUGG-ACCACUGUGAUCCAGGAGGC--AUUCAACCA-UC--
#=GC SS_cons                 ::::::..:::::..::::::::::::::::....:::::::::::::::::::::::.::::::::::..::::::::::::::::.::::::::::::::::::::::::::.:::::...::::.:::::::::::::::::::::::::::.:::::::.::::::::::::::::::::..:::::::::.::..
#=GC RF                      CUGUGC..CUCCU..GAUuGCUGAGUGuUCA....CcUGGACCuUCUGAccACCUUCC.UugUGCUguu..CCaUCAGcCUaCAGau.CUGGUACcUGGAUUUUUGCCCauGGU.GAUUc...CUac.CACCUUACUACUGAaGAAGaCAcCaUU.CCAGUGG.ACCACUGUGAcCCAaGAGGC..aUuCAGCcA.Uc..

AADD01174110.1/3063-3299     -AUGAUGUGGCCUUUACCUCCACUCCUGUCUUGUUCUACCCAGAUUCAGCACAGCCCUUUA
AAWR02038334.1/138536-138302 -AUGAUGUGGCCUUUACCUCCACUCCUGUCCUGUUCUACCCAGAUUCAGCACAGCCCUUUA
ABRT010072613.1/1017-1254    -AUGAUGUGGCCUUUACCUCCACUCCUGUCCUGUUCUACCCAGAUUCAGCACAGCUCUAUA
ABRN01372171.1/8717-8951     CAUGAUGUGGCCUUCACCUC-ACUCCUGUCCUGUUCUACCGAGAUUCAACACAGCCCUUUG
AANG01587864.1/631-865       -AUGAUGUGGCCUUCAUCUCCACUCCUGUCCUGUUCUACCCAGAUUCAGCACAGCCCUUUA
AAQQ01619695.1/422-656       -AUGAUGUGGCCUUUACCUCCACUCCUUUCCUGUUGUACCCAGAGUCAGCACAGCCCUUUA
AAFC03000995.1/50051-50289   -AUGAUGUGGCCUUCACCUCCACUCCUGUCCUGUUCUACCCAGAUUCAACACAGCCUUUUG
AALT01486602.1/1525-1295     -GUGAUGUGGCCUUCAUCUCCACUCC-----UGUCCUACCCAGAUUGAGCACAGCCCUUUA
ABVD01060064.1/402-636       -AUGAUGUGGCCUUCACCUCCACUCUUUUCCUGUUCUACCCAGAUUCAACACAACCCCUUA
AAPY01652640.1/3064-3302     -AUGAUGUGGCCUUUACCUCCACUCCUGUCCU-UUCUACCCAGAUUCAGCACAGUCUUUUA
DQ517435.1/583-818           -AUGAUGUGGCCUUUACCUCCACUCCUGUCCUACUCUGCCCAGAUUCAGCACAGCCCUUUA
ABRO01110160.1/5413-5647     -AUGAUGUGGCCUUUACCUCCACUCCUGUCCU-UACUACCCAGAUUCAGCACAGCCCUUUA
ABRP01135829.1/9720-9955     -AUAUCUUGGCCUUCACCUCUAUUCUUGUCCUUUUCUACACAGAAUGAGCACCACCCUUUA
AAKN02007240.1/5089-4859     -ACAGUGUGACCUUGACCUGUACUCCAGUUGUGGUCUGCCCAGAUUCAGCACAGCCCUUGG
AAYZ01038147.1/4648-4884     -AUGAUGUGGCCUUUACCUCCACUCCUGUCUUGUUCUACACAGAUUCAGCACAGCCUUUUA
AAIY01381730.1/839-604       -AC---GUGGCCUUUACUUCCACUCCUGUCCAGCUCUGCCCAGAUUCAACACAACUCUUUA
BC037986.1/729-965           -AUGAUGUGGCCUUUACCUCCACUCCUGUCUUGUUCUACCCAGAUUCAGCACAGCCCUUUA
DQ517434.1/984-1219          -AUGAUGUGGCCUUUACCUCCACUCCUGUCCUACUCUGCCCAGAUUCAGCACAGCCCUUUA
AAGU03075131.1/59038-58802   -AUGAUGUGGCCUUUACCUCCACUCCUGUCUUCUUCUACCCAGAUUCAUCACAGCCUGUUA
AAGW02067666.1/34121-34356   -GUGAUGUGGCCUUUACCUCCACUCCUGUCCUGUUCUACCCAGAUUCAGCACAGCCUUUUA
AAPE02050782.1/21719-21495   -AUGAUGUGGUCUUCACCUCCAUUCCUGUCCUCCUCUACCCAGAUUGAGCACCAUCCUUUA
AAQR03184908.1/26196-26421   -AUGAUGUGGCCUUUACCUCCACUGCUGUCCUGUUCUACC------CAGCACAGCCCUUUA
BC089106.1/426-662           -AUGAUGUGGCCUUUACCUCCACUCCUGUC-UACUCUGCCCAGAUUCAGCACAGCCCUUUA
AAEX03014798.1/257823-258052 -AUGAUGUGGCCUUCACCUCCACUCC-----UGUUCCACUCAGAUUCAGAACAGCCCUUUA
#=GC SS_cons                 .::::::::::::::::::::::::::::::::::::::::::::::::::::::::::::
#=GC RF                      .AUGaUGUGGCCUUuACCUCCACUCCUGUCcUguUCUaCCCAGAUUcAGCACaGCCcUUUa
//
