# Supplementary material for: All-at-once RNA folding with 3D motif prediction framed by evolutionary information
Source: Nat Methods. 2025 Oct 3;22(10):2094–106. doi: 10.1038/s41592-025-02833-w (PMC12510878; doi:10.1038/s41592-025-02833-w)
Supplement: Supplementary file 3 — Source code to run CaCoFold-R3D. Data and results. [file 41592_2025_2833_MOESM3_ESM.gz › supplemental_material/data/Rfam.15.0/SNORD103]

# STOCKHOLM 1.0
#=GF ID SNORD103
#=GF AC RF00188
#=GF DE Small nucleolar RNA SNORD103/SNORD85
#=GF AU Daub J; 0000-0001-6022-563X
#=GF GA 45.0
#=GF NC 44.9
#=GF TC 45.0
#=GF PI U103
#=GF SE Moxon SJ, Daub J, INFERNAL
#=GF SS Predicted; Moxon SJ
#=GF TP Gene; snRNA; snoRNA; CD-box;
#=GF BM cmbuild -F CM SEED
#=GF CB cmcalibrate --mpi CM
#=GF SM cmsearch --cpu 4 --verbose --nohmmonly -T 27.60 -Z 2958934 CM SEQDB
#=GF DR snoRNABase; HBII-251;
#=GF DR snoRNABase; U103;
#=GF DR snoRNABase; U103B;
#=GF DR SO; 0000593; C_D_box_snoRNA;
#=GF DR GO; 0006396; RNA processing;
#=GF DR GO; 0005730; nucleolus;
#=GF RN [1]
#=GF RM 12007400
#=GF RT Small nucleolar RNAs: an abundant group of noncoding RNAs with diverse
#=GF RT cellular functions.
#=GF RA Kiss T
#=GF RL Cell 2002;109:145-148.
#=GF RN [2]
#=GF RM 11387227
#=GF RT RNomics: an experimental approach that identifies 201 candidates for
#=GF RT novel, small, non-messenger RNAs in mouse.
#=GF RA Huttenhofer A, Kiefmann M, Meier-Ewert S, O'Brien J, Lehrach H,
#=GF RA Bachellerie JP, Brosius J
#=GF RL EMBO J 2001;20:2943-2953.
#=GF RN [3]
#=GF RM 16381836
#=GF RT snoRNA-LBME-db, a comprehensive database of human H/ACA and C/D box
#=GF RT snoRNAs.
#=GF RA Lestrade L, Weber MJ
#=GF RL Nucleic Acids Res. 2006;34:D158-D162.
#=GF RN [4]
#=GF RM 14602913
#=GF RT Identification of 13 novel human modification guide RNAs.
#=GF RA Vitali P, Royo H, Seitz H, Bachellerie JP, Huttenhofer A, Cavaille J
#=GF RL Nucleic Acids Res. 2003;31:6543-6551.
#=GF CC This family includes the snoRNAs SNORD103 (U103) and SNORD85 (HBII-251) .
#=GF CC The members of this family belong to the C/D class of snoRNAs which
#=GF CC contain the C (UGAUGA) and D (CUGA) box motifs. In the human genome, there
#=GF CC are two identical copies of SNORD103 (SNORD103A and SNORD103B) which share
#=GF CC the same host gene with SNORD85. All three snoRNAs are predicted to guide
#=GF CC the 2'O-ribose methylation of 18S rRNA G601 [3].
#=GF WK Small_nucleolar_RNA_SNORD103
#=GF SQ 41

AL445235.30/136607-136535    ACUGGCAAGGAUGAUACACACUUGCCCUCACUUAGACUA--UAGUUCACUGAUGAGAGCA-----------------UUGUUCUGAGCCAGU
AF357332.1/1-59              -------------AUACAUACUUGCCCUCACUUAGACCA--GAGGUCGAUGAUGAGAGCU-----------------UUGUUCUGAGCCAG-
AJ278763.1/1-66              ---UGCAGGGAUGAUACAUACUUGCCCUCACUUAGACCA--GAGGUCGAUGAUGAGAGCU-----------------UUGUUCUGAGC----
AAQQ01135135.1/1016-1088     ACUGGCAAGGAUGAUAUACACUUGCCCUCACUUAGACCA--UAGUUCGUUGAUGAGAGCA-----------------UUAUUCUGAGCCAGU
AAIY01139367.1/12870-12793   ACUGGCAAAGAUGACAUACACUUGCCCUCACUUAGACCA--UAGUUCAUUGAUGAGCGCAUCUAA------------UUGUUCUGAGCCAGU
AAPY01620768.1/2061-2133     ACUGGCAAGGAUGACAUGCACUUGCCCUCACUGAGACCA--CGGUCCAUUGCUGAGAGCG-----------------UUGUUCUGAGCCCGU
AANG01578078.1/161-238       ACUGGCAGGGAUGACAUCCACUUGCCCUCACUUAGACCA--UCGUUCGUUGAUGAGAGCACCUGA------------UUGUUCUGAGCCAGU
AAFC03057234.1/50018-49942   ACUGGCGAGGAUGACAUACACUUGACCUCACUUAGACCA--UAGUUCGUUGAUGAGAGCACCUA-------------GUAUUCUGAGCCAGU
AANN01211961.1/1598-1670     ACUGGCAAAGAUGACAUCCACUUGCCCUCACUUAGACU---CAGUUCAUUGAUGAGAGCA-----------C-----UAGUUCUGAGCCAGU
AALT01656438.1/2229-2307     AUUGGCAAGGAUGACAUCCACUUGCCCUCUCUUAGACUAUAUAGUUCAUUGAUGAGAGCACAAA-------------UUGUUCUGAGCCAAU
AL445235.30/117573-117488    UCUGGCAAUGAUGACC--CACUUGCCCUCACUGAGAACA--AAGUUCGGUAAUGAGAAUCUUUGUUAAUGGACUC--AAGUUCUGAGCCAGA
AL627104.16/25023-25105      UCUGGCGGUGAUGACC--CACUUGCCCUCACUGAGGACA--AAGUUCGAUAAUGAGAAUCUUUGUUAUGGAC-----UCGUUCUGAGCCAGA
AY349604.1/4-89              UCUGGCAAUGAUGACC--CACUUGCCCUCACUGAGAACA--AAGUUCGGUAAUGAGAAUCUUUGUUAAUGGACUC--AAGUUCUGAGCCAGC
ABDC01218124.1/4188-4104     UCUGGCAAUGAUGACU--CACUUGCCCUCACUGAGAACA--AAGUUCAAUAAUGAGAAUCUUUGUUACGGACUC---AAGUUCUGAGCCAGA
AANN01806547.1/4380-4296     UCUGGCAGUGAUGAAC--CACUUGCCCUCACUGAGAACG--AAGUUCGGUAAUGAGAAUCUUUAUUAUGGACUC---AAGUUCUGAGCCAGA
AALT01508697.1/584-668       UCUGGCAAUGAUGACC--CACUUGCCCUCACUGAGAACA--AAGUUCCGUAAUGAGAAUCUCUGUUAUGGACUC---AAGUUCUGAGCCAGA
AAYZ01079849.1/2165-2081     UCUGGCAAUGAUGACA--CACUUGCCCUCACUGAGAACG--AAGUUCGGUAAUGAGAAUCUUUGUUCUGGACUC---AAGUUCUGAGCCGGA
AANG01805514.1/9349-9433     UCUGGCAGUGAUGAGC--CACUUGCCCUCGCUGAGAACA--AAGUUCGGUAAUGAGAAUCUUUGUUAAGGACUC---AAGUUCUGAGCCAGG
AAHX01039952.1/27172-27090   UCUGGCGGUGAUGACC--CACUUGCCCUCACUGAGGACA--AAGUUCGUUGGUGAGAACCUUUGAUAUGGAC-----UCGUUCUGAGCCAGA
AAQQ01591182.1/4028-4111     UCUGGCAAUGAUGACC--CACUUGCCCUCACUGAGAACG--GAGUUCAGUAAUGAGAAUCUUUGUUACGGACU----CAAUUCUGAGCCAGA
AAPY01143135.1/1418-1499     CCUGGCAAUGAUGACC--CACUUGCCCUCACUGAGAACA--AAGUUCGGUAAUGAGAACCUUUGUUGACUC------GAGUUCUGAGCCAGG
AAFC03117268.1/2689-2605     UCUGGCAGUGAUGAGC--CACUUGCCCUCUCUGAGAACA--GAGUUCGGUAAUGACAAUCUUUACUCUGGACUC---AAGUUCUGAGCCAGA
AAFR03043953.1/8605-8519     UCUGGCAGUGAUGACA--CUCUUGCCCUCACUGAGAACA--CAGUUCGGUAAUGAGAACCUUUACUAUGUACUCAG-AAGUGCUGAGCCAGA
AAIY01667663.1/1720-1636     UCUGGCAGUGAUGACC--CACUUGCCCUCACUGAGAACA--AAGUUCGAUAAUGAGAAUCUUUGUUAUGGACUC---AAGUUCUGAGCCAGA
AANU01100659.1/10891-10807   UCUGGUAAUGAUGACC--CACUUGCCCUCACUGAGAACA--AAGUUCGGUAAUGAGAAUCUUUGUUGUGGACUC---AAGUUCUGAGCCAGA
AAVX01601717.1/213-130       UCUGGCAAUGAUGACA--CACUUGCCCUCACUGAGAACA--GCAUUCGAUGAUGAGAAUUUAAAUGUACUCAG----UAUUUCUGAGCCAGA
AAWR02028238.1/35323-35407   UCUGGCAAUGAUGAGC--CACUUGCCCUCACUGAGAACA--AGGUUCGGUAAUGAGAAUCUGUGUUAUGGACUC---AAGUUCUGAGCCAGA
AAGV020117860.1/1141-1215    ACUGGCAAGGAUGACA--CACUUGCCCUCUCUUAGACC---UAGGUCAUUGAUGAGAGCAUCUAA------------UUGUUCUGAGCCAGU
AAKN02028607.1/87211-87294   UCUGGCAGUGAUGACC--CACUUGCCCUCACUGAGGACA--GAGUUCGAUAAUGAGAACCUUUGUAUGGACUC----AAGUUCUGAGCCAGA
AAGV020117873.1/330-414      UCUGGCAAUGAUGACC--CACUUGCCCUCACUGAGAGCA--AAGCUCGAUAAUGAGAACCUUUGUUAUGGACUC---AAGUUCUGAGUCAGA
AAWR02028238.1/14115-14190   ACUGGCAAGGGUGACA--CCCUUGCCCUCACCUAGACCC--UAGUUCAUUGAUGAGAGCACCUAG------------UUGUUCUGAGCCAGU
AAGU03057587.1/7238-7154     UCUGGCAGUGAUGACC--CACUUGCCCUCACUGAGAACA--AAGUUCGGUAAUGAGAAUCUUAGUUAUGGACUC---AGGUUCUGAGCCAGA
AAGW02062736.1/56179-56263   UCUGGCAAUGAUGACC--CACUUGCCCUCACUGAGAACA--AAGUUCGGUAAUGAGAAUCUUUGUUAUGGACUC---AAGUUCUGAGCCAGA
AABR05129373.1/2173-2246     ACUGGCAGGGAUGAUCCAUACUUGCCCUCACUUAGACCA--GAGGCCAUUGAUGAGGCGCU----------------GUUUUCUGAGCCAGU
AAPE02045899.1/44596-44673   ACUGGCGAGGAUGACAUAUACUUGCCCUCACUUAGACCA--CAGUUCGUUGAUGAGAGCACCUAA------------UUGUUCUGAGCCAGU
AAPE02045899.1/66962-67046   UCUGGCAAUGAUGAGC--CACUUGCCCUCACUGAGAGCA--AAGUUCAGUGAUGAGAACCUUUGUUAUGGACUC---GAGUUCUGAGCCAGA
AAEX03001673.1/174458-174535 ACUGGCAAGGAUGACAUACACUUGCCCUCACUUAGACCA--UAGUUCGUUGAUGAGAGCACCUAA------------UUUUUCUGAGCCAGU
AAGW02062736.1/35677-35749   ACUGGCAAGGAUGAUAGAUACUUGCCCUCACUUAGACUA--UAGUUCGUUGAUGAGAGCA-----------------UUGUUCUGAGCCAGU
AAGU03057587.1/42836-42759   ACUGGCAAGGAUGACAUACACUUGCCCUCACUUAGACCU--UAGCUCACUGAUGAGAGCAUCUAA------------UUGUUCUGAGCCAGC
AAEX03001673.1/208527-208614 UCUGGCAAUGAUGAGC--CACUUGCCCUCACUGAGAACA--AAGUUCGGUAAUGAGAAUCUUUGUUAUGGACUCAAAAAGCUCUGAGCCAGA
AAQR03165843.1/666-738       GCUGGCAAGGAUGAUAAAUACUUGCCCUCACUUAGAUAA--UAGUUCAUUGAUGAGAGCA-----------------UUGUUCUGAGCCAGU
#=GC SS_cons                 <<<<<<__________.._____________________.._______________________________....._________>>>>>>
#=GC RF                      uCUGGCAAuGAUGAca..CACUUGCCCUCACUgAGAaCA..aAGUUCguUgAUGAGAaccUuUguUauggac.....uaGUUCUGAGCCAGa
//
