# Supplementary material for: All-at-once RNA folding with 3D motif prediction framed by evolutionary information
Source: Nat Methods. 2025 Oct 3;22(10):2094–106. doi: 10.1038/s41592-025-02833-w (PMC12510878; doi:10.1038/s41592-025-02833-w)
Supplement: Supplementary file 3 — Source code to run CaCoFold-R3D. Data and results. [file 41592_2025_2833_MOESM3_ESM.gz › supplemental_material/data/Rfam.15.0/traJ_5]

# STOCKHOLM 1.0
#=GF ID traJ_5
#=GF AC RF00243
#=GF DE traJ 5' UTR
#=GF AU Bateman A; 0000-0002-6982-4660
#=GF GA 50.0
#=GF NC 45.1
#=GF TC 62.3
#=GF SE PMID:14633993
#=GF SS Predicted; ILM
#=GF TP Cis-reg;
#=GF BM cmbuild -F CM SEED
#=GF CB cmcalibrate --mpi CM
#=GF SM cmsearch --cpu 4 --verbose --nohmmonly -T 28.00 -Z 2958934 CM SEQDB
#=GF CL CL00016
#=GF DR GO; 0003676; nucleic acid binding;
#=GF DR SO; 0000837; UTR_region;
#=GF RN [1]
#=GF RM 14633993
#=GF RT FinO is an RNA chaperone that facilitates sense-antisense RNA
#=GF RT interactions.
#=GF RA Arthur DC, Ghetu AF, Gubbins MJ, Edwards RA, Frost LS, Glover JN
#=GF RL EMBO J 2003;22:6346-6355.
#=GF CC The FinOP system regulates the transfer of F-like plasmids. FinP
#=GF CC Rfam:RF00107 encodes an antisense RNA product that is complementary to
#=GF CC part of the 5' UTR of the traJ mRNA. The traJ gene encodes a protein
#=GF CC required for transcription from the major transfer promoter, pY. The FinO
#=GF CC protein is essential for effective repression, acting by binding to FinP
#=GF CC and protecting it from RNase E degradation.
#=GF WK traJ_5'_UTR
#=GF SQ 6

AE006471.1/61487-61592 UUGUAGUUAACGCUACGUUAAAAAAACAA-GUUAAA-UCGCCGAUACAGGGAGCUG-UCACUCCCUGCAUCGACUGUCCAUAGAAUCCUUUG--AGGAGGUUCCUAUGUGU
AF389529.1/1005-1112   UUGUAGUUAACACUACGUUAAAAAAUGAACGUUAAA-UCGCCGAUGCAGGGAGUUGGUCCCUCCCUGCAUCGACUACCCAUAGAAUCCUUUG--AGGAGGCUCCUGUGUAU
AF550679.1/2929-3039   ACGUGGUUAAUGCCACGUUAAAAUUUGAAAUUGAAAAUCGCCGAUGCAGGGAGACGUGAACUCCCUGCAUCGACUGUCCAUAGAAUCCUUUGUGAGGAGGUUCCUAUGUAU
M20941.1/109-216       AUGUGGU-AAUGCCACGUUAAAACA-GAUAUUAAAAAUCGCCGAUGCAGGGAGA-GCGACCUCCCCGCAUCGACUGUCCAUAGAAUCCUUUGAGAGGAGGUUCCUAUGUAU
AF237697.1/390-500     ACGUGGUUAAUGCCACGUUAAAAUUUGAAUUUGAAAAUCGCCGAUGCAGGGAGUUCUCUCCUCCCUGCAUCGACUGUCCAUAGAAUCCUUUGUGAGGAGGUUCCUAUGUAU
X55896.1/933-1040      ACGUGGUUAAUGCCACGUUAAAAUGUGAACUUGAAAAUCGCCGAUGCAGGGAGCUUGUCCCUCCCUGCAUCGACUGUC-AUAGAAUCCUUUG--AGGAGGUUCCUAUGUGU
#=GC SS_cons           :<<<<<<____>>>>>>::::::::::::::::::::::::<<<<<<<<<<<<<<___>>>>>>>>>>>>>>::<<<---<<<<____>>>>..----------->>>:::
#=GC RF                acGugGcUAAugCcaCgUUAAAAuaugAAauUuAAAAUCGCCGauGCaGGGaGccguuggCuCCCuGCauCGACuguCCAuagaAUCCuuug..AGGAGGUUCCUaugUaU
//
