# Supplementary material for: All-at-once RNA folding with 3D motif prediction framed by evolutionary information
Source: Nat Methods. 2025 Oct 3;22(10):2094–106. doi: 10.1038/s41592-025-02833-w (PMC12510878; doi:10.1038/s41592-025-02833-w)
Supplement: Supplementary file 3 — Source code to run CaCoFold-R3D. Data and results. [file 41592_2025_2833_MOESM3_ESM.gz › supplemental_material/data/Rfam.15.0/hsp17]

# STOCKHOLM 1.0
#=GF ID hsp17
#=GF AC RF02358
#=GF DE Hsp17 thermometer
#=GF AU Eberhardt R; 0000-0001-6152-1369
#=GF GA 45.0
#=GF NC 36.3
#=GF TC 52.8
#=GF SE Published; PMID:21131278
#=GF SS Published; PMID:21131278
#=GF TP Cis-reg; thermoregulator;
#=GF BM cmbuild -F CM SEED
#=GF CB cmcalibrate --mpi CM
#=GF SM cmsearch --cpu 4 --verbose --nohmmonly -T 27.49 -Z 2958934 CM SEQDB
#=GF DR SO; 0002168; RNA_thermometer;
#=GF DR GO; 0009266; response to temperature stimulus;
#=GF DR GO; 0006417; regulation of translation;
#=GF RN [1]
#=GF RM 21131278
#=GF RT Translation on demand by a simple RNA-based thermosensor.
#=GF RA Kortmann J, Sczodrok S, Rinnenthal J, Schwalbe H, Narberhaus F
#=GF RL Nucleic Acids Res. 2011;39:2855-2868.
#=GF WK Hsp17_thermometer
#=GF SQ 3

AP012205.1/460734-460688 AU-UCAAGGGUAAUCAAUUCCUUCCACACAUCAGGA-GUUAACAUUAUG
BA000039.2/889417-889465 AUCCCGCGGGCAAUCUAAAACUAAAACGAUACAGGAGGAUAAGCGUAUG
AB002666.1/390-432       AUCCCGCGGGCAAUCUAAAACU------AUACAGGAGGAUAAGCGUAUG
#=GC SS_cons             :::::::::<<<<<-<<<<<<<__________>>>>->>>--->>>>>:
#=GC RF                  AUCcCgcGGGcAauCuaaucCUuaaACaauaCAGgaGgauAAgagUaUG
//
