# Supplementary material for: All-at-once RNA folding with 3D motif prediction framed by evolutionary information
Source: Nat Methods. 2025 Oct 3;22(10):2094–106. doi: 10.1038/s41592-025-02833-w (PMC12510878; doi:10.1038/s41592-025-02833-w)
Supplement: Supplementary file 3 — Source code to run CaCoFold-R3D. Data and results. [file 41592_2025_2833_MOESM3_ESM.gz › supplemental_material/data/Rfam.15.0/snoR103]

# STOCKHOLM 1.0
#=GF ID snoR103
#=GF AC RF01213
#=GF DE Small nucleolar RNA snoR103
#=GF AU Wilkinson A; 0000-0001-7406-0151
#=GF GA 50.0
#=GF NC 49.9
#=GF TC 50.3
#=GF SE Predicted; WAR; Wilkinson A
#=GF SS Predicted; WAR; Wilkinson A
#=GF TP Gene; snRNA; snoRNA; HACA-box;
#=GF BM cmbuild -F CM SEED
#=GF CB cmcalibrate --mpi CM
#=GF SM cmsearch --cpu 4 --verbose --nohmmonly -T 34.97 -Z 2958934 CM SEQDB
#=GF DR URL; http://bioinf.scri.sari.ac.uk/cgi-bin/plant_snorna/home;
#=GF DR GO; 0006396; RNA processing;
#=GF DR GO; 0005730; nucleolus;
#=GF DR snoopy; Arabidopsis_thaliana300008;
#=GF DR SO; 0000594; H_ACA_box_snoRNA;
#=GF RN [1]
#=GF RM 11780637
#=GF RT Multiple snoRNA gene clusters from Arabidopsis.
#=GF RA Brown JW, Clark GP, Leader DJ, Simpson CG, Lowe T
#=GF RL RNA. 2001;7:1817-1832.
#=GF RN [2]
#=GF RM 11266566
#=GF RT Identification of 10 novel snoRNA gene clusters from Arabidopsis thaliana.
#=GF RA Qu LH, Meng Q, Zhou H, Chen YQ
#=GF RL Nucleic Acids Res. 2001;29:1623-1630.
#=GF WK Small_nucleolar_RNA
#=GF SQ 11

AJ505678.1/1-106           CGCAAGUAUGUGUUUC-UGCUGUAAAUAUGGACGUAUAAUGAUA--UGUAGGCU---UUUAGGUGGGCAUUUUGUUAGCU-GCUAUUUGCUCAUAAAGGA-CCUACUGACAUUU
AASG02028280.1/167-271     ACUUAGUAUGUGUACC-UGCUGUAAAUAUGGACCAAUAGCAAUA--UGUAGGC----UUUAGGUGGGUAUCUAAUGAGUU-UCAGCUUGCCCAUAAAGGA-CCUACUAAUAGUU
AARH01007526.1/26843-26947 ACUUGAUAUGUGUACC-UGCUGUAAAUAUGGACGAACAGCAAUA--UGUAGGC----UUUAGGUGGGUGUCUAUUGAGUU-UCAGAUUGCCCAUAAAGGA-CCUACUCACAUUC
AM469124.2/20325-20429     CUUCAGUACGUGUACU-UGCUGUAAAUAUGGACGUACAUUAAUA--UGCGGGC----UUUAGGUGGGCAUGCGAUGAGUA-UAAGGGUGCCCAUAAAGGA-CCUGCAGACAUAG
AP004509.1/56301-56405     CUUAGUUAUGUGUACC-UGCUGUAAAUAUGGACAGAAAACAACA--UGUGGGC----UUUAGGUGGG-AUUCUUUAAGUUAUAAGAUUACCCAUAAAGAA-CCUACAUACAUUU
CT990559.2/48366-48470     UUAAGAGAUGUGUUUC-UGCUGUAAAUAUGGCUGGAGAACAAUU--GGUAGGC----UUUAGCUGGGCAGCCAAUGAGUA-UUGGAUUGCCCAUAAAGAU-UCUACUAACAUUG
AAAA02011738.1/164-269     UGCAUGAGUUGCCUCC-UACUGUAAAUAUGGACAAAGAGUAAAGU-UGAUGGAA---UUUAGGUGGGCAUUAUGCUAGUU-GUAGA-UGCUCAUAAAGGA-CCAUCAUACAUGC
CR855028.1/62851-62744     CUGCAUUAGUUGCAUCUUGCUGUAAAUAUGGGCAAAUACUAAAGU-UGAUGGGA---AGUAAGUGAGUGUUCUUCAAGUC-CAGAAUC-CUCACAAAAGAACUGUCGCAUAGUC
AC150446.8/83046-82943     CUUAAGUAUGUGUACU-UGCUGUAAAUAUGGACAGAGAGCAAUU--CGUGGGC----UUUAGGUGGG-AUUGACUCAGUU-UCAAAUUACUCAUAAAGAU-CCCACGCAUAUUC
AC189375.2/28568-28457     UUAAGCAAUGCGACCU-UGCUGUAAAUAUGGACGAACAUUGAUACUUGUAGGCUUUUUUUAGGUGGGCACUCUUUAAGUU-CUUUGAUGCUCAUAAAGGACCCUACGUAUAUGA
AK288810.1/1847-1741       UUGCGUGAGUUGCACCUUGUUGUAAAUAUGGACAGAAAGUAAGGU-AGAUGGAA---UUUAGAUGAGUAUUAUGUGAGUC-ACUGG-UGCUCAUAAAGGA-CCAUCGCUCAUUU
#=GC SS_cons               ::::::::::::::::.:::::::::::::::::::::::::::..:<<<<<--...<<<--<<<<<<<___________.______>>>>>>>-->>>-.>>>>>::::::::
#=GC RF                    uuuaauuAugUGuacc.UGCUGUAAAUAUGGACaaAuAauAAua..uGugGGca...uuUAGgUGgGcaUucuuUaAGUu.uuagauugCcCAuAAAgaA.CCcaCuuAcAUuu
//
