# Supplementary material for: All-at-once RNA folding with 3D motif prediction framed by evolutionary information
Source: Nat Methods. 2025 Oct 3;22(10):2094–106. doi: 10.1038/s41592-025-02833-w (PMC12510878; doi:10.1038/s41592-025-02833-w)
Supplement: Supplementary file 3 — Source code to run CaCoFold-R3D. Data and results. [file 41592_2025_2833_MOESM3_ESM.gz › supplemental_material/data/Rfam.15.0/U6atac]

# STOCKHOLM 1.0
#=GF ID U6atac
#=GF AC RF00619
#=GF DE U6atac minor spliceosomal RNA
#=GF AU Gardner PP; 0000-0002-7808-1213
#=GF GA 33.0
#=GF NC 32.9
#=GF TC 33.0
#=GF SE PMID:10199569; Daub J, INFERNAL; PMID:18390578
#=GF SS Published; PMID:11911359
#=GF TP Gene; snRNA; splicing;
#=GF BM cmbuild -F CM SEED
#=GF CB cmcalibrate --mpi CM
#=GF SM cmsearch --cpu 4 --verbose --nohmmonly -T 22.67 -Z 2958934 CM SEQDB
#=GF CL CL00009
#=GF DR GO; 0000244; spliceosomal tri-snRNP complex assembly;
#=GF DR GO; 0000395; mRNA 5'-splice site recognition;
#=GF DR GO; 0030622; U4atac snRNA binding;
#=GF DR GO; 0030627; pre-mRNA 5'-splice site binding;
#=GF DR GO; 0005691; U6atac snRNP;
#=GF DR SO; 0000397; U6atac_snRNA;
#=GF RN [1]
#=GF RM 15987817
#=GF RT Evolutionary conservation of minor U12-type spliceosome between plants and
#=GF RT humans.
#=GF RA Lorkovic ZJ, Lehner R, Forstner C, Barta A
#=GF RL RNA. 2005;11:1095-1107.
#=GF RN [2]
#=GF RM 11911359
#=GF RT A revised model for U4atac/U6atac snRNA base pairing.
#=GF RA Padgett RA, Shukla GC
#=GF RL RNA. 2002;8:125-128.
#=GF RN [3]
#=GF RM 10199569
#=GF RT Conservation of functional features of U6atac and U12 snRNAs between
#=GF RT vertebrates and higher plants.
#=GF RA Shukla GC, Padgett RA
#=GF RL RNA. 1999;5:525-538.
#=GF CC U6atac is an essential component of the minor U12-type spliceosome complex
#=GF CC which is required for removal of the rarer class of eukaryotic introns
#=GF CC (AT-AC, U12-type) [1]. U6atac snRNA is proposed to form a base-paired
#=GF CC complex with another spliceosomal RNA U4atac via two stem loop regions.
#=GF CC These interacting stem loops have been shown to be required for in vivo
#=GF CC splicing [2]. U6atac is the functional analog of U6 (Rfam:RF00026) in the
#=GF CC major U2-type spliceosomal complex [2].
#=GF WK U6atac_minor_spliceosomal_RNA
#=GF SQ 62

CAAA01028316.1/26512-26387     GUGUUGUAUGAAAGGAGAGAAGGUUAGCACUCCCCUUGACAAGGAUGGAAGA--GGCC-CUUGGGCCU----AACA--AC-A-CAC---AUAC-GGUU-A---AGGCAUUGCCAC-CUACUUCGUG--GCAUC-U-------AACCACUGUUUUUU
AAYZ01599293.1/336-461         GUGUUGUAUGAAAGGAGAGAAGGUUAGCACUCCCCUUGACAAGGAUGGAAGA--GGCC-CUCGGGCCU----GACA--AC-A-CAC---AUAC-GGUU-A---AGGCAUUGCCAC-CUACUUCGUG--GCAUC-U-------AACCACUGUUUUUU
AAPY01744295.1/591-466         GUGUUGUAUGAAAGGAGAGAAGGUUAGCACUCCCCUUGACAAGGAUGGAAGA--GGCC-CUCGGGCCU----GACA--AC-A-CAC---AUAC-GGUU-A---AGGCAUUGCCAC-CUACUUCGUG--GCAUC-U-------AACCAAUGUUUUUU
AC183599.3/63444-63319         GUGUUGUAUGAAAGGAGAGAAGGUUAGCACUCCCCUUGACAAGGAUGGAAGA--GGCC-CUCGGGCCU----GACA--AC-A-CGC---AUAC-GGUU-A---AGGCAUUGCCAC-CUACUUCGUG--GCAUC-U-------AACCAUCGUUUUUU
BX649601.2/4054-3929           GUGUUGUAUGAAAGGAGAGAAGGUUAGCACUCCCCUUGACAAGGAUGGAAGA--GGCC-CUCGGGCCU----GACA--AC-A-CGC---AUAC-GGUU-A---AGGCAUUGCCAC-CUACUUCGUG--GCAUC-U-------AACCAUCGUUUUUU
AAIY01760151.1/509-384         GUGUUGUAUGAAAGGAGAGAAGGUUAGCACUCCCCUUGACAAGGAUGGAAGA--GGCC-CUCGGGCCU----UACA--AC-A-CGC---AUAU-GGUU-A---AGGCAUUGCCAC-CUACUUUGUG--GCAUC-U-------AACCACGGUUUUUU
AANU01299069.1/15065-14940     GUGUUGUAUGAAAGGAGAGAAGGUUAGCACUCCCCUUGACAAGGAUGGAAGA--GGCC-CUCGGGCCU----GACA--AC-A-CGC---AUAC-GGUU-A---AGGCAUUGCCAC-CUACUUCGUG--GCAUC-U-------AACCAUCGUUUUUC
BAAE01147435.1/439-566         GUGUUGUAUGAAAGGAGAGAAGGUUAGCACUCCCCUUGACAAGGAUGGAAAU--GGCC-AUUUGGCC-----UGCA--AC-A-CAC---AUA--UGGUUA---AGGCAUUGCCAU-CUACUUCGUG--GCAUCUCU-----AACCAAGUUUUUUCU
AL928952.15/74115-73987        GUGUUGUAUGAAAGGAGAGAAGGUUAGCACUCCCCUUGACAAGGAUGGAAGA-GGUCC-UAGUGGCC-----UUCA--AC-A-CAC---AUA--UGGUUA---AGGCAUUGCCAC-CUACUUCGUG--GCAUCUCU-----AACCAAGUUUUUUAU
AANH01007720.1/11181-11056     GUGUUGUAUGAAAGGAGAGAAGGUUAGCACUCCCCUUGACAAGGAUGGAAUU-GGCCC-UUGUGGCC-----AUCA--AC-A-CAC---AUAC-GGUUA----AGGCACUGCCAC-CUACUUCGUG--GCAUC-UA-----UAACCA--AUUUUUU
AAPN01090305.1/573-700         GUGUUGUAUGAAAGGAGAGAAGGUUAGCACUCCCCUUGAGAAGGAUGGAAGA-GGUCC-UAGUGGCCU---UUACA--AC-A-CAC---AUAU-GGUU-A---AGGCAUUGCCAC-CUACUUCGUG--GCAUC-U-------AACCAAGUUUUUUU
AAFR03046662.1/75898-75771     GUGUUGUAUGAAAGGAGAGAAGGUUAGCACUCCCCUUGAUAAGGAUGGAAGA-GGUCC-UAGUGGCCU---UUACA--AC-A-CAC---AUAC-GGUU-A---AGGCAUUGCCAC-CUACUCUGUG--GCAUC-U-------AACCAUGUUUUUUU
CAAE01014979.1/1396163-1396289 GUGUUGUAUGAAAGGAGAGAAGGUUAGCACUCCCCUUGACAAGGAUGGAAGA-GGCCC-CUGAGGCC-----UUCA--AC-A-CAC---AUAC-GGUUA----AGGCAUUGCCAC-CUACUUUGUG--GCAUC-UC-----UAACC-AAGUUUUUU
AAQQ01357191.1/625-500         GUGUUGUAUGAAAGGAGAGAAGUUUAGCACUCCCCUUGACAAGGAUGGAGAG--AGCC-CUCGGGCCU----GACA--AC-A-CGC---AUAC-GGUU-A---AGGCAUUGCCAC-CUACUUCGUG--GCAUC-U-------AACCAUCGUUUUUU
AANN01364098.1/913-791         GUGUUGUAUGAAAGGAGAGAAGGUUAGCACUCCCCUUGACAAGGAUGGAA---GAGGC-UUCGGCCU------GCA--AC-A-CAC---AUAC-GGUU-A---AGGCAUUGCCAC-CUACUUCGUG--GCAUC-U-------AACCGCCGUUUUUU
AAFC03110924.1/13969-14094     GUGUUGUAUGAAAGUAGAGAAGGUUAGCACUCCCCUUGACAAGGAUGGAAGA--GGCU-CUCGGGCCU----GACA--AC-A-CGC---AUAC-GGUU-A---AGGCAUUGCCAC-CUACUUCGUG--GCAUC-U-------AACCACUGUUUUUG
ABDC01122599.1/5804-5930       GUGUUGUAUGAAAGGAGAGAAGGUUAGCACUCCUCUUGACAAGGAUGGAAGA--GGCU-CUCGGGCCU---GUACA--AC-A-CGC---AUAC-GGUU-G---AGGCGUUGCCAC-CUACUUCGUG--GCAUC-U-------AACCAUCAUUUUUC
AANG01228883.1/1813-1689       CUGUUGUAUGAAAGGAGAGAAGGUUA-CACUCCCCUUGACAAGGAUGGAAGA--GGCC-CUCGGGCCU----GACA--AC-A-CGC---AUAU-GGUU-A---AGGCAUUGCCAC-CUACUUCAUG--GCAUC-U-------AACCAACGUUUUUC
ABAV01010855.1/55980-56108     GUGUUGUAUGAGCCGAGAGAAGGUUAGCAUCUCCCUCGAUAAGGACGAGAAA--AGUC-UUCGGACUU----UCAA--CCUA-CAA---CACG-UGGUUA---AGGCUAUGCCAC-CUACUUCGUG--GCAU--CU-----AACCAUUUUUAUUUU
AALT01218593.1/1417-1294       GUGUUGUAUGAAAGGAGAGAAGGUUAGCACUCCCCUUGACAAGCAUGGAA---GAGGC-UUUGGCCU-----UGCA--AC-A-CGC---AUAC-GGUU-U---AGGCACUGCCCC-CUACUUCGUG--GCAAC-U-------AACCAACGUUUUUA
AM444126.1/611-737             GUGUUCGUAGAAAGGAGAGACGGUUGGCAUYUCCCCUGACAGGGACGGGAAC--AGCC-UUCGGGCUUACCUGUUA--CC-A-CAC---AUCC-GGUUA----AGGCUUUCCACU------UCGGU--GGAUC-UC-----UAACCCAAUUUUUUU
AAVX01192849.1/1182-1306       GUAUCGUAUGAAAGAAGAGAAGGUUAACACUCCCCUUGAUAAGGAUGGAAGA-GGCCC-UUGUGGUC-----UUCA--CA-A-CAC---AUAA-UGGUUA---AGGCAUUGCCAC-UAACUUCGUG--GCAU--CU-----AACCA---GGUUUGU
AARH01009456.1/107284-107413   GUGUUCGUAGAAAGGAGAGAUGGUUGGCAUCUCCCCUGACAGGGACGGGAAC--AGCU-UUCGGGCUUCCCUGUUA--CC-A-CAC---AUCC-GGUUA----AGGCUCUCCACC-UUAUA--GGU--GGAUC-UA-----UAACCAAUUUUUUUU
AATU01001737.1/24057-24182     GUGUUCGUUGAGCCGAGAGAAGGUUAGCAUCUCCCUCGACAAGGACGGGAUU--GCGC-GUUUGCGUA----UCCA--AC-C-ACU---GGAU-GGUUUA---AGCUCUGUCAUC-CUUCUG-GAA--GAC---AU-----CUACCAGUUUUUUUU
AB006702.1/57908-57786         GUGUUCGUAGAAAGGAGAGAUGGUUGGCAUCUCCUCUGACAGAGACGGGAUU-UGACC-UUCGGGUCU----UUGA--AC-A-C-----AUCC-GGUU-A---AGGCUCUCCACA--UUCG--UGU--GGAUCUA-------AACCCAAUUUUUUU
AAQX01000572.1/261237-261360   GUGUUCGUUGAGCCGAGAGAAGGUUAGCAUCUCCCUCGACAAGGACGGGAUU--GCGC-GUAUGCGUA----UCCA--AC-C-ACU---GGAU-GGUUUA---AGCUCUGUCCUC-CUUCGU-GAA--GAC---AU-----CUACCA--GUUUUUU
AACV01010025.1/8651-8774       GUGUUCGUAGAAAGGAGAGACGGUUGGCAUCUCCCCUGACAGGGACGGGAAC--AGUC-UUCGGACUU----UCCU--CU-AGCAC---AUUG-CGGUUA---AGGCUACCCGCU------UCGGC--GGAU--CU-----UACCCAAAUUUUUUU
AAAA02014235.1/7862-7985       GUGUUCGUAGAAAGGAGAGACGGUUGGCAUCUCCCCUGACAGGGACGGGAAC--AGUC-UUCGGACUU----UCCU--CU-AGCAC---AUUG-CGGUUA---AGGCUACCCGCU------UCGGC--GGAU--CU-----UACCCAAAUUUUUUU
AASG02012151.1/2297-2169       GUGUUCGUAGAAAGGAGAGAUGGUUGGCAUCUCCCCUGACAGGGACGGGAAC--AGCC-UUCGGGCUUACCUGUUA--CCAA-CAC---AUCC-GGUUA----AGGCUACCCACU-UCU----GGU--GGAUC-UA-----UAACCCAAUUUUUUU
CR931738.1/64387-64518         GUGUUCGUGAAAAGGAGAGAUGGUUGGCAUCUCCCCUGACAGGGAUGGGAAC--AGCU-UUCGGGCUU----UCCU-GUU-A-CAC---ACCU-CGGUUA---AGGCUAUCCACCUCUUUGAGGUU--GGAUCUAU-----AACCCAAUUUUUUUU
AABS01000563.1/22545-22672     GUGUUGAAUAAAAGGAGAGCUGGUUAGCACUCCCCUUGAUAAGGACGGACAU-GUUGA-UUGGUUCAGC-CAUUCA--AU-A-CAU---AUAA-UGGAUA---AGGCACUGUCAC-CAU----GUG--GCAU--CU-----AUCCAUGUUUUGUAU
AACT01025174.1/9090-8972       GUGUUGAAAAAAAGGAGAGCCGGUUAGCACUCCCCUUGAUAAGGACGGAAAU-UGAUUGGUUCACCCU----UUCA--AU-A-CAU---AUAA-UGGAUA---AGGCACUGCCA---------UUG--GCAU--CU-----AUCCA---UAUUUUU
AACW02000079.1/158271-158139   UGGUUAAUAGAAAGGAGAGAACUUUGGCAAUCCCCUUGAGAAGGACGGAAU---GAGC-UUUUGCUCA---ACAUA--AC-A-CAC---CGUG-UGUGUUUGAAGGCAUCGCUCC------UCGGA--GCAUCUUGGCAUAUUGCCACUAUUUUUU
AAZX01006114.1/1257-1360       GUGUUGUAUGAAAGGAGAGAAGUUUAGCACUCCCCUAGACAAGGAUGGAA-----------------------------C-A-CAU---AUAC-UCGUAA---GGCACUGGUCGC-UUUAU--GCG--GCU---CU-----UACGA-CAUUUUUUU
BT013253.1/908-785             GUGUUCAUAGAAAGGACAGAUGACUGGCAUCACCGGCGACAGGGAUGGGAAU--AGCC-UUCGGGUU-----------------UU---ACCU-GU-CAU--CAAACAACAUUCU-ACUCUUUCGU--AUGCUUACC--AGUGUACACCUAUUUUU
AATT01000139.1/79978-80095     GUUAUGUAGAGAAGGAGAGAAGUUCGGCAGUCCCCAGGGCAUGGACGGACUC-GACCU-CAGAGGUUG----GAUU--UC-A-CUCCUGAAUU-UCCC-----------UGCACG-AAGGU--CUU--GCA-----------GGGAGCGACUUUGU
AAZO01001575.1/56592-56488     GUGUUGUAUGAAAGGAGAGACGGUUAGCACUCCCCUAGACAAGGAUGGAAUA--------------------------AC-A-CAU---AUAC-GGUU-A---AGGCACCGCUGC-CAC----GCA--GCACU-U-------AACCACAUUUUUUU
AAJJ01001449.1/7560-7468       GUGUAGUAUGAAAGGAGAGACGGUUAGCACUCCCCUAGACAAGGUUGGAAAC-----------------------------A-CAA---AUAC-GGUU-----------GAGCGU-CGC----ACA--CUC-----------AACCCCAUUUUUUU
AAPP01015683.1/52721-52818     GUGUUGUUUGAAAGGAGAGCAAGUUAGCACUCCCCUAGACAAGGAUGGAA-----------------------------C-A-CAU---AAAC-GGUC-----------GGCUGG-GCACAAGACAAAGCC-----------GACCACAAGUUUUU
AAAB01008834.1/2046617-2046743 GUGUCAUUUGAAAGGAGAGCAGGUUAGCACUCCCCUUGACAAGGAUGGAACACAUACC-CUGAGAUCA----GUGG--GC-A-CCC---AGAG-AAAA-C---CUGAUCUCGGCC-AUUUU--UUU--CGAUGAC-------UUUUAGGUUUUUGC
AAEU02000320.1/440756-440853   GUGUUGUUUGAAAGGAGAGCAAGUUAGCACUCCCCUAGACAAGGAUGGAA-----------------------------C-A-CAU---AAAC-GGUC-----------GGCUAG-GCACAAGACAAAGCC-----------GGCCACAAUUUUUU
AAQB01009459.1/49853-49949     GUGUUGUUUGGAAGGAGAGCAAGUUAGCACUCCCCUAGACAAGGAUGGAA-----------------------------C-A-CAU---AAAC-GAAC-----------GGCUAGGCACAAGACGA--GCC-----------GUUCACAAGUUUUU
AAGH01003552.1/12826-12730     GUGUUGUUUGGAAGGAGAGCAAGUUAGCACUCCCCUAGACAAGGAUGGAA-----------------------------C-A-CAU---AAAC-GGUC-----------GGCUAGGCACAAGACAA--GCC-----------GUCCACAAAUUUUU
AAKO01001003.1/37151-37250     GUGUUGUUUGGAAGGAGAGCAAGUUAGCACUCCCCUAGACAAGGAUGGAACA---------------------------------C---AUAA-GCGG-G---CGGCUAGGCACA-AGACAAA-----GCCG--U-------CCACAAAUUUUUUU
AAPU01010547.1/33911-34008     GUGUUGUUUGGAAGGAGAGCAAGUUAGCACUCCCCUAGACAAGGAUGGAA-----------------------------C-A-CAC---AAAC-GAAC------GGCUAGGCACA-AGACGAU-----GCC-----------GUUCACAAGUUUUU
AE014134.5/8389724-8389821     GUGUUGUUUGGAAGGAGAGCAAGUUAGCACUCCCCUAGACAAGGAUGGAA-----------------------------C-A-CAU---AAAC-GGUC-----------GGCUAG-GCACAGACAAAAGCC-----------GUCCACAAAUUUUU
AAGV020679998.1/1503-1377      GUGUUGUAUGAAAGGAGAGAAGGUUAGCACUCCCCUUGACAAGGAUGGAAGA--GGCC-CUCGGGCCU---GUACA--AC-A-CGC---AUAC-GGUU-A---AGGCAUUGCCAC-CUACUUCGUG--GCAUC-U-------AACCACUGUUUUUU
AAWR02025949.1/23784-23659     GUGUUGUAUGAAAGGAGAGAAGGUUAGCACUCCCCUUGACAAGGAUGGAAGA--GGCC-CUCGGGCCU----GACA--AC-A-CGC---AUAC-GGUU-A---AGGCAUUGCCAC-CUACUUUGUG--GCAUC-U-------AACCACUGUUUUUU
AF459089.1/1-98                GUGUUGUUUGGAAGGAGAGCAAGUUAGCACUCCCCUAGACAAGGAUGGAA-----------------------------C-A-CAU---AAAC-GGUC------GGCUAGGCACA-GACAAAA-----GCC-----------GUCCACAAAUUUUU
U62823.1/1-125                 GUGUUGUAUGAAAGGAGAGAAGGUUAGCACUCCCCUUGACAAGGAUGGAAGA--GGCC-CUCGGGCCU----GACA--AC-A-CGC---AUAC-GGUU-A---AGGCAUUGCCAC-CUACUUCGUG--GCAUC-U-------AACCAU-CGUUUUU
AAPE02058594.1/5213-5338       GUGUUGUAUGAAAGGAGAGAAGGUUAGCACUCCCCUUGACAAGGAUGGAAGA--GGCU-CUCGGGCCU----AACA--AC-A-CAC---AUAC-GGUU-A---AGGCAUUGCCAC-CUACUUCGUG--GCAUC-U-------AACCACUGUUUUUU
AAQY02000150.1/161480-161605   GUGUUCGUUGAGCCGAGAGAAGGUUAGCAUCUCCCUCGACAAGGACGGGAUU--GCGC-GUAUGCGUA----UCCA--AC-C-ACU---GGAU-GGUUUA---AGCUCUGUCCUC-CUCCGU-GAA--GAC---AU-----CUACCAGUUUUUUUU
AAEX03013616.1/398431-398554   GUGUUGUAUGAAAGGAGAGAAG---AGCACUCCCCUUGACAAGGAUGGAAGA--GGCC-CUUGGGCCU----GACA--AC-A-CAC---AUAC-AGUUA----AGGCAUUGCCAC-CUACUUCGUG--GCAUC-C------UAACCAACGUUUUUU
AAGJ04126514.1/344-221         GUGUUGUAUGAAAGGAGAGAAGGUUAGCACUCCCCUUGAUAAGGACGGAAUU--CACC-CUCGGGUG------ACA--AC-A-CAC---AAAU-GGUU-A---AGGCACUGCCAC-UUACUUUGUG--GCAUC-U-------AACCACGUUUUUAC
AAGU03091125.1/29113-28988     GUGUUGUAUGAAAGGAGAGAAGGUUAGCACUCCCCUUGACAAGGAUGGAAGA--GGCC-CUCGGGCCU----UACA--AC-A-CGC---AUAC-GGUU-A---AGGCAUUGCCAC-CUACUUUGUG--GCAUC-U-------AACCACUGUUUUCU
AADN03007294.1/67995-68122     GUGUUGUAUGAAAGGAGAGAAGGUUAGCACUCCCCUUGAUAAGGAUGGAAGA-GGCCC-UAGUGGCCU---AUACA--AC-A-CGC---AUAC-GGUU-A---AGGCACUGCCAC-CUACUUCGUG--GCAUC-U-------AACCAUGUUUUUUC
AADG06005625.1/18064-17957     GUGUAGUAUGAAAGGAGAGACGUUUAGCACUCCCCUAGACAAGGAUGGAAUA---------------------------C-A-CAU---AUAAAUGGU-A---AGGCACUGUCGU-CCUUCG-GCG--ACACU-U-------ACCAAAUUUUUUUU
CAAB02028083.1/1473-1346       GUGUUGUAUGAAAGGAGAGAAGGUUAGCACUCCCCUUGACAAGGAUGGAAGA-GGCCC-CUGUGGCC-----UUCA--AC-A-CAC---AUAC-GGUUA----AGGCAUUGCCAC-CUACUUCGUG--GCAUC-UC-----UAACCAAGUUUUUUU
AABR05098970.1/41388-41263     GUGUUGUAUGAAAGGAGAGAAGGUUAGCACUCCCCUUGACAAGGAUGGAAGA--GGCC-CUUGGGCCU----AACA--AC-A-CAC---AUAC-GGUU-A---AGGCAUUGCCAC-CUACUUUGUG--GCAUC-U-------AACCACUGUUUUUU
AAQR03101741.1/17340-17465     GUGUUGUAUGAAAGGAGAGAAGGUUAGCACUCCCCUUGACAAGGAUGGAAGA--GGCC-CUUGGGCCU----AACA--AC-A-CGC---AUAC-GGUU-A---AGGCAUUGCCAC-CUACUUCAUG--GCAUC-U-------AAUCAUUGUUUUUU
AAWZ02010676.1/197194-197067   UAGUUGUAUGAAACAAGAGGAGGGUAGCAGUUCCCUUAAUAAGGAAAGUCAC--GGUC-CCAGGGUUC----UGUAGAAC-A-CAC---AUAU-GGUU-A---AGGCAUUGUCAC-UUACUGUGUC--GCAUA-U-------AACCAAGUAAUUUU
AL772282.9/116596-116471       GUGUUGUAUGAAAGGAGAGAAGGUUAGCACUCCCCUUGACAAGGAUGGAAGA--GGCC-CUUGGGCCU----AACA--AC-A-CAC---AUAC-GGUU-A---AGGCAUUGCCAC-CUACUUCGUG--GCAUC-U-------AACCACUGUUUUUU
#=GC SS_cons                   ::::::::::::::::::::::::::::::::::::::::::::::::::::..<<<<.____>>>>:....::::..::.:.:::...::::.<<<<.-...------<<<<<<._______>>>..>>>--.-.......>>>>::::::::::
#=GC RF                        GUGUUGUaUGAAAGGAGAGAAGGUUAGCAcUCCCCUuGACAAGGAuGGAAaa..ggcC.uUcgGgccu....uacA..aC.A.Cac...AuAc.gguu.A...AGGCauugCcac.cuacuucgug..GcaUc.u.......aaccAauuUUUUUU
//
