# Supplementary material for: All-at-once RNA folding with 3D motif prediction framed by evolutionary information
Source: Nat Methods. 2025 Oct 3;22(10):2094–106. doi: 10.1038/s41592-025-02833-w (PMC12510878; doi:10.1038/s41592-025-02833-w)
Supplement: Supplementary file 3 — Source code to run CaCoFold-R3D. Data and results. [file 41592_2025_2833_MOESM3_ESM.gz › supplemental_material/data/Rfam.15.0/HIV-1_SL3]

# STOCKHOLM 1.0
#=GF ID HIV-1_SL3
#=GF AC RF01381
#=GF DE HIV-1 stem-loop 3 Psi packaging signal
#=GF AU Daub J; 0000-0001-6022-563X
#=GF GA 33.0
#=GF NC 32.9
#=GF TC 33.7
#=GF SE Chen A
#=GF SS Published; PMID:18713870
#=GF TP Cis-reg;
#=GF BM cmbuild -F CM SEED
#=GF CB cmcalibrate --mpi CM
#=GF SM cmsearch --cpu 4 --verbose --nohmmonly -T 21.00 -Z 2958934 CM SEQDB
#=GF DR SO; 0005836; regulatory_region;
#=GF DR GO; 0019074; viral RNA genome packaging;
#=GF RN [1]
#=GF RM 18713870
#=GF RT MS3D structural elucidation of the HIV-1 packaging signal.
#=GF RA Yu ET, Hawkins A, Eaton J, Fabris D
#=GF RL Proc Natl Acad Sci U S A. 2008;105:12248-12253.
#=GF WK Retroviral_Psi_packaging_element
#=GF SQ 19

X04415.1/323-345   UGACUAGCGG-AGGCUAGAAGGAG
S69386.1/310-332   UGACUAGCGG-AGGCUAGAAGGAG
K03454.1/309-331   UGACUAGCGG-AGGCUAGAAGGAG
M22639.1/763-785   UGACUAGCGG-AGGCUAGAAGGAG
M62320.1/230-252   UGACUAGCGG-AGGCUAGAAGGAG
K03455.1/763-785   UGACUAGCGG-AGGCUAGAAGGAG
M38429.1/763-785   UGACUAGCGG-AGGCUAGAAGGAG
AY451200.1/56-78   UGACUAGCGG-AGGUUAGAAGAAG
DQ054367.2/722-744 UGACUAGCAG-AGGCUAGAAGGGG
AY451087.1/57-79   UGACUAGCGG-AGGCUAGGAGAAG
EF178342.1/85-107  UGACUAGCGG-AGACUAGAAGAAA
AY456324.1/79-101  UGACUAGCGG-AGGCUAGAAGGGA
EF178429.1/87-109  UGACUAGCGG-AGGCUAUAAAGAG
AF197338.1/722-744 UGACUAGCAG-AGGCUAGAAGGAA
AF538302.1/786-808 UGACUAGCGG-AUGCUAGAAGAAA
AF042100.1/762-784 UGACUAGCGG-AGGCUAGAGGAGG
AY676590.1/82-104  UGACUAGCGG-AGGCUAGGGGGGG
DQ373064.1/307-330 UGACUAGCGGUAGGCUAGAAGGAG
AF465242.1/836-858 UGACUAGCGG-AGGCUAGAAGGAG
#=GC SS_cons       :::<<<<<__.__>>>>>::::::
#=GC RF            UGACUAGCGG.AGGCUAGAAGGAG
//
