# Supplementary material for: All-at-once RNA folding with 3D motif prediction framed by evolutionary information
Source: Nat Methods. 2025 Oct 3;22(10):2094–106. doi: 10.1038/s41592-025-02833-w (PMC12510878; doi:10.1038/s41592-025-02833-w)
Supplement: Supplementary file 3 — Source code to run CaCoFold-R3D. Data and results. [file 41592_2025_2833_MOESM3_ESM.gz › supplemental_material/data/Rfam.15.0/BSnc140]

# STOCKHOLM 1.0
#=GF ID BSnc140
#=GF AC RF02623
#=GF DE Brucella sRNA 140
#=GF AU Argasinska J; 0000-0003-2678-2824
#=GF GA 126.0
#=GF NC 112.1
#=GF TC 126.0
#=GF SE Argasinska J
#=GF SS Predicted; RNAfold
#=GF TP Gene; sRNA;
#=GF BM cmbuild -F CM SEED
#=GF CB cmcalibrate --mpi CM
#=GF SM cmsearch --cpu 4 --verbose --nohmmonly -T 30.00 -Z 2958934 CM SEQDB
#=GF DR SO; 0000370; small_regulatory_ncRNA;
#=GF RN [1]
#=GF RM 26553849
#=GF RT Transcriptome-Wide Identification of Hfq-Associated RNAs in Brucella suis
#=GF RT by Deep Sequencing.
#=GF RA Saadeh B, Caswell CC, Chao Y, Berta P, Wattam AR, Roop RM 2nd, O'Callaghan
#=GF RA D
#=GF RL J Bacteriol. 2015;198:427-435.
#=GF WK Brucella_sRNA
#=GF SQ 2

AE014291.4/1781160-1781067 AUCAACCGACUGAUAAAAAGACGGCCCAUCGUCUCGACGCUAAUGUCGCAGGGAAUGAGAGCCGGACCGAACAACCGAAAGGACAACAAAUGUU
ADFB01000086.1/540-447     AUCAACCGACUGAUAAAAAGACGGCCCAUCGUCUCGACGCCAAUGUCGCAGGGAAUGAGAGCCGGACCGAACAACCGAAAGGACAACAAAUGUU
#=GC SS_cons               <<<<______>>>>:::::::<<<<<<<<--<<<<<<<______>>>>->>>-->>>->->>>>::::::::::<<____>>::::::::::::
#=GC RF                    auCaACCGACuGauAAAAAGACGGCCCauCGuCuCGaCGCuAAUGuCGCaGgGAauGAGAGCCGGACCGAACAACCGAAAGGACAACAAAUGUU
//
