# Supplementary material for: All-at-once RNA folding with 3D motif prediction framed by evolutionary information
Source: Nat Methods. 2025 Oct 3;22(10):2094–106. doi: 10.1038/s41592-025-02833-w (PMC12510878; doi:10.1038/s41592-025-02833-w)
Supplement: Supplementary file 3 — Source code to run CaCoFold-R3D. Data and results. [file 41592_2025_2833_MOESM3_ESM.gz › supplemental_material/data/Rfam.15.0/Bp1_781]

# STOCKHOLM 1.0
#=GF ID Bp1_781
#=GF AC RF02423
#=GF DE Burkholderia sRNA Bp1_Cand871_SIPHT
#=GF AU Eberhardt R; 0000-0001-6152-1369
#=GF GA 80.0
#=GF NC 71.0
#=GF TC 85.3
#=GF SE Predicted; CMfinder
#=GF SS Predicted; CMfinder
#=GF TP Gene; sRNA;
#=GF BM cmbuild -F CM SEED
#=GF CB cmcalibrate --mpi CM
#=GF SM cmsearch --cpu 4 --verbose --nohmmonly -T 21.77 -Z 2958934 CM SEQDB
#=GF DR GO; 0097311; bacterial biofilm matrix;
#=GF DR SO; 0000370; small_regulatory_ncRNA;
#=GF RN [1]
#=GF RM 23282220
#=GF RT Computational discovery and RT-PCR validation of novel Burkholderia
#=GF RT conserved and Burkholderia pseudomallei unique sRNAs.
#=GF RA Khoo JS, Chai SF, Mohamed R, Nathan S, Firdaus-Raih M
#=GF RL BMC Genomics. 2012;13:S13.
#=GF RN [1]
#=GF RM 29142288
#=GF RT Identification of small RNAs abundant in Burkholderia cenocepacia biofilms
#=GF RT reveal putative regulators with a potential role in carbon and iron
#=GF RT metabolism.
#=GF RA Sass A, Kiekens S, Coenye T
#=GF RL Sci Rep. 2017;7:15665.
#=GF WK Burkholderia_cenocepacia
#=GF SQ 15

CP000526.1/3314513-3314740   UCGCCCAAAAUGC-CUCUCACGGUUUC-AACACGGAUGCGGUCUCG--UGUGCAGCGUGUGAGCGGACACAAGCACGAAUGACGAGCCCGUCGGUCUCGUACCGAAUCCCU--UCC-CAGGGGCAUCCUUGUUGGAGUCGUCGUCGGC-----------CCAU--GCCGAUGCG-UUCCACCUUUGGUCUCCUCGCGCUA
CP002599.1/101017-100788     UCGCCCACAAUGG-CUCUCACGGUUUC-AACACGGAUGCGGUCUUUCUUGUGCCUUGUGUGAGCGGAUACGAAGCACGCUGAAUAGUCCGUCGGUCUCGUACCGAAUCCCU--UCC-CAGGGGCAUCCUUGUUGGAAUCGUGAUCGGC-----------CCAC--GCCGAUUGC-UUCCACCUUUGGUCUCCUCGCGCUA
CP001503.2/81667-81437       UCGCCCACAAUGG-CUCUCACGGUUUC-AACACGGAUGUGGUCUUUCUAGUGCGGCGUGUGAGCGGAUACGAUGCACUUCGAAUAGUCCGUCGGCUUUGUGCCGAAUCCCU--UGC-CAGGGGCAUCCCUGUUGGAAUCGUGACCGGC-----------CCAC--GCCGGUUGCGUUCCACCUUUGGUCUCCUCGCGCUA
AAKY01000015.1/8690-8917     UCGCCCACAAUGC-CUUCAACGGUUUC-AACACGGAUGCGGUCUCG--UGUGCCAAGUGUGAGCGGACGCGAAGCGCUGCGAGC--C-AGUCGGUCACGUACCGAAGCCCU--UCC-GAGGGGCAUCCCUGUUGGAGUCGUUUCCGGC-----------UCCCCGCCGGAUUCGGUUUCAACUUUGGUCUCCUCGCGCUA
ABBE01000613.1/3152-3380     UCGCCCACAAUGCCUUUCAACGGUUUC-AACACGGAUGCGGUCUCG--UGUGCCAAGUGUGAGCGGACGCAAAGCACUGCGAGC--CC-GUCGGUUAUAUGCCGAAGCCCU--UCC-GGGGGGCAUCCUUGUUGGAGUCGUUUCCGGU-----------CUUCGGACCGGACGCGUUCCAUCUUUGGUCUCCUCGCGCUA
ABLK01000007.1/20716-20942   -CGCCCACAAUGGGCCUCAACGGUUUC-AACACGGAUGCGGUCUCG--UGUGCCAAGUGUGAGCGGACGCGAAGCGCUGCGAGC--C-AGUCGGUCACGUACCGAAGCCCU--UCC-GAGGGGCAUCCCUGUUGGAGUCGUUUCCGGC-----------CCCC-GCCGGACUCGGUUUCAUCUUUGGUCUCCUCGCGCUA
CP000614.1/128165-127937     UCGCCCACAAUGG-CCUCAACGGUUUC-AAGACGGAUGCGGUCUCG--UGUGCCAAGUGUGAGCGGACGCGAAGCGCUGCGAGC--CCAGUCGGUCACGUACCGAAGCCCU--UCC-CAGGGGCAUCCCUGUUGGAGUCGUUUCCGGC-----------CCCCCGCCGGAUCCGGUUUCAACUUUGGUCUCCUCGCGCUA
ABYL01000007.1/65221-65444   UCGCCCACAAUGC-CCUCAACGGUUUC-AACACGGAUGUGGCCG----GGUGCGUGGUGUGAGCGGAUACGAUGCACUU------GCCGAUCGGCGCU-UGCCGAAGCCCU--GUG-AAGGGGCAUCCCUGUUGGGGCCGUAGUCGACGCAGGG-----UCGUCGUGAUAACCG-UCCCAUCUUUGGUCUCCUCGCGCUA
ADNR01000005.1/193657-193881 UCGCCCACAAUGC-CCUCAACGGUUUC-AACACGGAUGUGGCUG----GGUGCGUGGUGUGAGCGGAUACGAUGCACUU------GCCGGUCGGCGUA-UGCCGAAGCCCU--GUG-AAGGGGCAUCCCUGCUGGGGCCGUAGUCGGCGCAGGG-----UCGCCGUCUCAGUCGGUUCCUUCUUUGGUCUCCUCGCGCUA
CP002013.1/3426452-3426675   UCGCCCACAAUGC-CCUCAACGGUUUC-AACACGGAUGUGGCUG----UGUGCGUGGUGUGAGCGGAUACAAUGCACUU------GCCGGUCGGCGCU-UGCCGAAGCCCU--GUG-AAGGGGCAUCCCUGCUGGGGCCGUAAUCGACGCAGGG-----UCGUCGGCGUAACCG-UCCCAUCAUUGGUCUCCUCGCGCUA
CP001043.1/3398466-3398673   UCGCCCACAAUGC-CUUUCACGGGUUC-AGCAAGGAUGCGGCCG-----GGUAGUUUCCUGAUCGGUCGAUGCAAAC--------GUC-G--------------AAGCUCU--UCA-AAGGGGCAUCUCUGCUGGAGUCGUGAUCGGCUUAGAUCA---UGCC--GAUUAUCCGGUUCCUCCAAUGGUCUCCUCGCGCUA
FR687359.1/141117-140898     -CCCCCAAAAUGC-UUCCAUUGGUUUCCAACACGGAUGCGGUCU----ACUGUGUCGUAUGAGCGGAUGCGACGCGU---GAAC-ACCGGUCGGCACU--GCCGACGCUCUGCUGCGCAGGGACAUCUUUGUUGGCACCGCGUCAGAC-------------GC--GGUAACACAAUGCCACCCAUGGUCUCCUCGCGCUA
ADIG01003932.1/610-390       UCGCCCACAAUGCCUUUCAACGGUUUC-AACACAGAUGUGGGUU-----GGC-GUGCAUUGAUUGGACGCUUCCUAC-------------UCGGCGGU--GCCGAAUCCCC--CAU-GGGGGGCCUCUCUGUUGGAGUCGUUGCCGAUGCCCGGUUCGGGUGA--UCUUCUUCGGCUCCUUCAGUGGUCUCCUCGCGCUA
CP003087.1/3006659-3006879   -CGCCCACAAUCUGUUCAAACGGUUUC-AACACGGAUGUAUUCG----GGCGCGCUGUGCAAAAGCCGCGUGU--CCGGUGGCAGACU-------UUUGGUCCGAGCUCUC--UUACCGGGGGCAUCCGUGUUGGGAUCGUU-CUUCGAAUG-------GAAAGGCAUUCGAACAUCCCACGAUUGGUCUCCUCGCGCUA
CAFE01000251.1/2562-2335     -CGCCCACAAUCUAUUUAAACGGUUUC-GACACGGAUGUGUUGG----GGCGCGCUGUGCGACAGCUGCGUGUUUCCGAUGGUCGGCUGGUCGACUUUG-GUCGAAGCUC----AAAUUGGGGCAUCCCUGUUGGGGUUGUUUCUUCGAGUG-------UACUCGCUCGGAAGCAUCCCACGUUUGGUCUCCUCGCGCUA
#=GC SS_cons                 ::::[[[,,,,,,.,,,,(((((((((.((((-((((((<<<-<....-<<<<<<-<<<<______>>>>->>>>>>---->--.>>>,,<<<<<_____>>>>>,,<<<<..___._>>>>))))))-))))))))))))),<<<<<____.......______>>>>>,,,,,,,,,,,,,,]]]:::<<-<<<<<<<
#=GC RF                      UCGCCCAcAAUgc.cUuccaCGgcuuC.aaCACGGAuGcGgccu....ugugcgcugcguGAgcGgacgcugcgcacuuuGaac.gcCaGuCGGcuuuGugCCGaAgCcCu..uua.aaGgGgCaUCCcUGuuGgagcCGuguccggcauag.......ucaccGgccgguucggUuCCAucuuUGGUCUCCUCgCGCUA

CP000526.1/3314513-3314740   ACCCC-GUAGCGUGUGGUUUUUAGCGGGCUCAUCAGCCCGCUUUUUUUCG
CP002599.1/101017-100788     ACCCC-GUAGCGUGUGGUUUUUAGCGGGCUAAUAAGCCCGCUUUUUUUCG
CP001503.2/81667-81437       ACCCC-GUAGCGUGUGGUUUUUAGCGGGCUCUUAAGCCCGCUUUUUUUCG
AAKY01000015.1/8690-8917     ACCCC-GUAGCGUGUGGUUUUUAGCGGGCUCAUAAGCCCGCUUUUUUUCG
ABBE01000613.1/3152-3380     ACCCC-GUAGCGUGUGGUUUUUAGCGGGCUAAUAAGCCCGCUUUUUUUCG
ABLK01000007.1/20716-20942   ACCCC-GUAGCGUGUGGUUUUUAGCGGGCUAAUAAGCCCGCUUUUUUUCG
CP000614.1/128165-127937     ACCCC-GUAGCGUGUGGUUUUUAGCGGGCUAAUAAGCCCGCUUUUUUUCG
ABYL01000007.1/65221-65444   ACCCC-GUAGCGUGUGGUUUUUAGCGGGCU-CCAGGCCCGCUUUUUUU--
ADNR01000005.1/193657-193881 ACCCC-GUAGCGUGUGGUUUUUAGCGGGCU-CCAGGCCCGCUUUUUUU--
CP002013.1/3426452-3426675   ACCCC-GUAGCGUGUGGUUUUUAGCGGGCU-CCAGGCCCGCUUUUUUU--
CP001043.1/3398466-3398673   ACCCC-GUAGCGUGUGGUUUUUAGCGGGCU-CCAGGCCCGCUUUUUUU--
FR687359.1/141117-140898     ACCCC-GUAGCGUGUGGUUUUUAGCGGGCU-CCGAGCCCGCUUUUUUUU-
ADIG01003932.1/610-390       ACCCA-GUAGCGUGUGGUUUUUAGCGGGCUAUCAAGCCCGCUUUUUUUU-
CP003087.1/3006659-3006879   ACCCC-GUAGCGUGUGGUUUUUAGCGGGCU-CCAGGCCCGCUUUUUUU--
CAFE01000251.1/2562-2335     ACCCCCGUAGCGUGUGGUUUUUAGCGGGCU-CAAGGCCCGCUUUUUU---
#=GC SS_cons                 _____._>>>>>>>->>:::::<<<<<<<<.___>>>>>>>>:::::::.
#=GC RF                      ACCCC.GUAGCGuGUGGUUUUUAGCGGGCu.auAaGCCCGCUUUUUUUc.
//
