# Supplementary material for: All-at-once RNA folding with 3D motif prediction framed by evolutionary information
Source: Nat Methods. 2025 Oct 3;22(10):2094–106. doi: 10.1038/s41592-025-02833-w (PMC12510878; doi:10.1038/s41592-025-02833-w)
Supplement: Supplementary file 3 — Source code to run CaCoFold-R3D. Data and results. [file 41592_2025_2833_MOESM3_ESM.gz › supplemental_material/data/Rfam.15.0/MIR169_6]

# STOCKHOLM 1.0
#=GF ID MIR169_6
#=GF AC RF04244
#=GF DE MIR169_6 microRNA precursor family
#=GF AU Griffiths-Jones SR; 0000-0001-6043-807X
#=GF GA 54.0
#=GF NC 53.9
#=GF TC 54.1
#=GF SE Griffiths-Jones SR
#=GF SS Predicted; RNAalifold
#=GF TP Gene; miRNA;
#=GF BM cmbuild -F CM SEED
#=GF CB cmcalibrate --mpi CM
#=GF SM cmsearch --cpu 4 --verbose --nohmmonly -T 30.00 -Z 2958934 CM SEQDB
#=GF CL CL00098
#=GF DR MIPF; MIPF0001058;
#=GF DR SO; 0001244; pre_miRNA;
#=GF DR GO; 0016442; RISC complex;
#=GF DR GO; 0035195; miRNA-mediated post-transcriptional gene silencing;
#=GF RN [1]
#=GF RM 30423142
#=GF RT miRBase: from microRNA sequences to function.
#=GF RA Kozomara A, Birgaoanu M, Griffiths-Jones S
#=GF RL Nucleic Acids Res. 2019;47:D155.
#=GF CC Family represents the microRNA (miRNA) precursor MIR169_6 imported from
#=GF CC miRBase.
#=GF WK MicroRNA
#=GF SQ 8

URS0000D4F5C5_3880/11-119 AGAGUAU-AUUUGAGCCA-GGAUGACUUGCCGGCAUUUGCUGUAAAUGUAGAAGAAUCCCUUCUCACAAUUAAGGUGU--UGUUGGCGAGGAAUCUAGGCUCAUAUUUGCUCU
URS00007E4679_3847/1-98   -GAGUACGAUUUGAGCCAAGGAUGACUUGCCGACAUGUG--GAAAAGCUU----AAUCCCUUUUCA------AGGUGU--UGUCGGCGAGGAAUCUGGGCUCAUUUGUGCUCC
URS00007E3BC9_3847/1-99   AGAGUAG-AUUUGAGCCA-GGAUGGCUUGCCGGCAUAUGCUUAAAAGCAAA---GAUCCCCUAUGA------GGGUGUU--GCUGGUGG-CCAUCCAUGCUCAUAUUUGUUCC
URS00007E49B7_3847/1-103  AGAGUAG-AUUUGAGCCA-GGAUGGCUUGCCGGCAUAUGCUUAAAAGCAAAAA-GAUCCCCUGCGU------GGGUAUUAUGCUGGUGG-CCAUCCAGGCUCAUAUUUGUUCC
URS000075C934_3847/1-90   --------AUUUGAGCCG-GGAUGGCUUGCCGGCAUAUGCAUAAAAAGCAAA--GAUCCCCUGUGU------GGCU----UGCCGGUG--CCAUCCCGUCUCAUAUUUGCUCC
URS0000D532EA_3880/11-91  AGAGUGG-AUUUGAGCCA-GGAUGGCUUGCCGGCAUGCAUUU----------------------UA------GGGUGU--UGCUAGCGGGCCAUCUUGUCUCACAUUUGCUAU
URS000075AE19_3847/22-101 AGAGUGC-UUUUGAGCCAAGGAUGACUUGCCGGCGU--AAUU----------------------AC------GGGUAU--UGCCAGCGAGACAUCCUUGUUCACUUAUGCUCU
URS000075ED4B_3847/1-89   ---GUGC-UUUUGAGCCAAGGAUGACUUGCCGGCGUAUGUUUGA------------UCUCUUCUAG------GACUGU--UGCCGGCGAGACAUCUUGGCUCAUUGGUGCUCU
#=GC SS_cons              ::<<<<<.<--<<<<<<-.<<<<<--<<<<<<<<<_______________....____________......______..>>>>>>>>>-->>>>>->>>>>>-->>>>>>::
#=GC RF                   AGaGuac.aUUUGAGccA.gGAUGaCuuGCCgGCaUaUguUuaAAAgcua....aAUCcCuUuUaa......gGgUgU..uGCcGGCgaGaCAUCcuggCUCAUaugugCuCu
//
