# Supplementary material for: All-at-once RNA folding with 3D motif prediction framed by evolutionary information
Source: Nat Methods. 2025 Oct 3;22(10):2094–106. doi: 10.1038/s41592-025-02833-w (PMC12510878; doi:10.1038/s41592-025-02833-w)
Supplement: Supplementary file 3 — Source code to run CaCoFold-R3D. Data and results. [file 41592_2025_2833_MOESM3_ESM.gz › supplemental_material/data/Rfam.15.0/snoZ163]

# STOCKHOLM 1.0
#=GF ID snoZ163
#=GF AC RF00317
#=GF DE Small nucleolar RNA Z163/Z177 family
#=GF AU Daub J; 0000-0001-6022-563X
#=GF GA 39.0
#=GF NC 38.6
#=GF TC 40.4
#=GF SE Griffiths-Jones S
#=GF SS Predicted; Griffiths-Jones S
#=GF TP Gene; snRNA; snoRNA; CD-box;
#=GF BM cmbuild -F CM SEED
#=GF CB cmcalibrate --mpi CM
#=GF SM cmsearch --cpu 4 --verbose --nohmmonly -T 25.91 -Z 2958934 CM SEQDB
#=GF DR GO; 0006396; RNA processing;
#=GF DR GO; 0005730; nucleolus;
#=GF DR SO; 0000593; C_D_box_snoRNA;
#=GF RN [1]
#=GF RM 12007400
#=GF RT Small nucleolar RNAs: an abundant group of noncoding RNAs with diverse
#=GF RT cellular functions.
#=GF RA Kiss T
#=GF RL Cell 2002;109:145-148.
#=GF RN [2]
#=GF RM 12736310
#=GF RT The high diversity of snoRNAs in plants: identification and comparative
#=GF RT study of 120 snoRNA genes from Oryza sativa.
#=GF RA Chen CL, Liang D, Zhou H, Zhuo M, Chen YQ, Qu LH
#=GF RL Nucleic Acids Res 2003;31:2601-2613.
#=GF CC This family of plant snoRNAs belong to the C/D class of snoRNA which
#=GF CC contain the C (UGAUGA) and D (CUGA) box motifs. This family includes rice
#=GF CC snoRNA Z163 and Z177. Most of the members of the box C/D family function
#=GF CC in directing site-specific 2'-O-methylation of substrate RNAs [1].
#=GF WK Small_nucleolar_RNA_Z163/Z177_family
#=GF SQ 7

AC078839.4/60990-61073 UGGCCAGUGAUGAGAUGAAACGUGAGUUGUGCAGACACUCCACUGAUA-CCAAAUGAAGCGCAGGGA-----------UUAGUCCUUCUGAGGCCA
AJ490408.1/1-91        UGGCAGGUGAUG-GAUGAAACCUGAGUUGUACAGACACUCUUAAGUGAGUUGAAUGAAGUGCACUGAAACACAC----AUUGCGACUCUGAGGCCA
AJ490405.1/1-95        UGGCCGGUGAUG-GAUGAAACCUGAGUUGUACAGACACUCUUAAGUGAGUUGAAUGAAGUGCACUGACACACACUCACAUUGCGUCUCUGAGGCCA
AJ490407.1/1-94        UGGCCGGUGAUG-GAUGAAACCAGAGUUGUACAGACACUCUUAGUGAG-UUGAAUGAAGUGCAAUGACACACACUCACAUUGCAUCUCUGAGGCCA
AJ490398.1/1-94        UGGCCGGUGAUG-GAUGAAACCAGAGUUGUACAGACACUCUUAGUGAG-UUGAAUGAAGUGCAAUGACACACACUCACAUUGCAUCUCUGAGGCCA
AJ490378.1/1-83        UGGCCAGUGAUUAGAUGAAACGUGAGUUGUGCAGACACUCCACUGAAA-UUAAAUGAAGCGCAGUGA-----------UUAGUC-UUCUGAGGCCA
AJ490379.1/1-84        UGGCCAGUGAUGAGAUGAAACGUGAGUUGUGCAGCCACUCCACUGAAA-CCAAAUGAAGCGCAGGGA-----------UUAGUCCUUCUGAGGCCA
#=GC SS_cons           <<<<<_______.___________________________________._________________________...._____________>>>>>
#=GC RF                UGGCCgGUGAUG.GAUGAAACcuGAGUUGUaCAGACACUCuuaugaaA.UUgAAUGAAGuGCAauGAcACACAC....aUuGuauuUCUGAGGCCA
//
