# Supplementary material for: All-at-once RNA folding with 3D motif prediction framed by evolutionary information
Source: Nat Methods. 2025 Oct 3;22(10):2094–106. doi: 10.1038/s41592-025-02833-w (PMC12510878; doi:10.1038/s41592-025-02833-w)
Supplement: Supplementary file 3 — Source code to run CaCoFold-R3D. Data and results. [file 41592_2025_2833_MOESM3_ESM.gz › supplemental_material/data/Rfam.15.0/TeloSII_ncR49]

# STOCKHOLM 1.0
#=GF ID TeloSII_ncR49
#=GF AC RF02711
#=GF DE TeloSII non coding RNA 49
#=GF AU Argasinska J; 0000-0003-2678-2824
#=GF GA 55.0
#=GF NC 50.5
#=GF TC 61.3
#=GF SE Argasinska J
#=GF SS Predicted; RNAfold
#=GF TP Gene; sRNA;
#=GF BM cmbuild -F CM SEED
#=GF CB cmcalibrate --mpi CM
#=GF SM cmsearch --cpu 4 --verbose --nohmmonly -T 30.00 -Z 2958934 CM SEQDB
#=GF DR SO; 0000370; small_regulatory_ncRNA;
#=GF DR GO; 0043629; ncRNA polyadenylation;
#=GF RN [1]
#=GF RM 26607788
#=GF RT Promoter-based identification of novel non-coding RNAs reveals the
#=GF RT presence of dicistronic snoRNA-miRNA genes in Arabidopsis thaliana.
#=GF RA Qu G, Kruszka K, Plewka P, Yang SY, Chiou TJ, Jarmolowski A,
#=GF RA Szweykowska-Kulinska Z, Echeverria M, Karlowski WM
#=GF RL BMC Genomics. 2015;16:1009.
#=GF CC Located downstream of the TeloSII elements. These elements have been shown
#=GF CC to coordinate the expression of protein-coding gene related to ribosome
#=GF CC biogenesis throughout the cell cycle in Arabidopsis. 
#=GF WK TeloSII_ncRNAs
#=GF SQ 3

CP002686.1/19219613-19219701 AAUGACUAUUAACUAU-UAUAAGAUAUUAAGACAAAAAGAAUAAUAAAUCUAACAAGGGGAUUAUGAUACAUCUAGUUGUAGUUGAUAUC
ADBK01000305.1/64465-64543   AAUGACU---AUAUUU-UAUAAGAUA-UAAGACAAAAAGAAUAAUAAAUCUAACAAGGGGAUUAUGAUACAUCUAGUUGAUA---GU---
GU293728.1/349-438           AAUGACUAUUAACUAUAUAUAAGAUAUUAAGACAAAAAGAAUCAUAAAUCUAACAAGGGGAUUAUGAUACAUCUAGUUGUAGUUGAUUUU
#=GC SS_cons                 ::::::<<<<<<<<<<.-<<-<<<<---------------<<<<<---<<<____>>>-->>>>>----->>>>->>->>>>>>>>>>::
#=GC RF                      AAUGACuaucaacuau.UauAaGauAUUAAGACAAAAAGAauaauAAAuCuAACAaGgGGauuauGAUACauCuAguUguaguugauaUu
//
