# Supplementary material for: All-at-once RNA folding with 3D motif prediction framed by evolutionary information
Source: Nat Methods. 2025 Oct 3;22(10):2094–106. doi: 10.1038/s41592-025-02833-w (PMC12510878; doi:10.1038/s41592-025-02833-w)
Supplement: Supplementary file 3 — Source code to run CaCoFold-R3D. Data and results. [file 41592_2025_2833_MOESM3_ESM.gz › supplemental_material/data/Rfam.15.0/GlsR20]

# STOCKHOLM 1.0
#=GF ID GlsR20
#=GF AC RF02483
#=GF DE Small nucleolar RNA GlsR20
#=GF AU Eberhardt R; 0000-0001-6152-1369
#=GF GA 100.0
#=GF NC 37.8
#=GF TC 128.1
#=GF SE Predicted
#=GF SS Predicted; WAR
#=GF TP Gene; snRNA; snoRNA; HACA-box;
#=GF BM cmbuild -F CM SEED
#=GF CB cmcalibrate --mpi CM
#=GF SM cmsearch --cpu 4 --verbose --nohmmonly -T 26.20 -Z 2958934 CM SEQDB
#=GF DR SO; 0000594; H_ACA_box_snoRNA;
#=GF DR GO; 0006396; RNA processing;
#=GF DR GO; 0005730; nucleolus;
#=GF RN [1]
#=GF RM 23019220
#=GF RT Evolutionarily divergent spliceosomal snRNAs and a conserved non-coding
#=GF RT RNA processing motif in Giardia lamblia.
#=GF RA Hudson AJ, Moore AN, Elniski D, Joseph J, Yee J, Russell AG
#=GF RL Nucleic Acids Res. 2012;40:10995-11008.
#=GF WK Small_nucleolar_RNA
#=GF SQ 3

ACGJ01000491.1/21078-21184 AAAAAUGCCAGCUAAGUUACGUCUGUAUGUACAGGCGCGUCAGAGGUUGGCUAGAGCGUGACUGGUUGAGUUCCUGGGGAAGCCUGGGUGAUUAACAGUCAUAUAGU-
ACVC01000234.1/36443-36337 AAAAAUGCCAGCUAAGUUACGUCUGUAUAUACAGACGCGUCAGAGGCUGGCUAGAACGCGACUGAUUGAGUUCCCAGAGCAAUCUGGGUGAUUGGCAGUCAUACAAU-
AY820301.1/1-108           AAAAAUGCCAGCUGAGUUACGUCUGUGUGCACAGGCGCGUCAGAGGCCGGCUAGAGCGCGACUGGUUGAGUUCCCAGAGCGAUCUGGGUGAUUAGCAGUCAUACAGUC
#=GC SS_cons               ::::::<<<<<<<------<<<<<<<____>>>>>>>------->>>>>>>::::::::<<<<<-<<<<---<<<<<<____>>>>>>--->>>>>>>>>:::::::.
#=GC RF                    AAAAAUGCCggCuaAGUUACGcCuGuaUguaCaGgCGCGUCAGAgGccGGCUAGAgCGcGaCuGgcugaGUUCCcaGgGcaacCugGGUGAuuagCaGuCAUAcAgU.
//
