# Supplementary material for: All-at-once RNA folding with 3D motif prediction framed by evolutionary information
Source: Nat Methods. 2025 Oct 3;22(10):2094–106. doi: 10.1038/s41592-025-02833-w (PMC12510878; doi:10.1038/s41592-025-02833-w)
Supplement: Supplementary file 3 — Source code to run CaCoFold-R3D. Data and results. [file 41592_2025_2833_MOESM3_ESM.gz › supplemental_material/data/Rfam.15.0/RUF21]

# STOCKHOLM 1.0
#=GF ID RUF21
#=GF AC RF01825
#=GF DE RNA of unknown function 21
#=GF AU Moore B; 0000-0002-4074-1933
#=GF GA 60.0
#=GF NC 57.2
#=GF TC 228.6
#=GF SE Predicted;
#=GF SS Predicted; WAR
#=GF TP Gene;
#=GF BM cmbuild -F CM SEED
#=GF CB cmcalibrate --mpi CM
#=GF SM cmsearch --cpu 4 --verbose --nohmmonly -T 31.02 -Z 2958934 CM SEQDB
#=GF DR SO; 0001263; ncRNA_gene;
#=GF DR URL; http://www.yeastgenome.org/cgi-bin/locus.fpl?locus=RUF21;
#=GF RN [1]
#=GF RM 19119416
#=GF RT Non-coding RNA prediction and verification in Saccharomyces cerevisiae.
#=GF RA Kavanaugh LA, Dietrich FS
#=GF RL PLoS Genet. 2009;5:e1000321.
#=GF WK RNA_of_unknown_function
#=GF SQ 5

AABY01000015.1/103580-104263 GUUUUCCAUUUUCUACAAAUUAAAAAAAGAAAAAAAACCGAAAUAGUGAAAAA-UUCGGGGUUGGCCUUGGCUA-AACUG-ACCCACCCACAAUUUAUCCAAAAAAUUUAUCCACCUAACCCCAGAUCACUGCAAACGAA--------------------------------AUGUAUAUCACUAUUCACGC-GU-GGUU
AACH01000252.1/3233-3922     AUUUUCCAUCUUCAAAAA-----GAAAAAAAAUAGAACCAUAUGGAUGAAAAAGUUCGGGGUUAGCCUUGGCUAUAGGUGGACCAAAAC-CGAUUAACC--AUACAUUUGGCCAC-CAACCCCGGAUCACUGCAAACGAAAAAGUAUGGGGAUGCUCCCC----GGCAUUGAAUAUGUAUCACUAUUAACGUCACCAGAU
AACI02000272.1/9810-9122     UUCCUCCAAAUGAAAAAAAAAAAAUAAAAAAAAUAAACGGAA-GAGUGAAAAAGUUCGGGGUUAGCAAAGACUG-AAGUGGAUCCAUACAUA----AACUAGAUUUUUUGGCCACCCAACCCCGGAUCGCUGGACACGAAAUAGUUUG-------UGAGCACUCCGGGUAGCACAUAUAUCACUCUUCACGAUAU-UAAU
AAEG01000069.1/38244-37551   GUUUUCCAUUUUCUUGAAAUU--AAAAAGAAAAAAAACCGAAAUAAUGAAAAA-UUCGGGGUUAGCCUUUGCCA-AAGUGUACCCACCCACAAUUUACCCAGAAUUUUUAUUCAUGCAACCCCAGAUCACUGAAUACGAA--------------------------------AUGUAUAUCAUUUUUCACGC-GG-GGUU
AAFW02000176.1/28550-27849   GUUUUCCAUUUUCUUGAAAUU--AAAAAGAAAAAAAACCGAAAUAAUGAAAAA-UUCGGGGUUAGCCUUUGCCA-AAGUGUACCCACCCACAAUUUACCCAGAAUUUUUAUUCAUGCAACCCCAGAUCACUGAAUACGAA--------------------------------AUGUAUAUCAUUUUUCACGC-GG-GGUU
#=GC SS_cons                 :::::::::::::::::::::..::::::::::::::::::::::{{{{{{{{.,,,(((((<<<<____>>>>.,,<<<________>>>,,,,,,,,,,,,,,,,,,,,,,,,,,,))))),,,,,,,,,,,,,,,,,................................,,,{{{{{{{,,,,,,,,,,.,,.,,,,
#=GC RF                      gUUUUCCAUuUUcuaaAAAuu..AAAAAaAAAAAAAACcGAAauAaUGAAAAA.UUCGGGGUuaGCcUUgGCua.AAgUGgACCcAcaCAcAAUUuAcCcAgAAuuUUUaucCAccCAACCCCaGAUCACUGaAaACGAA................................AUauaUAUCAcUaUUcACGc.au.gGuU

AABY01000015.1/103580-104263 CCAAUUAUGGCGGCUAGAUGACGAAGGCUUGAUCAGCUA----CUGCUGUAAAAUAAUGAAACUAAAAGCGCCGUA--UUGUUGAUAAUC-UACCCAUGGCAUGUACAGGG-AACAGUGUGCU-UGUGAGAGGGACAAUCCAAAGCAGUAGGUUUUUGUUUAUGAUUGGUUUAUAACAGAAUUUUGGGGAAAAAGG-GGG
AACH01000252.1/3233-3922     UGAAAUGUACCGGCUAGAUGAAGACUAUUUGAUCAGCUAGUUACUUCUAUCGAAUAAAGUGGCCAAAACCAACUCA--UUAUAGGUCAUGAUAU----AGUAAGCAGGAAG---UAUUGGAAUAUGUGGAGAGAAAACUGUGAAAACUGCUUUUUCUGUUUAUAGUUGGUUUAUAGAGGAAGUAUUAGGAAACUGG-GGC
AACI02000272.1/9810-9122     CGGAUCUUGGCGGCUAAAUGAUGAAGAUCCCACCACUCAU---CGUUUGUUAAAUGGGAAUAGUAGAGGCAGCGCAUCUUGUUUAUAAUACUAUAUGGAACAUGGAAAAAG-UGAAUCUUAUC-UGGGGGGUGGAGCGACCGGAAGAAGACAUACGUUUUUGUGCCUAGUUCAUGAUGCAUUGUUGAAGGAAGGGC-CGG
AAEG01000069.1/38244-37551   CCAACUAUGGCGGCUAGAUGAUGAAGGAAUAAUAAGCAAC---CUACUGCUAAAUAAAAGGACU-GAAGCAGCGUA--UUGUUGAUAAUCAGACCUAUGCUUGGUACAAAAUUGUAAUGGAAU-UAUGGAAAUAACAAUAUAAAACA-CAGUUUUUUGUUCAUGAUUAGUUCUCAACAAAAUUCUGGGGAAACAGGUGGA
AAFW02000176.1/28550-27849   CCAACUAUGGCGGCUAGAUGAUGAAGGAAUAACAAGCAAC---GUACUGCUAAAUAAAAGGACU-GAAGCAGCGUA--UUGUUGAUAAUCAGACCUAUGCUUGGUACAAAAUUGUAAUGGAAU-UAUGGAAAUCACAAUAUAAAACA-CAGUUUUUUGUUCAUGAUUAGUUCUCAACAAAAUUCUGGGGAAACAGGUGGA
#=GC SS_cons                 ,,,,,,,[[[[[[[[[[[,,,,,,,,,,,,,,,,,,,,,,...,,,,,,,,,,,,,,,,,,,,,,,,<<<<<____..>>>>>,,,,,,,,,,,,,,,,,,,,,,,,,,,,.,,,,,,,,,,,.,,((((,,,,,,,,,,,,,,,,,,,,,,,<<<<<<<______________>>>>>>>,,,,,<<<<<<<___.___
#=GC RF                      CcAAuUaUgGCGGCUAgaUGAuGAAGauuUaAucAgCuAu...CUuCUGuuAAAUAAaaagAcUAgAagCagCGuA..uuGuuGAUAAUcauAucUAuaauauGuAcAAAg.uGuAuUGgAaU.UguGggaagaAcAaUauaAAAcAagAguUuucuguuuAUGaUUaGUUcauaacagaaUUuUGagGaAagaGg.gGa

AABY01000015.1/103580-104263 ACACCAUAAGUGCAUGUUUCA------AAACUAUUAAUAUGUUGUAGCCUUCUUUCUUCAAACAUUGCACUCUGUUGUUGCUUUUCCUUAAG-AAAUCUUUUCUCCAAAUAACACC-----UUGAUUCUUUU--UUAUCGG------UCUCCUUAUAUAUAU-AUAUAUAU--------------ACCAAUACUCGGGGU
AACH01000252.1/3233-3922     ACAACAAUAAUACGUGUUCCA------CAACUUUCAGCGCGGGUGUGUCUUCUUUUCCUGCUUGAGAUAGCGCUAUGUCACUGUUCCUCAUUUGAAGAUUUGUUUUGAUCAAAAAUAU-GUUCAACUCUUUU--UCACCGGC---UUUCUCUUUUUAUAUUUAAUACAUAUU----------UGUUCCAAUACUCGGUGC
AACI02000272.1/9810-9122     ACUUUUUGAAUGUAAGCAUCAAACCCUCACCCUGACAAAAAAUGUGGCUUUCUUUCUCUUGAAGAGGUCCUGUCUUUUUCCCUUUUUUGGCUUGUAGUUUUG--CUGUAUGAUGUUGCGGUUCAGUUUCCUUACUUAUUUGC---CGUCCGUAUUUAUAUAUAA-------------------AUUCUGCU-CUCCGGGC
AAEG01000069.1/38244-37551   AUACCAUAAGCACCGCUUCCA------CAAUCAUCAACAUGUUGUAAUCUUCUUUCUUUGGAAGCAGCAGUCCUUUAUUACUUUUCUUUUAGUAAAUCCCUGAUCUGCGUAAUAUUG----CAAGUUCUUUU--UUAUCGG------CCUCCUUAUAUAUAU-AUAUCUAUA----------UUCACUAAUACUCGGGGU
AAFW02000176.1/28550-27849   AUACCAUAAGCACCGCUUCCA------CAAUCAUCAACAUGUUGUAAUCUUCUUUCUUUGGAAGCAGCAGUCCUUUAUUACUUUUCUUUUAGUAAAUCCCUGAUCUGCGUAAUAUUG----CAAGUUCUUUU--UUAUCGGCCUCCU------UAUAUAUAU-AUAUAUAUAUAUAUCUAUAUUCACUAAUACUCGGGGU
#=GC SS_cons                 _____________________......______________________________________________________>>>>>>>,,,,,,,,,,,,,,,,,,,,,,,,,,,,,....,,,,,,,,,,,..,,,,,,,,...,,,,,,,,,,,,,,,,,.,,,,,,,,,..........,,,,,,,,,,)))),,,,
#=GC RF                      AcAcCAUaAauaCaugUUcCA......CAAccaUcAAcAuGuUGUaguCUUCUUUCUuUggAaGaaGuAgUccuUUaUUaCcuUuCcuuaagUaAAucuuUGaUCUGaaUAAuAuUg....uaAgUUCUUUU..UUAUCGGC...cuUCUcuuUaUAUAUAU.AUAuAUAUa..........UuuaCuAAUAcuCgGGGu

AABY01000015.1/103580-104263 G------UCUUUUUUAGCCGCCGAUGUGAGGAUC-GAAAAUCAUUAUCUCGAAAGGGUAAAGGUUGUUAAGAUAGUAUAUACAUAUACAUAUACAUAUAUAUAUAUACAUAUAUAUAUAUAUUGAAUUACAUACUUCAAUAAGGAAUGGUAUAAGAUUUUUCGUACGGUAAUA
AACH01000252.1/3233-3922     G-------UCUUCUUAGCCGCCGAAGUGAGAUUU-CAGAAUCAUCAACGUGAAAGGGUAAAAACAGUUAGGAUAGUAUAU----------------------------AUGUAUAUAUAAAUUUAAUUACAUACUUCAAUAAGGAAUGGUAU-AGAUUUUUCGUGGA-UAAUA
AACI02000272.1/9810-9122     G------GUCCUUUUAGCCGCCGAAGUGAGCAUU-GAAAAUCAAGAGCUUGAAAGGGUAAAGGUAGUUAAGAUAGUAUA--------------------------------UAUAUAUAAAUUGAAUUAUAUAUUUCAAUAAGGAAUGGUAUGAAAUUUUUCGUGGAUUAGUU
AAEG01000069.1/38244-37551   GUUUUUUUUUUUUUUAGCCGCUGAAGUGAGGAUCAAAAAAUCAAUAGCUCGGAAGGUUAAAGGUUGUUAAGAUAGUAUAUACAUAUAUAUGUAC----AUAUACAUAUACAUAUAUACAUUUUGAAUUACAUACUUCAGUAGGGAAUGGUAUAAAUUUUUUCGUACGGUAAUA
AAFW02000176.1/28550-27849   GUU-UUUUUUUUUUUAGCCGCUGAAGUGAGGAUC-AAAAAUCAAUAGCUCGGAAGGUUAAAGGUUGUUAAGAUAGUAUAUACAUAUAUAUGUAC----AUAUACAUAUACAUAUAUACAUUUUGAAUUACAUACUUCAGUAGGGAAUGGUAUAAAUUUUUUCGUACGGUAAUA
#=GC SS_cons                 ,......,,,,,]]]]]]]]]]],,,,,,,,,,,.,,,,,,,,,,,,,,,,,,,,,,,,,,,<<<<<<------<<<<<<<_____________...._____________>>>>>>>------>>>>>>,,,,,,,,,,,,,,,,}}}}}}},,,}}}}}}}}:::::::::
#=GC RF                      G......uUuUUuuUAGCCGCcGAAGUGAGgAUu.aAAAAUCAauAgCUuGaAAGGgUAAAGguaGUUAAGAUAgUAUAUaCAUAUAuAUgUAC....AUAUAcAUAuAuAuAUAUAcAuaUUGAAUuacAUACUUCAaUAaGGAAUGGUAuaAaaUUUUUCGuacagUAAUA
//
