# Supplementary material for: All-at-once RNA folding with 3D motif prediction framed by evolutionary information
Source: Nat Methods. 2025 Oct 3;22(10):2094–106. doi: 10.1038/s41592-025-02833-w (PMC12510878; doi:10.1038/s41592-025-02833-w)
Supplement: Supplementary file 3 — Source code to run CaCoFold-R3D. Data and results. [file 41592_2025_2833_MOESM3_ESM.gz › supplemental_material/data/Rfam.15.0/ZNFX1-AS1_2]

# STOCKHOLM 1.0
#=GF ID ZNFX1-AS1_2
#=GF AC RF02216
#=GF DE ZNFX1 antisense RNA 1 conserved region 2
#=GF AU Eberhardt R; 0000-0001-6152-1369
#=GF GA 45.0
#=GF NC 44.9
#=GF TC 45.1
#=GF SE Predicted; CMfinder
#=GF SS Predicted; CMfinder
#=GF TP Gene; lncRNA;
#=GF BM cmbuild -F CM SEED
#=GF CB cmcalibrate --mpi CM
#=GF SM cmsearch --cpu 4 --verbose --nohmmonly -T 20.93 -Z 2958934 CM SEQDB
#=GF DR SO; 0001463; lincRNA;
#=GF DR GO; 0005634; nucleus;
#=GF DR GO; 0005737; cytoplasm;
#=GF RN [1]
#=GF RM 21460236
#=GF RT SNORD-host RNA Zfas1 is a regulator of mammary development and a potential
#=GF RT marker for breast cancer.
#=GF RA Askarian-Amiri ME, Crawford J, French JD, Smart CE, Smith MA, Clark MB, Ru
#=GF RA K, Mercer TR, Thompson ER, Lakhani SR, Vargas AC, Campbell IG, Brown MA,
#=GF RA Dinger ME, Mattick JS
#=GF RL RNA. 2011;17:878-891.
#=GF WK ZNFX1-AS1
#=GF SQ 18

AY339614.1/54-146          AGCGGGUACAGAAUGGAUUUUGGAAGAGGGAG----UCACC-ACUGGACCUCCAAGGAAGCCACGUG-CAGACAUCUACAACCUUCGAUCUCC-UGACGA
ABRN01156570.1/851-943     ACAGCAUACAGAAUGGAUCUUGGAGGAAGGGG----UCCCU-GCUGGGCCUUCAAGGAAACCACGUG-UAGACAUGAACAACCUUCAAUCUCC-UGACCU
AAWR02026844.1/1020-1112   AGAGGGUACGGAAUGGAUCUUGGAGGAGGGGG----UCGCU-GCUGGGCCUCGACGAGAACGCCGUG-UAGACAUCUACAGCCUUCAGUCUCC-UGAUCU
AAPY01187610.1/644-736     AGAAGGUACACAGCGACUGUUGGAGGAGGAAG----UCACU-UCUGGGCGUGUAGGGGAGCCCCGUG-UAGACAUCUGCAGCCUUGGAUCUCC-UGACCA
AAFC03014094.1/16973-17063 AGAUGGUACAGAAUGAAUCUUGGAGGAGGG-G----UCCCU-GCUGGGGCUCCAAG-GAACCACGUG-UAGACGUGCACAACCUUCAGUCUCC-UGACCU
AANG01528073.1/1597-1501   AGAGGGUACCGAAUGGAUCUUGGAGGAGGGAGGCACUCGCU-GCUGGGCCUCCAAGAGACCCCCACG-UAGACGUCUCCAGCCUUCGGUCUCC-UGACUU
AAKN02039581.1/973-1065    AGGGAGUAUAGCAUGGAUGUGAGAGAACGGAG----UCACC-UCUGGGCCUAUGAGAGAUUCCGAUU-UAGAUCUCUCCAACCUUGGAUCUCU-UGACCU
ABRO01394468.1/1754-1662   CCCAGGCUUAGAAUGGAUAUUGGGAGAAGGAG----CCACC-CCUGGAAUAUCAGAAAAAUCCUAUU-UGGUCAUCCACAACCUCUGAUCUCC-UAAGCU
ABRT010490067.1/561-650    UGGCCAAACAACAUGGAUGAUGAAGGAAGAAC----UCACC-CCUGGGCCUCCAAGAGAACUACAUG-CAGACGUCUGCGGUUUUUGAUC----UGACCA
AAGV020924726.1/642-729    --AGUCGGGAGAAUGGAUGUUGGAGGAGGAGG----AGUCU-GCUGGGCCGCCGAG-GAACCUCGCG-CAGACAUCU-CAACCUU-GGUCUCU-UGACUC
AANN01122270.1/923-829     GAAAGGUACCAGAUGGAUCUUGAAGCAGGGAA---AUGACUGCUUGGGCCUCUCAGGGAACCCUGUG-UAAACAUCUGCAGCCUUGGGGCUCC-UGAGCU
ABRR01228250.1/3816-3905   AGGGUGGGCAGAAUGGAUCCUGGAGGAGGG-G----CCGCU-GCCGGGCCUCCCGGGGAGCCGCGUG-UAGCCCUCGGCAGCCUU--GUCUCC-UGACCU
AC152409.8/45089-44997     AACCAGUGCAGAAUGGAUGUUGGAGGAGAGGGA-GGUCACC-UCUGGGCUUCUGGGAAAACCA---G-AAGACAUAUAUGAUCCUCAACCUCG-UAACUU
AAEX03013993.1/824-916     ACGGGGUACGGAAUGGAUCUCGGAGGAGGGCG----UCGCU-GCUGGGCCUUCAAGAGAGCCCGCGG-UAGAUCCCUAGAGCCAUCGGUCUCC-UGAUCC
AAPE02044001.1/10284-10376 CAAAGGUACAGAAUGGAUCUUGAAGGAAAGGG----UCGUU-GCUGGGCCUCCAAAAGAACCCCGUG-UAGACAUUGAGAACCUUCGGCCUCC-UGACCU
AAGU03041983.1/708-797     GGAGCGUGCAGGAUGGCUGUUGAAGUGGGACG-------CC-GCUGGGCCACCGAAGGCACCCGGUG-CGGACUUUUCCAGCCUUCGGUCUCC-UGACCU
AAQR03137585.1/46983-47074 AGAGUAUACAGAAUGUACACUAAAACAGGG-G----UGACC-ACUGGGCCUUCAAAGGAACCACAUG-CAGACACAUAUAAUCUUCCAUCUCU-UGACUU
AAGW02042283.1/62272-62183 AGAGGGGACAGAAUAGAUGUUGGAGGAAGGA---------C-UCUGGGUUUCCAUGAGAACUCCAUGGAAGAGACCUACAACCUGUGAUCUCCUUGAUCU
#=GC SS_cons               ::::::::::::::::::::::::::::::::....:::::.:::::::::::::::::::::::::.:::::::::::::::::::::::::.::::::
#=GC RF                    aGaggGuaCAGAAUGGAUgUUGGAGGAGGGaG....UCaCu.gCUGGGCCUcCaaGaGAaCCccgUG.uAGACaUcUaCAaCCUUcGgUCUCC.UGACCU
//
