# Supplementary material for: All-at-once RNA folding with 3D motif prediction framed by evolutionary information
Source: Nat Methods. 2025 Oct 3;22(10):2094–106. doi: 10.1038/s41592-025-02833-w (PMC12510878; doi:10.1038/s41592-025-02833-w)
Supplement: Supplementary file 3 — Source code to run CaCoFold-R3D. Data and results. [file 41592_2025_2833_MOESM3_ESM.gz › supplemental_material/data/Rfam.15.0/mir-1249]

# STOCKHOLM 1.0
#=GF ID mir-1249
#=GF AC RF01918
#=GF DE microRNA mir-1249
#=GF AU Griffiths-Jones SR; 0000-0001-6043-807X
#=GF GA 83.0
#=GF NC 46.1
#=GF TC 83.7
#=GF SE Griffiths-Jones SR
#=GF SS Predicted; RNAalifold
#=GF TP Gene; miRNA;
#=GF BM cmbuild -F CM SEED
#=GF CB cmcalibrate --mpi CM
#=GF SM cmsearch --cpu 4 --verbose --nohmmonly -T 30.00 -Z 2958934 CM SEQDB
#=GF DR SO; 0001244; pre_miRNA;
#=GF DR MIPF; MIPF0000667;
#=GF DR URL; http://www.mirbase.org;
#=GF DR GO; 0016442; RISC complex;
#=GF DR GO; 0035195; miRNA-mediated post-transcriptional gene silencing;
#=GF RN [1]
#=GF RM 20403161
#=GF RT Small RNA expression and strain specificity in the rat
#=GF RA Linsen SE, de Wit E, de Bruijn E, Cuppen E
#=GF RL BMC Genomics. 2010;11:249.
#=GF RN [2]
#=GF RM 18760970
#=GF RT Computational identification of novel microRNA homologs in the chimpanzee
#=GF RT genome
#=GF RA Baev V, Daskalova E, Minkov I
#=GF RL Comput Biol Chem. 2009;33:62-70.
#=GF RN [3]
#=GF RM 18285502
#=GF RT Application of massively parallel sequencing to microRNA profiling and
#=GF RT discovery in human embryonic stem cells
#=GF RA Morin RD, O'Connor MD, Griffith M, Kuchenbauer F, Delaney A, Prabhu AL,
#=GF RA Zhao Y, McDonald H, Zeng T, Hirst M, Eaves CJ, Marra MA
#=GF RL Genome Res. 2008;18:610-621.
#=GF RN [4]
#=GF RM 16954537
#=GF RT Many novel mammalian microRNA candidates identified by extensive cloning
#=GF RT and RAKE analysis
#=GF RA Berezikov E, van Tetering G, Verheul M, van de Belt J, van Laake L, Vos J,
#=GF RA Verloop R, van de Wetering M, Guryev V, Takada S, van Zonneveld AJ, Mano
#=GF RA H, Plasterk R, Cuppen E
#=GF RL Genome Res. 2006;16:1289-1298.
#=GF RN [5]
#=GF RM 20413612
#=GF RT Mammalian microRNAs: experimental evaluation of novel and previously
#=GF RT annotated genes
#=GF RA Chiang HR, Schoenfeld LW, Ruby JG, Auyeung VC, Spies N, Baek D, Johnston
#=GF RA WK, Russ C, Luo S, Babiarz JE, Blelloch R, Schroth GP, Nusbaum C, Bartel
#=GF RA DP
#=GF RL Genes Dev. 2010;24:992-1009.
#=GF RN [6]
#=GF RM 17989215
#=GF RT RNA sequence analysis defines Dicer's role in mouse embryonic stem cells
#=GF RA Calabrese JM, Seila AC, Yeo GW, Sharp PA
#=GF RL Proc Natl Acad Sci U S A. 2007;104:18097-18102.
#=GF RN [7]
#=GF RM 18945293
#=GF RT Annotation of 390 bovine miRNA genes by sequence similarity with other
#=GF RT species
#=GF RA Strozzi F, Mazza R, Malinverni R, Williams JL
#=GF RL Anim Genet. 2009;40:125.
#=GF RN [8]
#=GF RM 20214803
#=GF RT Genome-wide comparative analysis of microRNAs in three non-human primates
#=GF RA Brameier M
#=GF RL BMC Res Notes. 2010;3:64.
#=GF RN [9]
#=GF RM 30423142
#=GF RT miRBase: from microRNA sequences to function.
#=GF RA Kozomara A, Birgaoanu M, Griffiths-Jones S
#=GF RL Nucleic Acids Res. 2019;47:D155.
#=GF CC Imported from miRBase.
#=GF WK MicroRNA
#=GF SQ 13

URS0000759FA7_9913/1-65   ------GGGAGGAGGGAGGAGAUGGGCCACGUUCCCUCUGCCUGGAACGCCCUUCCCCCCCUUCUUCACCU----
URS00007E4418_9925/17-91  UGCAUGGGGAGGAGGGAGGAGAUGGGCCACGUUCCCUCUGCCUGGAACGCCCUUCCCCCCCUUCUUCACCUAGCG
URS0000D54A6C_29078/3-77  UGCAUGGGGAGGAGGGAGGAGAGGGGCCACGUUCCCUCUGCCUGGAACGCCCUUCCCCCCCUUCUUCACCUGGCG
URS00007E4FEB_9823/5-79   UGCAUGGGGAGGAGGGAGGAGAUGGGCCAAGUUCCCUCUGCCUGGAACGCCCUUCCCCCCCUUCUUCACCUAGCG
URS00007E48F2_9615/32-106 UGCAUGGGGAGGAGGGAGGAGAGGGGCCAAGUUCCCUCCGCCUGGAACGCCCUUCCCCCCCUUCUUCACCUGGCG
URS0000759A95_9593/25-99  GGCAUGGGGAGGAGGGAGGAGAUGGGCCAAGUUCCCUCUGGCUGGAACGCCCUUCCCCCCCUUCUUCACCUGGCG
URS00007E41EC_9544/25-99  GGCAUGGGGAGGAGGGAGGAGAUGGGCCAAGUUCCCUCUGGCUGGAACGCCCUUCCCCCCCUUCUUCACCUGGCG
URS000075BEA3_9606/1-66   ------GGGAGGAGGGAGGAGAUGGGCCAAGUUCCCUCUGGCUGGAACGCCCUUCCCCCCCUUCUUCACCUG---
URS000075BEA3_9600/1-66   ------GGGAGGAGGGAGGAGAUGGGCCAAGUUCCCUCUGGCUGGAACGCCCUUCCCCCCCUUCUUCACCUG---
URS000075B5D9_9598/1-65   ------GGGAGGAGGGAGGAGAUGGGCCAAGUUCCCUCUGGCUGGAACGCCCUUCCCCCCCUUCUUCACCU----
URS00007E34DE_9796/34-108 UGCGUGGGGAGGAGGGAGGAGAUGGGCCAAGUUCCCUCUGCCUGGAACGCCCUUCCCCCCCUUCUUCACCUGGCG
URS000075E92B_10090/12-86 UGCGUGGGGAGGAGGGAGGGGAUGGGCCAAGUUCCCUAUGCCUGGAACGCCCUUCCCCCCCUUCUUCACCUGGCG
URS000075A4F8_10116/23-97 UGCAUGGGGAGGAGGGAGGGGAUGGGCCAAGUUCCCUAUGCCUGGAACGCCCUUCCCCCCCUUCUUCACCUGGCG
#=GC SS_cons              :::::::<<<<<<<<<-<<-<<-<<<<---<<<<<________>>>>>>>>>->>>>->>>>>>>>>::::::::
#=GC RF                   uGCaUGGGgaGgaGGGAGGAGauGGGCCAaGuuCCCUcUGcCUGGaaCGCCCUuCCCCCCCuuCuuCACCUgGCG
//
