# Supplementary material for: All-at-once RNA folding with 3D motif prediction framed by evolutionary information
Source: Nat Methods. 2025 Oct 3;22(10):2094–106. doi: 10.1038/s41592-025-02833-w (PMC12510878; doi:10.1038/s41592-025-02833-w)
Supplement: Supplementary file 3 — Source code to run CaCoFold-R3D. Data and results. [file 41592_2025_2833_MOESM3_ESM.gz › supplemental_material/data/Rfam.15.0/mir-490]

# STOCKHOLM 1.0
#=GF ID mir-490
#=GF AC RF00792
#=GF DE microRNA mir-490
#=GF AU Griffiths-Jones SR; 0000-0001-6043-807X
#=GF GA 84.0
#=GF NC 50.3
#=GF TC 84.3
#=GF SE Griffiths-Jones SR
#=GF SS Predicted; RNAalifold
#=GF TP Gene; miRNA;
#=GF BM cmbuild -F CM SEED
#=GF CB cmcalibrate --mpi CM
#=GF SM cmsearch --cpu 4 --verbose --nohmmonly -T 30.00 -Z 2958934 CM SEQDB
#=GF DR MIPF; MIPF0000229;
#=GF DR SO; 0001244; pre_miRNA;
#=GF DR GO; 0016442; RISC complex;
#=GF DR GO; 0035195; miRNA-mediated post-transcriptional gene silencing;
#=GF RN [1]
#=GF RM 15965474
#=GF RT Identification of hundreds of conserved and nonconserved human microRNAs.
#=GF RA Bentwich I, Avniel A, Karov Y, Aharonov R, Gilad S, Barad O, Barzilai A,
#=GF RA Einat P, Einav U, Meiri E, Sharon E, Spector Y, Bentwich Z
#=GF RL Nat Genet. 2005;37:766-770.
#=GF RN [2]
#=GF RM 17604727
#=GF RT A mammalian microRNA expression atlas based on small RNA library
#=GF RT sequencing.
#=GF RA Landgraf P, Rusu M, Sheridan R, Sewer A, Iovino N, Aravin A, Pfeffer S,
#=GF RA Rice A, Kamphorst AO, Landthaler M, Lin C, Socci ND, Hermida L, Fulci V,
#=GF RA Chiaretti S, Foa R, Schliwka J, Fuchs U, Novosel A, Muller RU, Schermer B,
#=GF RA Bissels U, Inman J, Phan Q, Chien M, Weir DB, Choksi R, De Vita G,
#=GF RA Frezzetti D, Trompeter HI, Hornung V, Teng G, Hartmann G, Palkovits M, Di
#=GF RA Lauro R, Wernet P, Macino G, Rogler CE, Nagle JW, Ju J, Papavasiliou FN,
#=GF RA Benzing T, Lichter P, Tam W, Brownstein MJ, Bosio A, Borkhardt A, Russo
#=GF RA JJ, Sander C, Zavolan M, Tuschl T
#=GF RL Cell. 2007;129:1401-1414.
#=GF RN [3]
#=GF RM 18230126
#=GF RT New miRNAs cloned from neuroblastoma.
#=GF RA Afanasyeva EA, Hotz-Wagenblatt A, Glatting KH, Westermann F
#=GF RL BMC Genomics. 2008;9:52.
#=GF RN [4]
#=GF RM 18463306
#=GF RT Conservation of small RNA pathways in platypus.
#=GF RA Murchison EP, Kheradpour P, Sachidanandam R, Smith C, Hodges E, Xuan Z,
#=GF RA Kellis M, Grutzner F, Stark A, Hannon GJ
#=GF RL Genome Res. 2008;18:995-1004.
#=GF RN [5]
#=GF RM 30423142
#=GF RT miRBase: from microRNA sequences to function.
#=GF RA Kozomara A, Birgaoanu M, Griffiths-Jones S
#=GF RL Nucleic Acids Res. 2019;47:D155.
#=GF WK MicroRNA
#=GF SQ 19

URS00006E154A_9544/18-112 UGGAAAGUUCAUUGUUCGACACCAUGGAUCUCCAGGUGGGUCAAGUU--UAGAGAUGCACCAACCUGGAGGACUCCAUGCUGUUGAGCUGUUCACAA
URS000075D870_9598/17-111 UGGAAAGUUCAUUGUUCGACACCAUGGAUCUCCAGGUGGGUCAAGUU--UAGAGAUGCACCAACCUGGAGGACUCCAUGCUGUUGAGCUGUUCACAA
URS00006E154A_9606/18-112 UGGAAAGUUCAUUGUUCGACACCAUGGAUCUCCAGGUGGGUCAAGUU--UAGAGAUGCACCAACCUGGAGGACUCCAUGCUGUUGAGCUGUUCACAA
URS00006C64D5_9600/18-112 UGGAAAGUUCAUUGUUCGACACCAUGGAUCUCCAGGUGGGUCAAGUU--UAGAGAUGCACCAACCUGGAGGACUCCAUGCUGUUGAGCUGUUCACGA
URS0000759FF3_9593/13-107 UGGAAAGUUCAUUGUUCGACACCAUGGAUCUCCAGGUGGGUCAAGUU--UAGAGAUGCACCAACCUGGAGGACUCCAUGCUGUUGAGCUGUUCACAA
URS0000BE04B7_9823/1-81   ---------CAUUGUUCGACACCAUGGAUCCCCAGGUGGGUCACGUU--UCAAGAUACACCAACCUGGAGGACUCCAUGCUGUUGAGCUGUU-----
URS000075A1A5_9913/17-111 UGGAAAGUUCAUUGUUCGACACCAUGGAUCUCCAGGUGGGUCACGUU--UAGAGAUACACCAACCUGGAGGACUCCAUGCUGUUGAGCUGUUCACAA
URS00006B9726_9925/18-112 UGGAAAGUUCAUUGUUCGACACCAUGGAUCUCCAGGUGGGUCACGUU--UAGAGAUACACCAACCUGGAGGACUCCAUGCUGUUGAGCUGUUCACAA
URS000075ACFD_10090/1-84  UGGAAAGUUCAUUGUUCGACACCAUGGAUCUCCAGGUGGGUCACGUU--UAGAUAUACACCAACCUGGAGGACUCCAUGCUGUUGA-----------
URS000075ACFD_10116/1-84  UGGAAAGUUCAUUGUUCGACACCAUGGAUCUCCAGGUGGGUCACGUU--UAGAUAUACACCAACCUGGAGGACUCCAUGCUGUUGA-----------
URS00007E43B2_9615/1-81   ---AAAGUUCAUUGUUCGACACCAUGGAUCUCCAGGUGGGUCACGUU--UAGAGAUACACCAACCUGGAGGACUCCAUGCUGUUGA-----------
URS000075CD29_9796/1-69   ---------------UCGACACCAUGGAUCUCCAGGUGGGUCACGUU--UAGAGAUACACCAACCUGGAGGACUCCAUGCUGUUGA-----------
URS000075C79F_59729/1-93  UCAUGAGUUCAUGCUUCGACACCAUGGAUCUCCAGGUGGGUCAAGAUAAUAGAGAUACACCAACCUGGAGGACUCCAUGCUGUCGAGCUGUUC----
URS000075A755_59729/1-93  UCAUGAGUUCAUGCUUCGACACCAUGGAUCUCCAGGUGGGUCAAGAUUAUAGAGAUACACCAACCUGGAGGACUCCAUGCUGUCGAGCUGUUC----
URS00007E4CD2_28377/1-97  UGAUAUGUUCAUGCCUCAACACCAUGGAUCUCCAGGUGGGUCAAGAUUAUAGAGAAACACCAACCUGGAGGACUCCAUGCUGUUGAGCUGUUCACAA
URS0000D5526C_8665/13-109 UGAUAUGUUCAUGAUUCGACACCAUGGAUCUCCAGGUGGGUCAAGAUUAUAGAGAAACACCAACCUGGAGGACUCCAUGCUGUUGAGCUGUUCACAA
URS000075CA31_9031/1-93   ----AAGUUCAUGGUUCGACACCAUGGAUCUCCAGGUGGGUCAAGAUUAUAGAGAUACACCAACCUGGAGGACUCCAUGCUGUUGAGCUGUUCACAA
URS000075B4BD_9258/9-103  UGGAAAGUUCACGGUUCGACGCCAUGGAUCUCCAGGUGGGUCAAGGU--UAGAGACGCACCAACCUGGAGGACUCCAUGCUGUCGAGCUGAUCACGA
URS0000D50F52_29078/1-81  ----------AUUGUUCGACACCAUGGAUCUCCAGGUGGGUCACGUU--UUGAGAUACACCAACCUGGAGGACUCCAUGCUGUUGAGCUGUUC----
#=GC SS_cons              :::::::::::::::<<<<<<-<<<<<<<<<<<<<<<-<<<______.._________>>>->>>>>>>>>-->>>>>>->>>>>>:::::::::::
#=GC RF                   UggaAAGUUCAUugUuCgaCaCCauGGauCuCCaGGuGGGuCAaGuU..UAGAGAuaCaCCAaCCuGGaGgACuCCauGCuGucGaGCUGuUCAcaA
//
