# Supplementary material for: All-at-once RNA folding with 3D motif prediction framed by evolutionary information
Source: Nat Methods. 2025 Oct 3;22(10):2094–106. doi: 10.1038/s41592-025-02833-w (PMC12510878; doi:10.1038/s41592-025-02833-w)
Supplement: Supplementary file 3 — Source code to run CaCoFold-R3D. Data and results. [file 41592_2025_2833_MOESM3_ESM.gz › supplemental_material/data/Rfam.15.0/SNORD24]

# STOCKHOLM 1.0
#=GF ID SNORD24
#=GF AC RF00069
#=GF DE Small nucleolar RNA SNORD24
#=GF AU Griffiths-Jones SR; 0000-0001-6043-807X
#=GF GA 41.0
#=GF NC 40.9
#=GF TC 41.0
#=GF PI U24
#=GF SE Griffiths-Jones SR
#=GF SS Predicted; PFOLD; Griffiths-Jones SR, Daub J
#=GF TP Gene; snRNA; snoRNA; CD-box;
#=GF BM cmbuild -F CM SEED
#=GF CB cmcalibrate --mpi CM
#=GF SM cmsearch --cpu 4 --verbose --nohmmonly -T 32.13 -Z 2958934 CM SEQDB
#=GF DR SO; 0000593; C_D_box_snoRNA;
#=GF DR GO; 0006396; RNA processing;
#=GF DR GO; 0005730; nucleolus;
#=GF DR snoopy; Mus_musculus300797;
#=GF DR snoopy; Oryzias_latipes300056;
#=GF RN [1]
#=GF RM 7651828
#=GF RT U24, a novel intron-encoded small nucleolar RNA with two 12 nt long,
#=GF RT phylogenetically conserved complementarities to 28S rRNA.
#=GF RA Qu LH, Henry Y, Nicoloso M, Michot B, Azum MC, Renalier MH,
#=GF RA Caizergues-Ferrer M, Bachellerie JP
#=GF RL Nucleic Acids Res 1995;23:2669-2676.
#=GF RN [2]
#=GF RM 8764399
#=GF RT Intron-encoded, antisense small nucleolar RNAs: the characterization of
#=GF RT nine novel species points to their direct role as guides for the
#=GF RT 2'-O-ribose methylation of rRNAs.
#=GF RA Nicoloso M, Qu LH, Michot B, Bachellerie JP
#=GF RL J Mol Biol 1996;260:178-195.
#=GF RN [3]
#=GF RM 8674114
#=GF RT Site-specific ribose methylation of preribosomal RNA: a novel function for
#=GF RT small nucleolar RNAs.
#=GF RA Kiss-Laszlo Z, Henry Y, Bachellerie JP, Caizergues-Ferrer M, Kiss T
#=GF RL Cell 1996;85:1077-1088.
#=GF RN [4]
#=GF RM 9703018
#=GF RT Evolution of U24 and U36 snoRNAs encoded within introns of vertebrate
#=GF RT rpL7a gene homologs: unique features of mammalian U36 variants.
#=GF RA Gilley J, Fried M
#=GF RL DNA Cell Biol 1998;17:591-602.
#=GF RN [5]
#=GF RM 11606788
#=GF RT Position within the host intron is critical for efficient processing of
#=GF RT box C/D snoRNAs in mammalian cells.
#=GF RA Hirose T, Steitz JA
#=GF RL Proc Natl Acad Sci U S A 2001;98:12914-12919.
#=GF CC U24 is a member of the C/D class of snoRNA which contain the C (UGAUGA)
#=GF CC and D (CUGA) box motifs [1]. C/D box snoRNAs have been shown to act as
#=GF CC methylation guides for a number of RNA targets [2,3]. U24 is encoded
#=GF CC within an intron of the gene for ribosomal protein L7a in mammals, chicken
#=GF CC and Fugu [4]. The U76 snoRNA is found in an intron of the uRNA host gene
#=GF CC (UHG) growth arrest specific 5 (GAS5) transcript gene [5]. snoRNAs Z20 and
#=GF CC U76 snoRNAs show clear similarity to U24.
#=GF WK Small_nucleolar_RNA_SNORD24
#=GF SQ 14

AJ224036.1/1-85      GGCCG--GUG-AUGUAAUCAAAAUAUUUGCUACUCUUGA-UGAAGAAUUUCUUCA-----GUUGAUG-AUAUUU--ACCACCAAGAUC---UCUGA-GGCC
AJ240063.1/2-93      GGCCA--GUG-AUGUAAUAAAAAUAUUUGCUACUCUUGA-UGAAGAACUUUGUUCUUUCAGUUGAUG-AUUGGUUUACCACCAAGAUC---UCUGA-GGCC
AJ003046.1/33-102    UGCAU--AUG-AUGUAA--CGA-UAUU-GCU-AUCUUAA-UGACGAU-------------GAUGACA-AUAU----CCCACCAAGAUC---GCUGA-UGCA
Y15171.1/2155-2227   UGCAU--AUG-AUGUAAA-CGAAUAUUUGCU-AUCUUAA-UGACGAU-------------GAUGACA-AUAU----CCCACCAAGAUC---GCUGA-UGCA
AF141346.1/1275-1356 UGCCACAAUG-AUGACA---GUUUAUUUGCUACUCUUGAGUGCUAGAAU-----------GAUGAGG-AUCUUA--ACCACCAUUAUCUUAACUGA-GGCA
AJ224032.1/2-84      UGCCACAAUG-AUGACAU-CA--UAUUUGCUACUCUUGACAGCUGGGGU-----------GACGAUAGCUUUAA--ACCACCAUGAUUAUAACUGA-GGCA
Z48765.1/1-75        UGCAG--AUG-AUGUAAA-AGAAUAUUUGCU-AUCUGAG-AGAUGGU-------------GAUGACA-UUUUAA--ACCACCAAGAUC---GCUGA-UGCA
AJ222770.1/4-73      UGCAA--UUG-AUGAAA------UAUUUGCUUAUGAUCA-AUAA-----------------AUGAUU-CUUUUAUUAUCACCAAGAUC---GCUGAGUGCU
Z48763.1/1-75        UGCAG--AUG-AUGUAAA-AAAAUACUUGCU-AUCUGAA-UGGUAGU-------------GCUGACA-UACAUU--AUCACCAAGAUC---UCUGA-UGAA
X61923.1/1387-1462   UGCAG--AUGAAUGUAAA-AGCCUAUUUGCU-AUCUGAG-AGAUGUG-------------GAUGACA-UUUUAA--ACCACCAAGAUC---GCUGA-UGCA
D14522.1/1637-1711   UGCAG--AUG-AUGUGAA-AAAAUACUUGCU-AUCUGAA-UGGUAGU-------------GCUGACA-UACAUA--ACCACCAAGAUC---GCUGA-UGCA
AJ003042.1/135-208   UGCAG--AUG-AUGUGAC-AGAAUAUUUGCU-AUCAGAU-GAGUGGU-------------GAUGACA-CUAGA---ACCACCAAGAUC---GCUGA-UGCA
AF270677.1/360-430   UGCAA--GUG-AUGCAA------AAGUAUGUUACCUGGA-AGAUGGU-------------GAUGACA-CUUUAA--ACCACCAAGAUC---GCUGA-UGCA
Z48760.1/109-198     UUCAA--AUG-AUGUAAU-AACAUAUUUGCUACUUCAGA-UGGAACUUUGAGUUCCGAA-UGAGACA-UACCAAUUAUCACCAAGAUC---UCUGA-UGAA
#=GC SS_cons         <<<<_..___._______.____________________._______............._______.______..____________..._____.>>>>
#=GC RF              uGCaa..AUG.AUGUAAu.AaaAUAUUUGCUaaUCUuaA.uGauGgu.............GaUGAcA.uUuuaA..ACCACCAAGAUC...gCUGA.uGCa
//
