# Supplementary material for: All-at-once RNA folding with 3D motif prediction framed by evolutionary information
Source: Nat Methods. 2025 Oct 3;22(10):2094–106. doi: 10.1038/s41592-025-02833-w (PMC12510878; doi:10.1038/s41592-025-02833-w)
Supplement: Supplementary file 3 — Source code to run CaCoFold-R3D. Data and results. [file 41592_2025_2833_MOESM3_ESM.gz › supplemental_material/data/Rfam.15.0/VA]

# STOCKHOLM 1.0
#=GF ID VA
#=GF AC RF00102
#=GF DE VA RNA
#=GF AU Ontiveros-Palacios N; 0000-0001-8457-4455
#=GF GA 70.0
#=GF NC 53.6
#=GF TC 70.8
#=GF SE Bateman A, Moxon SJ
#=GF SS Published; PMID:8809020, Moxon SJ
#=GF TP Gene;
#=GF BM cmbuild -F CM SEED
#=GF CB cmcalibrate --mpi CM
#=GF SM cmsearch --cpu 4 --verbose --nohmmonly -T 30.00 -Z 2958934 CM SEQDB
#=GF DR SO; 0005836; regulatory_region;
#=GF RN [1]
#=GF RM 95176559
#=GF RT Human and simian adenoviruses: phylogenetic inferences from analysis of VA
#=GF RT RNA genes.
#=GF RA Kidd AH, Garwicz D, Oberg M
#=GF RL Virology 1995;207:32-45.
#=GF RN [2]
#=GF RM 6297772
#=GF RT Adenovirus VAI RNA is required for efficient translation of viral mRNAs at
#=GF RT late times after infection.
#=GF RA Thimmappaya B, Weinberger C, Schneider RJ, Shenk T
#=GF RL Cell 1982;31:543-551.
#=GF RN [3]
#=GF RM 6201722
#=GF RT Adenovirus VA RNAI: a positive regulator of mRNA translation.
#=GF RA Svensson C, Akusjarvi G
#=GF RL Mol Cell Biol 1984;4:736-742.
#=GF RN [4]
#=GF RM 2583126
#=GF RT Adenovirus VAI-RNA regulates gene expression by controlling stability of
#=GF RT ribosome-bound RNAs.
#=GF RA Strijker R, Fritz DT, Levinson AD
#=GF RL EMBO J 1989;8:2669-2675.
#=GF RN [5]
#=GF RM 7555067
#=GF RT Structure, function, and evolution of adenovirus virus-associated RNAs.
#=GF RA Mathews MB
#=GF RL Curr Top Microbiol Immunol 1995;199:173-187.
#=GF RN [6]
#=GF RM 8809020
#=GF RT Secondary and tertiary structure in the central domain of adenovirus type
#=GF RT 2 VA RNA I.
#=GF RA Ma Y, Mathews MB
#=GF RL RNA 1996;2:937-951.
#=GF RN [7]
#=GF RM 31253805
#=GF RT Crystal structure of an adenovirus virus-associated RNA.
#=GF RA Hood IV, Gordon JM, Bou-Nader C, Henderson FE, Bahmanjah S, Zhang J
#=GF RL Nat Commun. 2019;10:2871.
#=GF CC The VA (viral associated) RNA is found in adenovirus. It plays a role in
#=GF CC regulating translation. The structure of VA RNA has been reported in PDB:
#=GF CC 6OL3 [6]
#=GF WK VA_RNA
#=GF SQ 55

U52574.1/118-289                        GGCUCG-ACU-CCGUGGCCUGGGGGA---ACGUGAACGGGU-UGGGUCGCG-GUGU--ACCC-CGGUUCGAGUCCAAAGCUAAGCAAUCACACUCGGAUC-GGCCG-GA-GCCGCGGCU-AAC-GUG-GUAUUGGCUAUCCCGUC--UCG------------------ACCCA----GCCGAC-GAAU--------AUCC
U52574.1/363-537                        GGCUCG-CGC-CCGUAGUCUGGAGAAU-CAGUCGCCAGGGU-UGCGUUGCG-GUAU-GCCCC-CGGUUCGAGCCUAAGC---------GCGGCUCGUAUC-GGCCGGUU-UCCGCGACA-AGC-GAG-GGUUUGGCAGCCCAGUC--AUUUC------------CAAGACCCC----GCCAGCCGACU-----U--CUCC
U52566.1/115-274                        GGCUCUUCCU-CCGUAGCCUGGCGGA---ACGCAAACGGGU-UAGGCCGCGUGUGU--ACCC-CGGUUCGAGUCC----------------CCUCGAAUCAGGCUG-GA-GCCGCGACU-AAC-GUG-GUAUUGGCACUCCCGUC--UCG------------------ACCCG---AGCCCGA-UAGC--------CGCC
AY163756.1/10432-10590                  GACUCG-ACU-CCGUAGCCUGGAGGA---ACGUGAACGGGU-UGGGUCGCG-GUGU--ACCC-CGGUUCGAGACUUG-------------UACUCGAGCC-GGCCG-GA-GCCGCGGCU-AAC-GUG-GUAUUGGCACUCCCGUC--UCG------------------ACCCA----GCCUAC-AAAA--------AUCC
U52558.1/333-482                        GGCUCG-CGC-CCGUAGUCUGGAGAAG--CAUCGCCAGGGU-UGAGUCGCG-GCAG--AACC-CGGUUCGA------------------------GGA---------CG-GCCGCGGCG-AGC-G-G-GACUUGGUCACCCCGCC--GAUUU------------AAAGACCCA--CAGCCAGC-CGAC-----U-UCUCC
U52541.1/115-274                        GGCUCUUCCU-CCGUAGCCUGGCGGA---ACGCAAACGGGU-UAGGCCGCGUGUGU--ACCC-CGGUUCGAGUCC----------------CCUCGAAUCAGGCUG-GA-GCCGCGACU-AAC-GUG-GUAUUGGCACUCCCGUC--UCG------------------ACCCA---AGCCCGA-UAGC--------CGCC
U52533.1/372-529                        GGCUCGCUCC-CUGUAGCCGGAGGGUU-AUUUUCCAAGGGU-UGAGUCGCG-GGAC---CCC-CGGUUCGAGUC-------------------UCGGGCC-GGCCG--G-ACUGCGGCG-AAC-G-G-GGGUUUGCCUCCCCGUC--AUGC--------------AAGACCCC----GCUUGC-AAAU-----U--CCUC
U52533.1/117-273                        GGCACU-CUU-CCGUGGUCUGGUGGAUAAAUUCGCAAGGGU-AUCAUGGCG-GACG--ACCG-GGGUUCGAACC-------------------CCGGAUCCGGC---CG-UCCGCCGUG-AUCCAUG-CGGUUACCGCCCGCGUG--UCG-----------------AACCCA---GGUGUGC-GA----------CGUC
AY530878.1/10419-10580                  GGCUCG-ACU-CCGUGGCCUGGAGGCU--AAGCGAACGGGU-UGGGCUGCGCGUGU--ACCC-CGGUUCGAAUC-------------------UCGAAUCAGGCUG-GA-GCCGCAGCU-AAC-GUG-GUACUGGCACUCCCGUC--UCG------------------ACCCA---AGCCUGC-UAACG--AA-ACCUCC
AY530878.1/10641-10813                  GGCUCG-CUG-CCGUAGUCUGGAGAAA-GAAUCGCCAGGGU-UGCGUUGCG-GUGU--GCCC-CGGUUCGAGCCUCA------------GCGCUCGGCGCCGGCCGGAU-UCCGCGGCU-AAC-GUG-GGCGUGGCUGCCCCGUC--GUUUC------------CAAGACCCCU-UAGCCAGCCGACU-----U--CUCC
U52553.1/333-482                        GGCUCG-CGC-CCGUAGUCUGGAGAAG--CAUCGCCAGGGU-UGAGUCGCG-GCAG--AACC-CGGUUCAA------------------------GGA---------CG-GCCGCGGCG-AGC-G-G-GACUUGGUCACCCCGCC--GAUUU------------AAAGACCCA--CAGCCAGC-CGAC-----U-UCUCC
U10680.1/24-195                         GGCUCG-ACU-CCGUGGUCUGGGGGA---ACGUGAACGGGU-UGGGUCGCG-GUGU--ACCC-CGGUUCGAGUCCAAAGCUAAGCGAUCACGCUCGGAUC-GGCCG-GA-GCCGCGGCU-AAC-GUG-GUAUUGGCUAUCCCGUC--UCG------------------ACCCA----GCCGAC-GAAU--------AUCC
U10680.1/268-440                        GGCUCG-CGC-CCGUAGUCUGGAGAAU-CAGUCGCCAGGGU-UGCGUUGCG-GUAU--GCCC-CGGUUGGAGCCUAAGC---------GCGGCUCGUAUC-GGCCG-GUUUCCGCGACA-AGC-A-G-GGUUUGGCAGCCCCGUU--AUUUC------------CAAGACCCC----GCCAGCCGACU-----U--CUCC
U03015.1/24-172                         GGCUCU-UCU-CCGUGGUCUAGUGGAA-AAUUUGCAAUGGU-AUGUUGGCG-GAGC--UCAC-GGGUUCGA------------------------A-ACC-CGCCG-GC-UCUGCCAGC-AUCGGGG-UGAUUGGUCGUCACGUC--UCG-----------------AACCUA----GCCGGC-GAA---------CCCU
M14082.1/179-349                        GACUCC-UCU-CCGUAGCUUGGGGGUU-AGGUCGCAAGGGU-GCGGUGGCG-GGGA--ACCC-CGGUUCGA------------------------A-ACC-GGCCG-GA-UCCGCCACU-CCC-GAC-GCGGCGGCCCCGCGUCC--ACGACCCCACCAGAGGCCGAGACCCA----GCC-GC-GACGCGCGCA--CCCC
L06496.1/76-247                         GACUUU-CCU-CCGUAGCCUGGGGGAC--AGACCGCCAGGGUGCAGUGGCA-AACA--ACCCCCGGUUCGA------------------------G-ACC-GGCUG-GA-UCUGCCACU-CCC-GAC-GCGCCGGCCGUGCGUCC--ACGACGGAAAC-CCCGCCGAGACCUA----GCCGCG-GUCCAUGGAU--CUCC
AF108105.1/10236-10396                  GGCUCU-UCCUCCGUAGCCUGGCGGA---ACGCAAACGGGU-UAGGCCGCGCGUGU--ACCC-CGGUUCGAGUCC----------------CCUCGAAUCAGGCUG-GA-GCCGCGACU-AAC-GUG-GUAUUGGCACUCCCGUC--UCG------------------ACCCG---AGCCCGA-UAGC--------CGCC
U03007.1/36-206                         GACUCC-UCU-CCGUAGUCUGGAGGUU-AGGUCGCAAGGGU-GCGGCGGCG-GGGA--ACCC-UGGUUCGA------------------------A-ACC-AGCUG-GA-UCCGCCGUC-CCG-AUG-CGCUUGGCC-CCGCAUC-CACGACGGCCCCGGGCGUCGAGACCCA----GCC-GC-GAUACGCACA--CCCC
U52545.1/333-482                        GGCUCG-CGC-CCGUAGUCUGGAGAAG--CAUCGCCAGGGU-UGAGUCGCG-GCAG--AACC-CGGUUCGA------------------------GGA---------CG-GCCGCGGCG-AGC-G-G-GACUUGGUCACCCCGCC--GAUAU------------AAAGACCCA--CAGCCAGC-CGAC-----U-UCUCC
U52537.1/115-274                        GGCUCUUCCU-CCGUAGCCUGGCGGA---ACGCAAACGGGU-UAGGCCGCGCGUGU--ACCC-CGGUUCGAGUCC----------------CCUCGAAUCAGGCUG-GA-GCCGCGACU-AAC-GUG-GUAUUGGCACUCCCGUC--UCG------------------ACCCG---AGCCCGA-UAGC--------CGCC
U52537.1/333-482                        GGCUCG-CGC-CCGUAGUCUGGAGAAG--CAUCGCCAGGGU-UGAGUCGCG-GCAG--AACC-CGGUUCGC------------------------GGA---------CG-GCCGCGGCG-AGC-G-G-GAAUUGGUCACCCCGCC--UAUUU------------AAAGACCCA--CAGCCAGC-CGAC-----U-UCUCC
U52573.1/114-286                        GACUCU-UCU-CCGUAGCCUGGAGGAU--AGACCGCCAGGGUGCGGUGGCG-AACA--ACCCCCGGUUCGA------------------------G-ACC-GGCUG-GA-UCCGCCACU-CCC-GAC-GCGCCGGCCCCGUGUCC--ACGACGGAAAC-CCCGCCGAGACCUA----GCCGCG-GUCCCCGGAU--CUCC
U52565.1/119-278                        GGCUCG-UCU-CCGUGGCCUGGAGGCU--AAGCGAACGGGU-UGGGCUGCGCGUGU--ACCC-CGGUUCGAAUC-------------------UCGGAUCAGGCUG-GA-GCCGCAGCU-AAC-GUG-GUACUGGCACUCCCGUC--UCG------------------ACCCA---GGCCUGC-ACAA-----AACCUCC
U52565.1/354-525                        GGCUCG-CGC-CCGUAGUCUGGAGAAU-CAAUCGCCAGGGU-UGCGUUGCG-GUGU--GCCC-CGGUUCGAGUCUUAG-----------CGCGCCGGAUC-GGCCG-GUUUCCGCGACA-AGC-GAG-GGUUUGGCAGCCCCGUC--AUUUC------------UAAGACCCC----GCCAGCCGACU-----U--CUCC
AF534906.1/10629-10785                  GGCACU-CUU-CCGUGGUCUGGUGGAUAAAUUCGCAAGGGU-AUCAUGGCG-GACG--ACCG-GGGUUCGAGCC-------------------CCGUAUCCGGC---CG-UCCGCCGUG-AUCCAUG-CGGUUACCGCCCGCGUG--UCG-----------------AACCCA---GGUGUGC-GA----------CGUC
U10684.1/21-181                         GGCUCG-ACU-CCGUGGCCUGGAGCU---AAGCGAACGGGU-UGGGCUGCGCGUGU--ACCC-CGGUUCGAAUC-------------------UCGAAUCAGGCUG-GA-GCCACAGCU-AAC-GUG-GUACUGGCACUCCCGUC--UCG------------------ACCCA---AGCCUGC-UAACG--AA-ACCUCC
M14785.1/5430-5577                      GACUCC-CUU-CCGUGGUUUGGUGGAA-AAGUCACAAGGGUAC-CAUAGCG-AGGA--ACCC-CGGUUCGA------------------------A-ACC-GGCAG-GA-UCCGCUAUG-AGC-A-C-AAGUGAGGCGCUUGCGC-GUUG-----------------AACCCG----GCCAAG-GAC---------CCCC
U10676.1/26-173                         GACUCC-CCU-CUGUGGCCUGGCGGAA-AAGUCACAAGGGUAC-CACAGCG-AGGA--ACCC-CGGUUCGA------------------------A-ACC-GGCAG-GA-UCCGCUGUG-AGC-GUA-UAUAGGGCGUCUGCGCG--UAG-----------------AACCCA----GCCAAA-GAC---------CCCC
J01917.1/10866-11023                    GGCUCGCUCC-CUGUAGCCGGAGGGUU-AUUUUCCAAGGGU-UGAGUCGCA-GGAC---CCC-CGGUUCGAGUC-------------------UCGGGCC-GGCCG--G-ACUGCGGCG-AAC-G-G-GGGUUUGCCUCCCCGUC--AUGC--------------AAGACCCC----GCUUGC-AAAU-----U--CCUC
M10281.1/2-159                          GGCACU-CUU-CCGUGGUCUGGUGGAUAAAUUCGCAAGGGU-AUCAUGGCG-GACG--ACCG-GGGUUCGAACC-------------------CCGGAUCCGGC---CG-UCCGCCGUGUAUC-CUGACGGUUACCGCCCGCGUG--UCG-----------------AACCCA---GGUGUGC-GA----------CGUC
U52540.1/115-274                        GGCUCUUCCU-CCGUAGCCUGGCGGA---ACGCAAACGGGU-UAGGUCGCGUGUGU--ACCC-CGGUUCGAGUCC----------------CCUCGAAUCAGGCUG-GA-GCCGCGACU-AAC-GUG-GUAUUGGCACUCCCGUC--UCG------------------ACCCG---AGCCCGA-UAGC--------CGCC
AY339865.1/10876-11033                  GGCUCGCUCC-CUGUAGCCGGAGGGUU-AUUUUCCAAGGGU-UGAGUCGCG-GGAC---CCC-CGGUUCGAGUC-------------------UCGGACC-GGCCG--G-ACUGCGGCG-AAC-G-G-GGGUUUGCCUCCCCGUC--AUGC--------------AAGACCCC----GCUUGC-AAAU-----U--CCUC
AY339865.1/10621-10777                  GGCACU-CUU-CCGUGGUCUGGUGGAUAAAUUCGCAAGGGU-AUCAUGGCG-GACG--ACCG-GGGUUCGAGCC-------------------CCGUAUCCGGC---CG-UCCGCCGUG-AUCCAUG-CGGUUACCGCCCGCGUG--UCG-----------------AACCCA---GGUGUGC-GA----------CGUC
AY487947.1/10357-10516                  GGCUCG-ACU-CCGUGGCCUGGAGGCU--AAGCGAACGGGU-UGGGCUGCGCGUGU--ACCC-CGGUUCGAAUC-------------------UCGAAUCAGGCUG-GA-GCCGCAGCU-AAC-GUG-GUACUGGCACUCCCGUC--UCG------------------ACCCA---GGCCUGC-ACAA-----AACCUCC
AY487947.1/10575-10742                  GGCUCA-CUG-CCGUAGAUUGGAGAAG--AAUCGCCAGGGU-UGCGUUGCG-GUGU--GCCC-CGGUUCGAGACC----------------GCUCGGGUC-GGCCG-AAUUCCGCGGCU-AAC-GAG-GGCGUGGCUGCCCCGUC--GUUUC------------CAAGACCCCAUAAGCCAGCCGACU-----U--CUCC
M86665.1/672-843                        GACUUU-CCU-CCGUAGCCUGGAGGAC--AGACCGCCAGGGUGCAGUGGCA-AACA--ACCCCCGGUUCGA------------------------G-ACC-GGCUG-GA-UCUGCCACU-CCC-GAC-GCGCCGGCCGUGCGUCC--ACGACGGAAAC-CCCGCCGAGACCUA----GCCGCG-GUCCCUGGAU--CUCC
U52544.1/333-482                        GGCUCG-CGC-CCGUAGUCUGGAGAAG--CUUUGCCAGGGU-UGAGUCGCG-GCAG--AACC-CGGUUCGC------------------------GGA---------CG-GCCGCGGCG-AGC-G-G-GACUUGGUCACCCCGCC--GAUUU------------AAAGACCCA--CAGCCAGC-CGAC-----U-UCUCC
AF394196.1/10420-10579                  GGCUCG-ACU-CCGUGGCCUGGAGGCU--AAGCGAACGGGU-UGGGCUGCGCGUGU--ACCC-CGGUUCGAAUC-------------------UCGAAUCAGGCUG-GA-GCCGCAGCU-AAC-GUG-GUAUUGGCACUCCCGUC--UMG------------------ACCCA---AGCBUGC-ACCA-----ACCCUCC
AF394196.1/10641-10799                  GGCUCGUCUG-CCGUAGUCUGGAGAAG--AAUCGCCAGGGU-UGCGUUGCG-GUGU--GCCC-CGGUUCGA------------------------GGCCG-GCCGG-AU-UCCGCGGCU-AAC-GAG-GGCGUGGCUGCCCCGUC--GUUUC------------CAAGACCCCA-UAGCCAGCCGACU-----U--CUCC
U52536.1/115-274                        GGCUCUUCCU-CCGUAGCCUGGCGGA---ACGCAAACGGGU-UAGGCCGCGUGUGU--ACCC-CGGUUCGAGUCC----------------CCUUGAAUCAGGCUG-GA-GCCGCGACU-AAC-GUG-GUAUUGGCACUCCCGUC--UCG------------------ACCCG---AGCCCGA-UAGC--------CGCC
U52564.1/354-525                        GGCUCG-CGC-CCGUAGUCUGGAGAAU-CAAUCGCCAGGGU-UGCGUUGCG-GUGU--GCCC-CGGUUCGAGUCUUAG-----------CGCGCCGGAUC-GGCCG-GUUUCCGCGACA-AGC-GAG-GGUUUGGCAGCCUCGUC--AUUUC------------UAAGACCCC----GCCAGCCGACU-----U--CUCC
U10683.1/23-181                         GGCUCUUCCU-CCGUAGCCUGGCGGA---ACGA-AACGGGU-UAGGCCGCGCGUGU--ACCC-CGGUUCGAGUCC----------------CCUCGAAUCAGGCUA-AA-GCCGCGACU-AAC-GUG-GUAUUGGCACUCCCGUC--UCG------------------ACCCA---AGCCCGA-UAGC--------CGCC
U10683.1/239-388                        GGCUCG-CGC-CCGUAGUCUGGACAAG--CAUCACUAGGGU-UAAGUUACA-GCAG--AACC-CGGUUCGC------------------------GGA---------CG-GCCGCGGCA-AGC-G-G-GACUUAGUUACCCCGCC--AAUUU------------AAAGACCCG--CAGCCAGC-CGAC-----U-UUUCC
AY530876.1/10428-10594                  GGCUCG-ACU-CCGUGGCCUGGAGGCU--AAGCGAACGGGU-UGGGCUGCGCGUGU--ACCC-CGGUUCGAGUCCC--------------UGCUCGAAUCAGGCUG-GA-GCCGCAGCU-AAC-GUG-GUACUGGCACUCCCGUC--UCG------------------ACCCA---AGCCUGC-UAACG--AA-ACCUCC
M35961.1/2-156                          GGCACU-CUU-CCGUGGUCUGGUGGAUAAAUUCGCAAGGGU-AUCAUGGCG-UGGACGACCG-GGGUUCGAACC-------------------CCGGAUC-CGUGA-UC-CAUGCGGUU-ACC-GUC-CGC----CGCCCGUGCG--UCG-----------------AACCCA---GGUGUGC-GA----------CGUC
U52543.1/115-274                        GGCUCUUCCU-CCGUAGCCUGGCGGA---ACGCAAACGGGU-UAGGCCGCGUGUGU--ACCC-CGGUUCGAAUCC----------------CCUCGAAUCAGGCUG-GA-GCCGCGACU-AAC-GUG-GUAUUGGCACUCCCGUC--UCG------------------ACCCG---AGCCCGA-UAGC--------CGCC
U10674.1/256-426                        GGCUCG-CGC-CCGUAGUCUGGAGAAU-CAAUCGCCAGGGU-UGCGUUGCG-GUGU--GCCC-CGGUUCGAGUCUUA------------GCGCGCGGAUC-GGCCG-GUUUCCGCGACA-AGC-GAG-GGUUUGGCAGCCUCGUC--AUUUC------------UAAGACCCC----GCCAGCCGACU-----U--CUCC
U52567.1/117-264                        GACUCC-CUU-CCGUGGCUUGGUGGAA-AAGUCACAAGGGUAC-CAUAGCG-AGGA--ACCC-CGGUUCGA------------------------A-ACC-GGCAG-GA-UCCGCUAUG-AGC-GUA-AGUGAGGC--GCUUGCGCGUUG-----------------AACCCG----GCCAAA-GAC---------CCCC
L05511.1/76-247                         GACUCU-UCU-CCGUAGCCUGGAGGAU--AGACCGCCAGGGUGCGGUGGCG-AACA--ACCCCCGGUUCGA------------------------G-ACC-GGCUG-GA-UCCGCCACU-CCC-GAC-GCGCCGGCCCCGUGUCC--ACGACGGAAAC-CCCGCCGAGACCUA----GCCGCG-GUCCCCGGAU--CUCC
U52542.1/333-482                        GGCUCG-CGC-CCGUAGUCUGGAGAAG--CAUCGCCAGGGU-UGAGUCGCG-GCAG--AACC-CGGUUCAA------------------------GGA---------CG-GCCGCGGCA-AGC-G-G-GACUUGGUCACCCCGCC--GAUUU------------AAAGACCCA--CAGCCAGC-CGAC-----U-UCUCC
U52534.1/362-535                        GGCUCG-CGC-CCGUAGUCUGGAGAAU-CAGUCGCCAGGGU-UGCGUUGCG-GUAU--GCCC-CGGUUGGAGCCUAAGC---------GCGGCUCGUAUC-GGCCG-GUUUCCGCGACA-AGC-GAG-GGUUUGGCAGCCCCGUU--AUUUC------------CAAGACCCC----GCCAGCCGACU-----U--CUCC
U52570.1/118-276                        GACUCG-ACU-CUGUAGCCUGGAGGA---ACGUGAACGGGU-UGGGUCGCG-GUGU--ACCC-CGGUUCAAGACUUG-------------UACUCGAGCC-GGCCG-GA-GCCGCGGCU-AAC-GUG-GUAUUGGCACUCCCGUC--UCG------------------ACCCA----GCCUAC-AAAA--------AUCC
U10681.1/21-180                         GGCUCG-ACU-CCGUGGCCUGGAGGCU--AAGCAAACGGGU-UGGGCUGCGCGUGU--ACCC-CGGUUCGAAUC-------------------UCGAAUCAGGCUG-GA-GCCGCAGCU-AAC-GUG-GUACUGGCACUCCCGUC--UCG------------------ACCCA---GGCCUGC-ACAA-----AACCUCC
X03000.1/10423-10594                    GGCUCG-ACU-CCGUGGCCUGGGGGA---ACGUGGACGGGU-UGGGUCGCG-GUGU--ACCC-CGGUUCGAGUCCAAAGCUAAGCAAUCACACUCGGAUC-GGCCG-GA-GCCGCGGCU-AAC-GUG-GUAUUGGCUAUCCCGUC--UCG------------------ACCCA----GCCGAC-GAAU--------AUCC
URS0000EEACE9_10515/1-112               -----------------------GGA---CCUCGCAAGGGU-AUCAUGGCG-GACG--ACCG-GGGUUCGAACC-------------------CCGGAUCCGGC---CG-UCCGCCGUG-AUCCAUG-CGGUUACCGCCCGCGUG--UCG-----------------AACCCA---GGUGUGC-GAGG-----U--CC--
#=GR URS0000EEACE9_10515/1-112 6OL3_C_S .......................(((...(((((((.((((.(((((((((.((((...(((.((.((((........................)))))))))....)).))))))))).)).((((.(((..{{{..))))))).......................))))....}}}.))).)))).....)..))..
#=GC SS_cons                            ((((((.(((.(((((--((((-(((-..(((((((-((((.<<<<<<<<<.<<<<..-<<<.<<-<<______...................__>>>>>.>>---.>>.>>>>>>>>>.>>,.<<<.<<<__AAA__>>>>>>,..,,,.................,))))-...aaa-))).)))).....)..))))
#=GC RF                                 GgCuCg.ccc.CCGUaGuCuGGaggau..ccucgccaGGGU.uucgccGCG.Gccg..ACCg.cgGcuCGAguC...................uCggagc.GGCuG.cg.gCCGCggcg.aaC.gcg.ggguUGGCacccccgcc..ucg.................gACCCa...aGCcggc.gagg.....u..ccCC
#=GC RNA_structural_element             [==============S1=5P===============]=[==]=[====================================S3=S4=S5===================================]=[======S6=S7=======]========================[==]========[=================S1

U52574.1/118-289                        AGGGUACG-GAGUAGAG-U-CGUU
U52574.1/363-537                        AGUUUACG-GGAGCGAG-C-CCUU
U52566.1/115-274                        AGGAUACG-GCGGAGAG-C-CCUU
AY163756.1/10432-10590                  AGGAUACG-GAAUCGAG-U-CGUU
U52558.1/333-482                        AG-UUACG-GGAGCGAG-C-CCCC
U52541.1/115-274                        AGGAUACG-GCGGAGAG-C-CCUU
U52533.1/372-529                        CGGAAACA-GGGACGAG-C-CCCU
U52533.1/117-273                        AGACAACG-GGGGAGCG-CUCCUU
AY530878.1/10419-10580                  AGGAUACG-GAGGCGGG-U-CGUU
AY530878.1/10641-10813                  AG-UUACG-G-AGCGAG-C-CCCU
U52553.1/333-482                        AG-UUACG-GGAGCGAG-C-CCCC
U10680.1/24-195                         AGGGUACG-GAGUAGAG-U-CGUU
U10680.1/268-440                        AGUUUACG-GGAGCGAG-C-CCUU
U03015.1/24-172                         AG-AUACG-GAGGAGAG-U-CUUU
M14082.1/179-349                        AA-AUACG-GAGGGGAG-U-CUUU
L06496.1/76-247                         AG-AUACG-GAGGGGAG-U-CUUU
AF108105.1/10236-10396                  AGGAUACGCGGGAAGAG-C-CCUU
U03007.1/36-206                         AA-AUACG-GAGGGGAG-U-CUUU
U52545.1/333-482                        AG-UUACG-GGAGCGAG-C-CCCC
U52537.1/115-274                        AGGAUACG-GCGGAGAG-C-CCUU
U52537.1/333-482                        AG-UUACG-GGAGCGAG-C-CCCC
U52573.1/114-286                        AG-AUACG-GAGGGGAGAU-CUUU
U52565.1/119-278                        AGGAUACG-GAGGCGGG-U-CGUU
U52565.1/354-525                        AGUUUACG-GGAGCGAG-C-CCUC
AF534906.1/10629-10785                  AGACAACG-GGGGAGCG-CUCCUU
U10684.1/21-181                         AGGAUACG-GAGGCGGG-U-CGUU
M14785.1/5430-5577                      AG-ACACG-GAGAGGAG-U-CUUU
U10676.1/26-173                         AG-ACACG-GAGAGGAG-U-CUUU
J01917.1/10866-11023                    CGGAAACA-GGGACGAG-C-CCCU
M10281.1/2-159                          AGACAACG-GGGGAGCG-CUCCUU
U52540.1/115-274                        AGGAUACG-GCGGAGAG-C-CCUU
AY339865.1/10876-11033                  CGGAAACA-GGGACGAG-C-CCCU
AY339865.1/10621-10777                  AGACAACG-GGGGAGUG-CUCCUU
AY487947.1/10357-10516                  AGGAUACG-GAGGCGGG-U-CGUU
AY487947.1/10575-10742                  AG-UUACG-G-AGCGAG-C-CCCU
M86665.1/672-843                        AG-AUACG-GAGGGGAG-U-CUUU
U52544.1/333-482                        AG-UUACG-GGAGCGAG-C-CCCC
AF394196.1/10420-10579                  AGGAUACG-GAGGCGGG-U-CGUU
AF394196.1/10641-10799                  AG-UUACG-G-AGCGAG-C-CCCU
U52536.1/115-274                        AGGAUACG-GCGGAGAG-U-CCUU
U52564.1/354-525                        AGUUUACG-GGAGCGAG-C-CCUC
U10683.1/23-181                         AGGAUACG-GUGAAGAG-C-CUUU
U10683.1/239-388                        AG-UUACG-GGAGCGAG-C-CCCC
AY530876.1/10428-10594                  AGGAUACG-GAGGCGGG-U-CGUU
M35961.1/2-156                          AGACAACG-GGGGAGCG-CUCCUU
U52543.1/115-274                        AGGAUACG-GCGGAGAG-C-CCUU
U10674.1/256-426                        AGUUUACG-GGAGCGAG-C-CCUC
U52567.1/117-264                        AG-ACACG-GAAAGGAG-U-CUUU
L05511.1/76-247                         AG-AUACG-GAGGGGAG-U-CUUU
U52542.1/333-482                        AG-UUACG-GGAGCGAG-C-CCCC
U52534.1/362-535                        AGUUUACG-GGAGCGAG-C-CCUU
U52570.1/118-276                        AGGAUACG-GAAUCGAG-U-CGUU
U10681.1/21-180                         AGGAUACG-GAGGCGGG-U-CGUU
X03000.1/10423-10594                    AGGGUACG-GAGUAGAG-U-CGUU
URS0000EEACE9_10515/1-112               ------------------------
#=GR URS0000EEACE9_10515/1-112 6OL3_C_S ........................
#=GC SS_cons                            ))--)))).)))))))).).):::
#=GC RF                                 aGgauACG.GgggcGaG.c.CcUU
#=GC RNA_structural_element             =3P=================]===
//
