# Supplementary material for: All-at-once RNA folding with 3D motif prediction framed by evolutionary information
Source: Nat Methods. 2025 Oct 3;22(10):2094–106. doi: 10.1038/s41592-025-02833-w (PMC12510878; doi:10.1038/s41592-025-02833-w)
Supplement: Supplementary file 3 — Source code to run CaCoFold-R3D. Data and results. [file 41592_2025_2833_MOESM3_ESM.gz › supplemental_material/data/Rfam.15.0/P4]

# STOCKHOLM 1.0
#=GF ID P4
#=GF AC RF01681
#=GF DE Pseudomonas sRNA P4
#=GF AU Osuch I
#=GF GA 37.0
#=GF NC 36.9
#=GF TC 38.6
#=GF SE INFERNAL
#=GF SS Predicted; WAR; Clustal_alifold;
#=GF TP Gene; sRNA;
#=GF BM cmbuild -F CM SEED
#=GF CB cmcalibrate --mpi CM
#=GF SM cmsearch --cpu 4 --verbose --nohmmonly -T 21.80 -Z 2958934 CM SEQDB
#=GF DR SO; 0000370; small_regulatory_ncRNA;
#=GF RN [1]
#=GF RM 16870723
#=GF RT Identification of 17 Pseudomonas aeruginosa sRNAs and prediction of
#=GF RT sRNA-encoding genes in 10 diverse pathogens using the bioinformatic tool
#=GF RT sRNAPredict2.
#=GF RA Livny J, Brencic A, Lory S, Waldor MK
#=GF RL Nucleic Acids Res. 2006;34:3484-3493.
#=GF WK Pseudomonas_sRNA
#=GF SQ 2

CP000744.1/4962754-4962967 GAAGAAUCUCCUUUCAUCGUGGUGUUGGUACGUUGAG-AAGUCGUCUUGCAUGAGGCGGCGCCGUGCUUGCCGGGCUUUGCAUCCCUAGCCGGUCGAAGGGGCCGCUGGGGUUAAAACUCGCAAGUUCCGGUGACAGAUCGGGGAAAAAAUCUCGGGAGCAUCGAAUUGUUUUCAGGCCCUUUCCUCGGGUGUUCGAAGG
AE004091.2/747469-747255   GAAGAAUCUCCUUUCAUCGUGGUGUUGGUACGUUGAGGAAGUCGUCUUGCAUGAGGCGGCGCCGUGCUUGCCGGGCUUUGCAUCCCUAGCCGGUCGAAGGGGCCGCUGGGGAUAAAACUCGCAAGUUCCGGUGACAGAUCGGGGAAAAAAUCUCGGGAGCAUCGAAUUGUUUUCGCAGCCUUUCCUCGGGUGUUCGCAGG
#=GC SS_cons               ::::::::::::<<<<-<<<<_______>>>>->>>>:::[[[<<<<<____>>>>>(((((-(-((((<<<<<--<<<<<<<<<<<<<<-<<<<_____>>>>>>>>>>>>>------->>>>>-->>>>><<<<--<<<<<<<<<---<<<-<--<<<<______>>>>-->>>>--->>>>>>>>>->>>>,,,)))
#=GC RF                    GAAGAAUcUccUcuCaUCGugGUGUUGGcaCGUuGaggAAGcCGcCucGcAUgaGgCGGCGCcGUGCcugCCGGGccuuGCauCCCcaGCcGGcCGAAGGGgCCGCugGGGauAAAAcUcGCaagUUCCGGcgaCaGAcCGgGGaaaAAAccccGGGagCaUcGAAUuGcuUUCggggccuuuCCcCGgGuGuccGaagG

CP000744.1/4962754-4962967 CUCUGCGCCGGGCGU
AE004091.2/747469-747255   CUCUGCGCCGGGCCU
#=GC SS_cons               )-)-))))),]]]::
#=GC RF                    CUCUGCGCCGGgCgU
//
