# Supplementary material for: All-at-once RNA folding with 3D motif prediction framed by evolutionary information
Source: Nat Methods. 2025 Oct 3;22(10):2094–106. doi: 10.1038/s41592-025-02833-w (PMC12510878; doi:10.1038/s41592-025-02833-w)
Supplement: Supplementary file 3 — Source code to run CaCoFold-R3D. Data and results. [file 41592_2025_2833_MOESM3_ESM.gz › supplemental_material/data/Rfam.15.0/H19_1]

# STOCKHOLM 1.0
#=GF ID H19_1
#=GF AC RF01972
#=GF DE H19 conserved region 1
#=GF AU Eberhardt R; 0000-0001-6152-1369
#=GF GA 50.0
#=GF NC 49.9
#=GF TC 51.2
#=GF SE Predicted; CMfinder; Eberhardt R
#=GF SS Predicted; CMfinder;
#=GF TP Gene; lncRNA;
#=GF BM cmbuild -F CM SEED
#=GF CB cmcalibrate --mpi CM
#=GF SM cmsearch --cpu 4 --verbose --nohmmonly -T 37.53 -Z 2958934 CM SEQDB
#=GF DR SO; 0001463; lincRNA;
#=GF RN [1]
#=GF RM 1363808
#=GF RT Monoallelic expression of the human H19 gene.
#=GF RA Zhang Y, Tycko B
#=GF RL Nat Genet. 1992;1:40-44.
#=GF WK H19_(gene)
#=GF SQ 35

BC053636.1/935-865         GAGGCACCGAUCCCGGCUCCGUCGCCGCCC-GC-GAGGCCCGCCUUGGCCACGGGCUCUGGAGGCCAGUGCCU
AAPY01607917.1/1901-1971   GAGGCACCGAUCACUGCUCCGUCGCUGCCC-AC-GAGGCCCUCCUUGGCCAUGGGCUCUGGAGGCCAGUGCCC
AF214115.1/1092-1022       GAGGCACCGAUCACUGCUCCGUCGCCGCCC-GC-AAGGCCCUCCUUGGCCACGGACUCUGGAGGCCAGUGCCU
AAKN02038607.1/34760-34690 GAGGCACCGAUCACUGCUCCGUCGUCACCU-GC-GAGGCCCACCUUGGCCACAGGCUCUGGAGGCCAGUGCCU
AF190058.1/714-646         GAGGCACCGAUCCCGG-UCCGCCGCCGCCC-GC-GAGGCCCACCUUGGCCACGG-CUCUGGAGGCCAGUGCCU
ACBE01354129.1/1652-1723   GAGGCACCGAUCCCUGCUCCGUCGUCGCCC-GCAGAGGCCCACCUUGGCCACGGGCUCCGGAGGCCAGUGCCC
M97348.1/880-810           GAGGCGCCGAUCACUGCUCCGUCGCCGCCC-GC-AAGGCCCGCCUUGGCCGCGGGCUCUGGAGGCCAGCGCCC
ABRP01221690.1/1794-1865   GAGGCACCGAUCCCUGCUCCGUCACCGCCC-GCGCUGGCCCGCCUUGGCCACGGGCUCCGGAGGCCAGUGCCC
AAYZ01478517.1/931-1000    AGGGCGCCGAUCU-CGCUCCAUCGCAGCCCAUC--AGGCCCACCUUGGCCACGGGCUCAGGAAGCCAGCGCCC
AF190056.1/755-685         GAGGCACCGAUCCCUGCUCCGUCGUCGCCC-GCGGAG-CCCACCUCGGCCACGGGCUCUGGAGGCCAGCGCCC
AJ566210.1/5618-5549       AAGGCACCGAUCC-CGCUCCGUCAUCGCCC-GCAGAGGCCCGCCUUGGCCACGGGCUC-GAAGUCCAGUGCCC
AAWR02038016.1/7406-7476   GAGGCACCGAUCACUGCUCCAUCGCCGCCC-GCACAGGCCCGCCUUGGCCGCGGGCUCCGGAGUCCAG-GCCC
ABRN01220595.1/5512-5580   --CGGACCGAUCCAUGCUCCGUCACCGCCC-GCAGAGGCCCGCCUUGGCCAUGGGCUC-GGAGGCCAGUGACC
AC004556.1/51722-51792     GAGGCACCGAUCCCGGCUCCGUCGCCGCCC-GC-GAGGCCCGCCUUGGCCACGGGCUCUGGAGGCCAGUGCCU
AY091484.1/1481-1411       AAGGCACCGAUCC-CGCUCCGUCAUCGCCCAGCAGAGGCCCGCCUUGGCCACGGGCUC-GAAGUCCAGUGCCC
BC025150.1/163-93          GAGACACCGAUCACUGCUCCGUCGCCGCCC-GC-AAGGCCCUCCUUGGCCACGGACUCUGGAGGCCAGUGCCU
BC098439.1/696-626         GAGGCACCGAUCCCGGCUCCGUCGCCGCCC-GC-GAGGCCCGCCUUGGCCACGGGCUCUGGAGGCCAGUGCCU
BC006831.1/566-496         GAGGCACCGAUCCCGGCUCCGUCGCCGCCC-GC-GAGGCCCGCCUUGGCCACGGGCUCUGGAGGCCAGUGCCU
BC007513.2/606-536         GAGGCACCGAUCCCGGCUCCGUCGCCGCCC-GC-GAGGCCCGCCUUGGCCACGGGCUCUGGAGGCCAGUGCCU
BC009853.1/63-1            GAGGCACCGAUCCCGGCUCCGUCGCCGCCC-GC-GAGGCCCGCCUUGGCCACGGGCCCU-----C--GUGCC-
X07201.1/1693-1625         GAGUCACCGAUCACUGCUCCGUCGCCGCCC-GC-AAG-CC-UCCUUGGCCACGGACUCUGGAGGCCAGUGCCU
BC069247.1/724-654         GAGGCACCGAUCCCGGCUCCGUCGCCGCCC-GC-GAGGCCCGCCUUGGCCACGGGCUCUGGAGGCCAGUGCCU
AF190057.1/799-729         GAGGCACCGAUCCCUGCUCCGUCGACGCCC-GCAGAGGCCCGCCUUGGCC-CGGGCUCUGGAGGCCAGUGCCU
BC110657.1/935-865         GAGGCACCGAUCCCGGCUCCGUCGCCGCCC-GC-GAGGCCCGCCUUGGCCACGGGCUCUGGAGGCCAGUGCCU
BC063626.1/678-608         GAGGCACCGAUCCCGGCUCCGUCGCCGCCC-GC-GAGGCCCGCCUUGGCCACGGGCUCUGGAGGCCAGUGCCU
AY849926.1/1117-1048       GAGGCACCGAUCC-CGCUCCGUCAUCGCCC-GCAGAGGCCCGCCUUGGCCACGAGCUC-GAAGUCCAAUGCCC
BC015952.2/818-748         GAGGCACCGAUCCCGGCUCCGUCGCCGCCC-GC-GAGGCCCGCCUUGGCCACGGGCUCUGGAGGCCAGUGCCU
BC053637.1/620-550         GAGGCACCGAUCCCGGCUCCGUCGCCGCCC-GC-GAGGCCCGCCUUGGCCACGGGCUCUGGAGGCCAGUGCCU
AF125183.1/11402-11332     GAGGCACCGAUCCCGGCUCCGUCGCCGCCC-GC-GAGGCCCGCCUUGGCCACGGGCUCUGGAGGCCAGUGCCU
M32053.1/2135-2065         GAGGCACCGAUCCCGGCUCCGUCGCCGCCC-GC-GAGGCCCGCCUUGGCCACGGGCUCUGGAGGCCAGUGCCU
X58196.1/853-783           GAGACACCGAUCACUGCUCCGUCGCCGCCC-GC-AAGGCCCUCCUUGGCCACGGACUCUGGAGGCCAGUGCCU
BC013067.1/178-108         GAGGCACCGAUCCCGGCUCCGUCGCCGCCC-GC-GAGGCCCGCCUUGGCCACGGGCUCUGGAGGCCAGUGCCU
AF049091.1/6811-6741       GAGACACCGAUCACUGCUCCGUCGCCGCCC-GC-AAGGCCCUCCUUGGCCACGGACUCUGGAGGCCAGUGCCU
BC063564.1/698-628         GAGGCACCGAUCCCGGCUCCGUCGCCGCCC-GC-GAGGCCCGCCUUGGCCACGGGCUCUGGAGGCCAGUGCCU
AF087017.1/9628-9558       GAGGCACCGAUCCCGGCUCCGUCGCCGCCC-GC-GAGGCCCGCCUUGGCCACGGGCUCUGGAGGCCAGUGCCU
#=GC SS_cons               ::::::::::::::::::::::::::::::.::.:::::::::::::::::::::::::::::::::::::::
#=GC RF                    GAGGCACCGAUCcCuGCUCCGUCGCCGCCC.GC.GAGGCCCgCCUUGGCCACGGGCUCUGGAGGCCAGUGCCu
//
