# Supplementary material for: All-at-once RNA folding with 3D motif prediction framed by evolutionary information
Source: Nat Methods. 2025 Oct 3;22(10):2094–106. doi: 10.1038/s41592-025-02833-w (PMC12510878; doi:10.1038/s41592-025-02833-w)
Supplement: Supplementary file 3 — Source code to run CaCoFold-R3D. Data and results. [file 41592_2025_2833_MOESM3_ESM.gz › supplemental_material/data/Rfam.15.0/ncS54]

# STOCKHOLM 1.0
#=GF ID ncS54
#=GF AC RF02871
#=GF DE Burkholderia sRNA 54
#=GF AU Argasinska J; 0000-0003-2678-2824
#=GF GA 43.0
#=GF NC 42.8
#=GF TC 43.4
#=GF SE Argasinska J
#=GF SS Predicted; RNAfold;
#=GF TP Gene; sRNA;
#=GF BM cmbuild -F CM SEED
#=GF CB cmcalibrate --mpi CM
#=GF SM cmsearch --cpu 4 --verbose --nohmmonly -T 30.00 -Z 2958934 CM SEQDB
#=GF DR SO; 0000370; small_regulatory_ncRNA;
#=GF DR GO; 0097311; bacterial biofilm matrix;
#=GF RN [1]
#=GF RM 29142288
#=GF RT Identification of small RNAs abundant in Burkholderia cenocepacia biofilms
#=GF RT reveal putative regulators with a potential role in carbon and iron
#=GF RT metabolism.
#=GF RA Sass A, Kiekens S, Coenye T
#=GF RL Sci Rep. 2017;7:15665.
#=GF CC Identified by RNA-seq, RACE and Northern blot. Strongly expressed in
#=GF CC biofilm. 
#=GF WK Burkholderia_cenocepacia
#=GF SQ 4

AM747720.1/1179730-1179807 CAGUCUCUCAGGUUCUAGCACGGCCCUCGGAAUGGCUAGAACUUUUUUAGCGCCACGGUCU-CCGUGGCGCUUUUUUUU
CP000614.1/1212296-1212373 CAGUCUCUCAGGUUCUAGCACGGCCCUCGGAAUGGCUAGAACUUUUUUAGCGCCACGGUCU-CCGUGGCGCUUUUUUUU
CP002599.1/1288913-1288991 CAGUCUCUCAGGUUCUAGCACGGCCCUCGGAAUGGCUAGAACUUUUUUAGCGCCACGGUCCCCCGUGGCGCUUUUUUUU
CP001503.2/1111088-1111166 CAGUCUCUCAGGUUCUAGCACGGCCCUCGGAAUGGCUAGAACUUUUUUAGCGCCACGGUCCCCCGUGGCGCUUUUUUUU
#=GC SS_cons               :::::::::<<<<<<<<<<----<<___>>---->>>>>>>>>>::::<<<<<<<<<<____>>>>>>>>>>:::::::
#=GC RF                    CAGUCUCUCagGuuCuaGCACGGCCCUCGGAAUGGCuaGaaCuuUUUUaGCGCCaCGGUCucCCGuGGCGCuUUUUUUU
//
