# Supplementary material for: All-at-once RNA folding with 3D motif prediction framed by evolutionary information
Source: Nat Methods. 2025 Oct 3;22(10):2094–106. doi: 10.1038/s41592-025-02833-w (PMC12510878; doi:10.1038/s41592-025-02833-w)
Supplement: Supplementary file 3 — Source code to run CaCoFold-R3D. Data and results. [file 41592_2025_2833_MOESM3_ESM.gz › supplemental_material/data/Rfam.15.0/rpsB]

# STOCKHOLM 1.0
#=GF ID rpsB
#=GF AC RF01815
#=GF DE rpsB sRNA
#=GF AU Moore B; 0000-0002-4074-1933
#=GF GA 40.0
#=GF NC 39.9
#=GF TC 40.0
#=GF SE Published; PMID:19531245
#=GF SS Published; PMID:19531245
#=GF TP Gene; sRNA;
#=GF BM cmbuild -F CM SEED
#=GF CB cmcalibrate --mpi CM
#=GF SM cmsearch --cpu 4 --verbose --nohmmonly -T 27.72 -Z 2958934 CM SEQDB
#=GF DR SO; 0000370; small_regulatory_ncRNA;
#=GF RN [1]
#=GF RM 19531245
#=GF RT Identification of candidate structured RNAs in the marine organism
#=GF RT 'Candidatus Pelagibacter ubique'.
#=GF RA Meyer MM, Ames TD, Smith DP, Weinberg Z, Schwalbach MS, Giovannoni SJ,
#=GF RA Breaker RR
#=GF RL BMC Genomics. 2009;10:268.
#=GF WK Pelagibacter_ubique
#=GF SQ 4

AACY023816545.1/62-195    CACACAUGGG--UGC-G----G-----------------CA-----------G-----CAAUC-C-UG------CCAUCCGGU-GUUGU-U---UUUUGGCAGUCGCGCUGCGCUAACGCAACCGCUCCUGCUACA-----GCAGA-----------------AAACAGCUCUCA--CCCAUGGAGGUUUAACCGGUAAA
AACY022185521.1/386-528   CACACAUAAACCGGCACAUGGUUCUGGGUGUUGGGGGUCUGCUUUAAGACUUCUGAUCGAAU---------------CGUGGUUUCUAU-U---U-------------------------UUCUUUU-------------------ACAAAAAG------UUUAAGUAGAACGGGGGUUUAUGGAGGCCUAACCCAUACA
AACY023834473.1/1343-1500 CACACACGGG--GGC-G----G-----------------CA-----------G---CUUUC---C-UG------CCAUCCGGU-GUCUU-UAUGUACCUGUCAUGCCGCAUUUAUUGCGGCAUCUUUAGCCAGACCCCGCAACCAGUGCGGGGUGACAAUAUGAAAAGACUCUCC--UCCGUGGCGGAUUAACCGGUAAA
AACY023788472.1/590-729   CACACGCGGG-CAAU-G----CGGC-----------CUUCG----------GG--G--AGACAUCCCGACAGUCGC-UCCGGU-GUCUGAAAUCUCAGGUUUUCCGCCAAGUUAUGGCGUUUUUCUGAGAC----------------------------------CAGAUGACAGG-CCCGCGGUGGACCAACCGGAGAA
#=GC SS_cons              (((-((((((.(,,,.<....<---...........---<<..........-<.._.._____.>.>>......>>.,,,,,,.<<<<<.<..._____________________________________................................_>>>>>>,,,,,).)))))))))::::::::::::::
#=GC RF                   CaCACacGGg.CgGC.G....gugu...........gUuCg..........uG..a..aaAUa.C.cG......cC.UCCGGU.gucuu.U...UuuuggUuuucgCgcagUuaUagCGuuuuuuUUaguc................................AAaagacucuagG.cCCguGGuGGauUAACCGGUAAA

AACY023816545.1/62-195    ------AGGAGAUUGGC--
AACY022185521.1/386-528   A-----AGGAAA--UUAAA
AACY023834473.1/1343-1500 AGGA-UUGUAG--------
AACY023788472.1/590-729   GAUCUUAU-----------
#=GC SS_cons              :.....::::::..:::..
#=GC RF                   A.....AGgAgA..uua..
//
