# Supplementary material for: All-at-once RNA folding with 3D motif prediction framed by evolutionary information
Source: Nat Methods. 2025 Oct 3;22(10):2094–106. doi: 10.1038/s41592-025-02833-w (PMC12510878; doi:10.1038/s41592-025-02833-w)
Supplement: Supplementary file 3 — Source code to run CaCoFold-R3D. Data and results. [file 41592_2025_2833_MOESM3_ESM.gz › supplemental_material/data/Rfam.15.0/snosnR55]

# STOCKHOLM 1.0
#=GF ID snosnR55
#=GF AC RF00472
#=GF DE Small nucleolar RNA snR55/Z10
#=GF AU Moxon SJ; 0000-0003-4644-1816
#=GF GA 50.0
#=GF NC 49.8
#=GF TC 50.1
#=GF SE Moxon SJ
#=GF SS Predicted; Griffiths-Jones S
#=GF TP Gene; snRNA; snoRNA; CD-box;
#=GF BM cmbuild -F CM SEED
#=GF CB cmcalibrate --mpi CM
#=GF SM cmsearch --cpu 4 --verbose --nohmmonly -T 19.78 -Z 2958934 CM SEQDB
#=GF CL CL00054
#=GF DR SO; 0000593; C_D_box_snoRNA;
#=GF DR GO; 0006396; RNA processing;
#=GF DR GO; 0005730; nucleolus;
#=GF RN [1]
#=GF RM 12007400
#=GF RT Small nucleolar RNAs: an abundant group of noncoding RNAs with diverse
#=GF RT cellular functions.
#=GF RA Kiss T
#=GF RL Cell 2002;109:145-148.
#=GF RN [2]
#=GF RM 10024243
#=GF RT A computational screen for methylation guide snoRNAs in yeast.
#=GF RA Lowe TM, Eddy SR
#=GF RL Science 1999;283:1168-1171.
#=GF CC snR55 is a member of the C/D class of snoRNA which contain the C (UGAUGA)
#=GF CC and D (CUGA) box motifs. Most of the members of the box C/D family
#=GF CC function in directing site-specific 2'-O-methylation of substrate RNAs
#=GF CC [1]. This family does not appear to have the C/D box snoRNA terminal stem
#=GF CC structure.
#=GF WK Z10
#=GF SQ 6

AF064267.1/1-98            UUAUUUGAUGAAUAGACACCACAAUCGUCUUUUUUUUAUCCGGCGAUGAUUCCUUUGGAA-UAUGUGCCAUGGAUUACAUCAUGCAUCACCAUCUGAUU
AJ002157.1/1-98            UUAUUUGAUGAAUAGACACCACAAUCGUCUUUUUUUUAUCCGGCGAUGAUUCCUUUGGAA-UAUGUGCCAUGGAUUACAUCAUGCAUCACCAUCUGAUU
CR380953.1/76850-76759     UCAAAUGAUGAAUAGACAUUCC----GUCUUUUAACUAUCCGGCGAUGAUUCAUU--GAA-UAUGUGCCUCGGAUAAAAACAUGCAUCACCAUCUGAUU
CR382122.1/550960-551053   GUACUUGAUGAACG--CUUUCCA--CAGCUUUUUAAGAUCCGGCGAUGAUUUCUUCGGAAAUAUGUGCCU-GGAUAACAUCAUGCAUCACCAUCUGAUA
AJ575660.1/49019-49094     UCAACUGAUGAAAU----UUUCA--CA-CACU---UUUGCAGGUGAAAACG------------UGAUCCA-AGCAAAAAACAUGCAUCACCAUCUGACA
CR382138.2/1137390-1137465 UUAUAUGAUGAUUG----UUACA--CAACAUU---CAAUCCGGUGAACCC-------------UGAGCCAUGGAU-AAAACAUGCAUCACCAUCUGACC
#=GC SS_cons               ::::::::::::::..:::::::..::::::::::::::::::::::::::::::..:::.::::::::::::::::::::::::::::::::::::::
#=GC RF                    UuAuuUGAUGAAua..CaUUaCA..CguCuUUUuuuuAUCCGGcGAugAuuccUU..GAA.UAUGuGCCauGGAUaAaAaCAUGCAUCACCAUCUGAuu
//
