# Supplementary material for: All-at-once RNA folding with 3D motif prediction framed by evolutionary information
Source: Nat Methods. 2025 Oct 3;22(10):2094–106. doi: 10.1038/s41592-025-02833-w (PMC12510878; doi:10.1038/s41592-025-02833-w)
Supplement: Supplementary file 3 — Source code to run CaCoFold-R3D. Data and results. [file 41592_2025_2833_MOESM3_ESM.gz › supplemental_material/data/Rfam.15.0/HIV-1_SL4]

# STOCKHOLM 1.0
#=GF ID HIV-1_SL4
#=GF AC RF01382
#=GF DE HIV-1 stem-loop 4 packaging signal
#=GF AU Daub J; 0000-0001-6022-563X
#=GF GA 31.0
#=GF NC 30.8
#=GF TC 31.0
#=GF SE Chen A
#=GF SS Published; PMID:18713870
#=GF TP Cis-reg;
#=GF BM cmbuild -F CM SEED
#=GF CB cmcalibrate --mpi CM
#=GF SM cmsearch --cpu 4 --verbose --nohmmonly -T 21.20 -Z 2958934 CM SEQDB
#=GF DR SO; 0005836; regulatory_region;
#=GF RN [1]
#=GF RM 18713870
#=GF RT MS3D structural elucidation of the HIV-1 packaging signal.
#=GF RA Yu ET, Hawkins A, Eaton J, Fabris D
#=GF RL Proc Natl Acad Sci U S A. 2008;105:12248-12253.
#=GF WK Retroviral_Psi_packaging_element
#=GF SQ 16

X04415.1/351-370     UGGGUGCGAGAGCGUCAGUA
K03454.1/337-356     UGGGUGCGAGAGCGUCAGUA
M22639.1/791-810     UGGGUGCGAGAGCGUCAGUA
M62320.1/258-277     UGGGUGCGAGAGCGUCAGUA
K03455.1/791-810     UGGGUGCGAGAGCGUCAGUA
M38429.1/791-810     UGGGUGCGAGAGCGUCAGUA
DQ396394.1/226-245   UGGGUGCGAGAGCGUCAAUA
AY169803.1/272-291   UGGGUGCGAGAGCGUCUGUG
AF418366.1/2-21      UGGGUGCGAGAGCGUCAGUU
AY134942.1/2-21      UGGGUGCGAGAGCGUCAGAA
EU047601.1/21-40     UAGGUGCGAGAGCGUCAGUA
AJ251056.1/3-22      AGGGUGCGAGAGCGUCAGUG
AY169805.1/239-258   UGGGUGCGAGUGCGUCAGUG
EF394357.1/353-372   UGGGUGCGAGAGCGUCAGUG
AF382828.1/9328-9347 UGGGUGCGAGAGCGUCUAUA
DQ373064.1/337-356   UGGGUGCGAGAGCGUCAAUC
#=GC SS_cons         ::<<<<<____>>>>>::::
#=GC RF              UGGGUGCGAGAGCGUCAGUA
//
