# Supplementary material for: All-at-once RNA folding with 3D motif prediction framed by evolutionary information
Source: Nat Methods. 2025 Oct 3;22(10):2094–106. doi: 10.1038/s41592-025-02833-w (PMC12510878; doi:10.1038/s41592-025-02833-w)
Supplement: Supplementary file 3 — Source code to run CaCoFold-R3D. Data and results. [file 41592_2025_2833_MOESM3_ESM.gz › supplemental_material/data/Rfam.15.0/snoR104]

# STOCKHOLM 1.0
#=GF ID snoR104
#=GF AC RF01220
#=GF DE Small nucleolar RNA snoR104
#=GF AU Wilkinson A; 0000-0001-7406-0151
#=GF GA 40.0
#=GF NC 39.6
#=GF TC 40.9
#=GF SE Predicted; WAR; Wilkinson A
#=GF SS Predicted; WAR; Wilkinson A
#=GF TP Gene; snRNA; snoRNA; HACA-box;
#=GF BM cmbuild -F CM SEED
#=GF CB cmcalibrate --mpi CM
#=GF SM cmsearch --cpu 4 --verbose --nohmmonly -T 32.08 -Z 2958934 CM SEQDB
#=GF DR URL; http://bioinf.scri.sari.ac.uk/cgi-bin/plant_snorna/home;
#=GF DR GO; 0006396; RNA processing;
#=GF DR GO; 0005730; nucleolus;
#=GF DR snoopy; Arabidopsis_thaliana300009;
#=GF DR SO; 0000594; H_ACA_box_snoRNA;
#=GF RN [1]
#=GF RM 12477388
#=GF RT Experimental RNomics: identification of 140 candidates for small
#=GF RT non-messenger RNAs in the plant Arabidopsis thaliana.
#=GF RA Marker C, Zemann A, Terhorst T, Kiefmann M, Kastenmayer JP, Green P,
#=GF RA Bachellerie JP, Brosius J, Huttenhofer A
#=GF RL Curr Biol. 2002;12:2002-2013.
#=GF WK Small_nucleolar_RNA
#=GF SQ 8

AJ505679.1/1-118           GGGGAGCAUCAAAGAGUUGUGAUGU-UAUCUGAUACAAUCUUCCUA---AAUAAACACUCUGCAUUUCCUGCUUGCGGAAGC-UGAGCUUUGUUCCGCGAGUCUCAUAUCUGCAAAGACACCA
AASG02000087.1/59626-59510 GGGGAGCAUCUGAAAGCUGAGAUGC-UACCUGAUAAAAUCUUCCUA---GAGAAAACUCUGUAUUUUCCUGCUUGUGGUACU-UGAGCAA-GUAUUGCGAGUCUCAAAUCUUCAGAGACAGAA
AC182669.2/108315-108430   GGGGAGCACCUAAGAGCUGAGAUGC-UACCCGAUACAACCUUCCUA---GAGAAAACUCUGUAGUUUCCUGCUUGUAGUGCU-UAAGCAA--UCCUGCAAGCCUCAAAUGUUCAGAGACAUGA
AP009295.1/65720-65603     GGGGAACAUCUACGAGGUCAGAUGU-UGCCCGAUACAAACUUCCCAC--ACUAAAACUCUAUCAUAAGAUGCUUGAGGUACU-UGAGUGA-GUUCUUCAAGCUGUUGAUCAGGAGGCACAUAA
AC120508.3/18102-17987     AGGUAGGAUUCAAAAGAGAAGAUGCCUACCUGAUACAAUCUUCCUAG--AGUAAAGUUGUCAUUUC--CUGCUUGUGGUAUUGUUAGCAA-GUCCUGCAAGUCUCAAAUGUCAAGACAGCU--
AAAA02010780.1/20651-20539 AUGCAGCAUUCAAAAGAG---AUGCCUACCCGAUACAAUCUUCCUAU--AGUAAAGUUGUUACUUC--CUGCUUGUGGUAUUGUUAGCAA-GUCCUGCAAGUCUCAAAUGACAAGACAGUG--
AC016779.5/77587-77470     AAGGAGGAUGUGAGAGUUAGCAUUCCUGCCUGAUACAAUCUUCCUAG--AUUUAAUCUGCCAUUUUGUUUGCUUGCUGAACUAUUAGACA-GUUUUGCUGGCCUUAGUGGGCAGGACAUCA--
FN595749.1/1529576-1529695 GGGGAGCAUCCUAAAGCUGAGAUGU-UACCUGAUACAAUCUUCCUACAAAAAAAACAUCUGGAUUUUCGUGCUUGUUGUUUC-UAAGCAA-GCUCUACAAGCCUCAAGUUACCAGAGACAUGA
#=GC SS_cons               <<<-<<<<<<<________>>>>>>.>->>>::::::::::::::::..::::::::<<<----------<<<<<<<<-<<<.______>.>>->>>>>>>>----------->>>:::::::
#=GC RF                    ggGgAGcAUcuaAgAGuUgagAUgC.UACccGAUACAAUCUUCCUAu..AauAAAacucuuauuUuuccUGCUuGcgGuacu.UuAGcaa.guuCcgCaAGCCUcAaaUgucaagacAcauaA
//
