# Supplementary material for: All-at-once RNA folding with 3D motif prediction framed by evolutionary information
Source: Nat Methods. 2025 Oct 3;22(10):2094–106. doi: 10.1038/s41592-025-02833-w (PMC12510878; doi:10.1038/s41592-025-02833-w)
Supplement: Supplementary file 3 — Source code to run CaCoFold-R3D. Data and results. [file 41592_2025_2833_MOESM3_ESM.gz › supplemental_material/data/Rfam.15.0/sno_ZL8]

# STOCKHOLM 1.0
#=GF ID sno_ZL8
#=GF AC RF02725
#=GF DE Small nucleolar RNA ZL8
#=GF AU Argasinska J; 0000-0003-2678-2824
#=GF GA 52.0
#=GF NC 51.8
#=GF TC 52.6
#=GF SE Argasinska J
#=GF SS Predicted; RNAfold
#=GF TP Gene; snRNA; snoRNA; CD-box;
#=GF BM cmbuild -F CM SEED
#=GF CB cmcalibrate --mpi CM
#=GF SM cmsearch --cpu 4 --verbose --nohmmonly -T 30.00 -Z 2958934 CM SEQDB
#=GF DR GO; 0006396; RNA processing;
#=GF DR GO; 0005730; nucleolus;
#=GF DR SO; 0000593; C_D_box_snoRNA;
#=GF RN [1]
#=GF RM 23706177
#=GF RT Insights into snoRNA biogenesis and processing from PAR-CLIP of snoRNA
#=GF RT core proteins and small RNA sequencing.
#=GF RA Kishore S, Gruber AR, Jedlinski DJ, Syed AP, Jorjani H, Zavolan M
#=GF RL Genome Biol. 2013;14:R45.
#=GF CC Host gene C6orf48. No homologs outside of mammals.
#=GF WK Small_nucleolar_RNA
#=GF SQ 6

BA000025.2/106547-106465 UGGGAG-UGGUAAUGAUGAUCUGGUUGGACAAGAGUCUCUGAGCUUUUCUCUGAGGAUCUUUGAACCCACCUGAUCCACCUUCA
CAEC01451444.1/3050-3132 UUGGAG-UGGUAAUGAUGAUCUGGUUGGACUAGAGUCUCUGAGCUUUUCUCUGAGGAUCUUUGAACCCACCUGAUCCACCCUCA
ABGA01191011.1/5367-5285 UGGGAG-UGGUAAUGAUGAUCUGCUUGGACAAGAGUCUCUGAGGUUUUCUCUGAGGAUCUUUGAACCCACCUGAUCCACCUUCA
AANU01173885.1/1048-969  UUGGAG-UGGUAAU---GAUCUGGUUGGACUAGAGUCUCUGAGCUUUUCUCUGAGGAUCUUUGAACCCACCUGAUCCACCCUCA
AL773527.8/126210-126129 CCAGAG-UGGUAAUGAUGACCUGGUUGGACUAGAGUCUCUGAGCAUUUCUCUGAGGAUCUUUGAAACCACCUGAUCCA-CUCUA
AAQR03056232.1/1977-2058 UGGAGUCAGGUAAUGAUGAUCUGGUUGGACUAGAGUCUCUGAGCUUUUCUCUGAGGAACUUUGAAACCACCUGAUCC--ACUCA
#=GC SS_cons             ::<<<<.<<<--------<<<-<<<-<<--<<<<-<<<<-<<<_____>>>->>>>->>>>---->>->>>->>>>>>->>>>:
#=GC RF                  UuGggg.uGGUAAUGAUGauCUGGuUGgACaaGaGuCuCUGaGcuUUUCuCUGaGgAuCuuUGAAcCCaCCUGauCCaccccCA
//
