# Supplementary material for: All-at-once RNA folding with 3D motif prediction framed by evolutionary information
Source: Nat Methods. 2025 Oct 3;22(10):2094–106. doi: 10.1038/s41592-025-02833-w (PMC12510878; doi:10.1038/s41592-025-02833-w)
Supplement: Supplementary file 3 — Source code to run CaCoFold-R3D. Data and results. [file 41592_2025_2833_MOESM3_ESM.gz › supplemental_material/data/Rfam.15.0/6A]

# STOCKHOLM 1.0
#=GF ID 6A
#=GF AC RF02925
#=GF DE 6A RNA
#=GF AU Weinberg Z; 0000-0002-6681-3624
#=GF GA 41.2
#=GF NC 40.8
#=GF TC 41.3
#=GF SE Weinberg Z
#=GF SS Published; PMID:28977401;
#=GF TP Gene; sRNA;
#=GF BM cmbuild -F CM SEED
#=GF CB cmcalibrate --mpi CM
#=GF SM cmsearch --cpu 4 --verbose --nohmmonly -T 26.56 -Z 2958934 CM SEQDB
#=GF DR SO; 0000370; small_regulatory_ncRNA;
#=GF RN [1]
#=GF RM 28977401
#=GF RT Detection of 224 candidate structured RNAs by comparative analysis of
#=GF RT specific subsets of intergenic regions.
#=GF RA Weinberg Z, Lunse CE, Corbino KA, Ames TD, Nelson JW, Roth A, Perkins KR,
#=GF RA Sherlock ME, Breaker RR
#=GF RL Nucleic Acids Res. 2017;45:10811-10823.
#=GF CC Actinobacteria (1 example), Firmicutes, Fusobacteria. Terminator
#=GF CC (Clostridia)
#=GF WK 6A_RNA_motif
#=GF SQ 273

URS0000D679AE_12908/1-53   AGAUUUGCAUAUAGUGUAG-UAU-GCA--------------------------------------ACUAAAAAUAAA-GAAA---UACAC--GUCAAGA
URS0000D6A44C_12908/1-51   AGAGAUAGUCAUAGAUC-G-UGA-CUA--------------------------------------GGGUGAAAUAAA-GAAA----GAUC--AAUGAGA
URS0000D6B973_12908/1-52   AGAUUUGUUCGUAGAGCG--CGA-ACAA-------------------------------------GCAAAUAUUAAA-GAA----CGCUC--AAAUAGA
URS0000D69C6B_12908/1-51   UGACUUCGUGGUAGAGC-G-CCA-CGA--------------------------------------ACGGAAAAUAAA-GAAA----GCUC--GAUUGAA
URS0000D6C277_12908/1-51   UGAUUUUGCCGUAGGGC-G-CGG-CAA--------------------------------------ACGGAAAAUAAA-GAAA----GUUC--AAAAGAA
URS0000D6C277_411475/1-51  UGAUUUUGCCGUAGGGC-G-CGG-CAA--------------------------------------ACGGAAAAUAAA-GAAA----GUUC--AAAAGAA
URS0000D670ED_12908/1-52   AGUAAUGGUCGCAGAGCCG-CGA-CCA--------------------------------------GGAUAAUAUAAA-AAAA----GCUC--AAACAGA
URS0000D6C5A4_12908/1-54   GAAUCUGUUCGUAGUAUAG-CGAAACA--------------------------------------GGGUAAUAUAAA-GAAA---UGUAC--ACUAAGA
URS0000D688D1_12908/1-54   GAAUCUGUUCGUAGUACAG-CGAAACA--------------------------------------GGGUAAUAUAAA-GAAA---UGUAC--GCUAAGA
URS0000D675CB_12908/1-54   AGAUUUGCUCGUAGGGC-G-CGA-GCA------------------------------------AGUAAGGAAUAAAA-GAAAG---UCCC--ACUGAGA
URS0000D6A8E7_12908/1-52   UGAUUUGCUCAUAGAGC-G-UGA-GCA--------------------------------------ACUAAAUAUAAA-UAAA----GCUC-AAUUGACG
URS0000D6CBC1_12908/1-52   UGAUUUGCUCGUAGAGC-G-CGA-GCA--------------------------------------GCAUAAUAUAAA-GAAA----GCUC-AAUUGAUG
URS0000D6B65A_12908/1-54   AUAUAUGCUCGUACAGCAAACGA-GCA--------------------------------------GGAUAAUAUAAA-GAAAC---GCUG--AAUGAUU
URS0000D6B65A_596323/1-54  AUAUAUGCUCGUACAGCAAACGA-GCA--------------------------------------GGAUAAUAUAAA-GAAAC---GCUG--AAUGAUU
URS0000D6D205_12908/1-52   AGAUGUCUUCGUAGAGCCA-CGA-AGA--------------------------------------CAUUAAAAUAAA-GAAA----GCUC--GCUGAGA
URS0000D6B19F_556264/1-52  AUAUCUGCUCGUACAGCAG-CGA-ACA---------------------------------------AGUAAAAUAAA-GAAAA---GCUG--AAUAUGA
URS0000D6C584_1262900/1-52 AUAUCUGCUCGUACAGCAG-CGA-AUA---------------------------------------AGUAAAAUAAA-GAAAA---GCUG--AAUAUGA
URS0000D6AE50_12908/1-52   GUAUCUGCUCGUACAGCAG-CGA-ACA---------------------------------------AGUAAAAUAAA-GAAAA---GCUG--AAUAUGA
URS0000D6AE50_1316586/1-52 GUAUCUGCUCGUACAGCAG-CGA-ACA---------------------------------------AGUAAAAUAAA-GAAAA---GCUG--AAUAUGA
URS0000D6AE50_1204476/1-52 GUAUCUGCUCGUACAGCAG-CGA-ACA---------------------------------------AGUAAAAUAAA-GAAAA---GCUG--AAUAUGA
URS0000D6AE50_457405/1-52  GUAUCUGCUCGUACAGCAG-CGA-ACA---------------------------------------AGUAAAAUAAA-GAAAA---GCUG--AAUAUGA
URS0000D65BED_469606/1-52  AUAUCUGCUCGUACAGUAG-CGA-GCA---------------------------------------AGUAAAAUAAA-GAAAA---GCUG--AAUAUGA
URS0000D66C23_457403/1-52  AUAUCUGCUCGUAUAGCAG-CGA-GCA--------------------------------------AGUAAAAUAAA--GAAAA---GCUG--AAUAUGA
URS0000D681A6_469607/1-52  AUAUCUGCUCGUACAGCAG-CGA-GCA--------------------------------------AGUAAAAUAAA--GAAAA---GCUG--AAUACGA
URS0000D681A6_999414/1-52  AUAUCUGCUCGUACAGCAG-CGA-GCA--------------------------------------AGUAAAAUAAA--GAAAA---GCUG--AAUACGA
URS0000D681A6_469603/1-52  AUAUCUGCUCGUACAGCAG-CGA-GCA--------------------------------------AGUAAAAUAAA--GAAAA---GCUG--AAUACGA
URS0000D681A6_457403/1-52  AUAUCUGCUCGUACAGCAG-CGA-GCA--------------------------------------AGUAAAAUAAA--GAAAA---GCUG--AAUACGA
URS0000D6CA0D_12908/1-52   AUAUCUGCUCGUACAGCAA-CGA-GCA--------------------------------------AGUAAAAUAAA--GAAAA---GCUG--AAUAUGA
URS0000D68B9D_12908/1-54   AUAUCUGCUCGUACAGCAG-CGA-ACA--------------------------------------AGUAAAAUAAA--GAAAAAA-GCUG--AAUAUGA
URS0000D67936_209882/1-52  AUAUCUGCUCGUACAGCAG-CGA-GCA--------------------------------------AGUAAAAUAAA--GAAAA---GCUG--AAUAUGA
URS0000D67936_12908/1-52   AUAUCUGCUCGUACAGCAG-CGA-GCA--------------------------------------AGUAAAAUAAA--GAAAA---GCUG--AAUAUGA
URS0000D67936_1204474/1-52 AUAUCUGCUCGUACAGCAG-CGA-GCA--------------------------------------AGUAAAAUAAA--GAAAA---GCUG--AAUAUGA
URS0000D67936_1297579/1-52 AUAUCUGCUCGUACAGCAG-CGA-GCA--------------------------------------AGUAAAAUAAA--GAAAA---GCUG--AAUAUGA
URS0000D67936_1316588/1-52 AUAUCUGCUCGUACAGCAG-CGA-GCA--------------------------------------AGUAAAAUAAA--GAAAA---GCUG--AAUAUGA
URS0000D673DB_12908/1-51   AGAUGUGUUCGUAAUGUGG-CGA-GCA--------------------------------------GGAUAAAUUAAA-GAA-----GCAC--AUUACAA
URS0000D67C77_12908/1-51   UGAUAUGUUCGUAGUGUGG-CGA-GCA--------------------------------------GGAUAAAUUAAA-GAA-----GCAC--AUUACAA
URS0000D66DCC_12908/1-53   UGAUGUGUUCGUAGUGUGG-CGA-GCA--------------------------------------GGGUAAAUUAAA-GAAG---CGCAC--GACAAGA
URS0000D656F7_12908/1-53   UGAUAUGUUCGUAGUGUGG-CGA-GCA--------------------------------------GGAUAAAUUAAA-GAAG---CACAC--GACAAGA
URS0000D6B369_12908/1-53   UGAUGUGUUCGUAGUGUGG-CGA-GCA--------------------------------------GGAUAAAUUAAA-GAAG---UAUAC--GACAAGA
URS0000D6A1D6_12908/1-53   UGAUGUGUUCGUAGUGUGG-CGA-GCA--------------------------------------GGAUAAAUUAAA-GAAG---UACAC--GACAAGA
URS0000D6BF50_12908/1-53   UGAUAUGGUCGUAGUGUGA-CGA-ACA--------------------------------------GUAUAAAAUAAA-AAAA---CACAC--AUAGGGA
URS0000D6656D_12908/1-52   UGAUGUGAUUGUAGAGC-G-CAA-UCA--------------------------------------CGUAAAUCAAAA-GAAA----GCUC-AAUCGAUG
URS0000D68038_12908/1-52   GGAAGUGAUUGUAGGGC-G-CAA-UCA--------------------------------------CGUUAAUCAAAA-GAAA----GUUC-GAUCGAGG
URS0000D6B4F7_12908/1-50   UGAAAUGAUUGUAGAAC-G-CAA-UCA--------------------------------------UGUUAAUCAAAA-GAAA----GUUC---GAUCGG
URS0000D65842_12908/1-51   UGAUGUGAUUGUAGAGC-G-CAA-UCAC--------------------------------------GUUAAUCAAAA-GAAG----GCUC--GAUCGGU
URS0000D6A2B9_12908/1-51   UGAAGUGAUUGUAGAAC-G-CAA-UCAC--------------------------------------GCUAAUCAAAA-GAAA----GUUC--GAUUGGU
URS0000D6AA6F_12908/1-51   UGAAGUGAUUGUAGAAU-G-CAA-UCAC--------------------------------------GUUAAUCUAAA-GAAA----GUUC--GAUCGGU
URS0000D68DF4_12908/1-51   UGAGGUGAUUGUAGAAC-G-CAA-UCA--------------------------------------CGUUAAUAUAAA-GAAA----GUUC--GAUUGGU
URS0000D6B7F5_12908/1-51   UGAGGUGAUUGUAGAAC-G-CAA-UCA--------------------------------------CGUUAAACUAAA-GAAA----GUUC--AAUCGGU
URS0000D6579D_12908/1-51   UGAAGUGAUUGUAGAAC-G-CAA-UCA--------------------------------------CGUUAAUCAAAA-GAAA----GUUC--AAUCGGU
URS0000D673EF_12908/1-51   UGAGGUGAUUGUAGAAC-G-CAA-UCA--------------------------------------CGUUAAUCAAAA-GAAA----GUUC--GAUCGGU
URS0000D6708E_12908/1-51   UGAGGUGAUUGUAGAAC-G-CAA-UCA--------------------------------------CGUUAAUCUAAA-GAAA----GUUC--GAUCGGU
URS0000D6A5BA_12908/1-52   UGAAGUGAUUGUAGGGC-A-CAA-UCAC--------------------------------------GUUAAUCUAAA-GAAA----GCCC-AAUUUAUU
URS0000D6C060_12908/1-51   UGAAGUGAUUGUAGGGC-G-CAA-UCAC--------------------------------------GUUAAUCAAAA-AAAA----GCCC--AAUUUAU
URS0000D68085_12908/1-51   UGAAGUGAUUGUAGGGU-G-CAA-UCA--------------------------------------CGUUAAUCAAAA-AAAA----GCCC--GAUCGGU
URS0000D68FC2_12908/1-51   UGAAGUGAUUGUAGGGC-G-CAA-UCA--------------------------------------CGUUAAUCAAAA-AAAA----GCCC--GACUGGU
URS0000D6BA17_12908/1-50   AAGAUUUCUCGUAGAGCCA-CGA-GAA----------------------------------------GUAAAUUAAA-GAAA----GCUC--ACUGAGA
URS0000D67634_12908/1-50   AAGAUUUCUCGUAGAGUCA-CGA-GAA----------------------------------------GUAAAUUAAA-GAAA----GCUC--ACUGAGA
URS0000D6A7E5_12908/1-51   AGAAGCAGUCGUAGAGC-G-CGA-CUG------------------------------------CCGCGGAAAAAA---GAAA----GCUC--ACUGAGU
URS0000D66D99_12908/1-52   AGAUAAGGACGUAGAGCCA-CGC-CCU--------------------------------------UGUAAAACUAAA-AAAA----GCUC--ACUGAGA
URS0000D6AD2F_12908/1-53   AGAUUUGCUUGUAUAGUAG-CAA-GCA--------------------------------------AGGUAAUCAAAA-AAAA---UACUA--UCUUAAG
URS0000D6AD2F_796937/1-53  AGAUUUGCUUGUAUAGUAG-CAA-GCA--------------------------------------AGGUAAUCAAAA-AAAA---UACUA--UCUUAAG
URS0000D66408_596323/1-53  AGAUCUGUUCAUAGGGUAG-UGA-ACA--------------------------------------GGGUAAUAAAAA-GAAA---UACCU--GUUGAGA
URS0000D66408_12908/1-53   AGAUCUGUUCAUAGGGUAG-UGA-ACA--------------------------------------GGGUAAUAAAAA-GAAA---UACCU--GUUGAGA
URS0000D6A873_1095747/1-53 AGAUAUGCUCGUAUAGUAG-CGA-GCA--------------------------------------AUUAAAUCAAAA-GAAA---UACUA--GCGUGGA
URS0000D6B0A7_12908/1-51   UGAUCUCCACGUAGAGC-G-CGU-GGA--------------------------------------GGGUAAACGAAA-GAA----UGCUC--GCAGGGA
URS0000D6A8F5_12908/1-51   UGAUCUCCACAUAGAGC-G-UGU-GGAG--------------------------------------GGUAAACAAAA-GAAU----GCUC--ACAGAGA
URS0000D67DB0_12908/1-51   UGAUCUCCACAUAGAGC-G-UGU-GGA--------------------------------------GGGUAAACAAAA-GAA----UGCUC--GCAGAGA
URS0000D67DB0_1263000/1-51 UGAUCUCCACAUAGAGC-G-UGU-GGA--------------------------------------GGGUAAACAAAA-GAA----UGCUC--GCAGAGA
URS0000D6BA7F_12908/1-51   UGAUUUCCACGUAGAGC-G-CGU-GGA--------------------------------------AGGUAAACAAAA-AAAU----GCUC--ACCGAGU
URS0000D6A06E_12908/1-51   UGAUCUGCUGGUAGAGC-G-CCA-GCA--------------------------------------GCAUAAUCAAAA-UAAA----GCUC--AAUGGGU
URS0000D66521_12908/1-51   UGAUCUGCUGGUAGAGC-G-CCA-GCA--------------------------------------GCAUAAUCAAAA-CAAA----GCUC--AAUGGAU
URS0000D6BF1A_12908/1-51   AGAAGAACUCGUAGAGC-G-CGA-GUU-------------------------------------CCGGGGAAAAAA--GAAA----GCUC--ACUGAGA
URS0000D6A933_12908/1-52   GAACUGGUUCGUAGAGCCA-CGA-GCA--------------------------------------GGGUAAACAAAA-GAAA----GCUC--AAUGAGA
URS0000D6A933_1262816/1-52 GAACUGGUUCGUAGAGCCA-CGA-GCA--------------------------------------GGGUAAACAAAA-GAAA----GCUC--AAUGAGA
URS0000D6966A_12908/1-52   AGACUGGUUCGUAGAGCCA-CGA-GCA--------------------------------------GGGUAAACUAAA-AAAA----GCUC--AACGAGA
URS0000D6BD46_12908/1-51   AGAACAUCUCGUAGGGC-G-CGA-GAU--------------------------------------GGGUAAAAUAAA-AAA----UGCCC--ACCGAGA
URS0000D67358_12908/1-50   UGAUUUGCUCGUAGGGC-G-CGA-GCAA--------------------------------------GGUAAACAAAA-AAA-----GCCC--ACCGAGA
URS0000D66C34_12908/1-51   UGAUUUGCUCGUAGGGC-G-CGA-GCA--------------------------------------AGGUAAACGAAA-AAAA----GCCC--AUCGAGA
URS0000D664DE_1378168/1-51 UGAUCUGGACGUAGAGC-G-CGU-CCA--------------------------------------GGGUAAAUGAAA-GAAA----GCUC--ACUGAGA
URS0000D698C0_12908/1-51   AUAUCUGCUCAUAGAAC-G-UGA-GCA--------------------------------------GGGUAAACUAAA-AAAA----GUUC--ACCGAGA
URS0000D697CF_12908/1-51   AUAUCUGCUCAUAGAAC-G-UGA-GCAG--------------------------------------GGUAAACAAAA-GAAA----GUUC--ACUGAGA
URS0000D667A9_12908/1-51   AGAUCUGCUCAUAGAAC-G-UGA-GCA--------------------------------------GGGUAAACAAAA-AAAA----GUUC--ACUGAGA
URS0000D68BE3_12908/1-50   AUAUCUGCUCAUAGAAC-G-UGA-GCA--------------------------------------GGGUAAACAAAA-AAA-----GUUC--ACUGAGA
URS0000D6D234_12908/1-51   AGAUCUGUUCAUAGAUC-G-UGA-ACA--------------------------------------GGGUAAAUUAAA-AAAA----GCUC--ACCGAGA
URS0000D6AB02_12908/1-51   AGAUCUGUUCGUAGAGC-G-CGA-GCA--------------------------------------GGGUAAAUGAAA-AAAA----GCUC--ACCGAGA
URS0000D681B7_12908/1-51   UGAUCUGUUCGUAGAGC-G-CGA-GCA--------------------------------------GGGUAAACGAAA-AAAA----GCUC--ACUGAGA
URS0000D6D033_12908/1-52   AGAUGACCUCGCAGAGCCG-CGA-GGU--------------------------------------CGGUAAAAUAAA-AAAA----GCUC--ACUGAGA
URS0000D6785B_12908/1-52   AGAUGACCUCGUAGAGCAG-CGA-GGU--------------------------------------CGGUAAAAUAAA-AAAA----GCUC--ACUGAGA
URS0000D69039_12908/1-52   AGAUGACCUCGUAGAGCAA-CGA-GGU--------------------------------------CGGUAAAAUAAA-AAAA----GCUC--ACCGAGA
URS0000D69FF1_12908/1-51   AGAUGACCUCGCAGAGCCG-CGA-GGUC--------------------------------------GGUAAUCAAAA-AAA-----GCUC--GCUGAGA
URS0000D6BB7E_12908/1-52   AGAUCAGCUCGUAGAGCCG-CGA-GCU--------------------------------------GGGUAAAAUAAA-AAAC----GCUC--ACUGAGA
URS0000D68652_509191/1-51  AGAUCUGCUCGUAAAGC-C-CGA-GCA--------------------------------------GGGUAAAAUAAA-AAAA----GCUU--ACUGAGA
URS0000D685EA_12908/1-53   UGAUGUGUUCGUAGUAUGG-CGA-ACA--------------------------------------GGAUAAUCAAAA-AAAA---CAUAC--AAUGAGA
URS0000D6BFE7_12908/1-53   UGACAUGUUCGUAGUAUGG-CGA-ACA--------------------------------------GGAUAAUCAAAA-AAAA---CGUAU--AAUGAGG
URS0000D6B75C_12908/1-53   UGACAUGUUCGUAGUAUGG-CGA-ACA--------------------------------------GAAUAAUCAAAA-AAAA---CAUAC--AAUGAGA
URS0000D6623F_12908/1-53   UGACAUGUUCGUAGUAUGG-CGA-ACA--------------------------------------GGAUAAUCAAAA-AAAA---CAUAC--AAUGAGA
URS0000D6C850_12908/1-53   UGACAUGUUCGUAGUAUGG-CGA-ACA--------------------------------------GGAUAAUCAAAA-AAAA---CGUAC--AAUGAGA
URS0000D6C850_1321779/1-53 UGACAUGUUCGUAGUAUGG-CGA-ACA--------------------------------------GGAUAAUCAAAA-AAAA---CGUAC--AAUGAGA
URS0000D6937C_12908/1-53   UAACUUGUUCGUAGUAUGG-CGA-ACA--------------------------------------GGAUAAUCAAAA-AAAA---CAUAC--AAUGAGA
URS0000D68B17_12908/1-51   UGAUCUGCUCGUAGAGC-G-CGA-GCAG--------------------------------------GGUAAAAUAAA-GAAA----GCUC--AAACAGA
URS0000D6ABE2_12908/1-53   AGAUGUGUUCGUAGAGUAG-CGA-ACAG--------------------------------------GGUAAAAUAAA-GAAA---UACUC--AAAGAGA
URS0000D65971_12908/1-52   UGACAUGUUCGUAGUGUAG-CGA-UCA--------------------------------------GGAUAAUCAAAA-AAA-----AUAC-UAAAUUAA
URS0000D671C0_12908/1-55   AGAUGUGCUCGUAGAGUAA-CGAAGCA--------------------------------------GGGUAAUCAAAA-GAAA---UACUC-AUAUAAGA
URS0000D6A222_12908/1-54   AGAUGUGCUCGUAGAGUAACCGA-GCAG--------------------------------------GGUAAUCAAAA-GAA----UACUC-AUAUAAGA
URS0000D67911_12908/1-54   AGAUGUGCUCGUAGAGUAA-CGA-GCAG--------------------------------------GGUAAUCAAAA-GAAA---UACUC-AUAUAAGA
URS0000D68336_12908/1-53   AGAUGUGCUCGUAGAGUAA-CGA-GCAG--------------------------------------GGUAAACAAAA-GAAA---UGCUC--ACCGAGA
URS0000D6636D_12908/1-53   AGAUGUGCUCGUAGAGUAA-CGA-GCAG--------------------------------------GGUAAACAAAA-GAAA---UGCUC--AUUAAAG
URS0000D658E1_12908/1-52   AGAUGUGCUCGUAGAGUAA-CGA-GCAG--------------------------------------GGUAAA-CAAA-GAAA---UGCUC--AUUAAGA
URS0000D672A2_12908/1-51   AGAUGUGCUCGUAGAGUAA-CGA-GCAG--------------------------------------GGUAAA-CAAA-GAA----UGCUC--AUUAAGA
URS0000D6C076_12908/1-53   AGAUGUGCUCGUAGAGUAA-CGA-GCAG--------------------------------------GGUAAACAAAA-GAAA---UGCUC--AUUAAGA
URS0000D672A1_12908/1-54   AGAUGUGCUCGUAGAGUAA-CGA-GCAGG-------------------------------------GGUAAACAAAA-GAAA---UGCUC--AUUAAGA
URS0000D682AF_12908/1-54   AGAUGUGCUCGUAGAGUAA-CGA-GCAG--------------------------------------GGUAAACAAAA-GAAAUA--GCUC--AUUAAGA
URS0000D6A663_12908/1-55   AGAUGUGCUCGUAGAGUAA-CGA-GCAG--------------------------------------GGUAAACAAAA-GAAAAU-AGCUC--AUUAAGA
URS0000D6BB12_469621/1-53  AGAUAUGUUCGUAUGAUAG-CGA-ACA--------------------------------------GGAUAAUAAAAA-GAAA---UAUCA--AACUAGA
URS0000D6BB12_12908/1-53   AGAUAUGUUCGUAUGAUAG-CGA-ACA--------------------------------------GGAUAAUAAAAA-GAAA---UAUCA--AACUAGA
URS0000D6BB12_620833/1-53  AGAUAUGUUCGUAUGAUAG-CGA-ACA--------------------------------------GGAUAAUAAAAA-GAAA---UAUCA--AACUAGA
URS0000D6BB12_469599/1-53  AGAUAUGUUCGUAUGAUAG-CGA-ACA--------------------------------------GGAUAAUAAAAA-GAAA---UAUCA--AACUAGA
URS0000D6BB12_861452/1-53  AGAUAUGUUCGUAUGAUAG-CGA-ACA--------------------------------------GGAUAAUAAAAA-GAAA---UAUCA--AACUAGA
URS0000D6BB12_546275/1-53  AGAUAUGUUCGUAUGAUAG-CGA-ACA--------------------------------------GGAUAAUAAAAA-GAAA---UAUCA--AACUAGA
URS0000D6B807_12908/1-53   AGAUAUGUUCGUAUGAUAA-CGA-ACA--------------------------------------GGAUAAUAAAAA-GAAA---UAUCA--AACUAGA
URS0000D6C2A8_12908/1-53   UGAUAUGUUCGUAGUGCAG-CGA-ACA--------------------------------------GUAUAAUCAAAA-AAAAA--UGCAC-UAUAUU--
URS0000D66E84_12908/1-53   AUAUAUGUUCGUAGUGCAA-CGA-ACA--------------------------------------GGAUAAUCAAAA-AAAA---UGCAC--AAAUGGA
URS0000D6B480_12908/1-53   UGAUAUGUUCGUAGUGCAG-CGA-ACA--------------------------------------GGAUAAUCAAAA-AAAA---UGUGC--AAAUGGA
URS0000D6B165_12908/1-53   UGACAUGUUCGUAGUGCAG-CGA-UCA--------------------------------------GGAUAAUCAAAA-GAAA---UGCAC--AACUGGA
URS0000D6C95E_12908/1-53   UGAUAUGUUCGUAGUGCAG-CGA-ACA--------------------------------------GGAUAAUCAAAA-GAAA---UGCAC--AAAUGGA
URS0000D6B45E_12908/1-53   UGAUAUGUUCGUAGUGCAG-CGA-ACA--------------------------------------GGAUAAUCAAAA-GAAA---UGCAC--AACUGGA
URS0000D693A6_12908/1-53   UGAUAUGGUCGUAGUACAG-CGA-CCA--------------------------------------GUAUAAUCAAAA-AAAA---UGCAC--AAAUGGA
URS0000D66A6E_12908/1-52   AGAUAUGCUCAUAGUGUAG-UGA-GCA--------------------------------------GUGUAAUCAAAA-GAAA---UACAC--GGGGUU-
URS0000D6A66F_190304/1-53  AGAUAUGCUCAUAGUGUAG-UGA-GCA--------------------------------------GUAUAAUCAAAA-GAAA---UACAC--AAAAAGA
URS0000D6A66F_12908/1-53   AGAUAUGCUCAUAGUGUAG-UGA-GCA--------------------------------------GUAUAAUCAAAA-GAAA---UACAC--AAAAAGA
URS0000D6B943_1204474/1-53 AGAUAUGCUUAUAGUGUAG-UGA-GCA--------------------------------------GUAUAAUCAAAA-GAAA---UACAC--AAAAAGA
URS0000D6C448_12908/1-51   AGAUAUGCUCAUAGUGUAG-UGA-GCA--------------------------------------GUAUAAUCAAAA-GAAA---UACAC----GGGGA
URS0000D66086_12908/1-53   UGAUAUGUUCGUAGUGUAG-CGA-ACA--------------------------------------GUAUAAUCAAAA-GAAA---UACAC--AAACAGA
URS0000D66779_12908/1-53   UGAUAUGUUCGUAGUGUAG-CGA-ACA--------------------------------------GUAUAAUCAAAA-GAAA---UACAC--AAAAAGA
URS0000D66779_457403/1-53  UGAUAUGUUCGUAGUGUAG-CGA-ACA--------------------------------------GUAUAAUCAAAA-GAAA---UACAC--AAAAAGA
URS0000D66779_393480/1-53  UGAUAUGUUCGUAGUGUAG-CGA-ACA--------------------------------------GUAUAAUCAAAA-GAAA---UACAC--AAAAAGA
URS0000D6B76E_12908/1-53   UGAUAUGUUCAUAGUGUAG-CGA-ACA--------------------------------------GUAUAAUCAAAA-GAAA---UACAC--AAAAAGA
URS0000D67B11_1204476/1-53 UGAUAUGUUCGUAGUGUAA-CGA-ACA--------------------------------------GUAUAAUCAAAA-GAAA---UACAC--AAAAAGA
URS0000D67B11_12908/1-53   UGAUAUGUUCGUAGUGUAA-CGA-ACA--------------------------------------GUAUAAUCAAAA-GAAA---UACAC--AAAAAGA
URS0000D67B11_1316586/1-53 UGAUAUGUUCGUAGUGUAA-CGA-ACA--------------------------------------GUAUAAUCAAAA-GAAA---UACAC--AAAAAGA
URS0000D6BC97_12908/1-53   UGAUAUGUUCGUAGUGUAG-CGA-ACA--------------------------------------GUAUAAUCAAAA-GAAA---UACAU--AAAAAGA
URS0000D6BC97_469603/1-53  UGAUAUGUUCGUAGUGUAG-CGA-ACA--------------------------------------GUAUAAUCAAAA-GAAA---UACAU--AAAAAGA
URS0000D68483_12908/1-53   UGAUAUGCUCGUAGUGUAG-CGA-UCA--------------------------------------GUAUAAUCAAAA-AAAA---UACAC--AAAUGGA
URS0000D657E4_1095747/1-53 UGAUAUGCUCGUAGUGUAG-CGA-GCA--------------------------------------GUAUAAUCAAAA-GAAA---UACAC--AAUUAGA
URS0000D6C177_12908/1-53   UGAUAUGGUCGUAGUACGG-CGA-CCA--------------------------------------GUAUAAUCGAAA-GAAA---CGUAC--AAACGGA
URS0000D6B118_12908/1-51   UGAUUUGUUCGUAGAGC-G-CGA-ACA--------------------------------------GCAUAAUCAAAA-GAAA----GCUC--AACUGAU
URS0000D68EA0_12908/1-53   AGAUCUGCUUGUACAGUAG-CAA-GCA--------------------------------------GGGUAAUAAAAA-GAAA---UACUG--UUAAUAA
URS0000D6AD9C_12908/1-53   AGAACUGCUUGUACAGUAG-CAA-GCA--------------------------------------GGGUAAUAAAAA-GAAA---UACUG--UUAUUAA
URS0000D66B80_12908/1-55   AGAUCUGCUUGUACAGUAG-CAA-GCA--------------------------------------GGGUAAUAAAAA-GAAA---UACUGUUAUUAAGA
URS0000D66B80_936556/1-55  AGAUCUGCUUGUACAGUAG-CAA-GCA--------------------------------------GGGUAAUAAAAA-GAAA---UACUGUUAUUAAGA
URS0000D66B80_864565/1-55  AGAUCUGCUUGUACAGUAG-CAA-GCA--------------------------------------GGGUAAUAAAAA-GAAA---UACUGUUAUUAAGA
URS0000D6CB57_12908/1-55   AGAACUGCUUGUACAGUAG-CAA-GCA--------------------------------------GGGUAAUAAAAA-GAAA---UACUGAUAUUAAGA
URS0000D68D86_12908/1-55   AGAUCUGCUUGUACAGUAG-CAA-GCA--------------------------------------GGGUAAUAAAAA-GAAA---UACUGAUAUUAAGA
URS0000D6BC68_12908/1-55   AGAUUUGCUUGUAUAGUGG-CAA-GCA-------------------------------------GGAUAAUAAUAAA-GAAA---CACUA-UAUUAAGA
URS0000D65CA3_12908/1-54   AGAUUUGCUUGUAUAGUGG-CAA-GCA--------------------------------------GGAUAAUAAAAA-GAAA---CACUA-UAUUAAGA
URS0000D65CA3_864565/1-54  AGAUUUGCUUGUAUAGUGG-CAA-GCA--------------------------------------GGAUAAUAAAAA-GAAA---CACUA-UAUUAAGA
URS0000D6989E_12908/1-54   AGAUUUGCUUGUAUAGUGG-CAA-GCA--------------------------------------GAAUAAUAAAAA-GAAA---CACUA-UAUUAAGA
URS0000D65A32_12908/1-54   AGAGUUGCUUGUAUAGUGG-CAA-GCA--------------------------------------GAAUAAUAAAAA-GAAA---CACUA-UAUUAAGA
URS0000D6D45B_12908/1-54   AGAACUGCUUGUAUAGUGG-CAA-GCA--------------------------------------GAAUAAUAAAAA-GAAA---CACUA-UAUUAAGA
URS0000D69038_936556/1-54  AGAACUGCUUGUAUAGUGG-CAA-GCA--------------------------------------GGAUAAUAAAAA-GAAA---CACUA-UAUUAAGA
URS0000D6B902_12908/1-53   AGAACUGCUUGUAUAGUGG-CAA-GCA--------------------------------------GAAUAAUAAAAA-GAAA---CACUA--UACUAAG
URS0000D69608_12908/1-53   AGAUUUGUUCGUAUAGUAG-CGA-ACA--------------------------------------AGGUAAUCAAAA-AAAA---UACUA--GUUGAGA
URS0000D6918D_12908/1-53   AGAUAUGUUCGUAUAGUAG-CGA-GCA--------------------------------------GGAUAAACAAAA-AAAA---UACUA--GAUAAGA
URS0000D6C717_12908/1-53   AGAUAUGCUUGUAUAGUAG-CGA-GCA--------------------------------------GGAUAAUCAAAA-AAAA---UACUA--GAUAAGA
URS0000D691C7_12908/1-53   AGAUAUGCUCGUAUAGUAG-CGA-GCA--------------------------------------GGAUAAUCAAAA-AAAA---UACUA--GAUAAGA
URS0000D6AE35_12908/1-53   AGAUGUGUUCGUAUAGUAG-CGA-UCA--------------------------------------GGAUAAUCAAAA-AAAA---UACUA--GAUAAGA
URS0000D6D202_12908/1-53   AGAUAUGUUCGUAUAGUAG-CGA-ACA--------------------------------------GGAUAAUCAAAA-GAAA---UACUA--AAUAAGA
URS0000D661E8_12908/1-53   AGAUAUGUUCGUAUAGUAG-CGA-ACA--------------------------------------GGAUAAUCAAAA-AAAA---UACUA--AAUAAGA
URS0000D67068_12908/1-53   AGAUAUGUUCGUAUAGUAG-CGA-UCA--------------------------------------GGAUAAUCAAAA-AAAA---UACUA--GAUAAGA
URS0000D6BA69_12908/1-53   AGAUAUGUUCGUAUAGUAG-CGA-ACA--------------------------------------GGAUAAUCAAAA-AAAA---UACUA--GAUAAGA
URS0000D69B6F_12908/1-54   AGAUAUGUUCGUAUAGUAG-CGA-UCA--------------------------------------GGAUAAUCAAAA-AAAA---UACUA-AAUUAAGA
URS0000D6B789_12908/1-53   AGAUAUGUUCGUACAGUAG-CGA-ACA--------------------------------------GGGUAAUAAAAA-GAAA---UACUA--ACUAAGA
URS0000D65E79_12908/1-53   AGAGAUGUUCGUACAGUAG-CGA-ACA--------------------------------------GGGUAAUAAAAA-GAAA---UACUG--ACCAAGA
URS0000D69131_546275/1-53  AGAUAUGUUCGUAUAGUAG-CGA-ACA--------------------------------------GGGUAAUAAAAA-GAAA---UACUG--ACCAAGA
URS0000D69DE0_12908/1-53   AGAUAUGUUCGUACAGUAG-CGA-ACA--------------------------------------GGGUAAUAAAAA-GAAA---UACUG--ACCAAGA
URS0000D69DE0_620833/1-53  AGAUAUGUUCGUACAGUAG-CGA-ACA--------------------------------------GGGUAAUAAAAA-GAAA---UACUG--ACCAAGA
URS0000D69DE0_469621/1-53  AGAUAUGUUCGUACAGUAG-CGA-ACA--------------------------------------GGGUAAUAAAAA-GAAA---UACUG--ACCAAGA
URS0000D69DE0_469599/1-53  AGAUAUGUUCGUACAGUAG-CGA-ACA--------------------------------------GGGUAAUAAAAA-GAAA---UACUG--ACCAAGA
URS0000D69261_12908/1-53   AGAUAUGUUCGUACAGUAG-CGA-AUA--------------------------------------GGGUAAUAAAAA-GAAA---UACUG--ACCAAGA
URS0000D6A36F_12908/1-53   AGAUAUGUUCGUACAGUAG-CGA-ACA--------------------------------------GGGUAAUAAAAA-GAAA---UACUG--GCUAAGA
URS0000D6CC38_12908/1-53   AGAUAUGUUCGUACAGUAG-CGA-ACA--------------------------------------GGGUAAUAAAAA-GAAA---UACUG--ACUAAGA
URS0000D6CC38_861452/1-53  AGAUAUGUUCGUACAGUAG-CGA-ACA--------------------------------------GGGUAAUAAAAA-GAAA---UACUG--ACUAAGA
URS0000D670E5_12908/1-53   AGAUAUGUUCGUAGAGCCA-CGA-ACA--------------------------------------GGAUAAUCAAAA-GAAAU---AUUC--AAUAAGA
URS0000D678AE_12908/1-52   AGAUAUGUUCGUAGAGCCA-CGA-ACA--------------------------------------GGAUAAUCAAAA-GAAA----GCUC--AUUGAGA
URS0000D67A9E_12908/1-52   AGAUAUGUUCGUAGAGCCA-CGA-ACA--------------------------------------GUAUAAUCAAAA-GAAA----GCUC--AUUGAGA
URS0000D66728_12908/1-52   AGAUAUGUUCGUAGAGCCA-CGA-ACA--------------------------------------GGAUAAUCAAAA-AAAA----GCUC--AUUGAGA
URS0000D6D424_12908/1-53   AUAUAUGUUCGUAGAGCAG-CGA-ACA--------------------------------------GGAUAAUCAAAA-GAAA---UGCUC--AUUAAGA
URS0000D6AE12_12908/1-53   AUAUAUGUUCGUAGAGUAG-CGA-ACAG--------------------------------------GAUAAUCAAAA-GAAA---UGUUC--GUUAAGA
URS0000D67E10_12908/1-54   AUAUAUGUUCGUAGAGUAG-CGA-ACAG--------------------------------------GAUAAUCAAAAAGAAA---UGUUC--GUUAAGA
URS0000D68E98_12908/1-53   AUAUAUGUUCGUAGAGUAG-CGA-ACAG--------------------------------------GAUAAUCAAAA-GAAA---UACUC--GUUAAGA
URS0000D68859_12908/1-52   AUAUAUGUUCGUAGAGUAG-CGA-ACAG--------------------------------------GAUAAUCAAA--GAAA---UACUC--GUUAAGA
URS0000D695AD_12908/1-54   AUAUAUGUUCGUAGAGUAG-CGA-ACAG--------------------------------------GAUAAUCAAAAAGAAA---UACUC--GUUAAGA
URS0000D6BAF6_12908/1-53   AGAUAUGUUCAUAGAGCAG-UGA-ACA--------------------------------------GGAUAAUCAAAA-GAAA---UGCUC--AAUAAGA
URS0000D66427_12908/1-53   AGAUAUGUUCAUAUAGCAG-UGA-ACA--------------------------------------AGUUAAUCAAAA-GAAA---UGCUA--UUCAAGA
URS0000D66427_469602/1-53  AGAUAUGUUCAUAUAGCAG-UGA-ACA--------------------------------------AGUUAAUCAAAA-GAAA---UGCUA--UUCAAGA
URS0000D66427_469604/1-53  AGAUAUGUUCAUAUAGCAG-UGA-ACA--------------------------------------AGUUAAUCAAAA-GAAA---UGCUA--UUCAAGA
URS0000D66427_469606/1-53  AGAUAUGUUCAUAUAGCAG-UGA-ACA--------------------------------------AGUUAAUCAAAA-GAAA---UGCUA--UUCAAGA
URS0000D6B8EA_12908/1-53   AGAUAUGUUCAUAUAGCAG-UGA-ACA--------------------------------------GGAUAAUCAAAA-GAAA---UGCUA--CUCAAGA
URS0000D6581B_393480/1-53  AGAUGUGUUCAUAUAGCAG-UGA-ACA--------------------------------------GGAUAAUCAAAA-GAAA---UGCUA--UUCAAGA
URS0000D65CD7_1196653/1-53 AGAUAUGUUCAUAUAGCAG-UGA-ACA--------------------------------------GGAUAAUCAAAA-GAAA---UGCUA--UUCAAGA
URS0000D65CD7_12908/1-53   AGAUAUGUUCAUAUAGCAG-UGA-ACA--------------------------------------GGAUAAUCAAAA-GAAA---UGCUA--UUCAAGA
URS0000D65CD7_1316588/1-53 AGAUAUGUUCAUAUAGCAG-UGA-ACA--------------------------------------GGAUAAUCAAAA-GAAA---UGCUA--UUCAAGA
URS0000D65CD7_469604/1-53  AGAUAUGUUCAUAUAGCAG-UGA-ACA--------------------------------------GGAUAAUCAAAA-GAAA---UGCUA--UUCAAGA
URS0000D65CD7_469606/1-53  AGAUAUGUUCAUAUAGCAG-UGA-ACA--------------------------------------GGAUAAUCAAAA-GAAA---UGCUA--UUCAAGA
URS0000D67AC6_12908/1-53   AGAUGUGUUCAUAUAGCAG-UGA-ACA--------------------------------------GGAUAAUCAAAA-AAAA---UGCUA--UUCAAGA
URS0000D65A26_12908/1-53   AGAUAUGUUCAUAUAGCAG-UGA-ACA--------------------------------------GAAUAAUCAAAA-GAAA---UGCUA--UUCAAGA
URS0000D6878B_12908/1-53   AGAUAUGUUCAUAUAGCAG-UGA-ACA--------------------------------------GGAUAAUCAAAA-GAAA---UGUUA--UUUAAGA
URS0000D67760_209882/1-53  UAAAACGUUCAUAUAGCAG-UGA-ACA--------------------------------------AGUUAAUCAAAA-GAAA---UGCUA--UUUAAGA
URS0000D6A9D0_12908/1-53   UGAUAUGCUCGUAGUAUAG-CGA-ACA--------------------------------------GGAUAAAAAAAA-GAAG---UAUAC--AAAUGGA
URS0000D6A9D0_1321779/1-53 UGAUAUGCUCGUAGUAUAG-CGA-ACA--------------------------------------GGAUAAAAAAAA-GAAG---UAUAC--AAAUGGA
URS0000D6ADC4_12908/1-53   UGAUAUGCUCGUAGUAUAG-CGA-GCA--------------------------------------GGAUAAAAAAAA-GAAG---UAUAC--AAAUGGA
URS0000D6ADC4_1321779/1-53 UGAUAUGCUCGUAGUAUAG-CGA-GCA--------------------------------------GGAUAAAAAAAA-GAAG---UAUAC--AAAUGGA
URS0000D67E44_12908/1-53   UGAUAUGCUCGUAGUAUAG-CGA-GCA--------------------------------------GGAUAAAAAAAA-GAAGU---AUAC--AAAAGGA
URS0000D68711_12908/1-51   AGAUUUGGUUGUAGAAC-G-CAA-CCA--------------------------------------AAUAAAAAUAAA-GAAA----GUUC--AAUUGAA
URS0000D6A84B_12908/1-51   AGAUUUGGUUGUAGAGC-G-CAA-CCA--------------------------------------AGUAAAAAUAAA-AAAA----GCUC--AAUUGAA
URS0000D6ADEC_12908/1-50   AGAUUUGGUUGUAGAGC-G-CAA-CCA--------------------------------------AGUAAAAAUAAA-GAAA----GCUC-AAUUGA--
URS0000D6A783_12908/1-51   UGAUUUCGUUGUAGAGC-G-CAA-CGA--------------------------------------ACAAAAAAUAAA-GAAA----GCUC--ACGGAGA
URS0000D6D1AF_12908/1-52   AGAUUUGGUCGUAGAGCCA-CGA-CCA--------------------------------------AGCAAAUCAAAA-GAAA----GCUC--ACUAGAG
URS0000D69868_12908/1-52   AUAUUUGGUUGUAGGAC-G-CAA-CCA--------------------------------------AGUAAAAAUAAA-GAAAA---GUCC--ACUGAGA
URS0000D6B466_12908/1-66   AGACUUGGUCGUAGAGCCA-CGA-CCAACU--------GGGG---UAAUCU--------CCCC----UC-AAAAAAA-GAAC----GCUC--ACUGAGA
URS0000D6746D_1120992/1-51 AGAUGUAGUCGUAGAGC-G-CGA-CUA--------------------------------------CGGUAAUCAAAA-AAAA----GCUC--ACUGAGA
URS0000D6AAA4_12908/1-81   AGACUUGGUCGUAGAGCCA-CGA-CCAACUUAAGA---UGACGGGAAUCAAA----CCCGUCA--GUCUAAACUAAA-GAAA----GCUC--ACUGAGA
URS0000D6A0CB_12908/1-52   AGAUUUGGUCGUAGUGCCG-CGA-CCA--------------------------------------AGGUAAUCAAAA-AAAA----GGCC--ACUGAGA
URS0000D66C80_12908/1-52   AGAUUUGGUCGUAGCGCCG-CGA-CCA--------------------------------------AGGUAAUCAAAA-AAAA----GGCC--ACUGAGA
URS0000D670C0_12908/1-51   -GAUUUAGUCGUAGGAC-G-CGA-CUA--------------------------------------AGUAAAAUAAAA-GAAAA---GUCC--ACUGAGA
URS0000D6A236_12908/1-52   AGAUUUGGUCAUAGAGC-G-UGA-CCAA--------------------------------------GUAAAACUAAA-GAAAA---GCUC--ACUGAGA
URS0000D69D8A_12908/1-52   AGAUUUGGUCAUAGAGC-G-UGA-CCA--------------------------------------AGUAAAAUAAAA-GAAAA---GCUC--AAUGAGA
URS0000D66880_12908/1-52   AGAUUUGGUCAUAGAGC-G-UGA-CCA--------------------------------------AGUAAAAUAAAA-GAAAA---GCUC--ACUGAGA
URS0000D6BCCC_12908/1-52   AGAUUUGGUCAUAGAGC-G-UGA-CCA--------------------------------------AGUAAAAUAAAA-GGAAA---GCUC--ACCGAGA
URS0000D6CC12_12908/1-52   AGAUUUGGUCAUAGAGC-G-UGA-CCA--------------------------------------AGUAAAAUAAAA-GAAAA---GCUC--ACCGAGA
URS0000D69488_12908/1-52   AGAUUUUGUCAUAGAGC-G-UGA-CUA--------------------------------------AGUAAAAUAAAA-GAAAA---GCUC--ACCGAGA
URS0000D6B099_12908/1-52   AGAUUUGGUCAUAGAGC-G-UGA-CUA--------------------------------------AGUAAAAUAAAA-GAAAA---GCUC--ACCGAGA
URS0000D662AA_12908/1-52   AGAUUUGGUCGUAGAAC-G-CGA-CCA--------------------------------------AGUAAAACAAAA-GAAAC---GUUC--ACCGAGA
URS0000D6ADCB_12908/1-52   AGAUUUGGUCGUAGAAC-G-CGA-CCAA--------------------------------------GUAAAAUAAAA-GAAAA---GUUC--ACUGAGG
URS0000D6D067_12908/1-52   AGAUUUGGUCGUAGAGC-G-CGA-CCA--------------------------------------AGUAAAACAAAA-GAAAA---GUUC--ACUGAGA
URS0000D67187_12908/1-52   AGAUUUGGUCGUAGAAC-G-CGA-CCA--------------------------------------AGUAAAAUAAAA-GAAAA---GUUC--ACUGAGA
URS0000D6ABE5_12908/1-51   AGAUUUGGUCGUAGAGU-G-CGA-CCA--------------------------------------AGUAAAUCAAAA-AAAA----GCUC--ACUGAGA
URS0000D666B7_12908/1-51   AGAUUUGGUCGUAGAGC-G-CGA-CCA--------------------------------------AGUAAAUCAAAA-AAAA----GCUC--ACUGAGA
URS0000D6A68B_12908/1-52   AGACUUGGUCGUAGAGCCA-CGA-CCA--------------------------------------ACUUAAUCAAAA-AAAC----GCUC--ACUGAGA
URS0000D67494_12908/1-74   AGACUUGGUCGUAGAGCAA-CGA-CCAACACAAAGGUUGGGU---AACG----------ACCC---UUUGAUUUAAA-GAAC----GCUC--ACCAAGA
URS0000D66652_12908/1-74   AGACUUGGUCGUAGAGCCA-CGA-CCAACACA------AGGG---CUUGGAAACAA---CCCU----UUGAUUUAAA-AAAC----GCUC--ACCAAGA
URS0000D66CB9_12908/1-74   AGACUUGGUCGUAGAGCAA-CGA-CCAACACA------AGGG---CUGGGUAACGA---CCCU----UUGAUUUAAA-GAAC----GCUC--ACCAAGA
URS0000D687C9_12908/1-51   AGAUUUUGUCAUAAAGC-G-UUA-CAA--------------------------------------AGUAAAAAUAAA-GAAA----GCUC--ACUGAGA
URS0000D6643A_12908/1-52   AGACUUGGUCGUAGAGCCA-CGA-CCA--------------------------------------ACUAAAAUUAAA-GAAC----GCUC--ACCAAGA
URS0000D6CC56_12908/1-73   AGACUUGGUCGUAGAGCCA-CGA-CCAACAAA------AGGUUCCUAGG-------GGAAACU----UUAAUCUAAA-GAAC----GCUC--ACCAAGA
URS0000D67D96_12908/1-66   AGACUUGGUCGUAGAGCCA-CGA-CCAACU--------GGGG---CAUCA---------CCCC----UUAAACUAAA-GAAA----GCUC--ACUGAGA
URS0000D693AC_12908/1-51   UGAUUUUGUCGUAGAGC-G-CGA-CAA--------------------------------------AGUAAAAAUAAA-GAAA----GCUC--ACUGAGA
URS0000D6B4AA_12908/1-52   UGAUUUGGUCGUAGAGCCA-CGA-CCA--------------------------------------AGGAAAAAUAAA-GAAA----GCUC--ACUGAGA
URS0000D65A14_12908/1-68   AGACUUGGUCGUAGAGCCA-CGA-CCAACAU-------GGGU---GCAUCA--------ACCC----UUAAACUAAA-GAAA----GCUC--ACUGAGA
URS0000D69071_12908/1-52   AGACCUGGUCGUAGAGCCA-CGA-CCA--------------------------------------ACUAAAAAUAAA-GAAA----GCUC--ACUGAGA
URS0000D6D3B6_12908/1-53   AGAUUUGGUCGUAGAGCCA-CGA-CCA--------------------------------------AGCAAAUCAAAA-GAAA----GCUC-ACGAGAGA
URS0000D6B8B9_12908/1-52   AGUUUUGGUCGUAGAGUCG-CGA-CCA--------------------------------------ACCAAAUCUAAA-GAAC----GCUC--AUUAGGA
URS0000D6758B_12908/1-52   AGUUUUGGUCGUAGAGUCG-CGA-CCA--------------------------------------ACCAAAUCUAAA-GAAC----GCUC--ACUAGGA
URS0000D66336_12908/1-52   CCUUUUGGUCGUAGAGUCG-CGA-CCA--------------------------------------ACCAAAUCUAAA-GAAC----GCUC--ACUAGGA
URS0000D69B83_12908/1-52   AGUUUUGGUCGUAGAGUUG-CGA-CCA--------------------------------------ACCAAAAUUAAA-GAAC----GCUC--AUGAGGA
URS0000D6CA53_12908/1-67   AUCUUUGGUCGUAGAGUCG-CGA-CCAACU--------GGGG---UCAUCA--------CCCC----UUAAACUAAA-AAAC----GCUC--ACUAGGA
URS0000D6BF8B_12908/1-67   AUCCUUGGUCGUAGAGUCG-CGA-CCAAUC--------GGGG---CCAUCA--------CCCC----UUAAACUAAA-AAAC----GCUC--ACUAGGA
URS0000D6CD02_12908/1-52   ACCCUUGGUCGUAGAGUCG-CGA-CCA--------------------------------------ACUCAAACUAAA-GAAC----GCUC--ACUCGGA
URS0000D6C478_12908/1-51   AAAAUUGGUCGUAAGGC-G-CGA-CCA--------------------------------------ACGGAAUCAAAA-GAAA----GCCU--ACCGAGA
URS0000D6B244_12908/1-51   GAUUUUGGUCGUAAGGC-G-CGA-CCA--------------------------------------ACGGAAUCAAAA-GAAA----GCCU--ACCGGGA
URS0000D6CC7E_12908/1-51   GAAUUUGGUCGUAAGGC-G-CGA-CCAG--------------------------------------CGGAAUCAAAA-GAAA----GCCU--ACCGAGA
URS0000D6C445_12908/1-51   GAAUUUGGUCGUAAGGC-G-CGA-CCA--------------------------------------ACGGAAUCAAAA-GAAA----GCCU--ACCGAGA
URS0000D68B4F_12908/1-51   GUUUUUGGUCGUAAGGC-G-CGA-CCA--------------------------------------ACGGAAUCAAAA-GAAA----GCCU--GCCGAGA
URS0000D68257_12908/1-51   GAUUUUGGUCGUAAGGC-G-CGA-CCA--------------------------------------ACGGAAUCAAAA-GAAA----GCCU--GCCGAGA
URS0000D68030_12908/1-51   GAUUUUGGUCGUAAGGC-G-CGA-CCA--------------------------------------ACGGAAUCAAAA-GAAA----GCCU--ACCGAGA
URS0000D69853_12908/1-51   GAUUUUGGUCGUAGGGC-G-CGA-CCA--------------------------------------ACGGAAUCAAAA-GAAA----GCCC--ACUGAGA
URS0000D6A771_12908/1-51   GAUUUUGGUCGUAGGGC-G-CGA-CUA--------------------------------------ACGGAAUCAAAA-GAAA----GCCC--ACUGAGA
URS0000D6B07C_12908/1-51   GAAAUUGGUCGUAGGGC-G-CGA-CCA--------------------------------------ACGAAAUCAAAA-GAAA----GUCC--ACUGAGA
URS0000D6750E_12908/1-51   GUAAUUGGUCGUAGGGC-G-CGA-CCA--------------------------------------ACGGAAUCAAAA-GAAA----GCCC--ACUGAGA
URS0000D6918C_12908/1-51   GAAAUUGGUCGUAGGGC-G-CGA-CCA--------------------------------------ACGGAAUCAAAA-GAAA----GCCC--ACUGAGA
URS0000D6C487_12908/1-51   GAAAUUGGUCGUAGGGC-G-CGA-CCA--------------------------------------ACGAAAUCAAAA-GAAA----GCCC--ACUGAGA
URS0000D67FBB_12908/1-54   GAUAUUGUUCGUAGUGUAG-CGA-ACA--------------------------------------UGAUAAUCAAAA-AAAA---UACAC-GGUUAAGA
#=GC SS_cons               :::::<<<<<<__AAAA__.>>>.>>>......................................::::::::::::.::::....aaaa..:::::::
#=GC RF                    AGAUuUGcUCGUAGAGCAG.CGA.gCA......................................GGgUAAUcAAAA.GAAA....GCUC..AcUgAGA
//
