# Supplementary material for: All-at-once RNA folding with 3D motif prediction framed by evolutionary information
Source: Nat Methods. 2025 Oct 3;22(10):2094–106. doi: 10.1038/s41592-025-02833-w (PMC12510878; doi:10.1038/s41592-025-02833-w)
Supplement: Supplementary file 3 — Source code to run CaCoFold-R3D. Data and results. [file 41592_2025_2833_MOESM3_ESM.gz › supplemental_material/data/Rfam.15.0/mir-1271]

# STOCKHOLM 1.0
#=GF ID mir-1271
#=GF AC RF04085
#=GF DE mir-1271 microRNA precursor family
#=GF AU Griffiths-Jones SR; 0000-0001-6043-807X
#=GF GA 80.5
#=GF NC 80.4
#=GF TC 80.6
#=GF SE Griffiths-Jones SR
#=GF SS Predicted; RNAalifold
#=GF TP Gene; miRNA;
#=GF BM cmbuild -F CM SEED
#=GF CB cmcalibrate --mpi CM
#=GF SM cmsearch --cpu 4 --verbose --nohmmonly -T 25.00 -Z 2958934 CM SEQDB
#=GF DR MIPF; MIPF0000483;
#=GF DR URL; http://www.mirbase.org;
#=GF DR SO; 0001244; pre_miRNA;
#=GF DR GO; 0016442; RISC complex;
#=GF DR GO; 0035195; miRNA-mediated post-transcriptional gene silencing;
#=GF RN [1]
#=GF RM 30423142
#=GF RT miRBase: from microRNA sequences to function.
#=GF RA Kozomara A, Birgaoanu M, Griffiths-Jones S
#=GF RL Nucleic Acids Res. 2019;47:D155.
#=GF CC This family represents the microRNA (miRNA) precursor mir-1271 imported
#=GF CC from miRBase.
#=GF WK MicroRNA
#=GF SQ 13

URS0000A8E0F9_9600/5-81   CAGAUCAGUGCUUGGCACCUAGCAAGCACUCAG--------UAAAUACUUGUUGAGUGCCUGCUAUGUGCCA-GGCAUUGUGCUGA
URS0000759E23_9593/11-87  CAGAUCAGUGCUUGGCACCUAGCAAGCACUCAG--------UAAAUACUUGUUGAGUGCCUGCUAUGUGCCA-GGCAUUGUGCUGA
URS000075C4C2_9598/4-80   CAGAUCAGUGCUUGGCACCUAGCAAGCACUCAG--------UAAAUACUUGUUGAGUGCCUGCUAUGUGCCA-GGCAUUGUGCUGA
URS00007E33F1_9544/11-87  CAGAUCAGUGCUUGGCACCUAGCAAGCACUCAG--------UAAAUACUUGUUGAGUGCCUGCUAUGUGCCG-GGCAUUGUGCUGA
URS000075C9F1_9606/5-81   CAGAUCAGUGCUUGGCACCUAGCAAGCACUCAG--------UAAAUAUUUGUUGAGUGCCUGCUAUGUGCCA-GGCAUUGUGCUGA
URS0000759954_10029/5-80  CAGAUCAGUGCUUGGCACCUGGUAAGCACUCAG--------UAAAUAUUUGAUGAGUGCCUGCUGUGUGCCAAGGCAUUGUGCU--
URS0000D526B4_29078/1-77  CAGAUCAGUGCUUGGCACCUGGUAAGCACUCAG--------UAAAUACCUGUUGAGUGCCUGCUAUGUGCCA-GGCAUUGUGCUGA
URS000075C09D_9913/5-81   CAGAUCAGUGCUUGGCACCUAGUAAGUACUCAG--------UAUAUACUUGUUGAGUGCCUGCUAUGUGCCA-GGCAUUGUGCUGA
URS00007E4722_9925/8-84   CAGAUCAGUGCUUGGCACCUAGUAAGUACUCAG--------UAUAUACUUGUUGAGUGCCUGCUAUGUGCCA-GGCAUUGUGCUGA
URS00007E485E_9615/1-58   ----------CUUGGCACCUAGUAAGCACUCAG--------UAAAUACUUGUUGAGUGCCUGCUAUGUGCCA-GGCA---------
URS0000759F91_9823/1-77   UAGAUCAGUGCUUGGCACCUAGUAAGCACUCAG--------UAUAUACUUGUUGAGUGCCUGCUAUGUGCCA-GGCAUUGUGCUGA
URS000075A6B5_9796/1-57   ----------CUUGGCACCUCGUAAGCACUCAG--------UAAAUACUUGUUGAGUGCCUGCUGUGUGCCA-GGC----------
URS00007E3561_9796/16-100 UAGGACAGCGUUUGGCACAUGACAAGCACUCAAAAUAGCACUGAUCAGUUAUUGAGCGCUUAAUGUGUGCCA-GGCCCUGUUUUAA
#=GC SS_cons              :<<--<<<-<<<<<<<<<-<<<<<-<<<<<<<<........<<______>>>>>>>>>>->>>>>->>>>>>.>>>->>>-->>::
#=GC RF                   caGAuCagUGCuuGGCACcuagcAAGCaCUCAg........uaAAUAcUuguUGAGuGCCUgcuaUGUGCCa.gGCAcuGUgCugA
//
