# Supplementary material for: All-at-once RNA folding with 3D motif prediction framed by evolutionary information
Source: Nat Methods. 2025 Oct 3;22(10):2094–106. doi: 10.1038/s41592-025-02833-w (PMC12510878; doi:10.1038/s41592-025-02833-w)
Supplement: Supplementary file 3 — Source code to run CaCoFold-R3D. Data and results. [file 41592_2025_2833_MOESM3_ESM.gz › supplemental_material/data/Rfam.15.0/SNORD23]

# STOCKHOLM 1.0
#=GF ID SNORD23
#=GF AC RF00603
#=GF DE Small nucleolar RNA SNORD23
#=GF AU Daub J; 0000-0001-6022-563X
#=GF GA 64.0
#=GF NC 63.4
#=GF TC 65.7
#=GF SE INFERNAL
#=GF SS Predicted; Daub J
#=GF TP Gene; snRNA; snoRNA; CD-box;
#=GF BM cmbuild -F CM SEED
#=GF CB cmcalibrate --mpi CM
#=GF SM cmsearch --cpu 4 --verbose --nohmmonly -T 26.21 -Z 2958934 CM SEQDB
#=GF DR snoRNABase; HBII-115;
#=GF DR SO; 0000593; C_D_box_snoRNA;
#=GF DR GO; 0006396; RNA processing;
#=GF DR GO; 0005730; nucleolus;
#=GF DR snoopy; Mus_musculus300008;
#=GF DR snoopy; Pongo_pygmaeus300661;
#=GF RN [1]
#=GF RM 12215523
#=GF RT Purified box C/D snoRNPs are able to reproduce site-specific
#=GF RT 2'-O-methylation of target RNA in vitro.
#=GF RA Galardi S, Fatica A, Bachi A, Scaloni A, Presutti C, Bozzoni I
#=GF RL Mol Cell Biol. 2002;22:6663-6668.
#=GF RN [2]
#=GF RM 11387227
#=GF RT RNomics: an experimental approach that identifies 201 candidates for
#=GF RT novel, small, non-messenger RNAs in mouse.
#=GF RA Huttenhofer A, Kiefmann M, Meier-Ewert S, O'Brien J, Lehrach H,
#=GF RA Bachellerie JP, Brosius J
#=GF RL EMBO J. 2001;20:2943-2953.
#=GF RN [3]
#=GF RM 16381836
#=GF RT snoRNA-LBME-db, a comprehensive database of human H/ACA and C/D box
#=GF RT snoRNAs.
#=GF RA Lestrade L, Weber MJ
#=GF RL Nucleic Acids Res. 2006;34:D158-D162.
#=GF CC The members of this family belong to the C/D class of snoRNAs which
#=GF CC contain the C (UGAUGA) and D (CUGA) box motifs. Most of the members of the
#=GF CC box C/D family function in directing site-specific 2'-O-methylation of
#=GF CC substrate RNAs [1]. This family includes mouse MBII-115 identified in [2]
#=GF CC and the human orthologue HBII-115 (SNORD23). There is currently no
#=GF CC predicted target RNA for HBII-115 [3].
#=GF WK Small_nucleolar_RNA_SNORD23
#=GF SQ 15

AK024486.1/3319-3428       UGCCCAGUGAUGACA-C-CAUCCUUGCUCCCCGUGC-CCCCCAG---GGG-CUAUGGGCGACACCAUGGCUGCCCCUGGGCUGGGCCAGU-GGGGCCAAU-GCCCAGGGGCUGAGGGCA
AF357349.1/1-99            -------UGAUAAC----CAUCCUUGCUCCCCGUGC-CUACUCG---GG--CUGUGGGCGACACCAUGGCUGCCC-UGGGCUGGGCCAGU-UGGGCCAUU-GCCUGGGGACUGAGGGCA
AAHX01004065.1/24142-24250 UGCCCGGUGAUGAUAAC-CAUCCUUGCUCCCCGUGC-CCUCUUG---GG--CUGUGGGCGACACCAUGGCUGCCC-UGGGCUGGGCCAGU-UGGGCCAUU-GCCUGGGGACUGAGGGCA
AAQQ01534227.1/350-242     UGCCCAAUGAUGACA-C-CAUCCUUGCUCCCCGUGC-CCCCAGG---GG--CUAUGGGCGACACCUUGGCUGCCCUUGGGCUGGGCCGGC-UGGGCCGUU-GCCUGGGGGCUGAGGGCA
AAPY01018131.1/311-201     UGCCCAGUGAUGAGA-C-CAUCCUUGCUCCCCAUGC-UCCCCAG---GGGGCUGUGGGUGACACUAUGGCUGCCCCCGGGCUGGGCCAGG-UGGGCCAGA-GCCCGGGGGCUGAGGGCA
AAYZ01216133.1/130-239     UGCCCUGUGAUGACA-C-CAUCCUUGCUCCCCGUGUGCCCCCCG---GGG-CUGUGGGUGACACCUUGGCUGCCC-CGGACUGGGCCAGG-UGGGCCAGU-GUCCGGGGGCUGAGGGCA
AACN010478572.1/777-885    UGCCCAGUGAUGAUA-CCCAUCCUUGCUCCCCGUGC-CCCCC-----GGG-CUGUGGGCGACAUCAUGGCUGCCCCCAGGUUGUGCCAGU-UGGGCUGAU-GCCUGGGGGCUGAGGGCA
AAFC03086458.1/7697-7588   UGCCCAGUGAUGACA-CCCAUCCUUGCUCCCCGUGU-CCGCAGG---GA--CUGUGGGCGACAUCACGGCUACCCCCAGGCGGGGCCGGU-UGGGCUAAU-GCCUGGGGGCUGAGGGCA
AANN01595469.1/181-294     UGCCCGGUGAUGACA-CCCAUCCUUGCUCCCCGUGC-CCUCCCAGCAGGG-CUUUGGGCGACAUCCUGGCUGCCCCUGGGCAGGGCCGGU-UGGGCUGAU-GCCUGGGGGCUGAGGGCA
ABDC01373885.1/646-756     UGCCCGGUGAUGACA-CCCAUCCUUGCUCCCCGUGC-CCCCCAG---GGG-CUGUGGGCGACA-CAUGGCUGCCCCCGGGCCAGGCUGGUUGGGGCCGGU-GCCCGGGGGCUGAGGGCA
AAIY01701293.1/348-242     UACCCGCUGAUGAUC-C-CAUCCUUGCUCCCCAGGC-CCUCCCG---GG--CAGUGGGCGACACUGUGGCUCCCC-UGGGCU-GGCCAGU-UGGGCUGAU-GCCUGGGGGCUGAGGGCA
AALT01144050.1/1322-1220   UGCCCGCUGAUGACA-C--AUCCUUGCUCCCCGUGC-CUGUU------GG-CUGUGGGUGACAUCCUGGCUGCCC-UGGGCCAAGCCAGU-GGG--CUAA-GCCUGGGGGCUGAGGGCA
AAGV020550780.1/807-698    UGUCCGGUGAUGACA-UCUAUCUUUGCUCUUCGUGC-CUCUCAG---GG--CCAUGGGCGACACUCUGGCUAGCUCUGGGCUGGGCCGGU-UGGGCCAGC-GCCUGGGGGCUGAGGGCA
AAWR02044380.1/7317-7425   UGCUCGAGGAUGACA-CUCAUCCUUGCUCCCCGUGC-CCCCAGG---GG--CUGUGGGCGACAUCGUGGCUGCCC-CGGGCUGGGCCAGU-UGGGCUGAU-GCCCGGGGACUGAGGGCA
AAQR03153932.1/31429-31540 UGCCCAGUGAUGAUA-CCCAUCCUUGCUCCCCGUGC-CUCCCAG---GGG-CUGUGGGCGACACCAUGGCUGCCCCCAGGACAGGCUGGU-UGGGCUAUUGGCCUGGGGGCUGAGGGCA
#=GC SS_cons               <<<<<__________._.__________________._______...___._______________________________________._________._____________>>>>>
#=GC RF                    UGCCCagUGAUGAcA.C.CAUCCUUGCUCCCCGUGC.CccCcaG...GGG.CUgUGGGcGACAccaUGGCUgCCCcuGGGCuGGGCCaGU.UGGGCcaaU.GCCuGGGGGCUGAGGGCA
//
