# Supplementary material for: All-at-once RNA folding with 3D motif prediction framed by evolutionary information
Source: Nat Methods. 2025 Oct 3;22(10):2094–106. doi: 10.1038/s41592-025-02833-w (PMC12510878; doi:10.1038/s41592-025-02833-w)
Supplement: Supplementary file 3 — Source code to run CaCoFold-R3D. Data and results. [file 41592_2025_2833_MOESM3_ESM.gz › supplemental_material/data/Rfam.15.0/CRISPR-DR62]

# STOCKHOLM 1.0
#=GF ID CRISPR-DR62
#=GF AC RF01375
#=GF DE CRISPR RNA direct repeat element
#=GF AU Wilkinson A; 0000-0001-7406-0151
#=GF GA 45.0
#=GF NC 43.1
#=GF TC 58.9
#=GF SE Predicted; WAR; Wilkinson A
#=GF SS Predicted; WAR; Wilkinson A
#=GF TP Gene; CRISPR;
#=GF BM cmbuild -F CM SEED
#=GF CB cmcalibrate --mpi CM
#=GF SM cmsearch --cpu 4 --verbose --nohmmonly -T 35.10 -Z 2958934 CM SEQDB
#=GF DR URL; http://crispr.u-psud.fr/crispr/CRISPRHomePage.php;
#=GF DR SO; 0001459; CRISPR;
#=GF DR GO; 0006952; defense response;
#=GF RN [1]
#=GF RM 17521438
#=GF RT The CRISPRdb database and tools to display CRISPRs and to generate
#=GF RT dictionaries of spacers and repeats.
#=GF RA Grissa I, Vergnaud G, Pourcel C
#=GF RL BMC Bioinformatics. 2007;8:172.
#=GF WK CRISPR
#=GF SQ 2

CP000609.1/744870-744906 CUAAAAGAAUAACUUGCAAAAUAACAAGCAUUGAAAC
CP000609.1/745726-745762 CUAAAAGAAUAACUUGCAAAAUAACAAGCAUUACAAU
#=GC SS_cons             ::::::::::::<<<<________>>>>:::::::::
#=GC RF                  CUAAAAGAAUAACUUGCAAAAUAACAAGCAUUaaAAu
//
