# Supplementary material for: All-at-once RNA folding with 3D motif prediction framed by evolutionary information
Source: Nat Methods. 2025 Oct 3;22(10):2094–106. doi: 10.1038/s41592-025-02833-w (PMC12510878; doi:10.1038/s41592-025-02833-w)
Supplement: Supplementary file 3 — Source code to run CaCoFold-R3D. Data and results. [file 41592_2025_2833_MOESM3_ESM.gz › supplemental_material/data/Rfam.15.0/mir-497]

# STOCKHOLM 1.0
#=GF ID mir-497
#=GF AC RF00793
#=GF DE microRNA mir-497
#=GF AU Griffiths-Jones SR; 0000-0001-6043-807X
#=GF GA 62.0
#=GF NC 60.9
#=GF TC 62.2
#=GF SE Griffiths-Jones SR
#=GF SS Predicted; RNAalifold
#=GF TP Gene; miRNA;
#=GF BM cmbuild -F CM SEED
#=GF CB cmcalibrate --mpi CM
#=GF SM cmsearch --cpu 4 --verbose --nohmmonly -T 30.00 -Z 2958934 CM SEQDB
#=GF DR MIPF; MIPF0000231;
#=GF DR SO; 0001244; pre_miRNA;
#=GF DR GO; 0016442; RISC complex;
#=GF DR GO; 0035195; miRNA-mediated post-transcriptional gene silencing;
#=GF RN [1]
#=GF RM 17306260
#=GF RT Identification and characterization of microRNAs from the bovine adipose
#=GF RT tissue and mammary gland.
#=GF RA Gu Z, Eleswarapu S, Jiang H
#=GF RL FEBS Lett. 2007;581:981-988.
#=GF RN [2]
#=GF RM 30423142
#=GF RT miRBase: from microRNA sequences to function.
#=GF RA Kozomara A, Birgaoanu M, Griffiths-Jones S
#=GF RL Nucleic Acids Res. 2019;47:D155.
#=GF WK Mir-497_microRNA_precursor_family
#=GF SQ 18

URS000062BB4A_9606/11-95  CCUGCUCCCGCCCCAGCAGCACACUGUGGUUUGUACGGCACUGUGGCCACGUCCAAACCACACUGUGGUGUUAGAGCGAGGGUGG
URS0000650FBF_9600/11-95  CCUGCUCCCGCCCCAGCAGCACACUGUGGUUUGUGCGGCAUUGUGGCCACGUCCAAACCACACUGUGGUGUUAGAGCGAGGGUGG
URS000062BB4A_9544/11-95  CCUGCUCCCGCCCCAGCAGCACACUGUGGUUUGUACGGCACUGUGGCCACGUCCAAACCACACUGUGGUGUUAGAGCGAGGGUGG
URS000075B48B_9593/7-91   CCUGCUCCCGCCCCAGCAGCACACUGUGGUUUGUACGGCACUGUGGCCACGUCCAAACCACACUGUGGUGUUAGAGCGAGGGUGG
URS00007599E5_9598/1-69   ------------CCAGCAGCACACUGUGGUUUGUACGGCACUGUGGCCACGUCCAAACCACACUGUGGUGUUAGAGCGAGG----
URS0000759FB5_10029/1-81  ----CUCCCGCCCCAGCAGCACACUGUGGUUUGUACGGCACUGUGGCCACGUCCAAACCACACUGUGGUGUUAGAGCGAGGGUGG
URS00006D80BC_9913/11-95  CCUGCUCCCGCCCCAGCAGCACACUGUGGUUUGUACGGCACUGUGGCCACGUCCAAACCACACUGUGGUGUUAGAGCGAGGGUGG
URS00007E394D_9925/11-95  CCUGCUCCCGCCCCAGCAGCACACUGUGGUUUGUACGGCACUGUGGCCACGUCCAAACCACACUGUGAUGUUAGAGCGAGGGUGG
URS000075B9CA_9823/1-79   ------CCCGCCCCAGCAGCACACUGUGGUUUGUACGGCACUGUGGCCACGUCCAAACCACACUGUGGUGUUAGAGCGAGGGUGG
URS00007599E5_10116/1-69  ------------CCAGCAGCACACUGUGGUUUGUACGGCACUGUGGCCACGUCCAAACCACACUGUGGUGUUAGAGCGAGG----
URS00007E3A3E_246437/1-62 -------------CAGCAGCACACUGUGGUUUGUACGGCACUGUGGCCACGUCCAAACCACACUGUGGUGUUAGA----------
URS000075E9D3_13616/1-84  CCUGCCUCCGCCCCAGCAGCACACUGUGGUUUGUUCAGUGUUAUGGCCAAGUCCAAACCACACUGUGGUGUUAGAGCGAGGGUA-
URS000075D8F7_9305/18-102 CCUGCCUCCGCCCCAGCAGCACACUGUGGUUUGUUCAGUGUUGUGGCCAAGUCCAAACCACACUGUGGUGUUAGAGUGAGGGUAA
URS00007E44DC_9615/1-67   -------------CAGCAGCACACUGUGGUUUGUACGGUACUGUGGCCACGUCCAGACCACACUGUGGUGUUAGGGUGAG-----
URS000075DE0E_10090/1-84  CCUGCCCCCGCCCCAGCAGCACACUGUGGUUUGUACGGCACUGUGGCCACGUCCAAACCACACUGUGGUGUUAGAGCGAGGGUA-
URS000075AB4A_9796/1-59   -------------CAGCAGCACACUGUGGUUUGUACGGCACUGUGGCCACGUCCAAACCACACUGUGGUGUU-------------
URS000075D20B_10090/15-99 CAUACCCUCGCUCUAACACCACAGUGUGGUUUGGACGUGGCCACAGUGCCGUACAAACCACAGUGUGCUGCUGGGGCGGGGGCAG
URS0000D55212_29078/1-82  ---GCUCCCGCCCCAGCAGCACACUGUGGUUUGUACGGCACUGUGGCCACGUCCAAACCACACUGUGGUGUUAGAGCGAGGGUGG
#=GC SS_cons              :::::::::::<<<<<<<-<<<<-<<<<<<<<<-<<<<<______>>-->>>->>>>>>>>>->>>>->>>>------->>>:::
#=GC RF                   CcUgCuccCGCcCcAgCAgCACAcUGUGGUUUGUaCggcaCUGUGgccAcGucCAAACCACAcUGUGgUGuUAGAGCGAgGgUaG
//
