# Supplementary material for: All-at-once RNA folding with 3D motif prediction framed by evolutionary information
Source: Nat Methods. 2025 Oct 3;22(10):2094–106. doi: 10.1038/s41592-025-02833-w (PMC12510878; doi:10.1038/s41592-025-02833-w)
Supplement: Supplementary file 3 — Source code to run CaCoFold-R3D. Data and results. [file 41592_2025_2833_MOESM3_ESM.gz › supplemental_material/data/Rfam.15.0/mir-651]

# STOCKHOLM 1.0
#=GF ID mir-651
#=GF AC RF00972
#=GF DE mir-651 microRNA precursor family
#=GF AU Griffiths-Jones SR; 0000-0001-6043-807X
#=GF GA 106.0
#=GF NC 105.2
#=GF TC 106.6
#=GF SE Griffiths-Jones SR
#=GF SS Predicted; RNAalifold
#=GF TP Gene; miRNA;
#=GF BM cmbuild -F CM SEED
#=GF CB cmcalibrate --mpi CM
#=GF SM cmsearch --cpu 4 --verbose --nohmmonly -T 25.00 -Z 2958934 CM SEQDB
#=GF DR MIPF; MIPF0000478;
#=GF DR SO; 0001244; pre_miRNA;
#=GF DR GO; 0016442; RISC complex;
#=GF DR GO; 0035195; miRNA-mediated post-transcriptional gene silencing;
#=GF RN [1]
#=GF RM 16505370
#=GF RT The colorectal microRNAome.
#=GF RA Cummins JM, He Y, Leary RJ, Pagliarini R, Diaz LA Jr, Sjoblom T, Barad O,
#=GF RA Bentwich Z, Szafranska AE, Labourier E, Raymond CK, Roberts BS, Juhl H,
#=GF RA Kinzler KW, Vogelstein B, Velculescu VE
#=GF RL Proc Natl Acad Sci U S A. 2006;103:3687-3692.
#=GF RN [2]
#=GF RM 17604727
#=GF RT A mammalian microRNA expression atlas based on small RNA library
#=GF RT sequencing.
#=GF RA Landgraf P, Rusu M, Sheridan R, Sewer A, Iovino N, Aravin A, Pfeffer S,
#=GF RA Rice A, Kamphorst AO, Landthaler M, Lin C, Socci ND, Hermida L, Fulci V,
#=GF RA Chiaretti S, Foa R, Schliwka J, Fuchs U, Novosel A, Muller RU, Schermer B,
#=GF RA Bissels U, Inman J, Phan Q, Chien M, Weir DB, Choksi R, De Vita G,
#=GF RA Frezzetti D, Trompeter HI, Hornung V, Teng G, Hartmann G, Palkovits M, Di
#=GF RA Lauro R, Wernet P, Macino G, Rogler CE, Nagle JW, Ju J, Papavasiliou FN,
#=GF RA Benzing T, Lichter P, Tam W, Brownstein MJ, Bosio A, Borkhardt A, Russo
#=GF RA JJ, Sander C, Zavolan M, Tuschl T
#=GF RL Cell. 2007;129:1401-1414.
#=GF RN [3]
#=GF RM 20214803
#=GF RT Genome-wide comparative analysis of microRNAs in three non-human primates.
#=GF RA Brameier M
#=GF RL BMC Res Notes. 2010;3:64.
#=GF RN [4]
#=GF RM 30423142
#=GF RT miRBase: from microRNA sequences to function.
#=GF RA Kozomara A, Birgaoanu M, Griffiths-Jones S
#=GF RL Nucleic Acids Res. 2019;47:D155.
#=GF CC Family represents the microRNA (miRNA) precursor mir-651 imported from
#=GF CC miRBase.
#=GF WK MicroRNA
#=GF SQ 5

URS000075AE4F_9598/4-89 AUCUAUCACUGCUUUUUAGGAUAAGCUCGACUUUUGUUCAAAUAAAAAUGCAAAAGGAAAGUGUAUCCUAAAAGGCAAUGACAGUU
URS000075AEAE_9593/7-92 AUCUAUCACUGCUUUUUAGGAUAAGCUUGACUUUUGUUCAAAUAAAAAUGCAAAAGGAAAGUGUAUCCUAAAAGGCAAUGACAGUU
URS0000651B6D_9606/2-87 AUCUAUCACUGCUUUUUAGGAUAAGCUUGACUUUUGUUCAAAUAAAAAUGCAAAAGGAAAGUGUAUCCUAAAAGGCAAUGACAGUU
URS00006A87E3_9600/2-87 AUCUAUCACUGCUUUUUAGGAUAAGUUUGACUUUUGUUCAAAUAAAAAUGCAAAAGGAAAGUGUAUCCUAAAAGGCAAUGACAGUU
URS00006B9D7B_9544/2-87 AGCUAUCACUGCUUUUUAGAAUAAGCUUGACUUUUGUUCAAAUAAAAACGCAAAAGGAAAGUGUAUCUUAAAAGGCAAUGACAGUU
#=GC SS_cons            ::<<-<<<-<<<<<<<<<<<<<<-<<<<--<<<<<<<____________>>>>>>>-->>>>->>>>>>>>>>>>>>->>>->>::
#=GC RF                 AuCuAuCaCuGCuuuuuaGGauaAgcuuGACuuuuGuUCAAAUAAAAAugCaaaaGGAaaguGuauCCuaaaagGCaAuGaCaGUU
//
