# Supplementary material for: All-at-once RNA folding with 3D motif prediction framed by evolutionary information
Source: Nat Methods. 2025 Oct 3;22(10):2094–106. doi: 10.1038/s41592-025-02833-w (PMC12510878; doi:10.1038/s41592-025-02833-w)
Supplement: Supplementary file 3 — Source code to run CaCoFold-R3D. Data and results. [file 41592_2025_2833_MOESM3_ESM.gz › supplemental_material/data/Rfam.15.0/mir-463]

# STOCKHOLM 1.0
#=GF ID mir-463
#=GF AC RF00934
#=GF DE microRNA mir-463
#=GF AU Griffiths-Jones SR; 0000-0001-6043-807X
#=GF GA 70.0
#=GF NC 53.2
#=GF TC 93.6
#=GF SE Griffiths-Jones SR
#=GF SS Predicted; RNAalifold
#=GF TP Gene; miRNA;
#=GF BM cmbuild -F CM SEED
#=GF CB cmcalibrate --mpi CM
#=GF SM cmsearch --cpu 4 --verbose --nohmmonly -T 25.00 -Z 2958934 CM SEQDB
#=GF DR MIPF; MIPF0000425;
#=GF DR SO; 0001244; pre_miRNA;
#=GF DR GO; 0016442; RISC complex;
#=GF DR GO; 0035195; miRNA-mediated post-transcriptional gene silencing;
#=GF RN [1]
#=GF RM 17604727
#=GF RT A mammalian microRNA expression atlas based on small RNA library
#=GF RT sequencing.
#=GF RA Landgraf P, Rusu M, Sheridan R, Sewer A, Iovino N, Aravin A, Pfeffer S,
#=GF RA Rice A, Kamphorst AO, Landthaler M, Lin C, Socci ND, Hermida L, Fulci V,
#=GF RA Chiaretti S, Foa R, Schliwka J, Fuchs U, Novosel A, Muller RU, Schermer B,
#=GF RA Bissels U, Inman J, Phan Q, Chien M, Weir DB, Choksi R, De Vita G,
#=GF RA Frezzetti D, Trompeter HI, Hornung V, Teng G, Hartmann G, Palkovits M, Di
#=GF RA Lauro R, Wernet P, Macino G, Rogler CE, Nagle JW, Ju J, Papavasiliou FN,
#=GF RA Benzing T, Lichter P, Tam W, Brownstein MJ, Bosio A, Borkhardt A, Russo
#=GF RA JJ, Sander C, Zavolan M, Tuschl T
#=GF RL Cell. 2007;129:1401-1414.
#=GF RN [2]
#=GF RM 20403161
#=GF RT Small RNA expression and strain specificity in the rat.
#=GF RA Linsen SE, de Wit E, de Bruijn E, Cuppen E
#=GF RL BMC Genomics. 2010;11:249.
#=GF RN [3]
#=GF RM 15901636
#=GF RT MicroRNA Mirn122a reduces expression of the posttranscriptionally
#=GF RT regulated germ cell transition protein 2 (Tnp2) messenger RNA (mRNA) by
#=GF RT mRNA cleavage.
#=GF RA Yu Z, Raabe T, Hecht NB
#=GF RL Biol Reprod. 2005;73:427-433.
#=GF RN [4]
#=GF RM 30423142
#=GF RT miRBase: from microRNA sequences to function.
#=GF RA Kozomara A, Birgaoanu M, Griffiths-Jones S
#=GF RL Nucleic Acids Res. 2019;47:D155.
#=GF WK MicroRNA
#=GF SQ 2

URS000075CDFF_10090/1-66 CUUUACCUAAUUUGUUGUCCAUCAUGUAAAACAUAAAUGAUGAUAGACACCAUAUAAGGUAGAGGA
URS000075E32B_10116/7-72 UUUUACCUAAUUUGUUGUCCAUCAUGUAAAAUUUAAGUGAUGAUAGACGCCAAUUUGGGUAGAGGA
#=GC SS_cons             <<<<<<<<<<<<<<-<<<<<<<<<<___________>>>>>>--->>>>->>>>>>>>>>>>>>::
#=GC RF                  cUuUACCuaAuuUGUuGUCCAUCAuGUAAAAuuUAAaUGAUGAUAGACaCCAaaUuaGGUAgAgGA
//
