# Supplementary material for: All-at-once RNA folding with 3D motif prediction framed by evolutionary information
Source: Nat Methods. 2025 Oct 3;22(10):2094–106. doi: 10.1038/s41592-025-02833-w (PMC12510878; doi:10.1038/s41592-025-02833-w)
Supplement: Supplementary file 3 — Source code to run CaCoFold-R3D. Data and results. [file 41592_2025_2833_MOESM3_ESM.gz › supplemental_material/data/Rfam.15.0/mir-3180]

# STOCKHOLM 1.0
#=GF ID mir-3180
#=GF AC RF02010
#=GF DE microRNA mir-3180
#=GF AU Griffiths-Jones SR; 0000-0001-6043-807X
#=GF GA 99.0
#=GF NC 69.4
#=GF TC 99.9
#=GF SE Griffiths-Jones SR
#=GF SS Predicted; RNAalifold
#=GF TP Gene; miRNA;
#=GF BM cmbuild -F CM SEED
#=GF CB cmcalibrate --mpi CM
#=GF SM cmsearch --cpu 4 --verbose --nohmmonly -T 25.00 -Z 2958934 CM SEQDB
#=GF DR SO; 0001244; pre_miRNA;
#=GF DR MIPF; MIPF0000894;
#=GF DR URL; http://www.mirbase.org;
#=GF DR GO; 0016442; RISC complex;
#=GF DR GO; 0035195; miRNA-mediated post-transcriptional gene silencing;
#=GF RN [1]
#=GF RM 20224791
#=GF RT Discovery of novel microRNAs in female reproductive tract using next
#=GF RT generation sequencing
#=GF RA Creighton CJ, Benham AL, Zhu H, Khan MF, Reid JG, Nagaraja AK, Fountain
#=GF RA MD, Dziadek O, Han D, Ma L, Kim J, Hawkins SM, Anderson ML, Matzuk MM,
#=GF RA Gunaratne PH
#=GF RL PLoS One. 2010;5:e9637.
#=GF RN [2]
#=GF RM 20300190
#=GF RT Characterization of the Melanoma miRNAome by Deep Sequencing
#=GF RA Stark MS, Tyagi S, Nancarrow DJ, Boyle GM, Cook AL, Whiteman DC, Parsons
#=GF RA PG, Schmidt C, Sturm RA, Hayward NK
#=GF RL PLoS One. 2010;5:e9685.
#=GF RN [3]
#=GF RM 30423142
#=GF RT miRBase: from microRNA sequences to function.
#=GF RA Kozomara A, Birgaoanu M, Griffiths-Jones S
#=GF RL Nucleic Acids Res. 2019;47:D155.
#=GF WK Mir-3180_microRNA_precursor_family
#=GF SQ 2

URS000075D20A_9606/3-94 GUGCGACGGGCGGAGCUUCCAGACGCUCCGCCCCACGUCGCAUGCGCCCCGGGAAAGCGUGGGGCGGAGCUUCCGGAGGCCCCGCCCUGCUG
URS000075A4D6_9606/1-88 --GCGACGGGCGGAGCUUCCAGACGCUCCGCCCCACGUCGCAUGCGCCCCGGGAAAGCGUGGGGCGGAGCUUCCGGAGGCCCCGCCCUGC--
#=GC SS_cons            ::<<<--<<<<<<-<<<<<<-<<-<<<<<<<<<<<<<<----<-<<___>>->--->>>>>>>>>>>>>>->>->>>>>>->>>>>>>>>::
#=GC RF                 guGcgAcGGGcGGAGccuccAGacGcuccGccccacGccGcAcGcGcccCgGgAAAgCguggggCggagCUuCcggaggCcCCgCCCcgCug
//
