# Supplementary material for: All-at-once RNA folding with 3D motif prediction framed by evolutionary information
Source: Nat Methods. 2025 Oct 3;22(10):2094–106. doi: 10.1038/s41592-025-02833-w (PMC12510878; doi:10.1038/s41592-025-02833-w)
Supplement: Supplementary file 3 — Source code to run CaCoFold-R3D. Data and results. [file 41592_2025_2833_MOESM3_ESM.gz › supplemental_material/data/Rfam.15.0/Hovlinc]

# STOCKHOLM 1.0
#=GF ID Hovlinc
#=GF AC RF04188
#=GF DE Hovlinc ribozyme (hominin vlincRNA-located)
#=GF AU Kapranov P; 0000-0003-2647-4856
#=GF GA 42.3
#=GF NC 41.6
#=GF TC 44.5
#=GF SE Published; PMID:33753927
#=GF SS Published; PMID:33753927
#=GF TP Gene; ribozyme;
#=GF BM cmbuild -F CM SEED
#=GF CB cmcalibrate --mpi CM
#=GF SM cmsearch --cpu 4 --verbose --nohmmonly -T 30.00 -Z 2958934 CM SEQDB
#=GF DR GO; 0003824; catalytic activity;
#=GF DR SO; 0000374; ribozyme;
#=GF RN [1]
#=GF RM 33753927
#=GF RT Hovlinc is a recently evolved class of ribozyme found in human lncRNA.
#=GF RA Chen Y, Qi F, Gao F, Cao H, Xu D, Salehi-Ashtiani K, Kapranov P
#=GF RL Nat Chem Biol. 2021;17:601-607.
#=GF CC Hovlinc is a recently evolved class of self-cleaving ribozyme found in a
#=GF CC very long non coding RNA (vlincRNA) in hominins, including humans (genus
#=GF CC Homo), and chimpanzees and bonobos (genus Pan), but missing in gorillas
#=GF CC (genus Gorilla). [1]
#=GF WK Hovlinc
#=GF SQ 74

CM000677.2/34743680-34743847     ACCUAGACUAAGCCCAGGAACAUAAGACCU-------CAGAGCUA-AUGAGCCACAUACCUA-CCCAAGGUGA-AAGCUCCUUCUCUCGCAA-UGUGU----AACUCAUGAU--UCUCAUGACCCCU---GGUUGGAGAGA--UCCGGACU-AGGAGCCAGGGG-GCCUCUGAUUCUGCCAGCCACUGCUAA--
CM000329.3/15015622-15015789     ACCUAGACUAAGCCCAGGAACAUAAGACCU-------CAGAGCUA-AUGAGCCACAUACCUA-CCCAAGGUGA-AAGCUCCUUCUCUCGCAA-UGUGU----AACUCAUGAU--UCUCAUGACCCCU---GGUUGGAGAGA--UCCGGACU-AGGAGCCAGGGG-GCCUCUGAUUUUGCCAGCCGCUGCUAA--
CM023042.1/13661225-13661392     ACCUAGACUAAGCCCAGGAACAUAAGACCU-------CAGGGCUA-AUGAGCCACAUACCUA-CCCAAGGUGA-AAGCUCCUUCUCUCGCAA-UGUGU----AACUCAUGAU--UCUCAUGACCCCU---GGUUGGAGAGA--UCCGGACU-AGGAGCCAGGGG-GCCUCUGAUUUUGCCAGCCACUGCUAA--
FR853086.2/12572542-12572709     ACCUAGACUAAGCCCAGGAACAUAAGACCU-------CAGAGCUA-AUGAGCCACAUACCUA-CCCAAGGUGA-AAGCUCCUUCUCUCACAA-UGUGU----AACUCAUGAU--UCUCAUGACCCCU---GGUUGGAGAGA--UCCGGACU-AGGAGCCAGGGG-GCCUCUGAUUUUGCCAGCCACUGCUAA--
CM001652.1/66120799-66120632     ACCUAGACUAAGCCCAGGAACAUAAGACCU-------CAGAGCUA-AUGAGCCACGUACCUA-CCCAAGGCGA-AAGCUCCUUCUCUCGCAC-UGUGU----AACUCAUGAU--UCUCACCACCCCC---GGUUGGAGAGA--UCUGGACU-AGGAGCCAGGGG-GCCUCUGAUUUUGCCAGCCACUGCUAA--
CM000565.1/30916916-30917083     ACCUCGACUAAGCCCAGGAACAUAAGACCU-------CAGAGCUA-AUGAGCCAUGUACCUA-UCCAAGGCGA-AAGCUCCUUCUCUCGCAC-UGUGU----CACCCAUGAU--UCUCAUGACCCCU---GGUUGGAGAGA--UCUGGACU-AGGAGCCAGGGG-GCCUCUGAUUUUGCCAGCCACUGCUAA--
KV389545.1/2848165-2847998       ACCUAGACUAAGCCCAGGAACAUAGGACCU-------CAGAGCUU-AUGAGCCACGUGCCUA-CCCAAGGUGA-GAGCUCCUUCUCUUGCAC-UGUGU----AACUCAUGAU--UCUCAUGACCCCU---GCUUGGAGAGA--UCUGGACU-AGGAGCCACGAG-GCCUCUGAUUUUGCCAGCCACUGCUAA--
JH378182.1/7600406-7600239       ACCUAGACUAAGCCCAGGAACAUAGGACCU-------CAGAGCUU-AUGAGCCACGUGCCUA-CCCAAGGUGA-GAGCUCCUUCUCUUGCAC-UGUGU----AACUCAUGAU--UCUCAUGACCCCU---GCUUGGAGACA--UCUGGACU-AGGAGCCACGGG-GCCUCUGAUUUUGCCAGCCACUGCUAA--
KZ202280.1/4923983-4923816       ACCUAGACUAAGCCCAGGAACAUAGGACCU-------CAGAGCUU-AUGAGCCACGUGCCUA-CCCAAGGUGA-GAGCUCCUUCUCUUGCAC-UGUGU----AACUCAUGAU--UCUCAUGACCCCU---GCUUGAAGAGA--UCUGGACU-AGGAGCCAGAGG-GCCUCUGAUUUUGCCAGCCACUGCUAA--
CM000865.1/41641768-41641601     ACCUAGACUAAGCCCAGGAACACAGGAUCU-------CAGAGCUU-AUGAGCCACAUGCUUA-CCCAAGGUGA-GAGCUCCUUCUCCUGCAC-UGUGU----AACUCAUGAU--UCUCAUGACCCCU---GGUUGGAGAGA--UCUGGACU-AGGAGCCAGGGG-GCCUCUGAUUUUGCCAGCCACUGCUAA--
KQ012270.1/327359-327525         ACCUAGACUAAGCCCAGGAACAUAAGACCU-------CAGAGCUG-AUGAGCCACAUACCUA-CUCAAGGCGA-AAGCUCCUUCUC--GCAC-UGUGU----AACUUAUGAU--UCUCAUGACCCCUGGGGGUUGGAGAGA--UCUGGACU-AGGAGCU--GGG-GCCUCUGAUUUUGCCAGCCACUGCUAA--
CM009956.1/10075428-10075594     ACCUAGACUAAGCCCAGGAACAUAAGACCU-------CAGAGCUG-AUGAGCCACAUACCUA-CUCAAGGCGA-AAGCUCCUUCUC--GCAC-UGUGU----AACUUAUGAU--UCUCAUGACCCCUGGGGGUUGGAGAGA--UCUGGACU-AGGAGCU--GGG-GCCUCUGAUUUUGCCAGCCACUGCUAA--
CM000293.1/13078245-13078411     ACCUAGACUAAGCCCAGGAACAUAAGACCU-------CAGAGCUG-AUGAGCCACAUACCUA-CUCAAGGCGA-AAGCUCCUUCUC--GCAC-UGUGU----AACUUAUGAU--UCUCAUGACCCCUGGGGGUUGGAGAGA--UCUGAACU-AGGAGCU--GGG-GCCUCUGAUUUUGCCAGCCACUGCUAA--
KQ004607.1/39953594-39953428     ACCUAGACUAAGCCCAGGAACAUAAGACCU-------CAGAGCUG-AUGAGCCACAUACCUA-CUCAAGGCGA-AAGCUCCUUCUC--GCAC-UGUGU----AACUUAUGAU--UCUCAUGACCCCUGGGGGUUGGAGAGA--UCUGAACU-AGGAGCU--GGG-GCCUCUGAUUUUGCCAGCCACUGCUAA--
CM002991.3/10736330-10736496     ACCUAGACUAAGCCCAGGAACAUAAGACCU-------CAGAGCUG-AUGAGCCACAUACCUA-CUCAAGGCGA-AAGCUCCUUCUC--GCAC-UGUGU----AACUUAUGAU--UCUCAUGACCCCUGGGGGUUGGAGAGA--UCUGAACU-AGGAGCU--GGG-GCCUCUGAUUUUGCCAGCCACUGCUAA--
KN976431.1/233407-233573         ACCUAGACUAAGCCCAGGAACAUAAGACCU-------CAGAGCUG-AUGAGCCACAUACCUA-CUCAAGGCGA-AAGCUCCUUCUC--GCAC-UGUGU----AACUUAUGAU--UCUCAUGACCCCUGGGGGUUGGAGAGA--UCUGGACU-AGGAGCU--GGG-GCCUCUGAUUUUGCCAACCACUGCUAA--
CM001967.1/48160834-48160668     ACCUAGACUAAGCCCAGGAACAUAAGACCU-------CAGAGCUG-AUGAGCCACAUACCUA-CUCAAGGCGA-AAGCUCCUUCUC--GCAC-UGUGU----AACUCAUGAU--UCUCAUGACCCCUGGGGGUUGGAGAGA--UCUGGACU-AGGAGCC--GGG-GCCUCUGAUUUUGCCAGCUACUGCUAA--
CM001497.2/9331673-9331839       ACCUAGACUAAGCCCAGGAACAUAAGACCU-------CAGAGCUG-AUGAGCCACAAACCUA-CUCAAGGCGA-AAGCUCCUUCUC--GCAC-UGUGU----AACUUAUGAU--UCUCAUGACCCCUGGGGGUUGGAGAGA--UCCGGACU-AGGAGCU--GGG-GCCUCUGAUUUUGCCAGCCACUGCUAA--
KN985956.1/6372280-6372113       ACCUAGACUAAGCCCAGGAACAUAAGACCU-------CAAAGCUG-AUGAGCCACGUACCUA-CUCAAGACGA-AAGCUCCUUCUC--GCAC-UGUGU----AACUCAUGAU--UCUCAUGACCCCUGGGGGUUGGAGAGA--UCUGGACU-AGGAGCC-GGGG-GCCUCUGAUUUUGCCAGCCACUGCUAA--
CM017355.1/73511799-73511632     ACCUAGACUAAACCCAGGAACAUAAGACCU-------CAAAGCUG-AUGAGCCACGUACCUA-CUCAAGGCGA-AAGCUCCUUCUC--GCAC-UGUGU----AACUCAUGAU--UCUCAUGACCCCUGGGGGUUGGAGAGA--UCUGGACU-AGGAGCC-GGGG-GCCUCUGAUUUUGCCAGCCACUGCUAA--
MCGX01008773.1/232913-233080     ACCUAUACUAAACCCAGGAACAUAAGACCU-------CACAGCUG-AUGAGCCACGUACCUA-CUCAAGGCGA-AAGCUCCUUCUC--GCAC-UGUGU----AACUCAUGAU--UCUCAUGACCCCUGGGGGUUGGAGAGA--UCUGGACU-AGGAGCC-GGGG-GCCUCUGAUUUUGCCAGCCACUGCUAA--
CM019245.1/153489423-153489256   ACCUAGACUAAGCCCAGGAACAUAAGACCU-------CAGAGCUG-AUGAGCCACAUACCUA-CUCAAGGCGA-AAGCUCCUUCUC--GCAC-UGUGU----AACUCAUGAU--UCUCAUGACCCCUGGGGGUUGGAGAGA--UCUGGACU-AGGAGCU-GGGG-GCCUCUGAUUUUGCCAGCCACUCCUAA--
KV860279.1/41530490-41530319     ACCCAGACUAAGUCCAGGAAUACGAUGGCU-------UGGAACUGGAUGGGCCACGUGCUUA-ACCAGUUCAA-GAUCUCCUUCUCUCCAAC-ACUGU-GCCAGCUCAUGAC--UCUCAUGACCCAU---GAUUAGAAAGA--UCUGGACC-AGGAGUGAGAGG-ACCUCUGACUUUGCCAACCACCACUAA--
KE722312.1/1380077-1380249       ACCCAGACUAAGUCCAGGAAUACGAUGGCU-------UGGAACUGGAUGGGCCACGUGCUUA-ACCAGUUCAA-GAUCUCCUUCUCUCCAAC-ACUGU-GCCAGCUCAUGAC--UCUCAUGACCCAU---GAUUAGAAAGA--UCUGGACC-AGGAGUGAGAGG-ACCUCUGACUUUGCCAACCACCACUAUG-
CM001383.3/70134578-70134406     ACCCGGACUAUGUCCAGGAAUAUGAUGGCU-------UGGAACUGGAUGGGCCACGUGCUUA-ACCAGUUCAA-GAUCUCCUUCUCUCCAAC-ACUGU-GCCAACUCAUGAC--UCUCAUGACCCAU---GAUUAGAAAGA--UCUGGACC-AGGAGUCAGAGG-ACCUCUGACUUUGCCAGCCACCACUAAG-
JH767728.1/18330534-18330704     ACCUGGACUAAGCCCAGGAAUAUGGUGCCU-------CAGACCUGCAUGGGCCAUAUGCUUA-ACGAAGACAA-GCUCUCCUUCUCUCUAAC-ACUGU-GCCAACUCAUGAU--UCUCAUGACCU-----GCUUGGAAAGA--UCUGGACUAAAGAGUCAGAGG-AACUCUGACUUUGCCAGCCAUGGCUAG--
CM000377.2/153036443-153036281   ACCUGGACUAAGCCCAGGAAUAUGGUGCCU-------CAGAGCUGGA---------UGCUUA-ACCAAGACAA-ACUCUCCUUCUCUCCAAU-ACUGU-GCCAACUCAUGAU--UCUCAUGACCUGU---GCUUGAAGAAA--UCCGGACU-AGGAGUCAGAGG-ACCUCUGACUUUGCCAAUCAUGGCUAA--
PSZQ01003353.1/7698601-7698439   ACCUGGACUAAGCCCAGGAAUAUGGUGCCU-------CAGAGCUGGA---------UGCUUA-ACCAAGACAA-ACUCUCCUUCUCUCCAAU-ACUGU-GCCAACUCAUGAU--UCUCAUGACCUGU---GCUUGAAGAAA--UCCGGACU-AGGAGUCAGAGG-ACCUCUGACUUUGCCAAUCAUGGCUAA--
CM000812.5/136335799-136335627   ACCCAGACCAAGUCCAGGAAUAUGGUGCCU-------CAGAGCUGGAUGGGUCAUGUGCUUA-ACCAAAACAA-GAUCUCUUUCUCUCCAAC-ACUGUGGCCAACUCAUGAU--UCUCAUGACCUAU---GCUUGGAGAUA--UCUUGGCU-AGGAGUUGGAGG-GCUUCUGACUUUGCCAGCCACUGCUAG--
JH487398.1/35108-34936           ACCUGGAUCAAGCCCAGGAAUAUGGUGCCU-------CAGAGCUGGAUGGGCCAUAUGCUUA-ACCAAGACAA-GAUCUCUUUCUCUCCAAC-ACUGUUGCCAACUCAUGAU--UCUCAUGACCUAU---GCUGGGAGAGA--UAUGGGCU-AGGAGUCAGAGG-ACCUCUGACUUUGCAAAUAAUUGCUAG--
KB316901.1/9343513-9343341       ACCUGGAUCAAGCCCAGGAAUAUGGUGUCU-------CAAAGCUGGAUGGGCCAUAUGCUUA-ACCAAGACAA-GAUCUCUUUCUCUCCAAC-ACUGUUGCCAACUCAUGAU--UCUCAUGACCUAU---GCUGGGAGAGC--UAUGGGCU-AGGAGUCAGAGG-ACCUCUGACUUUGCAAAUAAUUGCUAG--
ABRR03000031.1/21176769-21176603 GCUUGGACCAAGCCCAGGAAUAAGGUACCU-------CAGAACUGGAUGGGCCGUGUGCUUA-ACCAGGACAA-GAUCUCCUUCUCUCCAAC-GUUGUUGCCAACUCAUGAU--UCUCCUAACCUGU---GCUUGGAGAGA--CGUGGACC-CAGAGUCAGAGG-ACCUCUGAC-UU-----CCACUGCUAG--
KB018306.1/192510-192347         ACUUGGACCAAACCCAGGAAUAAGGUACCU-------CAGAACUGGAUGGGCCGUGUGCUUA-ACCAGGACAA-GAUCU---UCUCUCCAAC-AUUGUUGCCAACUCAUGAU--UCUCCUAACCUGU---GCUUGGAGAGA--CAUGGACC-CAGAGUCAGAGG-ACCUCUGAC-UU-----CCACUGCUAG--
ALWT01315982.1/9930-9765         ACCUGGACUAU-UACAGGAAUAUGGUGCCU-------CAAAGCCGGACAGGCCCUGUGUUUA-AUCAAGAUAA-GAUCU-----UCUCCAAC-ACUGU-GCCAACUCAUGAU--UCUCACGACUGGA---GCUUGGAGAGA--UCUGGACU-AGAAAUCAGAGG-ACCUGUAACUUUGCCAGUCACUGCUAA--
GL429805.1/4169925-4170090       ACCUGGACUAU-UCCAGGAAUAUGGUGCCU-------CAAAGCUGGACAGGCCCUGUGUUUA-AUCAAGAUAA-GAUCU-----UCUCCAAC-ACUGU-GCCAACUCAUGAU--UCUCACAACUGGU---GCUUGGAGAGA--UCUGGACU-AGAAAUCAGAGG-ACCUGUAACUUUGCCAGUCACUGCUAA--
CM004571.1/72813535-72813363     ACUGGGACUAAGCUCAGGAAUAUGGUGUCU-------AGAAGCUGGACGGGCUAUGUGCUUA-ACCAAGACAAUGGUUCAUGGUUUUCCAAC-ACCGUUGCCAACUCAUGGU--UCCCAUGACCUAU---GGUUGGAGA-A--UCUGGACU-AGGAAUCAGAGG-AGCUCUGACAUUGCCAGCCACUGCUAG--
CM001588.2/27214755-27214927     ACUGGGACUAAGCUCAGGAAUAUGGUGUCU-------AGAAGCUGGAUGGGCUAGGUGCUUA-ACCAAGACAAUGGUUCAUGGUUUUCCAAC-ACCGUUGCCAACUCAUGGU--UCCCAUGACCUGU---GGUUGGAGA-A--UCUGGACU-AGGAAUCAGAGG-AGCUCUGACAUUGCCAGCCACUGCUAG--
GK000010.2/30318955-30319127     ACCAGGACUAAGCUCAGGAAUAUGGUGCCU-------AGAAGCUGGAUGGGCUAUGUGCUAA-ACCAAGACAAUGGUUCAUGGUUCUCCAAC-ACCGUUGCCAACUCAUGGU--UCCCAUGACCUGU---GGUUGGAGA-A--ACUGGACU-AGGAAUCAGAGG-AGCUCUGACAUUGCCAGCCACUGCUAG--
CM008177.2/30245813-30245985     ACCAGGACUAAGCUCAGGAAUAUGGUGCCU-------AGAAGCUGGAUGGGCUAUGUGCUAA-ACCAAGACAAUGGUUCAUGGUUCUCCAAC-ACCGUUGCCAACUCAUGGU--UCCCAUGACCUGU---GGUUGGAGA-A--ACUGGACU-AGGAAUCAGAGG-AGCUCUGACAUUGCCAGCCACUGCUAG--
JH880809.1/1667923-1667751       ACCAGGACUAAGCUCAGGAAUAUGGUGCCU-------AGAAGCUGGAUGGGCUAUGUGCUAA-ACCAAGACAAUGGUUCAUGGUUCUCCAAA-ACCGUUGCCAACUCAUGGU--UCCCAUGACCUGU---GGUUGGAGA-A--ACUGGACU-AGGAAUCAGAGG-AGCUCUGACAUUGCCAGCCACUGCUAG--
CM007663.1/87174728-87174888     ACCUGAACUAAGCCCA--------UCACCA-------CAGAGGCG-AUGGGCUGUGUGCUUA-CCCAGGAUUG-GAUCUUCUUCUCUUGCAC-ACUGU-GCUGAC--AUGAU--UCUCAUGACUCUU---GCUUGGAGAGA--UCUGGAUG-AGCCAUCAGGGG-ACCUCUGACUUUGUCAGCGUCUACCAG--
MPIZ01000694.1/1807616-1807776   ACCUAAACUAAGCCCAG-------GUGCCA-------CAGAGGUG-AUGGGCCAUGUGCUUA-CCCAAGAUAG-GAUCUUCUUCUCUUGCAC-ACUGU-GCUGAC--AUGAU--UCUCAUGACUCUU---GCUUGGAGAGA--UCUGGAUG-AGGUGUCAGGGA--CCUCUGACUUUGUCAGCCUCUGCUAG--
KQ022624.1/6074852-6075012       ACCUAAACUAAGCCCAG-------GUGCUG-------CAGAAGUG-ACGGGCC-UGUGCUUA-CCCAAGAUAG-GAUCUUCUUCUCUUGCAC-ACUGU-ACUGAC--AUGAU--UCUCAUGACUCUU---GCUUGGAGAGA--UCUGGAUG-AGGAGUCAGGGG-ACCUCUGAUUUUGCCAGCCCCUGCUAG--
ALAR01013943.1/33895-34061       ACCUGGACUAAGCCCAGGAACAUAGUACCA-------CAGAGCUG-AUGGGCCAUGUGCUUA-CUGAAGACAA-GAUGUUUCCUU---GCAU-ACUGU-GCUAACUUUUGCU--UUUUGUGAUCCCU---GCUUGGGGAGC--UCUAGAAU-AAGAGUCAGGGA--CCUCCGACUUUGCCAGCCAACAGCAA--
AAPY01674198.1/6151-6316         ACCUGGACUAAGCCCAGAAACAUAGUACCA-------CAGAGCUG-AUGGGCCAUGUGCUUA-CUGAAGACAA-GAUGUUUCCUU---GCAU-ACUGU-GCUAACU-UUGCU--UUUUGUGAUCCCU---GCUAGGGGAGC--UCUAGAAU-AAGAGUCAGGGA--CCUCCGACUUUGCCAGCCAACAGCAA--
KE944009.1/472402-472567         CCCUAGACUAUACCCAGAAAAAUGGCACUG-------CAGAGCUG-AUGGGCCAUGUACCUA-UCCAAAAUGA-GAUCCCAUCUU---GCAC-ACUGU-GCUAAUUUGAGAU--UCUCAUGCCUCCU---ACUUGGAGAGA--UCUGGACU-AGAAGUCAGGG---CAUCUGACUCUGCCAGCCACUGCUAC--
JH566301.1/2000362-2000526       GUCUGGAGUAAGCCCAGGAAUACGGUGCAG-------CAGAGUUCUUUAGGCCACAUGCUUA-ACCAAGAAGA-GAUUUCCUCAUCUUGCAC-AUUGU-GC------AUGAG--UCUCACAAACCAU---GGUUGGGAAGA--UCUGGACU-AGGAGUCAGGGG--AUUUUGACUUUGCCAGCCACUGCUAA--
LT608244.1/106904215-106904353   ACCUAGACUAAGGCCAAGAGAAUAGUACAG-------CAGAGAUG-AUAAGUCAUGUGUUUA-UCUAAAGUAA-GAUUCUCUCUU-----------------------------GCACAUGACCUGU---GCCUAGAGAGAGAUCCGGAUU-UGGAGUCUGGGA--------ACUCUGCCAACCACAUCU----
LT608290.1/97533328-97533466     ACCUAGACUAAGGCCAAGAGAAUAGUACUA-------CAGAGAUG-AUAAGUCAUGUGUUUA-UCUAAAGUAA-AAUUCUCUCUU-----------------------------GCACAUGACCUGU---GCCUAGAGAGAGAUCCGGAUU-UGGAGUCUGGGA--------ACUCUGCCAACCACAUCU----
CM004095.1/114076945-114077083   ACUUAGACUAAGGCCAAGAGAAUAGUACAA-------CAGAAAUG-AUAAGUCAUGUGUUUA-UCUAAAGUAA-GAUUCUCUCUU-----------------------------GCACAUGACCUGU---GCCUAGAGAGAGAUCUGGAUU-UGGAAUCUGGGA--------ACUCUGCCAACCACAUCU----
QGOO01000211.1/883828-883966     ACUUAGACUAAGGCCAAGAGAAUAGUACAA-------CAGAAAUG-AUAAGUCAUGUGUUUA-UCUAAAGUAA-GAUUCUCUCUU-----------------------------GCACAUGACCUGU---GCCUAGAGAGAGAUCUGGAUU-UGGAAUCUGGGA--------ACUCUGCCAACCACAUCU----
CM000995.3/113833486-113833624   ACCUAGACUAAGGCCAAGAGAAUAGUACAA-------CAGAAAUG-AUAAGUCAUGUGUUUA-UCUAAAGUAA-GAUUCUCUCUU-----------------------------GCACAUGACCUGU---GCCUAGAGAGAGAUCUGGAUU-UGGAAUAUGGGA--------ACUCUGCCAACCACAUCU----
CM026976.1/100764916-100765048   ACCUAGACUAAGGCCAAGAGAAUAGGACAG-------CAGAGAUG-AUAAGUCAUGUGUUUA-UCUAAAGUAA-GAUUCUCUCUU-----------------------------GCACAUGACCUGU---GCCUAGAGAGA------GGUU-UGGAGUCUGGGA--------ACUCUGCCAACCACAACU----
JH996428.1/24237245-24237112     ACAUAGACUAAGGCCAAGAGACUCAUAUAA-------CUGGGUUG-ACAAGCUAUGUGCUUACCCUAAAAGAA-GAUU-------------------------------------CACAUAACCUGU---GCUUAGAAAUAGAUCUGGGCU-UUGAGUCUGAGA--------ACUCUGCCAACAACAGCUAA--
APMT01007200.1/3025-2893         ACCUAAAUUAAGGCCAGGAAAAUAGUACAA-------CAGAGUUA-ACAAGCUAUGUGCUUU-CCUAAAACAA-GAUU-------------------------------------CAUAUAACCUAU---GCCUAGAGAUAGAGCUGGGUU-UUGAGUCUGAAA--------ACUCUGCCAACAGCAGCUAA--
KI615528.1/1405343-1405475       ACCUAGACUAAGGCCAAGAGAAUAGUAUGA-------CAGAAUUG-ACAAGCUAUGUGUUUA-CCUAAAACAA-GAUU-------------------------------------CACAUAGCCUGU---ACCUAGAGAUAGAUCUGGGUU-CUGAGUCUGGAA--------ACUCUGCCAGCAACAGCUAA--
JH000164.1/2280991-2280862       ACCUAGACUAAGGCCAGGAGAAUAGUAUAG-------CAGAGCUG-ACAAGUUAUGUGCUUU-CCUAAAACAA-GAUU-------------------------------------CACAUAACCUGU---GCCUAGAGAUAGAUCUGCGUU-UUGAGUCUGGAA--------ACUCCGCCAACAUUGAA-----
NHTI01000742.1/358597-358465     ACCUAGACUAAGGCCAAGAGAAUAGCAUGG-------UAGAGUUG-ACAAGCCGAAUACUUA-UCUAAAGCAA-GAUUCUCUCUU-----------------------------GCACAUAACCUAU---UCCUAGAGUGAAAUCUGGGUU-UGGAGUAU----------------UGCUGAUGACAGCUAA--
KL202157.1/2238133-2238271       ACCUCAACUAAGGCCAAGAGCAUAGUUCCA-------CAGAGUCA-AUGAGCCAUGUGUUUA-CCCAAGAUAA-GAGCCUCCCUC-----------------------------GUCCAUGACCUGU---GCUUAGAGAGA--UCUGGACU-UGGUGUCUGGGG--------ACUCUACCAGAUACUAUUCA--
AAQR03084042.1/3588-3748         UCCUUGAAUAAGUCCAGGAACAUAGUGCCA-------CAGAGGAG-AUGGGCCUUGUGCUUA-CUCAUGGGGGUCUUCUUCUUCUCUCACAC-AUUGU-GCUGAU--GUGAU--UCUCAUGACUCUU---GCUUGGAGAGA--UCUGGACG-AGGAGUUGGGGGAACCUCUGACCUUGCCCA------------
CM000806.1/37584745-37584583     ACCUGGAGUAAGCCCAGGAGCAUAGUGCUU-------CAGAGCUA--------AUGUACUUA-CCCAAGAUGAGUGUUCCUCUCUCUU-----AAAAC-ACUAACUCAUGAU--UCUCAUGACCUGU---GUGUGGAGAGA--UCUGGACU-AGGAGUUAGGAG-ACCUCUGACUUUGCCAAACCAUACUAAUA
CM025737.1/48867821-48867980     ACCCAAAUUAAAUCCAGCAGCAUGGUGCUU-------CACAGCCA--------GUUUACUUA-CCCAAGAUGAGUGCUACUCUCUCCU-----ACCAU-GCUAACU-UUUAU--CCUUAUGAUCUGU---GCUUGGGUAGA--UCUGGACU-AGGAGUGAGACA-ACCUCUAACCUUGACAACCCACACCAC--
QVIC01000005.1/18294207-18294045 AUGUGAACUCCACCCRGCAACAUGGUGCCA-------CAGAGCUG-CUGGGCCAUGUACUUA-CCUAAGACAA--AUCUUCUUCUCUUGCCCAAUUAA-ACUAGCUCAUUAU--UCCCACAACUUG----GCCUAGAGAGA--UCUGGACU-AAGACUCUGAGA--------ACUCUGCCAGCCACUGGUAA--
KZ294184.1/478632-478470         AUGUGAACUCCACCCGGCAACAUGGUGCCA-------CAGAGCUG-CUGGGCCAUGUACUUA-CCUAAGACAA--AUCUUCUUCUCUUGCCCAAUUAA-ACUAGCUCAUUAU--UCCUACAACUUG----GCCUAGAGAGA--UCUGGACU-AAGUCUCUGAGA--------ACUCUGCCAGCCACUGGUAA--
AGTP01091558.1/40214-40053       AUGUGAACUCCACUCGGCAACAUGGUGCCA-------CAGAGCUG-CUGGGCCAUGUACUUA-CCUAAGACAA--AUCUUCUUCUCUUGCCC-AUUAA-ACUAGCUCAUUAU--UCCCACAACUUG----GCCUAGAGAGA--UCUGGACU-AAGACUCUGAGA--------ACUCUGCCAGCCACUGGUAA--
CZRN01000008.1/43056664-43056503 AUGUGGACUACACCCGGCAACAUGGUGCCA-------CAGAGCUG-CUGGGCCAUGUGCUUA-CCUAAGACAA--AUCUUCUUCUCUUGCCC-AUUAA-ACUAGCUCAUUAU--UCCCACAACUUG----GCCUAGAGAGA--UCUGGACU-AAGACUCCGAGA--------ACUCUGCCAACCACUGGUAA--
JH651681.1/3876402-3876250       GCAUGAACUAAGCCCACCAAUAGGAUGUCA-------UACAUAUA-AUGGGUCAUCUGCUUA-UCCAAAACAA-GAUCUUCUC------CCC-AUGGG-GCUAAGUCAUGAU--UCUCAUGACCUGC---GUUUGAAAAUG--C-----AU-ACAAGUCUGAGG--------AUUUCACCACUCUAGGCUAA--
JH721876.1/2096897-2097042       ACAUGUACUAAGCCCACCAAUAUAAUGCCA-------UAUGUAUA-AUGGGUCAUGUGCUUA-UCCAAGACAA-GAUCUUCUUUGCCUGUGG----------------------UCUCAUGACCUGU---GUUUGGAAAUA--UCUGGGAU-AGAAGUCUGUAG--------AUUCUACCACCCAGGGCUAA--
AFSB01194739.1/2227-2062         ACAUGAACUAAGCCCACCAAUAUAAUCCCAUA--CAUUAUAUCUA-AUGAGCCGUAUGCUUA-UCCAAAACAA-GGAUGUCUCUU---GCCU-GUGGU-ACUAAGUCAUAAU--UCUCAUGACUUGU---GUUUCAAAAUA--CCUGGAAU-AGUAGUCUGGGG--------AUCCUGUCACCCAUGGCUAG--
AYUG01092930.1/695-860           ACAUGAACUAAGUCCACCAAUAUAAUGCCAUA--CAUUAUAUCUA-AUAGGCCAUGUGCUUA-CCCAAAACAA-GUUCUUCUCUU---GACU-GUGGU-GCUAAGCCAUGAU--UCUCAUGACUUGU---GUUUGGAAAUA--ACUGGAAU-AGGAGUCUGGGG--------AUCCUGCCACCCAGGCCUAA--
DS562865.1/20633752-20633901     -----------GCCCAUAAUUAUAAUGCCA-------UAUGUAUA-AGAGGCCAUGUGCUUA-UCCAAGACAA-GAUCUUAUCUU---GCAC-GUGAU-GCUUAGUCACGUU--UCUCAUGACCUGU---GUUUGGAGAUA--UCUGGAAU-AGAAAUCUGAGG--------AGUCUGCCAUCCAGAGCUAA--
MTKA01007460.1/2675-2556         UCCUGGACUAAGCCCAGGAGCACA----------------------GUGGGCCAUGCACUU--CCCAAAACAA-GAUCCUGCUCU--UGCAU-GUGGU-GCCAAUC-AUGGU--CCUCAUGACCUGU---GCUUGGAGAGA--CAGGGACU----------------------------CAGCCA---------
JH798183.1/7744141-7744298       GUCUGAAG-AAAUUCAGGAGCAUGGCCUCAGAACCCUCAGAACUGGAUACAUCAUAUCCCUA-ACCAAGACAA-GACAUCCUUUAGAU-----ACCAU-GCCAACUCAUGAUUCUCUCAUGAGAUCUCAUGUUUGGAGAGA-------------------------UCUCUGACUUUGCCAACCACUGUUAA--
JH725547.1/2701512-2701390       AUAUGAACU------AAAAGCAGAGUACCA-------CAGAGCUA-AUGGGCCAUGUGAUUA-CCCCAAACAA-GAUUCUGUUUU--------------GUACAGUAAUAAA--UCCCAUCAUCUGU---ACUUAGAAGUA-AUCUGAACU---------------UCUCCAAC--------------------
#=GC SS_cons                     ::::::::::(((---((------(((--(.......(((((,,,.,,,,,,<<<<<-AAAA.----<<<___._____>>>BBBBBB--->.>>>>,.,,,,,,<<<<<<_..__>>>>>><<<<<...<<<<_bbbbbb.._______a.aaa>>>>>>>>>..,))))))-)))-----))---)))::..
#=GC RF                          ACCUgGACUAagcCCAggAAcAUagcaCCu.......cagAgcUG.AUGgGCCacccGCUUA.cCCAaggcAA.GAUcUccuUcUCUugcAg.gguGU.GCuAACUcaUgaU..UCucAugAccccu...GguUGGAGAGA..UCUGGAcU.AGGAgcCagggg..ccUcugaCuguGCCAgccAcugcuAA..
//
