# Supplementary material for: All-at-once RNA folding with 3D motif prediction framed by evolutionary information
Source: Nat Methods. 2025 Oct 3;22(10):2094–106. doi: 10.1038/s41592-025-02833-w (PMC12510878; doi:10.1038/s41592-025-02833-w)
Supplement: Supplementary file 3 — Source code to run CaCoFold-R3D. Data and results. [file 41592_2025_2833_MOESM3_ESM.gz › supplemental_material/data/Rfam.15.0/snoZ199]

# STOCKHOLM 1.0
#=GF ID snoZ199
#=GF AC RF00200
#=GF DE Small nucleolar RNA Z199
#=GF AU Griffiths-Jones SR; 0000-0001-6043-807X
#=GF GA 47.0
#=GF NC 46.6
#=GF TC 47.2
#=GF SE Griffiths-Jones SR
#=GF SS Predicted; PFOLD
#=GF TP Gene; snRNA; snoRNA; CD-box;
#=GF BM cmbuild -F CM SEED
#=GF CB cmcalibrate --mpi CM
#=GF SM cmsearch --cpu 4 --verbose --nohmmonly -T 24.00 -Z 2958934 CM SEQDB
#=GF DR SO; 0000593; C_D_box_snoRNA;
#=GF DR GO; 0006396; RNA processing;
#=GF DR GO; 0005730; nucleolus;
#=GF RN [1]
#=GF RM 12736310
#=GF RT The high diversity of snoRNAs in plants: identification and comparative
#=GF RT study of 120 snoRNA genes from Oryza sativa.
#=GF RA Chen CL, Liang D, Zhou H, Zhuo M, Chen YQ, Qu LH
#=GF RL Nucleic Acids Res 2003;31:2601-2613.
#=GF CC snoZ199 is a C/D box small nucleolar RNA, which acts as a methylation
#=GF CC guide RNA for sites on 18S and 25S rRNA. Rice snoZ199 is reported to be
#=GF CC homologous to Arabidopsis snoR13.
#=GF WK Small_nucleolar_RNA_Z199
#=GF SQ 17

AC135320.6/55492-55392  AA-UCAUGUGAUGAGAAAAUAAAAAAUAACUGCAACAAUAUGAUGGGAUUUAU--UUCCAUGAUUCC--UAUUAUUUAACUUUCUCUGAAAUUAACUUUUUUG-AUU
AF317984.1/1-78         GA-UCAGUUGAUGAGCA-------AAUA-CUGCAACAAUAUGAUGGAGAA---AUCUUUAUGAUUCU---UA-GUAUUUAAGUCUCUGA------------UG-AUC
AJ457082.1/2-76         GG-UCAAAUGAUGAGAGA------UAUAACUGCAACAAUAUGAU-----CCAUGAU---GUGAUUCU---UA-GUAUUUAAGUCUCUGA------------UG-ACC
AY112819.1/2-76         GG-UCAAAUGAUGAGA------GAUAUAACUGCAACAAUAUGAU-----CCAUGAU---GUGAUUCU---UA-GUAUUUAAGUCUCUGA------------UG-ACC
AF317983.1/5-84         AGAUCAGGUGAUGAGG-------UAAUA-CUGCAACAAUAUGAUGGAG---UAAUCUUUGUGAUUAU---UA-GUAUUUAAGUCUCUGA------------UGAUCU
AL391146.1/51064-51142  GGAUCAGUUGAUGAGC-------AAAUA-CUGCAACAAUAUGAUGGAGAA---AUCUUUAUGAUUCU---UA-GUAUUUAAGUCUCUGA------------UG-AUC
AC138464.19/50294-50216 AUAUCAUGUGAUGAGA-------AAAUAACUGCAACAAUACGAUGGA----UUCGUUCCAUGAUUCC---UA-GUAUUUAAGUCUCCGA------------UG-AUU
AC147499.5/79703-79785  GGAUCAUUUGAUGAGA-------AAAAAACUGCAACAAUAUGAUGGA----UUUGUUCCAUGAUUCCUAGUAUUUAAUUAAGUCUCUGA------------UG-AUC
AC147499.5/74223-74300  GAAUCAUGUGAUGAGA--------AAAAACUGCAACAAUAUGAUGGA----UUCGUUCCAUGAUUCU---UA-GUAUUUAAGUCUCUGA------------UG-AUC
AY220643.1/10-93        GGGUCAGGUGAUGAGG-------UUUUAACUGCAACAAUAUGAUGGGAGCUUAGCUCCUGUGAUUCC---UAUGUAUUUAAGUCUCUGA------------UG-AUC
AY220640.1/10-93        GGUUCAAGCGAUGAGG-------UUUUAACUGCAACAAUAUGAUGGGAGCUUUGCUCCUGUGAUUCC---UAUGUAUUUAAGUCUCUGA------------UG-AUC
AJ490458.1/3-86         GGUUCAAGCGAUGAGG-------UUUUAACUGCAACAAUAUGAUGGGAGCUUUGCUCCUGUGAUUCC---UAUGUAUUUAAGUCUCUGA------------UG-AUC
AJ490464.1/3-86         GGGUCAAGUGAUGAG-------GUUUAAACUGCAACAAUAUGAUGGGAGCUUAGCUCCUGUGAUUCC---UAUGUAUUUAAGUCUCUGA------------UG-AUC
AJ490460.1/1-85         GGCUCAAGUGAUGAG-------UGAAAAACUGCAACAAUAUGAUGGGAGCUAUACUCCUGUGAUUCC---UAAGUAUUUAAGUCUCUGA------------UGUACC
AY220641.1/6-90         GGCUCAAGUGAUGAG-------UGAAAAACUGCAACAAUAUGAUGGGAGCUAUACUCCUGUGAUUCC---UAAGUAUUUAAGUCUCUGA------------UGUACC
AY220642.1/9-93         GGCUCAAGUGAUGAGA-------GAAAAACUGCAACAAUAUGAUGGGAGAUAUGCUCCUGUGAUUCC---UAAGUAUUUAAGUCUCUGA------------UGUACC
AJ490466.1/1-85         GGCUCAAGUGAUGAGA-------GAAAAACUGCAACAAUAUGAUGGGAGAUAUGCUCCUGUGAUUCC---UAAGUAUUUAAGUCUCUGA------------UGUACC
#=GC SS_cons            <<-<<<----------.......---------------------<<<<<_____>>>>>--------...-------------------............>>.>>>
#=GC RF                 GgaUCAagUGAUGAGa.......aaAuAACUGCAACAAUAUGAUgGggGcUuUaCccCcgUGAUUCc...UAuGUAUUUAAGUCUCUGA............UG.AcC
//
