# Supplementary material for: All-at-once RNA folding with 3D motif prediction framed by evolutionary information
Source: Nat Methods. 2025 Oct 3;22(10):2094–106. doi: 10.1038/s41592-025-02833-w (PMC12510878; doi:10.1038/s41592-025-02833-w)
Supplement: Supplementary file 3 — Source code to run CaCoFold-R3D. Data and results. [file 41592_2025_2833_MOESM3_ESM.gz › supplemental_material/data/Rfam.15.0/AsdA]

# STOCKHOLM 1.0
#=GF ID AsdA
#=GF AC RF02674
#=GF DE antisense RNA of dnaA mRNA
#=GF AU Argasinska J; 0000-0003-2678-2824
#=GF GA 52.0
#=GF NC 51.9
#=GF TC 52.0
#=GF SE Argasinska J
#=GF SS Predicted; RNAfold;
#=GF TP Gene; antisense;
#=GF BM cmbuild -F CM SEED
#=GF CB cmcalibrate --mpi CM
#=GF SM cmsearch --cpu 4 --verbose --nohmmonly -T 30.00 -Z 2958934 CM SEQDB
#=GF DR SO; 0000370; small_regulatory_ncRNA;
#=GF DR GO; 0043488; regulation of mRNA stability;
#=GF DR SO; 0000644; antisense_RNA;
#=GF RN [1]
#=GF RM 23637809
#=GF RT Identification and characterization of a cis-encoded antisense RNA
#=GF RT associated with the replication process of Salmonella enterica serovar
#=GF RT Typhi.
#=GF RA Dadzie I, Xu S, Ni B, Zhang X, Zhang H, Sheng X, Xu H, Huang X
#=GF RL PLoS One. 2013;8:e61308.
#=GF WK Salmonella_enterica
#=GF SQ 4

CAAZ01000116.1/24420-24500 UUUCGCGUUGGGUUUGCGCGCCAUAAUGCCGUUACCCACCGCGUGCAGCAGGUGAGUUUUACCCAGACCGGUGCCGCCAUA
ABEH02000004.1/52969-52889 UUUCGCAUUGGGUUUGCGCGCCAUAAUGCCGUUACCCACCGCGUGCAGCAGGUGAGUUUUACCCAGACCGGUGCCGCCAUA
AGSY01000025.1/45702-45622 UUUCGCAUUGGGCUUGCGCGCCAUAAUGCCGUUACCCACCGCGUGCAGAAGGUGCGUUUUACCCAGACCCGUGCCACCAUA
AERM01000130.1/5252-5172   UUUGGCAUUCGGCUUGCGCGCCAUAAUGCCGUUACCCACCGCAUGCAGCAGGUGAGUUUUACCCAGACCCGUGCCGCCAUA
#=GC SS_cons               :::<<<<-<<<<<--<<<-<<______>>>>>->>>>>->>>>:::::::<<<<-<<---<<<______>>>>>>>>>:::
#=GC RF                    UUUcGCgUugGGuUUgCGCGCCAUAAUGCCGuUaCCcaCcGCgUGCAGcAGGcGaGuUUUaCcCAGACCgGugCCgCCAUA
//
