# Supplementary material for: All-at-once RNA folding with 3D motif prediction framed by evolutionary information
Source: Nat Methods. 2025 Oct 3;22(10):2094–106. doi: 10.1038/s41592-025-02833-w (PMC12510878; doi:10.1038/s41592-025-02833-w)
Supplement: Supplementary file 3 — Source code to run CaCoFold-R3D. Data and results. [file 41592_2025_2833_MOESM3_ESM.gz › supplemental_material/data/Rfam.15.0/CcsR1]

# STOCKHOLM 1.0
#=GF ID CcsR1
#=GF AC RF02791
#=GF DE Conserved CCUCCUCCC motif stress-induced RNA 1
#=GF AU Argasinska J; 0000-0003-2678-2824
#=GF GA 65.3
#=GF NC 65.2
#=GF TC 65.3
#=GF SE Argasinska J
#=GF SS Predicted; 25777678;
#=GF TP Gene; sRNA;
#=GF BM cmbuild -F CM SEED
#=GF CB cmcalibrate --mpi CM
#=GF SM cmsearch --cpu 4 --verbose --nohmmonly -T 30.00 -Z 2958934 CM SEQDB
#=GF DR SO; 0000370; small_regulatory_ncRNA;
#=GF DR GO; 0003729; mRNA binding;
#=GF DR GO; 0080183; response to photooxidative stress;
#=GF RN [1]
#=GF RM 25777678
#=GF RT A cluster of four homologous small RNAs modulates C1 metabolism and the
#=GF RT pyruvate  dehydrogenase complex in Rhodobacter sphaeroides under various
#=GF RT stress conditions.
#=GF RA Billenkamp F, Peng T, Berghoff BA, Klug G
#=GF RL J Bacteriol. 2015;197:1839-1852.
#=GF CC A cluster of four homologous sRNAs called CcsR 1-4 has been shown to play
#=GF CC a role in photo-oxidative stress resistance.
#=GF WK Rhodobacter_sphaeroides
#=GF SQ 2

CP000143.2/692456-692374   GUUUCCUGCGAGGUCCCACCUCCUCCCGGGACCUGUAGCAGCAGCGGCGACGCCUCUCCUCCUCCCUGGUGUCGCCGUCCUUU
ACYY01000023.1/29669-29587 GUUUCUUGCUGAACCCCACCUCCUCCCGGGGUUUCUGGCAAACGCGGCGGCACUGAUCCUCCUCCCCAGUGCCGCCGCAGCUU
#=GC SS_cons               ::::::<<<-<<<<<<<__________>>>>>>>>>>:::::::<<<<<<<<<<_____________>>>>>>>>>>::::::
#=GC RF                    GUUUCuugcuaggcCCCACCUCCUCCCGGGgccuguaGCAaaaGCGGCGgCaCcuaUCCUCCUCCCugGuGcCGCCGuaguUU
//
